# Supplementary material for: Salicylic acid-induced transcriptional reprogramming by the HAC–NPR1–TGA histone acetyltransferase complex in Arabidopsis
Source: Nucleic Acids Res. 2018 Sep 17;46(22):11712–25. doi: 10.1093/nar/gky847 (PMC6294559; doi:10.1093/nar/gky847)
Supplement: Supplementary Data [file gky847_supplemental_files.zip]

Archive with 8 entries (8 files):
- Jin_Supplementary Data.pdf
- Supplementary Data.pdf
- Supplementary Dataset S1.xlsx
- Supplementary Dataset S2.xlsx
- Supplementary Dataset S3.xlsx
- Supplementary Dataset S4.xls
- Supplementary Dataset S5.xls
- Supplementary Dataset S6.xls
