# Supplementary material for: Salicylic acid-induced transcriptional reprogramming by the HAC–NPR1–TGA histone acetyltransferase complex in Arabidopsis
Source: Nucleic Acids Res. 2018 Sep 17;46(22):11712–25. doi: 10.1093/nar/gky847 (PMC6294559; doi:10.1093/nar/gky847)
Supplement: Supplementary Data [file gky847_supplemental_files.zip › Supplementary Dataset S1.xlsx]

## Sheet: Col vs. Col+INA
Supplementary Dataset S1. List of genes showing differential expression as identified by RNA seq.
Col vs. Col+INA
Gene ID	Gene length	Expression in Col	Expression in Col+INA	Col (RPKM)	Col+INA (RPKM)	Log2 ratio (Col+INA/Col)	Up-down regulation (Col+INA/Col)	P-value	FDR	Description	GO component	GO function	GO process	BLAST nr
AT2G26400.1	879	0	1346	0.001	214.257	17.709	Up	0	0	| Symbols: ARD, ATARD3, ARD3 | acireductone dioxygenase 3 | chr2:11231800-11233295 REVERSE LENGTH=879	-	GO:0043169//cation binding;GO:0030247//polysaccharide binding;GO:0016702//oxidoreductase activity, acting on single donors with incorporation of molecular oxygen, incorporation of two atoms of oxygen	GO:0043102	gi|15225298|ref|NP_180208.1|/3.54239e-117/1,2-dihydroxy-3-keto-5-methylthiopentene dioxygenase 1 [Arabidopsis thaliana]
AT3G11340.1	1487	0	1443	0.001	135.779	17.0509	Up	0	0	| Symbols: | UDP-Glycosyltransferase superfamily protein | chr3:3556705-3558269 FORWARD LENGTH=1487	GO:0044464//cell part	GO:0035251//UDP-glucosyltransferase activity	-	gi|15229731|ref|NP_187742.1|/0/UDP-glycosyltransferase-like protein [Arabidopsis thaliana]
AT1G02450.1	541	0	445	0.001	115.091	16.8124	Up	1.34663e-131	6.42188e-130	| Symbols: NIMIN1, NIMIN-1 | NIM1-interacting 1 | chr1:497976-498516 REVERSE LENGTH=541	-	GO:0005488//binding	GO:0006952//defense response;GO:0002831//regulation of response to biotic stimulus;GO:0006355//regulation of transcription, DNA-dependent	gi|30678304|ref|NP_563653.2|/9.48419e-42/protein NIM1-interacting 1 [Arabidopsis thaliana]
AT3G28510.1	1841	0	958	0.001	72.8098	16.1518	Up	1.78769e-282	1.83147e-280	| Symbols: | P-loop containing nucleoside triphosphate hydrolases superfamily protein | chr3:10685524-10687364 FORWARD LENGTH=1841	GO:0043231//intracellular membrane-bounded organelle	GO:0017111//nucleoside-triphosphatase activity;GO:0032559	GO:0009725//response to hormone stimulus	gi|15233010|ref|NP_189492.1|/0/AAA-type ATPase family protein [Arabidopsis thaliana]
AT2G13810.1	1535	0	796	0.001	72.5575	16.1468	Up	7.90036e-235	6.58672e-233	| Symbols: ALD1 | AGD2-like defense response protein 1 | chr2:5768446-5772259 FORWARD LENGTH=1535	GO:0009536//plastid	GO:0048037//cofactor binding;GO:0008483//transaminase activity	GO:0008152//metabolic process	gi|18397344|ref|NP_565359.1|/0/AGD2-like defense response protein 1 [Arabidopsis thaliana]
AT5G38900.1	978	0	485	0.001	69.3874	16.0824	Up	2.3172e-143	1.19712e-141	| Symbols: | Thioredoxin superfamily protein | chr5:15573505-15575618 REVERSE LENGTH=978	GO:0030313;GO:0043231//intracellular membrane-bounded organelle	GO:0015036//disulfide oxidoreductase activity	GO:0050832//defense response to fungus	gi|15241578|ref|NP_198706.1|/2.53504e-122/DSBA oxidoreductase family protein [Arabidopsis thaliana]
AT5G64810.1	703	0	330	0.001	65.6805	16.0032	Up	8.94478e-98	3.12524e-96	| Symbols: WRKY51, ATWRKY51 | WRKY DNA-binding protein 51 | chr5:25908413-25909803 FORWARD LENGTH=703	-	GO:0003677//DNA binding;GO:0001071//nucleic acid binding transcription factor activity	GO:0006351//transcription, DNA-dependent;GO:0006952//defense response;GO:0007165//signal transduction	gi|29839597|sp|Q93WU9.1|WRK51_ARATH/1.97363e-87/RecName: Full=Probable WRKY transcription factor 51; AltName: Full=WRKY DNA-binding protein 51
AT3G46090.1	635	0	287	0.001	63.2392	15.9485	Up	3.96438e-85	1.21024e-83	| Symbols: ZAT7 | C2H2 and C2HC zinc fingers superfamily protein | chr3:16926216-16926850 REVERSE LENGTH=635	GO:0044464//cell part	GO:0046914//transition metal ion binding;GO:0001071//nucleic acid binding transcription factor activity	GO:0009642//response to light intensity;GO:0009411//response to UV;GO:0009743//response to carbohydrate stimulus;GO:0009409//response to cold;GO:0006972//hyperosmotic response;GO:0006351//transcription, DNA-dependent	gi|15231335|ref|NP_190195.1|/6.7916e-86/C2H2 and C2HC zinc finger-containing protein [Arabidopsis thaliana]
AT5G22570.1	1016	0	435	0.001	59.9064	15.8704	Up	1.17577e-128	5.47739e-127	| Symbols: WRKY38, ATWRKY38 | WRKY DNA-binding protein 38 | chr5:7495539-7496784 REVERSE LENGTH=1016	GO:0043231//intracellular membrane-bounded organelle	GO:0003677//DNA binding;GO:0001071//nucleic acid binding transcription factor activity	GO:0006351//transcription, DNA-dependent;GO:0009755//hormone-mediated signaling pathway	gi|29839548|sp|Q8GWF1.1|WRK38_ARATH/6.73691e-142/RecName: Full=Probable WRKY transcription factor 38; AltName: Full=WRKY DNA-binding protein 38
AT3G46080.1	495	0	211	0.001	59.6424	15.8641	Up	8.91904e-63	2.05964e-61	| Symbols: | C2H2-type zinc finger family protein | chr3:16922753-16923247 REVERSE LENGTH=495	GO:0044464//cell part	GO:0046914//transition metal ion binding;GO:0001071//nucleic acid binding transcription factor activity	GO:0009642//response to light intensity;GO:0009411//response to UV;GO:0009743//response to carbohydrate stimulus;GO:0009409//response to cold;GO:0006972//hyperosmotic response;GO:0006351//transcription, DNA-dependent	gi|15231334|ref|NP_190194.1|/8.16468e-81/C2H2-type zinc finger protein [Arabidopsis thaliana]
AT1G28480.1	600	0	240	0.001	55.9678	15.7723	Up	2.63762e-71	6.8352e-70	| Symbols: GRX480, roxy19 | Thioredoxin superfamily protein | chr1:10013474-10014073 REVERSE LENGTH=600	-	GO:0005488//binding;GO:0015036//disulfide oxidoreductase activity	GO:0007165//signal transduction;GO:0010033//response to organic substance	gi|15218686|ref|NP_174170.1|/3.55752e-54/glutaredoxin-C9 [Arabidopsis thaliana]
AT3G13950.1	854	0	330	0.001	54.0672	15.7225	Up	8.94478e-98	3.12073e-96	| Symbols: | unknown protein; BEST Arabidopsis thaliana protein match is: unknown protein (TAIR:AT4G13266.1); Has 339 Blast hits to 265 proteins in 12 species: Archae - 0; Bacteria - 0; Metazoa - 0; Fungi - 0; Plants - 339; Viruses - 0; Other Eukaryotes - 0 (source: NCBI BLink). | chr3:4604149-4605425 FORWARD LENGTH=854	-	-	-	gi|42564137|ref|NP_188011.2|/1.19916e-98/uncharacterized protein [Arabidopsis thaliana]
AT2G14560.2	737	0	283	0.001	53.7275	15.7134	Up	5.9512e-84	1.783e-82	| Symbols: LURP1 | Protein of unknown function (DUF567) | chr2:6213972-6214792 FORWARD LENGTH=737	GO:0009536//plastid	-	GO:0006952//defense response;GO:0010033//response to organic substance	gi|42570765|ref|NP_973456.1|/1.21825e-98/LURP1 protein [Arabidopsis thaliana]
AT4G21840.1	708	0	269	0.001	53.1615	15.6981	Up	7.80018e-80	2.21353e-78	| Symbols: ATMSRB8, MSRB8 | methionine sulfoxide reductase B8 | chr4:11587049-11588272 REVERSE LENGTH=708	GO:0044444//cytoplasmic part	GO:0016671//oxidoreductase activity, acting on a sulfur group of donors, disulfide as acceptor	GO:0000302//response to reactive oxygen species;GO:0008152//metabolic process	gi|15234621|ref|NP_193915.1|/8.75166e-75/peptide methionine sulfoxide reductase B8 [Arabidopsis thaliana]
AT2G44380.1	968	0	354	0.001	51.1689	15.643	Up	7.81626e-105	2.91638e-103	| Symbols: | Cysteine/Histidine-rich C1 domain family protein | chr2:18323461-18324428 REVERSE LENGTH=968	-	-	-	gi|15224871|ref|NP_181966.1|/7.19703e-138/cysteine/histidine-rich C1 domain-containing protein [Arabidopsis thaliana]
AT4G12490.1	786	0	271	0.001	48.2419	15.558	Up	2.01322e-80	5.76726e-79	| Symbols: | Bifunctional inhibitor/lipid-transfer protein/seed storage 2S albumin superfamily protein | chr4:7409621-7410406 REVERSE LENGTH=786	GO:0031410//cytoplasmic vesicle	GO:0005488//binding	GO:0010876;GO:0009814//defense response, incompatible interaction	gi|15235388|ref|NP_192986.1|/2.97338e-45/bifunctional inhibitor/lipid-transfer protein/seed storage 2S albumin-like protein [Arabidopsis thaliana]
AT3G26830.1	1660	0	512	0.001	43.1559	15.3973	Up	2.65504e-151	1.46227e-149	| Symbols: PAD3, CYP71B15 | Cytochrome P450 superfamily protein | chr3:9887948-9889705 FORWARD LENGTH=1660	GO:0043231//intracellular membrane-bounded organelle;GO:0042598//vesicular fraction	GO:0016491//oxidoreductase activity;GO:0016831//carboxy-lyase activity;GO:0005506//iron ion binding	GO:0051707//response to other organism;GO:0002831//regulation of response to biotic stimulus;GO:0009700//indole phytoalexin biosynthetic process;GO:0009725//response to hormone stimulus;GO:0009408//response to heat	gi|15231632|ref|NP_189318.1|/0/cytochrome P450 71B15 [Arabidopsis thaliana]
AT2G35980.1	884	0	268	0.001	42.419	15.3724	Up	1.53537e-79	4.32658e-78	| Symbols: YLS9, NHL10, ATNHL10 | Late embryogenesis abundant (LEA) hydroxyproline-rich glycoprotein family | chr2:15110588-15111471 FORWARD LENGTH=884	GO:0009536//plastid	-	GO:0010260//organ senescence;GO:0002252;GO:0009607//response to biotic stimulus	gi|15227542|ref|NP_181142.1|/2.47326e-110/late embryogenesis abundant hydroxyproline-rich glycoprotein [Arabidopsis thaliana]
AT3G13433.1	409	0	98	0.001	33.5259	15.033	Up	1.52906e-29	1.83654e-28	| Symbols: | unknown protein; FUNCTIONS IN: molecular_function unknown; INVOLVED IN: biological_process unknown; LOCATED IN: endomembrane system; Has 0 Blast hits to 0 proteins in 0 species (source: NCBI BLink). | chr3:4374236-4374712 FORWARD LENGTH=409	-	-	-	gi|238479764|ref|NP_001154615.1|/7.37257e-12/uncharacterized protein [Arabidopsis thaliana]
AT4G12480.1	833	0	192	0.001	32.2503	14.977	Up	3.45424e-57	7.21214e-56	| Symbols: pEARLI 1 | Bifunctional inhibitor/lipid-transfer protein/seed storage 2S albumin superfamily protein | chr4:7406105-7406937 REVERSE LENGTH=833	GO:0031410//cytoplasmic vesicle	GO:0005488//binding	GO:0010876;GO:0009814//defense response, incompatible interaction	gi|15235386|ref|NP_192985.1|/2.62521e-42/bifunctional inhibitor/lipid-transfer protein/seed storage 2S albumin-like protein [Arabidopsis thaliana]
AT3G48850.1	1404	0	303	0.001	30.1963	14.8821	Up	7.8066e-90	2.51329e-88	| Symbols: PHT3;2 | phosphate transporter 3;2 | chr3:18114526-18116499 REVERSE LENGTH=1404	GO:0019866//organelle inner membrane;GO:0031224//intrinsic to membrane;GO:0009536//plastid	GO:0005488//binding	GO:0006810//transport	gi|15229040|ref|NP_190454.1|/0/phosphate transporter 3;2 [Arabidopsis thaliana]
AT5G42380.1	791	0	151	0.001	26.7103	14.7051	Up	3.95136e-45	6.70428e-44	| Symbols: CML39, CML37 | calmodulin like 37 | chr5:16942576-16943366 REVERSE LENGTH=791	GO:0016020//membrane;GO:0009536//plastid	GO:0046872//metal ion binding	GO:0006950//response to stress;GO:0042221//response to chemical stimulus	gi|15238951|ref|NP_199053.1|/1.38477e-82/calcium-binding protein CML37 [Arabidopsis thaliana]
AT5G13080.1	757	0	139	0.001	25.6919	14.649	Up	1.33669e-41	2.12064e-40	| Symbols: WRKY75, ATWRKY75 | WRKY DNA-binding protein 75 | chr5:4149740-4151150 REVERSE LENGTH=757	GO:0043231//intracellular membrane-bounded organelle	GO:0001071//nucleic acid binding transcription factor activity;GO:0003677//DNA binding	GO:0031667//response to nutrient levels;GO:0006355//regulation of transcription, DNA-dependent;GO:0048528//post-embryonic root development	gi|29839630|sp|Q9FYA2.1|WRK75_ARATH/3.39111e-67/RecName: Full=Probable WRKY transcription factor 75; AltName: Full=WRKY DNA-binding protein 75
AT1G19250.1	1745	0	293	0.001	23.4936	14.52	Up	6.81606e-87	2.12643e-85	| Symbols: FMO1 | flavin-dependent monooxygenase 1 | chr1:6650529-6653078 REVERSE LENGTH=1745	GO:0005789//endoplasmic reticulum membrane	GO:0016709//oxidoreductase activity, acting on paired donors, with incorporation or reduction of molecular oxygen, NADH or NADPH as one donor, and incorporation of one atom of oxygen;GO:0000166//nucleotide binding;GO:0050662//coenzyme binding	GO:0033554//cellular response to stress;GO:0002218//activation of innate immune response;GO:0008152//metabolic process;GO:0009814//defense response, incompatible interaction	gi|75174733|sp|Q9LMA1.1|FMO1_ARATH/0/RecName: Full=Probable flavin-containing monooxygenase 1
AT2G37830.1	321	0	48	0.001	20.9225	14.3528	Up	7.75856e-15	5.67412e-14	| Symbols: | pseudogene, glycine-rich protein | chr2:15849271-15849591 REVERSE LENGTH=321	-	-	-	-
AT2G45220.1	1786	0	266	0.001	20.8391	14.347	Up	5.94876e-79	1.66469e-77	| Symbols: | Plant invertase/pectin methylesterase inhibitor superfamily | chr2:18644084-18646447 REVERSE LENGTH=1786	GO:0005618//cell wall	GO:0030234//enzyme regulator activity;GO:0004091//carboxylesterase activity	GO:0071555;GO:0045229//external encapsulating structure organization	gi|18406733|ref|NP_566038.1|/0/pectinesterase 17 [Arabidopsis thaliana]
AT3G22235.2	380	0	53	0.001	19.5151	14.2523	Up	2.6257e-16	2.0585e-15	| Symbols: | FUNCTIONS IN: molecular_function unknown; INVOLVED IN: biological_process unknown; BEST Arabidopsis thaliana protein match is: pathogen and circadian controlled 1 (TAIR:AT3G22231.1); Has 122 Blast hits to 122 proteins in 11 species: Archae - 0; Bacteria - 0; Metazoa - 0; Fungi - 0; Plants - 122; Viruses - 0; Other Eukaryotes - 0 (source: NCBI BLink). | chr3:7854612-7855814 REVERSE LE…	GO:0016020//membrane	-	GO:0051707//response to other organism	gi|238479866|ref|NP_001154638.1|/3.08908e-18/uncharacterized protein [Arabidopsis thaliana]
AT1G32350.1	1338	0	165	0.001	17.2546	14.0747	Up	3.01472e-49	5.48044e-48	| Symbols: AOX1D | alternative oxidase 1D | chr1:11666977-11668690 REVERSE LENGTH=1338	GO:0031967;GO:0031224//intrinsic to membrane	GO:0043169//cation binding;GO:0016682//oxidoreductase activity, acting on diphenols and related substances as donors, oxygen as acceptor	GO:0032501//multicellular organismal process;GO:0006091//generation of precursor metabolites and energy	gi|18398395|ref|NP_564395.1|/5.97305e-179/alternative oxidase 3 [Arabidopsis thaliana]
AT1G73260.1	917	0	105	0.001	16.0213	13.9677	Up	1.33559e-31	1.69958e-30	| Symbols: ATKTI1, KTI1 | kunitz trypsin inhibitor 1 | chr1:27547274-27548190 REVERSE LENGTH=917	GO:0043231//intracellular membrane-bounded organelle	GO:0061135	GO:0010466//negative regulation of peptidase activity;GO:0006952//defense response;GO:0010033//response to organic substance;GO:0006970//response to osmotic stress;GO:0008219//cell death;GO:0000302//response to reactive oxygen species	gi|18410311|ref|NP_565061.1|/2.78475e-112/kunitz trypsin inhibitor 1 [Arabidopsis thaliana]
AT5G01900.1	976	0	111	0.001	15.913	13.9579	Up	2.29632e-33	3.05057e-32	| Symbols: WRKY62, ATWRKY62 | WRKY DNA-binding protein 62 | chr5:351008-352069 REVERSE LENGTH=976	-	GO:0003677//DNA binding;GO:0001071//nucleic acid binding transcription factor activity	GO:0010467//gene expression;GO:0009987//cellular process	gi|29839652|sp|Q9LZV6.2|WRK62_ARATH/1.61945e-137/RecName: Full=Probable WRKY transcription factor 62; AltName: Full=WRKY DNA-binding protein 62
AT3G60540.1	481	0	54	0.001	15.7082	13.9392	Up	1.33394e-16	1.06197e-15	| Symbols: | Preprotein translocase Sec, Sec61-beta subunit protein | chr3:22374963-22375865 REVERSE LENGTH=481	-	-	GO:0006810//transport	gi|15232357|ref|NP_191613.1|/1.59715e-30/Preprotein translocase Sec, Sec61-beta subunit protein [Arabidopsis thaliana]
AT4G10860.1	537	0	57	0.001	14.8518	13.8583	Up	1.74911e-17	1.44729e-16	| Symbols: | unknown protein; BEST Arabidopsis thaliana protein match is: unknown protein (TAIR:AT4G10880.1); Has 1807 Blast hits to 1807 proteins in 277 species: Archae - 0; Bacteria - 0; Metazoa - 736; Fungi - 347; Plants - 385; Viruses - 0; Other Eukaryotes - 339 (source: NCBI BLink). | chr4:6678900-6679436 REVERSE LENGTH=537	-	-	-	gi|116830581|gb|ABK28248.1|/8.91987e-85/unknown [Arabidopsis thaliana]
AT4G21850.1	794	0	83	0.001	14.6263	13.8363	Up	3.94486e-25	4.18512e-24	| Symbols: ATMSRB9, MSRB9 | methionine sulfoxide reductase B9 | chr4:11591116-11592238 REVERSE LENGTH=794	GO:0009532//plastid stroma	GO:0016671//oxidoreductase activity, acting on a sulfur group of donors, disulfide as acceptor	GO:0008152//metabolic process;GO:0000302//response to reactive oxygen species	gi|18415777|ref|NP_567638.1|/9.99381e-81/peptide methionine sulfoxide reductase B9 [Arabidopsis thaliana]
AT1G66600.1	841	0	86	0.001	14.308	13.8045	Up	5.1726e-26	5.63601e-25	| Symbols: WRKY63, ATWRKY63, ABO3 | ABA overly sensitive mutant 3 | chr1:24848320-24849364 FORWARD LENGTH=841	GO:0043231//intracellular membrane-bounded organelle	GO:0003677//DNA binding;GO:0001071//nucleic acid binding transcription factor activity	GO:0006351//transcription, DNA-dependent;GO:0009755//hormone-mediated signaling pathway	gi|29839612|sp|Q9C6H5.1|WRK63_ARATH/1.039e-139/RecName: Full=Probable WRKY transcription factor 63; AltName: Full=WRKY DNA-binding protein 63
AT4G16260.1	1316	0	130	0.001	13.8218	13.7547	Up	5.9292e-39	8.89306e-38	| Symbols: | Glycosyl hydrolase superfamily protein | chr4:9200010-9201552 REVERSE LENGTH=1316	GO:0031090//organelle membrane;GO:0030312//external encapsulating structure	GO:0016798//hydrolase activity, acting on glycosyl bonds;GO:0043167//ion binding	GO:0006970//response to osmotic stress;GO:0050832//defense response to fungus;GO:0044238//primary metabolic process	gi|240255920|ref|NP_193361.4|/0/catalytic/ cation binding / hydrolase [Arabidopsis thaliana]
AT1G65610.1	2115	0	205	0.001	13.5619	13.7273	Up	5.18754e-61	1.15919e-59	| Symbols: ATGH9A2, KOR2 | Six-hairpin glycosidases superfamily protein | chr1:24391679-24395360 REVERSE LENGTH=2115	-	GO:0004553//hydrolase activity, hydrolyzing O-glycosyl compounds	GO:0044238//primary metabolic process	gi|15218745|ref|NP_176738.1|/0/endoglucanase 7 [Arabidopsis thaliana]
AT3G60966.1	1049	0	93	0.001	12.4047	13.5986	Up	4.51814e-28	5.24686e-27	| Symbols: | RING/U-box superfamily protein | chr3:22552620-22553668 FORWARD LENGTH=1049	-	GO:0046872//metal ion binding	-	gi|79315861|ref|NP_001030907.1|/3.60619e-53/protein binding / zinc ion binding protein [Arabidopsis thaliana]
AT1G51920.1	237	0	20	0.001	11.8075	13.5274	Up	1.33285e-06	5.86452e-06	| Symbols: | unknown protein; FUNCTIONS IN: molecular_function unknown; INVOLVED IN: biological_process unknown; LOCATED IN: endomembrane system; EXPRESSED IN: stem, stamen; EXPRESSED DURING: 4 anthesis; Has 22 Blast hits to 22 proteins in 5 species: Archae - 0; Bacteria - 0; Metazoa - 0; Fungi - 0; Plants - 22; Viruses - 0; Other Eukaryotes - 0 (source: NCBI BLink). | chr1:19294229-19294579 FORW…	-	-	-	gi|15218076|ref|NP_175604.1|/3.35274e-20/uncharacterized protein [Arabidopsis thaliana]
AT2G05518.1	511	0	41	0.001	11.2264	13.4546	Up	8.8824e-13	5.88864e-12	| Symbols: | Unknown gene | chr2:2023295-2023995 FORWARD LENGTH=511	-	-	-	-
AT1G03850.2	660	0	52	0.001	11.024	13.4284	Up	5.16836e-16	4.00002e-15	| Symbols: | Glutaredoxin family protein | chr1:977102-977761 REVERSE LENGTH=660	-	GO:0005488//binding;GO:0015036//disulfide oxidoreductase activity	GO:0009725//response to hormone stimulus;GO:0007165//signal transduction;GO:0019725//cellular homeostasis	gi|18379149|ref|NP_563691.1|/6.27304e-69/monothiol glutaredoxin-S13 [Arabidopsis thaliana]
AT3G48020.1	609	0	47	0.001	10.7984	13.3985	Up	1.52717e-14	1.10254e-13	| Symbols: | unknown protein; FUNCTIONS IN: molecular_function unknown; INVOLVED IN: biological_process unknown; LOCATED IN: chloroplast; EXPRESSED IN: 11 plant structures; EXPRESSED DURING: LP.04 four leaves visible, 4 anthesis; BEST Arabidopsis thaliana protein match is: unknown protein (TAIR:AT5G62865.1); Has 82 Blast hits to 82 proteins in 12 species: Archae - 0; Bacteria - 0; Metazoa - 0; Fu…	GO:0009536//plastid	-	-	gi|15228321|ref|NP_190385.1|/1.41124e-69/uncharacterized protein [Arabidopsis thaliana]
AT5G22545.1	559	0	42	0.001	10.5127	13.3598	Up	4.51256e-13	3.05188e-12	| Symbols: | unknown protein; BEST Arabidopsis thaliana protein match is: unknown protein (TAIR:AT5G22530.1); Has 30201 Blast hits to 17322 proteins in 780 species: Archae - 12; Bacteria - 1396; Metazoa - 17338; Fungi - 3422; Plants - 5037; Viruses - 0; Other Eukaryotes - 2996 (source: NCBI BLink). | chr5:7483253-7483811 FORWARD LENGTH=559	-	-	-	gi|22326992|ref|NP_680209.1|/1.70658e-49/uncharacterized protein [Arabidopsis thaliana]
AT5G64401.1	162	0	12	0.001	10.3644	13.3393	Up	0.000300356	0.00102963	| Symbols: | unknown protein; LOCATED IN: mitochondrion; Has 30201 Blast hits to 17322 proteins in 780 species: Archae - 12; Bacteria - 1396; Metazoa - 17338; Fungi - 3422; Plants - 5037; Viruses - 0; Other Eukaryotes - 2996 (source: NCBI BLink). | chr5:25750441-25750602 REVERSE LENGTH=162	-	-	-	gi|186532735|ref|NP_001119494.1|/1.11156e-23/uncharacterized protein [Arabidopsis thaliana]
AT5G45000.1	1492	0	110	0.001	10.3158	13.3326	Up	4.52e-33	5.94908e-32	| Symbols: | Disease resistance protein (TIR-NBS-LRR class) family | chr5:18165383-18167193 FORWARD LENGTH=1492	GO:0032991//macromolecular complex;GO:0044425//membrane part	GO:0017111//nucleoside-triphosphatase activity;GO:0004872//receptor activity;GO:0032561//guanyl ribonucleotide binding	GO:0006952//defense response;GO:0023052//signaling;GO:0043623//cellular protein complex assembly;GO:0009207	gi|145358873|ref|NP_199313.3|/0/TIR-NBS-LRR class disease resistance protein [Arabidopsis thaliana]
AT1G43810.1	354	0	26	0.001	10.2766	13.3271	Up	2.2916e-08	1.15864e-07	| Symbols: | unknown protein; Has 6 Blast hits to 6 proteins in 2 species: Archae - 0; Bacteria - 0; Metazoa - 0; Fungi - 0; Plants - 6; Viruses - 0; Other Eukaryotes - 0 (source: NCBI BLink). | chr1:16580447-16580800 REVERSE LENGTH=354	-	-	-	gi|15218539|ref|NP_175049.1|/3.8407e-53/uncharacterized protein [Arabidopsis thaliana]
AT5G54165.1	396	0	29	0.001	10.2466	13.3229	Up	3.0048e-09	1.61516e-08	| Symbols: | unknown protein; FUNCTIONS IN: molecular_function unknown; INVOLVED IN: biological_process unknown; LOCATED IN: cellular_component unknown; Has 30201 Blast hits to 17322 proteins in 780 species: Archae - 12; Bacteria - 1396; Metazoa - 17338; Fungi - 3422; Plants - 5037; Viruses - 0; Other Eukaryotes - 2996 (source: NCBI BLink). | chr5:21984569-21984964 FORWARD LENGTH=396	-	-	-	gi|116830839|gb|ABK28376.1|/2.0115e-41/unknown [Arabidopsis thaliana]
AT1G71390.1	2355	0	172	0.001	10.2192	13.319	Up	2.63328e-51	4.97014e-50	| Symbols: AtRLP11, RLP11 | receptor like protein 11 | chr1:26906453-26908807 FORWARD LENGTH=2355	GO:0044464//cell part	-	GO:0002218//activation of innate immune response;GO:0023052//signaling	gi|15217465|ref|NP_177295.1|/0/receptor like protein 11 [Arabidopsis thaliana]
AT5G19880.1	1248	0	89	0.001	9.97822	13.2846	Up	6.78248e-27	7.57445e-26	| Symbols: | Peroxidase superfamily protein | chr5:6720384-6722475 REVERSE LENGTH=1248	GO:0044464//cell part	GO:0016209//antioxidant activity;GO:0005506//iron ion binding;GO:0003824//catalytic activity	GO:0009725//response to hormone stimulus;GO:0006950//response to stress;GO:0051707//response to other organism;GO:0008152//metabolic process	gi|116831507|gb|ABK28706.1|/0/unknown [Arabidopsis thaliana]
AT4G24000.1	2435	0	171	0.001	9.82596	13.2624	Up	5.18326e-51	9.73744e-50	| Symbols: ATCSLG2, CSLG2 | cellulose synthase like G2 | chr4:12462030-12465625 FORWARD LENGTH=2435	GO:0031224//intrinsic to membrane	GO:0016759//cellulose synthase activity	GO:0045229//external encapsulating structure organization;GO:0009250//glucan biosynthetic process	gi|30686386|ref|NP_567692.2|/0/cellulose synthase-like protein G2 [Arabidopsis thaliana]
AT2G34500.1	1928	0	128	0.001	9.28925	13.1813	Up	2.29726e-38	3.38884e-37	| Symbols: CYP710A1 | cytochrome P450, family 710, subfamily A, polypeptide 1 | chr2:14539479-14541406 REVERSE LENGTH=1928	GO:0031410//cytoplasmic vesicle	GO:0016717//oxidoreductase activity, acting on paired donors, with oxidation of a pair of donors resulting in the reduction of molecular oxygen to two molecules of water;GO:0005506//iron ion binding	GO:0006091//generation of precursor metabolites and energy	gi|15226758|ref|NP_180997.1|/0/cytochrome P450, family 710, subfamily A [Arabidopsis thaliana]
AT1G51860.1	2673	0	173	0.001	9.05576	13.1446	Up	1.33779e-51	2.54286e-50	| Symbols: | Leucine-rich repeat protein kinase family protein | chr1:19257634-19261479 REVERSE LENGTH=2673	GO:0016020//membrane	GO:0004672//protein kinase activity;GO:0032559	GO:0006464//protein modification process	gi|281185489|sp|C0LGG4.2|Y1518_ARATH/0/RecName: Full=Probable LRR receptor-like serine/threonine-protein kinase At1g51860; Flags: Precursor
AT5G05340.1	1222	0	77	0.001	8.81652	13.106	Up	2.29442e-23	2.32597e-22	| Symbols: | Peroxidase superfamily protein | chr5:1578951-1580875 REVERSE LENGTH=1222	GO:0005576//extracellular region;GO:0030312//external encapsulating structure	GO:0005506//iron ion binding;GO:0003824//catalytic activity;GO:0016209//antioxidant activity	GO:0008152//metabolic process;GO:0006950//response to stress	gi|15239075|ref|NP_196153.1|/2.20782e-169/peroxidase 52 [Arabidopsis thaliana]
AT1G72060.1	461	0	29	0.001	8.80187	13.1036	Up	3.0048e-09	1.6148e-08	| Symbols: | serine-type endopeptidase inhibitors | chr1:27118447-27119011 FORWARD LENGTH=461	GO:0031410//cytoplasmic vesicle	GO:0004866//endopeptidase inhibitor activity	GO:0006950//response to stress	gi|37202046|gb|AAQ89638.1|/7.16689e-35/At1g72060 [Arabidopsis thaliana]
AT3G22620.1	868	0	54	0.001	8.70466	13.0876	Up	1.33394e-16	1.06127e-15	| Symbols: | Bifunctional inhibitor/lipid-transfer protein/seed storage 2S albumin superfamily protein | chr3:8008534-8009590 FORWARD LENGTH=868	GO:0009526//plastid envelope	GO:0005488//binding	-	gi|18403457|ref|NP_566713.1|/8.311e-87/bifunctional inhibitor/lipid-transfer protein/seed storage 2S albumin-like protein [Arabidopsis thaliana]
AT4G12500.1	778	0	48	0.001	8.63256	13.0756	Up	7.75856e-15	5.67241e-14	| Symbols: | Bifunctional inhibitor/lipid-transfer protein/seed storage 2S albumin superfamily protein | chr4:7414150-7414927 REVERSE LENGTH=778	GO:0031410//cytoplasmic vesicle	GO:0005488//binding	GO:0010876;GO:0009814//defense response, incompatible interaction	gi|15235390|ref|NP_192987.1|/2.74325e-43/bifunctional inhibitor/lipid-transfer protein/seed storage 2S albumin-like protein [Arabidopsis thaliana]
AT3G48630.1	421	0	25	0.001	8.30875	13.0204	Up	4.5107e-08	2.23072e-07	| Symbols: | unknown protein; BEST Arabidopsis thaliana protein match is: unknown protein (TAIR:AT3G44150.1); Has 64 Blast hits to 64 proteins in 15 species: Archae - 0; Bacteria - 0; Metazoa - 0; Fungi - 0; Plants - 64; Viruses - 0; Other Eukaryotes - 0 (source: NCBI BLink). | chr3:18018226-18018808 REVERSE LENGTH=421	GO:0016020//membrane	-	-	gi|240255548|ref|NP_190432.4|/9.9791e-65/uncharacterized protein [Arabidopsis thaliana]
AT2G44400.1	441	0	25	0.001	7.93194	12.9535	Up	4.5107e-08	2.23117e-07	| Symbols: | Cysteine/Histidine-rich C1 domain family protein | chr2:18327096-18327536 FORWARD LENGTH=441	-	-	-	gi|15224874|ref|NP_181968.1|/1.03169e-69/cysteine/histidine-rich C1 domain-containing protein [Arabidopsis thaliana]
AT3G44350.2	726	0	41	0.001	7.90178	12.948	Up	8.8824e-13	5.89025e-12	| Symbols: anac061, NAC061 | NAC domain containing protein 61 | chr3:16022836-16024487 REVERSE LENGTH=726	-	GO:0003676//nucleic acid binding;GO:0001071//nucleic acid binding transcription factor activity	GO:0006351//transcription, DNA-dependent;GO:0032501//multicellular organismal process;GO:0009743//response to carbohydrate stimulus	gi|186510661|ref|NP_001118771.1|/3.42754e-130/putative NAC domain-containing protein 61 [Arabidopsis thaliana]
AT1G03660.1	324	0	18	0.001	7.7733	12.9243	Up	5.1641e-06	2.15718e-05	| Symbols: | Ankyrin-repeat containing protein | chr1:911436-911759 REVERSE LENGTH=324	-	-	-	gi|15218862|ref|NP_171862.1|/3.70989e-56/Ankyrin-repeat containing protein [Arabidopsis thaliana]
AT2G39030.1	976	0	54	0.001	7.74144	12.9184	Up	1.33394e-16	1.06162e-15	| Symbols: | Acyl-CoA N-acyltransferases (NAT) superfamily protein | chr2:16298227-16299202 FORWARD LENGTH=976	-	GO:0016407//acetyltransferase activity	-	gi|18404927|ref|NP_565898.1|/3.28692e-130/acyl-CoA N-acyltransferases-like protein [Arabidopsis thaliana]
AT3G08860.1	1712	0	88	0.001	7.19212	12.8122	Up	1.33504e-26	1.48135e-25	| Symbols: PYD4 | PYRIMIDINE 4 | chr3:2696559-2699158 REVERSE LENGTH=1712	GO:0043231//intracellular membrane-bounded organelle	GO:0008483//transaminase activity;GO:0048037//cofactor binding	GO:0031669//cellular response to nutrient levels	gi|15231974|ref|NP_187498.1|/0/PYRIMIDINE 4 [Arabidopsis thaliana]
AT1G33840.1	693	0	34	0.001	6.86473	12.745	Up	1.01691e-10	6.03504e-10	| Symbols: | Protein of unknown function (DUF567) | chr1:12283862-12285306 REVERSE LENGTH=693	GO:0009536//plastid	-	GO:0006952//defense response;GO:0010033//response to organic substance	gi|334183012|ref|NP_174646.2|/2.95696e-128/uncharacterized protein [Arabidopsis thaliana]
AT3G49340.1	1026	0	49	0.001	6.68231	12.7061	Up	3.9416e-15	2.9287e-14	| Symbols: | Cysteine proteinases superfamily protein | chr3:18293347-18294577 REVERSE LENGTH=1026	GO:0044464//cell part	GO:0016491//oxidoreductase activity;GO:0004175//endopeptidase activity	GO:0019538//protein metabolic process	gi|6723404|emb|CAB66413.1|/0/cysteine protease-like protein [Arabidopsis thaliana]
AT5G63225.1	608	0	29	0.001	6.67379	12.7043	Up	3.0048e-09	1.61552e-08	| Symbols: | Carbohydrate-binding X8 domain superfamily protein | chr5:25356133-25356740 REVERSE LENGTH=608	GO:0044464//cell part	-	-	gi|145334885|ref|NP_001078788.1|/2.16192e-54/carbohydrate-binding X8 domain-containing protein [Arabidopsis thaliana]
AT5G52720.1	594	0	28	0.001	6.59553	12.6873	Up	5.91458e-09	3.11824e-08	| Symbols: | Copper transport protein family | chr5:21378857-21379744 FORWARD LENGTH=594	-	GO:0043169//cation binding	-	gi|79536392|ref|NP_200084.2|/3.28151e-60/copper transport family protein [Arabidopsis thaliana]
AT3G50260.1	823	0	38	0.001	6.46043	12.6574	Up	6.7741e-12	4.2797e-11	| Symbols: CEJ1, ATERF#011, DEAR1 | cooperatively regulated by ethylene and jasmonate 1 | chr3:18634576-18635398 FORWARD LENGTH=823	GO:0043231//intracellular membrane-bounded organelle	GO:0003676//nucleic acid binding;GO:0001071//nucleic acid binding transcription factor activity	GO:0006351//transcription, DNA-dependent;GO:0006952//defense response;GO:0009743//response to carbohydrate stimulus;GO:0008219//cell death;GO:0051707//response to other organism	gi|15229705|ref|NP_190595.1|/4.35125e-74/ethylene-responsive transcription factor ERF011 [Arabidopsis thaliana]
AT2G35070.1	796	0	36	0.001	6.32801	12.6275	Up	2.62462e-11	1.60694e-10	| Symbols: | unknown protein; FUNCTIONS IN: molecular_function unknown; INVOLVED IN: pollen tube development, pollen development; LOCATED IN: mitochondrion; BEST Arabidopsis thaliana protein match is: Protein of unknown function (DUF1640) (TAIR:AT2G35090.1); Has 62 Blast hits to 62 proteins in 11 species: Archae - 0; Bacteria - 0; Metazoa - 0; Fungi - 0; Plants - 62; Viruses - 0; Other Eukaryotes…	GO:0043231//intracellular membrane-bounded organelle	-	GO:0003006//developmental process involved in reproduction;GO:0048229//gametophyte development	gi|18403734|ref|NP_565795.1|/2.40089e-74/uncharacterized protein [Arabidopsis thaliana]
AT3G50280.1	1332	0	59	0.001	6.19763	12.5975	Up	4.51442e-18	3.82177e-17	| Symbols: | HXXXD-type acyl-transferase family protein | chr3:18637854-18639185 FORWARD LENGTH=1332	GO:0044464//cell part	GO:0016746//transferase activity, transferring acyl groups	GO:0009696//salicylic acid metabolic process	gi|15229709|ref|NP_190597.1|/0/uncharacterized acetyltransferase [Arabidopsis thaliana]
AT3G46230.1	724	0	32	0.001	6.18428	12.5944	Up	3.93998e-10	2.24937e-09	| Symbols: ATHSP17.4, HSP17.4 | heat shock protein 17.4 | chr3:16984118-16984841 REVERSE LENGTH=724	-	-	GO:0000302//response to reactive oxygen species;GO:0009408//response to heat;GO:0009642//response to light intensity	gi|15231372|ref|NP_190209.1|/1.77037e-78/heat shock protein 17.4 [Arabidopsis thaliana]
AT1G33030.1	1232	0	53	0.001	6.01926	12.5554	Up	2.6257e-16	2.05783e-15	| Symbols: | O-methyltransferase family protein | chr1:11964776-11966276 REVERSE LENGTH=1232	GO:0043231//intracellular membrane-bounded organelle;GO:0044444//cytoplasmic part;GO:0016020//membrane	GO:0005515//protein binding;GO:0008171//O-methyltransferase activity	GO:0051553;GO:0006730//one-carbon metabolic process	gi|15223364|ref|NP_174579.1|/0/O-methyltransferase-like protein [Arabidopsis thaliana]
AT2G44240.1	1490	0	63	0.001	5.91605	12.5304	Up	3.00728e-19	2.65268e-18	| Symbols: | Protein of Unknown Function (DUF239) | chr2:18289824-18292345 FORWARD LENGTH=1490	GO:0031410//cytoplasmic vesicle	-	GO:0006950//response to stress	gi|18406490|ref|NP_030962.1|/0/uncharacterized protein [Arabidopsis thaliana]
AT3G11640.1	700	0	29	0.001	5.79666	12.501	Up	3.0048e-09	1.61409e-08	| Symbols: | unknown protein; FUNCTIONS IN: molecular_function unknown; INVOLVED IN: biological_process unknown; LOCATED IN: endomembrane system; BEST Arabidopsis thaliana protein match is: unknown protein (TAIR:AT3G52480.1); Has 36 Blast hits to 36 proteins in 7 species: Archae - 0; Bacteria - 0; Metazoa - 0; Fungi - 0; Plants - 36; Viruses - 0; Other Eukaryotes - 0 (source: NCBI BLink). | chr3:…	-	-	-	gi|15229807|ref|NP_187770.1|/3.23962e-74/uncharacterized protein [Arabidopsis thaliana]
AT1G47880.1	1103	0	45	0.001	5.70841	12.4789	Up	5.917e-14	4.15272e-13	| Symbols: | pseudogene, similar to NL0E, similar to disease resistance protein GB:BAB02103 GI:9294201 from (Arabidopsis thaliana); blastp match of 52% identity and 3.9e-11 P-value to GP|4235643|gb|AAD13303.1||AF119040 NL0E {Lycopersicon esculentum} | chr1:17640046-17641148 FORWARD LENGTH=1103	GO:0044464//cell part	GO:0016772//transferase activity, transferring phosphorus-containing groups	GO:0023052//signaling	gi|15221010|ref|NP_175225.1|/2.88472e-24/receptor like protein 7 [Arabidopsis thaliana]
AT3G21520.1	835	0	34	0.001	5.69732	12.4761	Up	1.01691e-10	6.03356e-10	| Symbols: DMP1, AtDMP1 | DUF679 domain membrane protein 1 | chr3:7581959-7582793 FORWARD LENGTH=835	GO:0000325//plant-type vacuole	-	-	gi|22331245|ref|NP_188789.2|/1.41074e-112/DUF679 domain membrane protein 1 [Arabidopsis thaliana]
AT3G57950.1	546	0	22	0.001	5.63778	12.4609	Up	3.44006e-07	1.59245e-06	| Symbols: | unknown protein; FUNCTIONS IN: molecular_function unknown; INVOLVED IN: biological_process unknown; LOCATED IN: chloroplast; EXPRESSED IN: 9 plant structures; EXPRESSED DURING: 4 anthesis, C globular stage, petal differentiation and expansion stage; BEST Arabidopsis thaliana protein match is: unknown protein (TAIR:AT2G42180.1); Has 81 Blast hits to 81 proteins in 11 species: Archae -…	-	-	-	gi|15230907|ref|NP_191354.1|/8.61557e-67/uncharacterized protein [Arabidopsis thaliana]
AT2G29110.1	2844	0	114	0.001	5.60858	12.4534	Up	3.011e-34	4.06477e-33	| Symbols: ATGLR2.8, GLR2.8 | glutamate receptor 2.8 | chr2:12506880-12510552 REVERSE LENGTH=2844	GO:0031224//intrinsic to membrane;GO:0043231//intracellular membrane-bounded organelle;GO:0030313	GO:0005488//binding;GO:0008066//glutamate receptor activity;GO:0005231//excitatory extracellular ligand-gated ion channel activity	GO:0009314//response to radiation;GO:0006810//transport;GO:0006875//cellular metal ion homeostasis	gi|30684127|ref|NP_180475.2|/0/glutamate receptor 2.8 [Arabidopsis thaliana]
AT2G20722.1	75	0	3	0.001	5.59678	12.4504	Up	0.13323	0.254401	| Symbols: | snoRNA | chr2:8931708-8931782 REVERSE LENGTH=75	-	-	-	-
AT2G39530.1	780	0	31	0.001	5.5609	12.4411	Up	7.75536e-10	4.32647e-09	| Symbols: | Uncharacterised protein family (UPF0497) | chr2:16498486-16499471 REVERSE LENGTH=780	GO:0031224//intrinsic to membrane	-	GO:0009725//response to hormone stimulus;GO:0006952//defense response;GO:0006970//response to osmotic stress;GO:0002239//response to oomycetes	gi|30687915|ref|NP_181485.2|/1.10859e-60/UPF0497 membrane protein [Arabidopsis thaliana]
AT1G47890.1	3060	0	121	0.001	5.53276	12.4338	Up	2.63002e-36	3.70779e-35	| Symbols: AtRLP7, RLP7 | receptor like protein 7 | chr1:17643976-17647035 FORWARD LENGTH=3060	GO:0044464//cell part	GO:0016772//transferase activity, transferring phosphorus-containing groups	GO:0023052//signaling	gi|15221010|ref|NP_175225.1|/0/receptor like protein 7 [Arabidopsis thaliana]
AT5G18661.1	159	0	6	0.001	5.27998	12.3663	Up	0.0174695	0.044372	| Symbols: | unknown protein; Has 30201 Blast hits to 17322 proteins in 780 species: Archae - 12; Bacteria - 1396; Metazoa - 17338; Fungi - 3422; Plants - 5037; Viruses - 0; Other Eukaryotes - 2996 (source: NCBI BLink). | chr5:6222520-6222678 REVERSE LENGTH=159	-	-	-	gi|186524008|ref|NP_001119249.1|/2.48931e-15/uncharacterized protein [Arabidopsis thaliana]
AT1G53542.1	186	0	7	0.001	5.26578	12.3624	Up	0.0088751	0.0240374	| Symbols: | unknown protein; FUNCTIONS IN: molecular_function unknown; INVOLVED IN: biological_process unknown; LOCATED IN: endomembrane system; Has 30201 Blast hits to 17322 proteins in 780 species: Archae - 12; Bacteria - 1396; Metazoa - 17338; Fungi - 3422; Plants - 5037; Viruses - 0; Other Eukaryotes - 2996 (source: NCBI BLink). | chr1:19981628-19981813 FORWARD LENGTH=186	GO:0044464//cell part	-	-	gi|186490713|ref|NP_001117482.1|/5.03081e-29/uncharacterized protein [Arabidopsis thaliana]
AT5G56960.1	1401	0	52	0.001	5.1933	12.3424	Up	5.16836e-16	3.99874e-15	| Symbols: | basic helix-loop-helix (bHLH) DNA-binding family protein | chr5:23038703-23041174 REVERSE LENGTH=1401	GO:0043231//intracellular membrane-bounded organelle	GO:0001071//nucleic acid binding transcription factor activity	GO:0006351//transcription, DNA-dependent;GO:0009743//response to carbohydrate stimulus	gi|15241995|ref|NP_200506.1|/0/putative transcription factor bHLH041 [Arabidopsis thaliana]
AT3G04717.1	243	0	9	0.001	5.1822	12.3393	Up	0.00229064	0.00689016	| Symbols: | Encodes a Wound-induced protein (WIP) family protein | chr3:1284851-1285293 REVERSE LENGTH=243	GO:0030312//external encapsulating structure	GO:0030247//polysaccharide binding	GO:0006952//defense response	gi|297833162|ref|XP_002884463.1|/4.96704e-24/PR4-type protein [Arabidopsis lyrata subsp. lyrata]
AT1G13550.1	1270	0	46	0.001	5.06795	12.3072	Up	3.00604e-14	2.13891e-13	| Symbols: | Protein of unknown function (DUF1262) | chr1:4636984-4638330 REVERSE LENGTH=1270	-	-	-	gi|145335655|ref|NP_172812.2|/0/uncharacterized protein [Arabidopsis thaliana]
AT2G07684.1	111	0	4	0.001	5.04214	12.2998	Up	0.0676852	0.14535	| Symbols: | unknown protein; Has 30201 Blast hits to 17322 proteins in 780 species: Archae - 12; Bacteria - 1396; Metazoa - 17338; Fungi - 3422; Plants - 5037; Viruses - 0; Other Eukaryotes - 2996 (source: NCBI BLink). | chr2:3262235-3262345 REVERSE LENGTH=111	-	-	-	gi|186499812|ref|NP_001118285.1|/5.57396e-15/uncharacterized protein [Arabidopsis thaliana]
AT1G61120.1	2899	0	104	0.001	5.01953	12.2933	Up	2.62894e-31	3.31746e-30	| Symbols: TPS04, GES, TPS4 | terpene synthase 04 | chr1:22523637-22528811 FORWARD LENGTH=2899	GO:0043231//intracellular membrane-bounded organelle	GO:0046872//metal ion binding;GO:0016838//carbon-oxygen lyase activity, acting on phosphates	GO:0016101//diterpenoid metabolic process;GO:0009719;GO:0006950//response to stress;GO:0051707//response to other organism	gi|18407028|ref|NP_564772.1|/0/terpene synthase 04 [Arabidopsis thaliana]
AT4G18430.1	897	0	32	0.001	4.99155	12.2853	Up	3.93998e-10	2.24831e-09	| Symbols: AtRABA1e, RABA1e | RAB GTPase homolog A1E | chr4:10183717-10185280 REVERSE LENGTH=897	GO:0016020//membrane	GO:0032561//guanyl ribonucleotide binding;GO:0003824//catalytic activity	GO:0035556//intracellular signal transduction;GO:0006810//transport	gi|15233873|ref|NP_193578.1|/3.54325e-120/RAB GTPase homolog A1E [Arabidopsis thaliana]
AT5G05300.1	309	0	11	0.001	4.98095	12.2822	Up	0.000591214	0.00195412	| Symbols: | unknown protein; FUNCTIONS IN: molecular_function unknown; INVOLVED IN: biological_process unknown; LOCATED IN: endomembrane system; EXPRESSED IN: 10 plant structures; EXPRESSED DURING: 8 growth stages; Has 1807 Blast hits to 1807 proteins in 277 species: Archae - 0; Bacteria - 0; Metazoa - 736; Fungi - 347; Plants - 385; Viruses - 0; Other Eukaryotes - 339 (source: NCBI BLink). | ch…	GO:0044464//cell part	-	-	gi|15239066|ref|NP_196149.1|/3.09407e-50/uncharacterized protein [Arabidopsis thaliana]
AT2G30750.1	1686	0	60	0.001	4.97934	12.2817	Up	2.29348e-18	1.95804e-17	| Symbols: CYP71A12 | cytochrome P450, family 71, subfamily A, polypeptide 12 | chr2:13099336-13101413 REVERSE LENGTH=1686	GO:0009536//plastid	GO:0016491//oxidoreductase activity;GO:0005506//iron ion binding;GO:0016829//lyase activity	GO:0006952//defense response;GO:0009700//indole phytoalexin biosynthetic process;GO:0051707//response to other organism	gi|30684709|ref|NP_180633.2|/0/cytochrome P450 71A12 [Arabidopsis thaliana]
AT5G44480.1	1311	0	45	0.001	4.80272	12.2296	Up	5.917e-14	4.15152e-13	| Symbols: DUR | NAD(P)-binding Rossmann-fold superfamily protein | chr5:17921515-17923643 FORWARD LENGTH=1311	GO:0043231//intracellular membrane-bounded organelle	GO:0016857//racemase and epimerase activity, acting on carbohydrates and derivatives;GO:0048037//cofactor binding	GO:0006139//nucleobase-containing compound metabolic process;GO:0042546//cell wall biogenesis;GO:0019322//pentose biosynthetic process;GO:0019318//hexose metabolic process	gi|15241503|ref|NP_199261.1|/0/UDP-arabinose 4-epimerase [Arabidopsis thaliana]
AT4G15610.1	947	0	32	0.001	4.728	12.207	Up	3.93998e-10	2.24884e-09	| Symbols: | Uncharacterised protein family (UPF0497) | chr4:8909064-8910908 FORWARD LENGTH=947	GO:0016020//membrane	-	-	gi|18414489|ref|NP_567472.1|/7.30339e-79/uncharacterized protein [Arabidopsis thaliana]
AT1G65360.1	681	0	23	0.001	4.72562	12.2063	Up	1.74767e-07	8.29345e-07	| Symbols: AGL23 | AGAMOUS-like 23 | chr1:24281337-24282151 FORWARD LENGTH=681	GO:0043231//intracellular membrane-bounded organelle	GO:0001071//nucleic acid binding transcription factor activity;GO:0003677//DNA binding	GO:0048229//gametophyte development;GO:0009657//plastid organization;GO:0006351//transcription, DNA-dependent;GO:0003006//developmental process involved in reproduction	gi|15218647|ref|NP_176715.1|/1.51895e-113/protein agamous-like 23 [Arabidopsis thaliana]
AT1G17020.1	1401	0	46	0.001	4.59407	12.1656	Up	3.00604e-14	2.13828e-13	| Symbols: SRG1, ATSRG1 | senescence-related gene 1 | chr1:5820206-5822013 FORWARD LENGTH=1401	-	GO:0016679//oxidoreductase activity, acting on diphenols and related substances as donors;GO:0016706//oxidoreductase activity, acting on paired donors, with incorporation or reduction of molecular oxygen, 2-oxoglutarate as one donor, and incorporation of one atom each of oxygen into both donors	GO:0009813//flavonoid biosynthetic process;GO:0007568//aging	gi|15219988|ref|NP_173145.1|/0/protein SRG1 [Arabidopsis thaliana]
AT2G28710.1	677	0	22	0.001	4.54686	12.1507	Up	3.44006e-07	1.59306e-06	| Symbols: | C2H2-type zinc finger family protein | chr2:12322386-12323584 FORWARD LENGTH=677	GO:0044464//cell part	GO:0046914//transition metal ion binding;GO:0001071//nucleic acid binding transcription factor activity	GO:0009642//response to light intensity;GO:0009411//response to UV;GO:0009743//response to carbohydrate stimulus;GO:0009409//response to cold;GO:0006972//hyperosmotic response;GO:0006351//transcription, DNA-dependent	gi|15226942|ref|NP_180439.1|/1.41164e-71/C2H2-type zinc finger-containing protein [Arabidopsis thaliana]
AT5G11920.1	1917	0	61	0.001	4.45231	12.1203	Up	1.16517e-18	1.00469e-17	| Symbols: AtcwINV6, cwINV6 | 6-&1-fructan exohydrolase | chr5:3839391-3842371 FORWARD LENGTH=1917	-	GO:0004553//hydrolase activity, hydrolyzing O-glycosyl compounds	GO:0044238//primary metabolic process	gi|18416711|ref|NP_568254.1|/0/beta-fructofuranosidase, insoluble isoenzyme CWINV6 [Arabidopsis thaliana]
AT1G68765.1	536	0	17	0.001	4.43774	12.1156	Up	1.01649e-05	4.12013e-05	| Symbols: IDA | Putative membrane lipoprotein | chr1:25829952-25830487 REVERSE LENGTH=536	GO:0005576//extracellular region	GO:0005515//protein binding	GO:0009725//response to hormone stimulus;GO:0003006//developmental process involved in reproduction	gi|18409117|ref|NP_564941.1|/1.794e-37/protein IDA [Arabidopsis thaliana]
AT3G54150.1	1203	0	38	0.001	4.41973	12.1097	Up	6.7741e-12	4.27858e-11	| Symbols: | S-adenosyl-L-methionine-dependent methyltransferases superfamily protein | chr3:20050644-20052815 REVERSE LENGTH=1203	-	GO:0016741	GO:0006970//response to osmotic stress;GO:0006730//one-carbon metabolic process	gi|15232436|ref|NP_190983.1|/0/S-adenosyl-L-methionine-dependent methyltransferase-like protein [Arabidopsis thaliana]
AT5G48657.2	930	0	29	0.001	4.36308	12.0911	Up	3.0048e-09	1.61445e-08	| Symbols: | defense protein-related | chr5:19733884-19735550 REVERSE LENGTH=930	GO:0009536//plastid	-	GO:0045087//innate immune response;GO:0051716//cellular response to stimulus	gi|42573628|ref|NP_974910.1|/4.22323e-132/defense protein-like protein [Arabidopsis thaliana]
AT5G44460.1	758	0	23	0.001	4.24557	12.0517	Up	1.74767e-07	8.29182e-07	| Symbols: CML43 | calmodulin like 43 | chr5:17917226-17917983 FORWARD LENGTH=758	-	GO:0046872//metal ion binding	GO:0000904//cell morphogenesis involved in differentiation;GO:0010038//response to metal ion	gi|75333888|sp|Q9FI19.1|CML43_ARATH/1.47533e-86/RecName: Full=Probable calcium-binding protein CML43; AltName: Full=Calmodulin-like protein 43
AT1G53620.1	497	0	15	0.001	4.22292	12.044	Up	3.93836e-05	0.000150026	| Symbols: | unknown protein; FUNCTIONS IN: molecular_function unknown; INVOLVED IN: biological_process unknown; LOCATED IN: endomembrane system; BEST Arabidopsis thaliana protein match is: unknown protein (TAIR:AT1G53610.1); Has 5795 Blast hits to 2209 proteins in 338 species: Archae - 0; Bacteria - 1555; Metazoa - 2403; Fungi - 181; Plants - 1035; Viruses - 76; Other Eukaryotes - 545 (source: N…	GO:0044464//cell part	-	-	gi|297788470|ref|XP_002862333.1|/9.74468e-28/hypothetical protein ARALYDRAFT_920885 [Arabidopsis lyrata subsp. lyrata]
AT5G50200.1	938	0	27	0.001	4.02753	11.9757	Up	1.16421e-08	6.00559e-08	| Symbols: WR3, ATNRT3.1, NRT3.1 | nitrate transmembrane transporters | chr5:20436498-20437726 FORWARD LENGTH=938	GO:0016020//membrane	GO:0015103//inorganic anion transmembrane transporter activity	GO:0006950//response to stress;GO:0015698//inorganic anion transport	gi|15240632|ref|NP_199831.1|/4.77777e-107/nitrate transmembrane transporter [Arabidopsis thaliana]
AT1G69930.1	1048	0	30	0.001	4.00533	11.9677	Up	1.52654e-09	8.38073e-09	| Symbols: ATGSTU11, GSTU11 | glutathione S-transferase TAU 11 | chr1:26337497-26338795 REVERSE LENGTH=1048	GO:0044424//intracellular part	GO:0016765//transferase activity, transferring alkyl or aryl (other than methyl) groups	GO:0006790//sulfur compound metabolic process;GO:0009404//toxin metabolic process;GO:0010038//response to metal ion	gi|15222499|ref|NP_177151.1|/4.91667e-135/glutathione S-transferase TAU 11 [Arabidopsis thaliana]
AT5G22540.1	1476	0	42	0.001	3.98145	11.9591	Up	4.51256e-13	3.05103e-12	| Symbols: | Plant protein of unknown function (DUF247) | chr5:7481478-7482953 REVERSE LENGTH=1476	GO:0016020//membrane	-	-	gi|15242911|ref|NP_197646.1|/0/uncharacterized protein [Arabidopsis thaliana]
AT4G14630.1	881	0	25	0.001	3.97047	11.9551	Up	4.5107e-08	2.23163e-07	| Symbols: GLP9 | germin-like protein 9 | chr4:8392841-8393813 FORWARD LENGTH=881	GO:0005773//vacuole;GO:0005576//extracellular region;GO:0016020//membrane;GO:0030312//external encapsulating structure	GO:0046914//transition metal ion binding	GO:0006970//response to osmotic stress	gi|15233510|ref|NP_193199.1|/2.02085e-96/germin-like protein subfamily 1 member 8 [Arabidopsis thaliana]
AT2G29470.1	856	0	24	0.001	3.92297	11.9377	Up	8.87874e-08	4.29512e-07	| Symbols: ATGSTU3, GST21, GSTU3 | glutathione S-transferase tau 3 | chr2:12628541-12629543 REVERSE LENGTH=856	GO:0044424//intracellular part	GO:0003824//catalytic activity	GO:0009404//toxin metabolic process	gi|15227087|ref|NP_180508.1|/2.31869e-126/glutathione S-transferase tau 3 [Arabidopsis thaliana]
AT2G14610.1	760	4	16158	0.76047	2974.76	11.9336	Up	0	0	| Symbols: PR1, PR 1, ATPR1 | pathogenesis-related gene 1 | chr2:6241704-6242463 REVERSE LENGTH=760	GO:0030312//external encapsulating structure	-	GO:0009725//response to hormone stimulus;GO:0033273//response to vitamin;GO:0009814//defense response, incompatible interaction	gi|116830447|gb|ABK28181.1|/2.14153e-93/unknown [Arabidopsis thaliana]
AT5G11210.1	2490	0	68	0.001	3.82109	11.8998	Up	1.01774e-20	9.43881e-20	| Symbols: ATGLR2.5, GLR2.5 | glutamate receptor 2.5 | chr5:3571214-3574537 REVERSE LENGTH=2490	GO:0031224//intrinsic to membrane;GO:0030313	GO:0008066//glutamate receptor activity;GO:0005231//excitatory extracellular ligand-gated ion channel activity	GO:0009314//response to radiation;GO:0006810//transport;GO:0006875//cellular metal ion homeostasis;GO:0007166//cell surface receptor linked signaling pathway	gi|15238991|ref|NP_196682.1|/0/glutamate receptor 2.5 [Arabidopsis thaliana]
AT3G56500.1	333	0	9	0.001	3.7816	11.8848	Up	0.00229064	0.00690735	| Symbols: | serine-rich protein-related | chr3:20943638-20943970 FORWARD LENGTH=333	-	-	-	gi|15228935|ref|NP_191209.1|/9.0525e-58/serine-rich protein-like protein [Arabidopsis thaliana]
AT2G44390.1	630	0	17	0.001	3.7756	11.8825	Up	1.01649e-05	4.11668e-05	| Symbols: | Cysteine/Histidine-rich C1 domain family protein | chr2:18325811-18326551 REVERSE LENGTH=630	-	-	-	gi|15224873|ref|NP_181967.1|/1.33814e-126/cysteine/histidine-rich C1 domain-containing protein [Arabidopsis thaliana]
AT5G52730.1	558	0	15	0.001	3.76127	11.877	Up	3.93836e-05	0.000149979	| Symbols: | Copper transport protein family | chr5:21380174-21380865 FORWARD LENGTH=558	-	GO:0043169//cation binding	-	gi|15237241|ref|NP_200085.1|/1.07441e-83/copper transport family protein [Arabidopsis thaliana]
AT3G60540.2	903	0	24	0.001	3.71879	11.8606	Up	8.87874e-08	4.29169e-07	| Symbols: | Preprotein translocase Sec, Sec61-beta subunit protein | chr3:22374963-22375865 REVERSE LENGTH=903	-	-	GO:0006810//transport	gi|15232357|ref|NP_191613.1|/5.83585e-30/Preprotein translocase Sec, Sec61-beta subunit protein [Arabidopsis thaliana]
AT3G45330.1	2049	0	54	0.001	3.68748	11.8484	Up	1.33394e-16	1.06092e-15	| Symbols: | Concanavalin A-like lectin protein kinase family protein | chr3:16632440-16634488 REVERSE LENGTH=2049	GO:0043231//intracellular membrane-bounded organelle;GO:0016020//membrane	GO:0004674//protein serine/threonine kinase activity;GO:0030246//carbohydrate binding;GO:0032559	GO:0006468//protein phosphorylation;GO:0009651//response to salt stress;GO:0007044//cell-substrate junction assembly;GO:0009723//response to ethylene stimulus	gi|15230670|ref|NP_190119.1|/0/concanavalin A-like lectin kinase-like protein [Arabidopsis thaliana]
AT5G50560.1	468	0	12	0.001	3.58768	11.8088	Up	0.000300356	0.00102949	| Symbols: | Protein of unknown function (DUF 3339) | chr5:20579121-20579588 FORWARD LENGTH=468	GO:0031224//intrinsic to membrane	-	-	gi|18423179|ref|NP_568739.1|/3.49965e-24/uncharacterized protein [Arabidopsis thaliana]
AT2G02930.1	939	0	24	0.001	3.57621	11.8042	Up	8.87874e-08	4.29426e-07	| Symbols: ATGSTF3, GST16, GSTF3 | glutathione S-transferase F3 | chr2:851164-852222 REVERSE LENGTH=939	GO:0009532//plastid stroma;GO:0005576//extracellular region;GO:0042598//vesicular fraction;GO:0016020//membrane	GO:0042277//peptide binding;GO:0046914//transition metal ion binding;GO:0016765//transferase activity, transferring alkyl or aryl (other than methyl) groups	GO:0010038//response to metal ion;GO:0006970//response to osmotic stress;GO:0009404//toxin metabolic process;GO:0050832//defense response to fungus	gi|15227063|ref|NP_178394.1|/2.9926e-109/glutathione S-transferase 16 [Arabidopsis thaliana]
AT5G60285.1	81	0	2	0.001	3.4548	11.7544	Up	0.262246	0.42483	| Symbols: | pre-tRNA | chr5:24262580-24262660 FORWARD LENGTH=81	-	-	-	gi|357512477|ref|XP_003626527.1|/3.57939e-06/GDSL esterase/lipase [Medicago truncatula]
AT4G10500.1	1256	2	7078	0.230079	788.495	11.7428	Up	0	0	| Symbols: | 2-oxoglutarate (2OG) and Fe(II)-dependent oxygenase superfamily protein | chr4:6491017-6492476 FORWARD LENGTH=1256	-	GO:0046914//transition metal ion binding;GO:0016706//oxidoreductase activity, acting on paired donors, with incorporation or reduction of molecular oxygen, 2-oxoglutarate as one donor, and incorporation of one atom each of oxygen into both donors	GO:0008152//metabolic process	gi|15235126|ref|NP_192788.1|/0/oxidoreductase, 2OG-Fe(II) oxygenase family protein [Arabidopsis thaliana]
AT5G43650.1	899	0	22	0.001	3.42406	11.7415	Up	3.44006e-07	1.59276e-06	| Symbols: BHLH92 | basic helix-loop-helix (bHLH) DNA-binding superfamily protein | chr5:17533193-17534796 REVERSE LENGTH=899	GO:0043231//intracellular membrane-bounded organelle	GO:0001071//nucleic acid binding transcription factor activity	GO:0006351//transcription, DNA-dependent	gi|15239929|ref|NP_199178.1|/7.87525e-128/transcription factor bHLH92 [Arabidopsis thaliana]
AT2G23830.1	450	0	11	0.001	3.42025	11.7399	Up	0.000591214	0.00195385	| Symbols: | PapD-like superfamily protein | chr2:10143646-10144511 FORWARD LENGTH=450	GO:0000322;GO:0031224//intrinsic to membrane	GO:0005488//binding	GO:0006886//intracellular protein transport	gi|15224067|ref|NP_179963.1|/7.24264e-82/vesicle-associated membrane protein-like protein [Arabidopsis thaliana]
AT1G02440.1	573	0	14	0.001	3.41862	11.7392	Up	7.75216e-05	0.000285981	| Symbols: ATARFD1A, ARFD1A | ADP-ribosylation factor D1A | chr1:496586-497479 REVERSE LENGTH=573	GO:0044464//cell part	GO:0060229//lipase activator activity;GO:0032561//guanyl ribonucleotide binding	GO:0035556//intracellular signal transduction	gi|18378965|ref|NP_563652.1|/8.45831e-111/Arf/Sar family protein [Arabidopsis thaliana]
AT2G37770.2	1191	0	29	0.001	3.40694	11.7343	Up	3.0048e-09	1.61373e-08	| Symbols: | NAD(P)-linked oxidoreductase superfamily protein | chr2:15834867-15836881 FORWARD LENGTH=1191	GO:0043231//intracellular membrane-bounded organelle;GO:0044444//cytoplasmic part	GO:0050661//NADP binding;GO:0004033//aldo-keto reductase (NADP) activity	GO:0006970//response to osmotic stress;GO:0008152//metabolic process;GO:0010038//response to metal ion	gi|255311879|pdb|3H7U|A/0/Chain A, Crystal Structure Of The Plant Stress-Response Enzyme Akr4c9
AT3G44326.1	1240	0	30	0.001	3.38515	11.725	Up	1.52654e-09	8.38263e-09	| Symbols: | F-box family protein | chr3:16000879-16002118 REVERSE LENGTH=1240	GO:0009536//plastid	-	-	gi|79314133|ref|NP_001030807.1|/0/F-box protein [Arabidopsis thaliana]
AT2G06255.1	703	0	17	0.001	3.38354	11.7243	Up	1.01649e-05	4.11806e-05	| Symbols: ELF4-L3 | ELF4-like 3 | chr2:2457573-2459811 FORWARD LENGTH=703	-	-	-	gi|18396289|ref|NP_565334.1|/1.16783e-55/protein ELF4-like 3 [Arabidopsis thaliana]
AT4G05030.1	333	0	8	0.001	3.36143	11.7149	Up	0.00450886	0.0129088	| Symbols: | Copper transport protein family | chr4:2576790-2577974 REVERSE LENGTH=333	-	GO:0043169//cation binding	GO:0006812//cation transport	gi|5732079|gb|AAD48978.1|AF162444_10/4.50314e-49/T32N4.11 gene product [Arabidopsis thaliana]
AT1G60830.1	336	0	8	0.001	3.33141	11.7019	Up	0.00450886	0.0129364	| Symbols: | RNA-binding (RRM/RBD/RNP motifs) family protein | chr1:22395058-22395603 REVERSE LENGTH=336	GO:0043231//intracellular membrane-bounded organelle	GO:0003676//nucleic acid binding	GO:0000377;GO:0006952//defense response	gi|18406905|ref|NP_564764.1|/8.71755e-61/RNA recognition motif-containing protein [Arabidopsis thaliana]
AT1G72950.1	1306	0	31	0.001	3.32121	11.6975	Up	7.75536e-10	4.32447e-09	| Symbols: | Disease resistance protein (TIR-NBS class) | chr1:27444585-27445980 FORWARD LENGTH=1306	GO:0044425//membrane part	GO:0004872//receptor activity;GO:0032559	GO:0006952//defense response;GO:0012501//programmed cell death;GO:0023052//signaling	gi|15219332|ref|NP_177438.1|/0/TIR-NBS class of disease resistance protein [Arabidopsis thaliana]
AT1G17615.1	1143	0	27	0.001	3.30518	11.6905	Up	1.16421e-08	6.00431e-08	| Symbols: | Disease resistance protein (TIR-NBS class) | chr1:6059441-6060667 FORWARD LENGTH=1143	GO:0044425//membrane part	GO:0004872//receptor activity;GO:0032559	GO:0006952//defense response;GO:0012501//programmed cell death;GO:0023052//signaling	gi|15220798|ref|NP_173205.1|/0/Disease resistance protein (TIR-NBS class) [Arabidopsis thaliana]
AT5G47850.1	2382	0	55	0.001	3.23072	11.6576	Up	6.7769e-17	5.4672e-16	| Symbols: CCR4 | CRINKLY4 related 4 | chr5:19378701-19381082 REVERSE LENGTH=2382	GO:0044464//cell part	GO:0042802//identical protein binding;GO:0004672//protein kinase activity;GO:0032559	GO:0006464//protein modification process	gi|15238823|ref|NP_199596.1|/0/serine/threonine-protein kinase-like protein CCR4 [Arabidopsis thaliana]
AT1G15415.1	480	0	11	0.001	3.20649	11.6468	Up	0.000591214	0.00195626	| Symbols: | The protein encoded by this gene was identified as a part of pollen proteome by mass spec analysis. It has weak homology to LEA (late embryo abundant) proteins. Encodes protein phosphatase 2A (PP2A) B'gamma subunit. Targeted to nucleus and cytosol. | chr1:5300742-5301412 REVERSE LENGTH=480	GO:0043231//intracellular membrane-bounded organelle;GO:0044444//cytoplasmic part	-	-	gi|15218163|ref|NP_172994.1|/3.1098e-34/uncharacterized protein [Arabidopsis thaliana]
AT2G37750.1	570	0	13	0.001	3.19114	11.6399	Up	0.000152591	0.000544554	| Symbols: | unknown protein; Has 21 Blast hits to 21 proteins in 7 species: Archae - 0; Bacteria - 0; Metazoa - 0; Fungi - 0; Plants - 21; Viruses - 0; Other Eukaryotes - 0 (source: NCBI BLink). | chr2:15830989-15831558 FORWARD LENGTH=570	-	-	-	gi|18404521|ref|NP_565870.1|/4.62346e-29/uncharacterized protein [Arabidopsis thaliana]
AT2G28426.1	132	0	3	0.001	3.17999	11.6348	Up	0.13323	0.257328	| Symbols: | unknown protein; Has 30201 Blast hits to 17322 proteins in 780 species: Archae - 12; Bacteria - 1396; Metazoa - 17338; Fungi - 3422; Plants - 5037; Viruses - 0; Other Eukaryotes - 2996 (source: NCBI BLink). | chr2:12159276-12159407 REVERSE LENGTH=132	-	-	-	gi|186503798|ref|NP_001118401.1|/1.64162e-19/uncharacterized protein [Arabidopsis thaliana]
AT5G07010.1	1429	0	32	0.001	3.13325	11.6134	Up	3.93998e-10	2.2499e-09	| Symbols: ATST2A, ST2A | sulfotransferase 2A | chr5:2174678-2176106 REVERSE LENGTH=1429	-	GO:0008146//sulfotransferase activity	GO:0009719;GO:0031407//oxylipin metabolic process	gi|18415376|ref|NP_568177.1|/0/sulfotransferase 2A [Arabidopsis thaliana]
AT1G31550.2	1390	0	31	0.001	3.1205	11.6076	Up	7.75536e-10	4.32547e-09	| Symbols: | GDSL-like Lipase/Acylhydrolase superfamily protein | chr1:11295525-11297379 REVERSE LENGTH=1390	GO:0030312//external encapsulating structure;GO:0043231//intracellular membrane-bounded organelle	GO:0016788//hydrolase activity, acting on ester bonds	GO:0044238//primary metabolic process	gi|79319023|ref|NP_001031122.1|/0/GDSL esterase/lipase [Arabidopsis thaliana]
AT4G36430.1	1215	0	27	0.001	3.10932	11.6024	Up	1.16421e-08	6.00944e-08	| Symbols: | Peroxidase superfamily protein | chr4:17204478-17205966 REVERSE LENGTH=1215	GO:0030312//external encapsulating structure	GO:0005506//iron ion binding;GO:0003824//catalytic activity;GO:0016209//antioxidant activity	GO:0051707//response to other organism;GO:0008152//metabolic process;GO:0006950//response to stress	gi|15234394|ref|NP_195361.1|/9.25936e-176/peroxidase 49 [Arabidopsis thaliana]
AT4G20110.1	2341	0	52	0.001	3.10799	11.6018	Up	5.16836e-16	3.99746e-15	| Symbols: VSR7, VSR3;1, BP80-3;1 | VACUOLAR SORTING RECEPTOR 7 | chr4:10875289-10878730 FORWARD LENGTH=2341	GO:0043234//protein complex;GO:0044431//Golgi apparatus part;GO:0016021//integral to membrane;GO:0031410//cytoplasmic vesicle	GO:0046872//metal ion binding	GO:0006605//protein targeting	gi|15235296|ref|NP_193744.1|/0/vacuolar-sorting receptor 7 [Arabidopsis thaliana]
AT5G64190.1	1621	0	36	0.001	3.1074	11.6015	Up	2.62462e-11	1.60735e-10	| Symbols: | unknown protein; BEST Arabidopsis thaliana protein match is: unknown protein (TAIR:AT2G40390.1); Has 1807 Blast hits to 1807 proteins in 277 species: Archae - 0; Bacteria - 0; Metazoa - 736; Fungi - 347; Plants - 385; Viruses - 0; Other Eukaryotes - 339 (source: NCBI BLink). | chr5:25679432-25681265 FORWARD LENGTH=1621	GO:0043231//intracellular membrane-bounded organelle	-	-	gi|15237640|ref|NP_201224.1|/0/uncharacterized protein [Arabidopsis thaliana]
AT1G26390.1	1763	0	39	0.001	3.09521	11.5958	Up	3.44148e-12	2.21298e-11	| Symbols: | FAD-binding Berberine family protein | chr1:9130017-9131779 REVERSE LENGTH=1763	GO:0044464//cell part	GO:0003824//catalytic activity;GO:0050662//coenzyme binding	GO:0008152//metabolic process	gi|18395882|ref|NP_564245.1|/0/FAD-binding and BBE domain-containing protein [Arabidopsis thaliana]
AT2G02990.1	1045	0	23	0.001	3.07957	11.5885	Up	1.74767e-07	8.28857e-07	| Symbols: RNS1, ATRNS1 | ribonuclease 1 | chr2:873506-874811 FORWARD LENGTH=1045	GO:0030312//external encapsulating structure;GO:0016020//membrane	GO:0003676//nucleic acid binding;GO:0016892	GO:0009813//flavonoid biosynthetic process;GO:0009267//cellular response to starvation;GO:0007165//signal transduction;GO:0032502//developmental process	gi|116831077|gb|ABK28493.1|/3.08732e-113/unknown [Arabidopsis thaliana]
AT5G09876.1	411	0	9	0.001	3.06393	11.5812	Up	0.00229064	0.0068996	| Symbols: | unknown protein; FUNCTIONS IN: molecular_function unknown; INVOLVED IN: biological_process unknown; LOCATED IN: cellular_component unknown; Has 5 Blast hits to 5 proteins in 2 species: Archae - 0; Bacteria - 0; Metazoa - 0; Fungi - 0; Plants - 5; Viruses - 0; Other Eukaryotes - 0 (source: NCBI BLink). | chr5:3079987-3080435 FORWARD LENGTH=411	-	-	-	gi|238481228|ref|NP_001154701.1|/5.57687e-28/uncharacterized protein [Arabidopsis thaliana]
AT3G20340.1	602	0	13	0.001	3.02151	11.5611	Up	0.000152591	0.000543992	| Symbols: | Expression of the gene is downregulated in the presence of paraquat, an inducer of photoxidative stress. | chr3:7092900-7093501 REVERSE LENGTH=602	-	-	GO:0006950//response to stress	gi|15231113|ref|NP_188669.1|/6.54719e-64/uncharacterized protein [Arabidopsis thaliana]
AT4G11655.1	796	0	17	0.001	2.98823	11.5451	Up	1.01649e-05	4.12082e-05	| Symbols: | Uncharacterised protein family (UPF0497) | chr4:7038585-7039923 FORWARD LENGTH=796	-	-	-	gi|42572877|ref|NP_974535.1|/3.41101e-105/uncharacterized protein [Arabidopsis thaliana]
AT5G45090.1	999	0	21	0.001	2.94125	11.5222	Up	6.77132e-07	3.05328e-06	| Symbols: AtPP2-A7, PP2-A7 | phloem protein 2-A7 | chr5:18202753-18205000 REVERSE LENGTH=999	GO:0044425//membrane part	GO:0001948//glycoprotein binding;GO:0004872//receptor activity	GO:0051707//response to other organism;GO:0006952//defense response;GO:0023052//signaling	gi|15242303|ref|NP_199322.1|/0/phloem protein 2-A7 [Arabidopsis thaliana]
AT4G30640.1	906	0	19	0.001	2.93429	11.5188	Up	2.62354e-06	1.12668e-05	| Symbols: | RNI-like superfamily protein | chr4:14952670-14953682 FORWARD LENGTH=906	GO:0031461//cullin-RING ubiquitin ligase complex	GO:0005488//binding	GO:0019941//modification-dependent protein catabolic process	gi|18417634|ref|NP_567849.1|/3.20657e-177/putative F-box/LRR-repeat protein 19 [Arabidopsis thaliana]
AT2G26010.1	495	0	10	0.001	2.82665	11.4649	Up	0.00116373	0.00369005	| Symbols: PDF1.3 | plant defensin 1.3 | chr2:11087348-11087944 FORWARD LENGTH=495	GO:0030312//external encapsulating structure	-	GO:0009611//response to wounding;GO:0001906//cell killing;GO:0009725//response to hormone stimulus;GO:0051707//response to other organism;GO:0006952//defense response	gi|15225238|ref|NP_180171.1|/5.9332e-31/defensin-like protein 14 [Arabidopsis thaliana]
AT2G29350.2	1364	0	27	0.001	2.76967	11.4355	Up	1.16421e-08	6.00816e-08	| Symbols: SAG13 | senescence-associated gene 13 | chr2:12600914-12602556 FORWARD LENGTH=1364	-	GO:0016616//oxidoreductase activity, acting on the CH-OH group of donors, NAD or NADP as acceptor	GO:0006952//defense response;GO:0008152//metabolic process;GO:0032502//developmental process	gi|15227075|ref|NP_180496.1|/8.81367e-146/senescence-associated protein 13 [Arabidopsis thaliana]
AT2G28500.1	765	0	15	0.001	2.74352	11.4218	Up	3.93836e-05	0.000149955	| Symbols: LBD11 | LOB domain-containing protein 11 | chr2:12186569-12188142 REVERSE LENGTH=765	GO:0043231//intracellular membrane-bounded organelle;GO:0044444//cytoplasmic part	-	-	gi|79565313|ref|NP_180417.2|/1.26492e-93/LOB domain-containing protein 11 [Arabidopsis thaliana]
AT4G39580.1	1128	0	22	0.001	2.72892	11.4141	Up	3.44006e-07	1.59337e-06	| Symbols: | Galactose oxidase/kelch repeat superfamily protein | chr4:18385684-18386811 REVERSE LENGTH=1128	-	-	-	gi|15235147|ref|NP_195668.1|/0/F-box/kelch-repeat protein [Arabidopsis thaliana]
AT3G07580.1	788	0	15	0.001	2.66344	11.3791	Up	3.93836e-05	0.00015005	| Symbols: | unknown protein; FUNCTIONS IN: molecular_function unknown; INVOLVED IN: biological_process unknown; LOCATED IN: chloroplast; EXPRESSED IN: 18 plant structures; EXPRESSED DURING: 12 growth stages; BEST Arabidopsis thaliana protein match is: unknown protein (TAIR:AT5G48335.1); Has 30201 Blast hits to 17322 proteins in 780 species: Archae - 12; Bacteria - 1396; Metazoa - 17338; Fungi - …	GO:0009536//plastid	-	-	gi|186509891|ref|NP_187415.2|/3.16994e-79/uncharacterized protein [Arabidopsis thaliana]
AT1G09480.1	1110	0	21	0.001	2.64712	11.3702	Up	6.77132e-07	3.05271e-06	| Symbols: | NAD(P)-binding Rossmann-fold superfamily protein | chr1:3057975-3060661 FORWARD LENGTH=1110	GO:0044464//cell part	GO:0048037//cofactor binding;GO:0016616//oxidoreductase activity, acting on the CH-OH group of donors, NAD or NADP as acceptor	GO:0009699//phenylpropanoid biosynthetic process	gi|15217528|ref|NP_172419.1|/0/Rossmann-fold NAD(P)-binding domain-containing protein [Arabidopsis thaliana]
AT1G69050.1	425	0	8	0.001	2.63378	11.3629	Up	0.00450886	0.0129058	| Symbols: | unknown protein; Has 9 Blast hits to 9 proteins in 4 species: Archae - 0; Bacteria - 0; Metazoa - 0; Fungi - 0; Plants - 9; Viruses - 0; Other Eukaryotes - 0 (source: NCBI BLink). | chr1:25961924-25962348 FORWARD LENGTH=425	-	-	-	gi|18409185|ref|NP_564950.1|/3.11456e-26/uncharacterized protein [Arabidopsis thaliana]
AT3G45130.1	2552	0	48	0.001	2.63171	11.3618	Up	7.75856e-15	5.67069e-14	| Symbols: LAS1 | lanosterol synthase 1 | chr3:16512271-16517522 REVERSE LENGTH=2552	-	GO:0031559//oxidosqualene cyclase activity	GO:0016104//triterpenoid biosynthetic process	gi|145339142|ref|NP_190099.3|/0/lanosterol synthase 1 [Arabidopsis thaliana]
AT1G26410.1	1765	0	33	0.001	2.61606	11.3532	Up	2.00164e-10	1.16308e-09	| Symbols: | FAD-binding Berberine family protein | chr1:9138675-9140439 REVERSE LENGTH=1765	GO:0044464//cell part	GO:0003824//catalytic activity;GO:0050662//coenzyme binding	GO:0008152//metabolic process	gi|15222704|ref|NP_173965.1|/0/FAD-binding and BBE domain-containing protein [Arabidopsis thaliana]
AT5G64905.1	486	0	9	0.001	2.5911	11.3393	Up	0.00229064	0.00689359	| Symbols: PROPEP3 | elicitor peptide 3 precursor | chr5:25939574-25940059 FORWARD LENGTH=486	-	-	-	gi|18424888|ref|NP_569002.1|/3.37068e-15/elicitor peptide 3 [Arabidopsis thaliana]
AT2G38690.1	935	0	17	0.001	2.54399	11.3129	Up	1.01649e-05	4.11944e-05	| Symbols: | unknown protein; Has 9 Blast hits to 7 proteins in 5 species: Archae - 0; Bacteria - 0; Metazoa - 4; Fungi - 2; Plants - 3; Viruses - 0; Other Eukaryotes - 0 (source: NCBI BLink). | chr2:16176631-16177754 REVERSE LENGTH=935	-	-	-	gi|334184800|ref|NP_181403.2|/9.33981e-79/uncharacterized protein [Arabidopsis thaliana]
AT1G15790.1	771	0	14	0.001	2.54069	11.311	Up	7.75216e-05	0.000286024	| Symbols: | unknown protein; BEST Arabidopsis thaliana protein match is: unknown protein (TAIR:AT1G15780.1); Has 170 Blast hits to 94 proteins in 14 species: Archae - 0; Bacteria - 0; Metazoa - 0; Fungi - 0; Plants - 170; Viruses - 0; Other Eukaryotes - 0 (source: NCBI BLink). | chr1:5438299-5440030 REVERSE LENGTH=771	-	GO:0000989//transcription factor binding transcription factor activity	GO:0006351//transcription, DNA-dependent	gi|22329593|ref|NP_173031.2|/6.50352e-98/uncharacterized protein [Arabidopsis thaliana]
AT3G63050.1	499	0	9	0.001	2.5236	11.3013	Up	0.00229064	0.00689788	| Symbols: | unknown protein; BEST Arabidopsis thaliana protein match is: unknown protein (TAIR:AT2G48075.1); Has 30201 Blast hits to 17322 proteins in 780 species: Archae - 12; Bacteria - 1396; Metazoa - 17338; Fungi - 3422; Plants - 5037; Viruses - 0; Other Eukaryotes - 2996 (source: NCBI BLink). | chr3:23297891-23298389 REVERSE LENGTH=499	-	-	-	gi|18412594|ref|NP_567136.1|/6.26599e-73/uncharacterized protein [Arabidopsis thaliana]
ATMG00360.1	111	0	2	0.001	2.52107	11.2998	Up	0.262246	0.42279	| Symbols: TRNC | a mitochondrion-encoded tRNA for cysteine | chrM:104885-104995 FORWARD LENGTH=111	-	-	-	-
AT3G09280.1	339	0	6	0.001	2.47645	11.2741	Up	0.0174695	0.0443115	| Symbols: | unknown protein; FUNCTIONS IN: molecular_function unknown; INVOLVED IN: biological_process unknown; LOCATED IN: endomembrane system; EXPRESSED IN: root; Has 31 Blast hits to 31 proteins in 9 species: Archae - 0; Bacteria - 0; Metazoa - 0; Fungi - 0; Plants - 31; Viruses - 0; Other Eukaryotes - 0 (source: NCBI BLink). | chr3:2850920-2851258 REVERSE LENGTH=339	-	-	-	gi|15232630|ref|NP_187539.1|/2.80762e-43/uncharacterized protein [Arabidopsis thaliana]
AT5G44430.1	453	0	8	0.001	2.47098	11.2709	Up	0.00450886	0.0129272	| Symbols: PDF1.2c | plant defensin 1.2C | chr5:17908945-17909507 REVERSE LENGTH=453	GO:0030312//external encapsulating structure	-	GO:0009611//response to wounding;GO:0009725//response to hormone stimulus;GO:0051707//response to other organism;GO:0006952//defense response	gi|15241497|ref|NP_199256.1|/3.06014e-35/defensin-like protein 17 [Arabidopsis thaliana]
AT5G02570.1	399	0	7	0.001	2.45473	11.2613	Up	0.0088751	0.0240806	| Symbols: | Histone superfamily protein | chr5:576742-577140 REVERSE LENGTH=399	GO:0000785//chromatin;GO:0031981//nuclear lumen	GO:0003676//nucleic acid binding	GO:0034728//nucleosome organization	gi|297810355|ref|XP_002873061.1|/6.44686e-40/hypothetical protein ARALYDRAFT_908123 [Arabidopsis lyrata subsp. lyrata]
AT2G32670.1	1350	0	23	0.001	2.38381	11.2191	Up	1.74767e-07	8.29019e-07	| Symbols: ATVAMP725, VAMP725 | vesicle-associated membrane protein 725 | chr2:13857877-13859774 FORWARD LENGTH=1350	GO:0005635//nuclear envelope;GO:0031090//organelle membrane;GO:0031224//intrinsic to membrane;GO:0009536//plastid	GO:0005488//binding	GO:0006405//RNA export from nucleus;GO:0009725//response to hormone stimulus	gi|30685375|ref|NP_180826.2|/4.79077e-152/vesicle-associated membrane protein 725 [Arabidopsis thaliana]
AT4G18980.1	595	0	10	0.001	2.35159	11.1994	Up	0.00116373	0.00368908	| Symbols: AtS40-3 | AtS40-3 | chr4:10398918-10399512 FORWARD LENGTH=595	GO:0043231//intracellular membrane-bounded organelle	-	GO:0010467//gene expression;GO:0009725//response to hormone stimulus;GO:0010260//organ senescence	gi|2832626|emb|CAA16755.1|/8.08265e-59/hypothetical protein [Arabidopsis thaliana]
AT3G18430.1	813	0	13	0.001	2.23733	11.1276	Up	0.000152591	0.000544153	| Symbols: | Calcium-binding EF-hand family protein | chr3:6325915-6327632 FORWARD LENGTH=813	GO:0043231//intracellular membrane-bounded organelle	GO:0046872//metal ion binding	-	gi|18401887|ref|NP_566610.1|/2.18078e-86/EF-hand, calcium binding motif-containing protein [Arabidopsis thaliana]
AT5G52390.1	1024	0	16	0.001	2.18624	11.0942	Up	2.00082e-05	7.8494e-05	| Symbols: | PAR1 protein | chr5:21263936-21265264 REVERSE LENGTH=1024	GO:0044464//cell part	-	-	gi|15237149|ref|NP_200052.1|/6.45355e-108/PAR1 protein [Arabidopsis thaliana]
ATMG01060.1	324	0	5	0.001	2.15925	11.0763	Up	0.0343864	0.0806944	| Symbols: ORF107G | hypothetical protein | chrM:274899-275222 FORWARD LENGTH=324	-	-	-	gi|45477059|sp|P92540.1|M1060_ARATH/3.96368e-58/RecName: Full=Uncharacterized mitochondrial protein AtMg01060; AltName: Full=ORF107g
AT3G09960.1	1113	0	17	0.001	2.13713	11.0615	Up	1.01649e-05	4.11737e-05	| Symbols: | Calcineurin-like metallo-phosphoesterase superfamily protein | chr3:3061952-3063594 FORWARD LENGTH=1113	-	GO:0003824//catalytic activity	-	gi|18398696|ref|NP_566363.1|/0/calcineurin-like metallo-phosphoesterase-like protein [Arabidopsis thaliana]
AT2G07825.1	198	0	3	0.001	2.11999	11.0498	Up	0.13323	0.254442	| Symbols: | unknown protein; Has 30201 Blast hits to 17322 proteins in 780 species: Archae - 12; Bacteria - 1396; Metazoa - 17338; Fungi - 3422; Plants - 5037; Viruses - 0; Other Eukaryotes - 2996 (source: NCBI BLink). | chr2:3474401-3474598 REVERSE LENGTH=198	-	-	-	gi|186499931|ref|NP_001118288.1|/6.5252e-32/uncharacterized protein [Arabidopsis thaliana]
AT3G09863.1	132	0	2	0.001	2.11999	11.0498	Up	0.262246	0.42709	| Symbols: | unknown protein; Has 30201 Blast hits to 17322 proteins in 780 species: Archae - 12; Bacteria - 1396; Metazoa - 17338; Fungi - 3422; Plants - 5037; Viruses - 0; Other Eukaryotes - 2996 (source: NCBI BLink). | chr3:3027292-3027423 FORWARD LENGTH=132	-	-	-	gi|186509935|ref|NP_001118605.1|/9.00785e-18/uncharacterized protein [Arabidopsis thaliana]
AT2G40080.1	619	0	9	0.001	2.03437	10.9904	Up	0.00229064	0.0069039	| Symbols: ELF4 | Protein of unknown function (DUF1313) | chr2:16734294-16734912 REVERSE LENGTH=619	GO:0043231//intracellular membrane-bounded organelle	-	GO:0009648//photoperiodism;GO:0007623//circadian rhythm;GO:0007165//signal transduction;GO:0009908//flower development;GO:0009639//response to red or far red light	gi|18405258|ref|NP_565922.1|/8.52498e-46/uncharacterized protein [Arabidopsis thaliana]
AT3G56790.1	621	0	9	0.001	2.02782	10.9857	Up	0.00229064	0.00689187	| Symbols: | RNA splicing factor-related | chr3:21033835-21034455 REVERSE LENGTH=621	-	-	-	gi|15229008|ref|NP_191238.1|/1.64898e-97/RNA splicing factor-related protein [Arabidopsis thaliana]
AT1G78520.1	348	0	5	0.001	2.01034	10.9732	Up	0.0343864	0.0810405	| Symbols: | Carbohydrate-binding X8 domain superfamily protein | chr1:29537976-29538656 REVERSE LENGTH=348	GO:0031410//cytoplasmic vesicle	GO:0003824//catalytic activity	-	gi|240254398|ref|NP_177973.4|/5.20339e-66/carbohydrate-binding X8 domain-containing protein [Arabidopsis thaliana]
AT3G10930.1	703	0	10	0.001	1.99032	10.9588	Up	0.00116373	0.00368763	| Symbols: | unknown protein; FUNCTIONS IN: molecular_function unknown; INVOLVED IN: biological_process unknown; LOCATED IN: mitochondrion; EXPRESSED IN: 18 plant structures; EXPRESSED DURING: 9 growth stages; Has 1 Blast hits to 1 proteins in 1 species: Archae - 0; Bacteria - 0; Metazoa - 0; Fungi - 0; Plants - 1; Viruses - 0; Other Eukaryotes - 0 (source: NCBI BLink). | chr3:3420130-3420832 REV…	GO:0043231//intracellular membrane-bounded organelle	-	-	gi|240255321|ref|NP_566382.5|/5.99781e-52/uncharacterized protein [Arabidopsis thaliana]
AT2G06002.1	704	0	10	0.001	1.98749	10.9567	Up	0.00116373	0.0036886	| Symbols: | other RNA | chr2:2330776-2331479 FORWARD LENGTH=704	-	-	-	-
AT2G15220.1	848	0	12	0.001	1.97999	10.9513	Up	0.000300356	0.0010292	| Symbols: | Plant basic secretory protein (BSP) family protein | chr2:6608659-6609506 FORWARD LENGTH=848	GO:0044464//cell part	-	GO:0006950//response to stress	gi|18397757|ref|NP_565369.1|/9.00539e-123/basic secretory protein family protein [Arabidopsis thaliana]
AT5G66690.1	1714	0	24	0.001	1.9592	10.936	Up	8.87874e-08	4.29598e-07	| Symbols: UGT72E2 | UDP-Glycosyltransferase superfamily protein | chr5:26625080-26626793 FORWARD LENGTH=1714	-	GO:0035251//UDP-glucosyltransferase activity	GO:0009698//phenylpropanoid metabolic process	gi|15240051|ref|NP_201470.1|/0/coniferyl-alcohol glucosyltransferase [Arabidopsis thaliana]
AT5G42800.1	1358	0	19	0.001	1.95763	10.9349	Up	2.62354e-06	1.12708e-05	| Symbols: DFR, TT3, M318 | dihydroflavonol 4-reductase | chr5:17164141-17165918 REVERSE LENGTH=1358	-	GO:0048037//cofactor binding;GO:0016616//oxidoreductase activity, acting on the CH-OH group of donors, NAD or NADP as acceptor	GO:0009813//flavonoid biosynthetic process	gi|15239063|ref|NP_199094.1|/0/dihydroflavonol-4-reductase [Arabidopsis thaliana]
AT4G29850.1	646	0	9	0.001	1.94934	10.9288	Up	0.00229064	0.00690562	| Symbols: | Eukaryotic protein of unknown function (DUF872) | chr4:14601621-14603011 REVERSE LENGTH=646	-	-	-	gi|15233726|ref|NP_194714.1|/1.42577e-54/uncharacterized protein [Arabidopsis thaliana]
AT2G37430.1	868	0	12	0.001	1.93437	10.9176	Up	0.000300356	0.00102978	| Symbols: | C2H2 and C2HC zinc fingers superfamily protein | chr2:15706357-15707224 FORWARD LENGTH=868	GO:0044464//cell part	GO:0046914//transition metal ion binding;GO:0001071//nucleic acid binding transcription factor activity	GO:0006351//transcription, DNA-dependent;GO:0009743//response to carbohydrate stimulus	gi|15228134|ref|NP_181279.1|/1.23904e-90/C2H2 and C2HC zinc finger domain-containing protein [Arabidopsis thaliana]
AT5G48410.1	2780	0	38	0.001	1.91257	10.9013	Up	6.7741e-12	4.27747e-11	| Symbols: ATGLR1.3, GLR1.3 | glutamate receptor 1.3 | chr5:19620267-19623425 FORWARD LENGTH=2780	GO:0031224//intrinsic to membrane;GO:0030313	GO:0005488//binding;GO:0008066//glutamate receptor activity;GO:0005231//excitatory extracellular ligand-gated ion channel activity;GO:0005261//cation channel activity	GO:0009314//response to radiation;GO:0009725//response to hormone stimulus;GO:0006875//cellular metal ion homeostasis;GO:0006816//calcium ion transport;GO:0034220//ion transmembrane transport	gi|15238966|ref|NP_199652.1|/0/glutamate receptor 1.3 [Arabidopsis thaliana]
ATMG00130.1	366	0	5	0.001	1.91147	10.9005	Up	0.0343864	0.0807179	| Symbols: ORF121A | hypothetical protein | chrM:34190-34555 FORWARD LENGTH=366	-	-	-	gi|44888109|sp|P93282.1|M130_ARATH/1.59097e-54/RecName: Full=Uncharacterized mitochondrial protein AtMg00130; AltName: Full=ORF121a
AT5G02220.1	440	0	6	0.001	1.90799	10.8978	Up	0.0174695	0.0442743	| Symbols: | unknown protein; Has 30201 Blast hits to 17322 proteins in 780 species: Archae - 12; Bacteria - 1396; Metazoa - 17338; Fungi - 3422; Plants - 5037; Viruses - 0; Other Eukaryotes - 2996 (source: NCBI BLink). | chr5:441707-442146 REVERSE LENGTH=440	-	-	-	gi|18413864|ref|NP_568097.1|/5.19944e-34/uncharacterized protein [Arabidopsis thaliana]
AT1G19610.1	443	0	6	0.001	1.89507	10.888	Up	0.0174695	0.044279	| Symbols: LCR78, PDF1.4 | Arabidopsis defensin-like protein | chr1:6781483-6782039 REVERSE LENGTH=443	GO:0044464//cell part	-	GO:0006952//defense response	gi|22329675|ref|NP_173391.2|/2.16623e-43/defensin-like protein 19 [Arabidopsis thaliana]
AT3G01513.1	821	0	11	0.001	1.87468	10.8724	Up	0.000591214	0.00195492	| Symbols: | unknown protein; CONTAINS InterPro DOMAIN/s: Protein of unknown function DUF1645 (InterPro:IPR012442); BEST Arabidopsis thaliana protein match is: unknown protein (TAIR:AT5G14730.1); Has 69 Blast hits to 69 proteins in 9 species: Archae - 0; Bacteria - 0; Metazoa - 0; Fungi - 0; Plants - 69; Viruses - 0; Other Eukaryotes - 0 (source: NCBI BLink). | chr3:201920-202740 REVERSE LENGTH=8…	-	-	-	gi|22330791|ref|NP_683521.1|/6.82191e-112/uncharacterized protein [Arabidopsis thaliana]
AT1G62840.1	911	0	12	0.001	1.84307	10.8479	Up	0.000300356	0.00102876	| Symbols: | Protein of unknown function (DUF1442) | chr1:23271416-23272578 FORWARD LENGTH=911	-	-	-	gi|15221607|ref|NP_176472.1|/3.62332e-120/uncharacterized protein [Arabidopsis thaliana]
AT4G07820.1	687	0	9	0.001	1.833	10.84	Up	0.00229064	0.00689702	| Symbols: | CAP (Cysteine-rich secretory proteins, Antigen 5, and Pathogenesis-related 1 protein) superfamily protein | chr4:4636764-4637450 REVERSE LENGTH=687	GO:0030312//external encapsulating structure	-	GO:0009725//response to hormone stimulus;GO:0033273//response to vitamin;GO:0009814//defense response, incompatible interaction	gi|15235835|ref|NP_192524.1|/3.43904e-89/cysteine-rich secretory proteins, antigen 5 and pathogenesis-related protein 1 domain-containing protein [Arabidopsis thaliana]
AT5G66890.1	1248	0	16	0.001	1.79384	10.8088	Up	2.00082e-05	7.84812e-05	| Symbols: | Leucine-rich repeat (LRR) family protein | chr5:26712944-26714383 REVERSE LENGTH=1248	-	-	GO:0006950//response to stress	gi|46395985|sp|Q9FKZ2.1|DRL41_ARATH/0/RecName: Full=Probable disease resistance protein At5g66890
AT3G09940.1	1497	0	19	0.001	1.77586	10.7943	Up	2.62354e-06	1.12628e-05	| Symbols: MDHAR, ATMDAR3, MDAR3, MDAR2 | monodehydroascorbate reductase | chr3:3056375-3059148 REVERSE LENGTH=1497	GO:0044424//intracellular part	GO:0016655//oxidoreductase activity, acting on NADH or NADPH, quinone or similar compound as acceptor;GO:0050662//coenzyme binding	GO:0009608//response to symbiont;GO:0009719;GO:0006970//response to osmotic stress;GO:0043900;GO:0008152//metabolic process;GO:0010038//response to metal ion	gi|18398691|ref|NP_566361.1|/0/monodehydroascorbate reductase (NADH) [Arabidopsis thaliana]
AT4G05540.1	2070	0	26	0.001	1.75744	10.7793	Up	2.2916e-08	1.15889e-07	| Symbols: | P-loop containing nucleoside triphosphate hydrolases superfamily protein | chr4:2818776-2821065 REVERSE LENGTH=2070	-	GO:0032559;GO:0003676//nucleic acid binding;GO:0003824//catalytic activity	-	gi|42566323|ref|NP_567301.2|/0/DNA helicase domain-containing protein [Arabidopsis thaliana]
AT3G60470.1	1860	0	23	0.001	1.73019	10.7567	Up	1.74767e-07	8.29508e-07	| Symbols: | Plant protein of unknown function (DUF247) | chr3:22344813-22347121 FORWARD LENGTH=1860	-	-	-	gi|116831316|gb|ABK28611.1|/0/unknown [Arabidopsis thaliana]
AT5G47830.1	648	0	8	0.001	1.7274	10.7544	Up	0.00450886	0.0129318	| Symbols: | unknown protein; Has 35333 Blast hits to 34131 proteins in 2444 species: Archae - 798; Bacteria - 22429; Metazoa - 974; Fungi - 991; Plants - 531; Viruses - 0; Other Eukaryotes - 9610 (source: NCBI BLink). | chr5:19372898-19374311 REVERSE LENGTH=648	-	-	-	gi|42568382|ref|NP_199594.2|/9.23018e-94/uncharacterized protein [Arabidopsis thaliana]
AT3G25014.1	162	0	2	0.001	1.7274	10.7544	Up	0.262246	0.424574	| Symbols: | unknown protein; Has 30201 Blast hits to 17322 proteins in 780 species: Archae - 12; Bacteria - 1396; Metazoa - 17338; Fungi - 3422; Plants - 5037; Viruses - 0; Other Eukaryotes - 2996 (source: NCBI BLink). | chr3:9114546-9114707 REVERSE LENGTH=162	-	-	-	gi|186510393|ref|NP_001118692.1|/2.64569e-25/uncharacterized protein [Arabidopsis thaliana]
AT4G23160.1	3890	0	48	0.001	1.72651	10.7536	Up	7.75856e-15	5.66898e-14	| Symbols: CRK8 | cysteine-rich RLK (RECEPTOR-like protein kinase) 8 | chr4:12129485-12134187 FORWARD LENGTH=3890	GO:0016020//membrane	GO:0004672//protein kinase activity;GO:0000166//nucleotide binding	-	gi|42567050|ref|NP_194047.2|/0/cysteine-rich receptor-like protein kinase 8 [Arabidopsis thaliana]
AT2G47670.1	816	0	10	0.001	1.7147	10.7437	Up	0.00116373	0.00368811	| Symbols: | Plant invertase/pectin methylesterase inhibitor superfamily protein | chr2:19543991-19544806 REVERSE LENGTH=816	GO:0044464//cell part	GO:0004091//carboxylesterase activity;GO:0004857//enzyme inhibitor activity	-	gi|15227111|ref|NP_182289.1|/1.15635e-87/plant invertase/pectin methylesterase inhibitor domain-containing protein [Arabidopsis thaliana]
AT4G11170.1	3288	0	39	0.001	1.65963	10.6966	Up	3.44148e-12	2.21357e-11	| Symbols: | Disease resistance protein (TIR-NBS-LRR class) family | chr4:6811127-6817130 FORWARD LENGTH=3288	-	-	GO:0006950//response to stress	gi|3600057|gb|AAC35544.1|/0/similar to several Arabidopsis thaliana disease resistance proteins [Arabidopsis thaliana]
AT1G17890.1	1353	0	16	0.001	1.65463	10.6923	Up	2.00082e-05	7.85067e-05	| Symbols: GER2 | NAD(P)-binding Rossmann-fold superfamily protein | chr1:6154268-6155752 REVERSE LENGTH=1353	GO:0044421//extracellular region part	GO:0016623;GO:0016616//oxidoreductase activity, acting on the CH-OH group of donors, NAD or NADP as acceptor;GO:0048037//cofactor binding	GO:0006005//L-fucose biosynthetic process;GO:0019852//L-ascorbic acid metabolic process	gi|18394547|ref|NP_564040.1|/0/GDP-L-fucose synthase [Arabidopsis thaliana]
AT3G28890.2	2321	0	27	0.001	1.62767	10.6686	Up	1.16421e-08	6.00688e-08	| Symbols: AtRLP43, RLP43 | receptor like protein 43 | chr3:10896289-10898841 REVERSE LENGTH=2321	GO:0009536//plastid	GO:0016772//transferase activity, transferring phosphorus-containing groups	GO:0006952//defense response;GO:0009743//response to carbohydrate stimulus;GO:0023052//signaling	gi|15228515|ref|NP_189531.1|/0/receptor like protein 43 [Arabidopsis thaliana]
AT5G10945.1	86	0	1	0.001	1.62697	10.668	Up	0.516198	0.646933	| Symbols: MIR156D | MIR156D; miRNA | chr5:3456647-3456732 REVERSE LENGTH=86	-	-	-	-
AT5G46960.1	607	0	7	0.001	1.61357	10.656	Up	0.0088751	0.024032	| Symbols: | Plant invertase/pectin methylesterase inhibitor superfamily protein | chr5:19062174-19062780 REVERSE LENGTH=607	GO:0044464//cell part	GO:0004091//carboxylesterase activity;GO:0004857//enzyme inhibitor activity	-	gi|18422737|ref|NP_568673.1|/1.38838e-85/plant invertase/pectin methylesterase inhibitor domain-containing protein [Arabidopsis thaliana]
AT1G14880.1	765	14	23119	2.64425	4228.49	10.6431	Up	0	0	| Symbols: PCR1 | PLANT CADMIUM RESISTANCE 1 | chr1:5132535-5133716 REVERSE LENGTH=765	GO:0016020//membrane;GO:0043231//intracellular membrane-bounded organelle	-	GO:0006950//response to stress	gi|15223921|ref|NP_172941.1|/5.8758e-91/cadmium resistance protein 1 [Arabidopsis thaliana]
AT1G13310.1	1406	0	16	0.001	1.59225	10.6369	Up	2.00082e-05	7.85322e-05	| Symbols: | Endosomal targeting BRO1-like domain-containing protein | chr1:4561068-4563061 REVERSE LENGTH=1406	-	-	-	gi|186478438|ref|NP_563927.3|/0/Endosomal targeting BRO1-like domain-containing protein [Arabidopsis thaliana]
AT5G06190.1	442	0	5	0.001	1.5828	10.6283	Up	0.0343864	0.0809222	| Symbols: | unknown protein; BEST Arabidopsis thaliana protein match is: unknown protein (TAIR:AT3G58540.1); Has 30201 Blast hits to 17322 proteins in 780 species: Archae - 12; Bacteria - 1396; Metazoa - 17338; Fungi - 3422; Plants - 5037; Viruses - 0; Other Eukaryotes - 2996 (source: NCBI BLink). | chr5:1876034-1876637 REVERSE LENGTH=442	-	-	-	gi|334187456|ref|NP_001190238.1|/4.39528e-20/uncharacterized protein [Arabidopsis thaliana]
AT1G50400.1	1157	0	13	0.001	1.57213	10.6185	Up	0.000152591	0.000544474	| Symbols: | Eukaryotic porin family protein | chr1:18668155-18670546 FORWARD LENGTH=1157	GO:0019866//organelle inner membrane;GO:0005741//mitochondrial outer membrane	GO:0005488//binding;GO:0004871//signal transducer activity;GO:0008320//protein transmembrane transporter activity;GO:0005244//voltage-gated ion channel activity	GO:0006605//protein targeting;GO:0043269//regulation of ion transport	gi|15222963|ref|NP_175457.1|/1.01929e-176/mitochondrial import receptor subunit TOM40 [Arabidopsis thaliana]
AT1G20015.1	89	0	1	0.001	1.57213	10.6185	Up	0.516198	0.66337	| Symbols: | snoRNA | chr1:6941285-6941373 FORWARD LENGTH=89	-	-	-	gi|297850408|ref|XP_002893085.1|/7.64274e-09/hypothetical protein ARALYDRAFT_889444 [Arabidopsis lyrata subsp. lyrata]
AT1G29860.1	982	0	11	0.001	1.56732	10.6141	Up	0.000591214	0.00195545	| Symbols: WRKY71, ATWRKY71 | WRKY DNA-binding protein 71 | chr1:10454482-10455785 FORWARD LENGTH=982	-	GO:0003677//DNA binding	GO:0006351//transcription, DNA-dependent	gi|29839598|sp|Q93WV4.1|WRK71_ARATH/4.61049e-148/RecName: Full=Probable WRKY transcription factor 71; AltName: Full=WRKY DNA-binding protein 71
AT1G61160.1	632	0	7	0.001	1.54974	10.5978	Up	0.0088751	0.0240482	| Symbols: | CONTAINS InterPro DOMAIN/s: Retrotransposon gag protein (InterPro:IPR005162); Has 30201 Blast hits to 17322 proteins in 780 species: Archae - 12; Bacteria - 1396; Metazoa - 17338; Fungi - 3422; Plants - 5037; Viruses - 0; Other Eukaryotes - 2996 (source: NCBI BLink). | chr1:22544868-22546230 REVERSE LENGTH=632	-	-	-	gi|186492184|ref|NP_176311.2|/1.59173e-103/uncharacterized protein [Arabidopsis thaliana]
AT1G70170.1	1483	0	16	0.001	1.50958	10.5599	Up	2.00082e-05	7.85449e-05	| Symbols: MMP | matrix metalloproteinase | chr1:26423874-26425356 FORWARD LENGTH=1483	GO:0031224//intrinsic to membrane;GO:0044421//extracellular region part	GO:0046914//transition metal ion binding;GO:0004175//endopeptidase activity	GO:0019538//protein metabolic process	gi|15223067|ref|NP_177174.1|/0/matrix metalloproteinase [Arabidopsis thaliana]
AT3G17240.2	557	0	6	0.001	1.50721	10.5577	Up	0.0174695	0.0442419	| Symbols: mtLPD2 | lipoamide dehydrogenase 2 | chr3:5891660-5892216 REVERSE LENGTH=557	GO:0043234//protein complex;GO:0005746//mitochondrial respiratory chain;GO:0009536//plastid;GO:0005576//extracellular region	GO:0016668//oxidoreductase activity, acting on a sulfur group of donors, NAD or NADP as acceptor;GO:0046914//transition metal ion binding;GO:0050662//coenzyme binding;GO:0032559	GO:0009314//response to radiation;GO:0010038//response to metal ion;GO:0019725//cellular homeostasis;GO:0008152//metabolic process	gi|18401438|ref|NP_566571.1|/8.45005e-57/dihydrolipoyl dehydrogenase 2 [Arabidopsis thaliana]
AT5G48400.2	2604	0	28	0.001	1.50451	10.5551	Up	5.91458e-09	3.11893e-08	| Symbols: ATGLR1.2, GLR1.2 | Glutamate receptor family protein | chr5:19616244-19619246 FORWARD LENGTH=2604	GO:0031224//intrinsic to membrane;GO:0030313	GO:0005488//binding;GO:0008066//glutamate receptor activity;GO:0005231//excitatory extracellular ligand-gated ion channel activity;GO:0005261//cation channel activity	GO:0009314//response to radiation;GO:0009725//response to hormone stimulus;GO:0006875//cellular metal ion homeostasis;GO:0006816//calcium ion transport;GO:0034220//ion transmembrane transport	gi|15238964|ref|NP_199651.1|/0/glutamate receptor 1.2 [Arabidopsis thaliana]
AT2G29750.1	1970	0	21	0.001	1.49153	10.5426	Up	6.77132e-07	3.05214e-06	| Symbols: UGT71C1 | UDP-glucosyl transferase 71C1 | chr2:12709727-12711696 FORWARD LENGTH=1970	-	GO:0035251//UDP-glucosyltransferase activity	-	gi|15227616|ref|NP_180536.1|/0/UDP-glucosyl transferase 71C1 [Arabidopsis thaliana]
AT5G67080.1	1035	0	11	0.001	1.48707	10.5383	Up	0.000591214	0.00195519	| Symbols: MAPKKK19 | mitogen-activated protein kinase kinase kinase 19 | chr5:26772726-26773760 FORWARD LENGTH=1035	-	GO:0004672//protein kinase activity;GO:0042578//phosphoric ester hydrolase activity;GO:0032559	GO:0003006//developmental process involved in reproduction;GO:0006464//protein modification process	gi|15240194|ref|NP_201509.1|/0/mitogen-activated protein kinase kinase kinase 19 [Arabidopsis thaliana]
AT3G29590.1	1350	0	14	0.001	1.45102	10.5028	Up	7.75216e-05	0.000285893	| Symbols: AT5MAT | HXXXD-type acyl-transferase family protein | chr3:11398917-11400266 REVERSE LENGTH=1350	-	GO:0008374//O-acyltransferase activity	GO:0009813//flavonoid biosynthetic process	gi|15230013|ref|NP_189600.1|/0/HXXXD-type acyl-transferase-like protein [Arabidopsis thaliana]
AT1G26558.1	483	0	5	0.001	1.44844	10.5003	Up	0.0343864	0.0807963	| Symbols: | other RNA | chr1:9175611-9177556 FORWARD LENGTH=483	-	-	-	-
AT3G15770.2	778	0	8	0.001	1.43876	10.4906	Up	0.00450886	0.0129334	| Symbols: | unknown protein; BEST Arabidopsis thaliana protein match is: unknown protein (TAIR:AT1G15350.1); Has 35333 Blast hits to 34131 proteins in 2444 species: Archae - 798; Bacteria - 22429; Metazoa - 974; Fungi - 991; Plants - 531; Viruses - 0; Other Eukaryotes - 9610 (source: NCBI BLink). | chr3:5340074-5341339 FORWARD LENGTH=778	-	-	-	gi|79313251|ref|NP_001030705.1|/8.70277e-90/uncharacterized protein [Arabidopsis thaliana]
AT2G40740.1	880	0	9	0.001	1.43099	10.4828	Up	0.00229064	0.00689616	| Symbols: WRKY55, ATWRKY55 | WRKY DNA-binding protein 55 | chr2:16997177-16999277 FORWARD LENGTH=880	-	GO:0003677//DNA binding;GO:0001071//nucleic acid binding transcription factor activity	GO:0006351//transcription, DNA-dependent	gi|15226739|ref|NP_181606.1|/3.06751e-153/WRKY transcription factor 55 [Arabidopsis thaliana]
AT1G11572.1	597	0	6	0.001	1.40622	10.4576	Up	0.0174695	0.0441725	| Symbols: | Plant thionin family protein | chr1:3884356-3884952 FORWARD LENGTH=597	-	-	-	gi|145323854|ref|NP_001077516.1|/5.14898e-45/Plant thionin family protein [Arabidopsis thaliana]
AT1G29290.1	607	0	6	0.001	1.38306	10.4336	Up	0.0174695	0.0442233	| Symbols: | unknown protein; FUNCTIONS IN: molecular_function unknown; INVOLVED IN: biological_process unknown; LOCATED IN: endomembrane system; Has 18 Blast hits to 18 proteins in 5 species: Archae - 0; Bacteria - 0; Metazoa - 0; Fungi - 0; Plants - 18; Viruses - 0; Other Eukaryotes - 0 (source: NCBI BLink). | chr1:10244966-10245572 FORWARD LENGTH=607	GO:0044464//cell part	-	-	gi|15218885|ref|NP_174223.1|/8.11863e-54/uncharacterized protein [Arabidopsis thaliana]
AT3G09480.1	608	0	6	0.001	1.38078	10.4313	Up	0.0174695	0.0442558	| Symbols: | Histone superfamily protein | chr3:2914714-2915321 REVERSE LENGTH=608	GO:0000785//chromatin;GO:0031981//nuclear lumen	GO:0003676//nucleic acid binding	GO:0034728//nucleosome organization	gi|15232689|ref|NP_187559.1|/1.27333e-38/histone H2B [Arabidopsis thaliana]
AT2G21900.1	609	0	6	0.001	1.37852	10.4289	Up	0.0174695	0.0443068	| Symbols: WRKY59, ATWRKY59 | WRKY DNA-binding protein 59 | chr2:9334149-9336222 REVERSE LENGTH=609	GO:0043231//intracellular membrane-bounded organelle	GO:0003677//DNA binding;GO:0001071//nucleic acid binding transcription factor activity	GO:0006351//transcription, DNA-dependent	gi|29839676|sp|Q9SJ09.2|WRK59_ARATH/3.57216e-89/RecName: Full=Probable WRKY transcription factor 59; AltName: Full=WRKY DNA-binding protein 59
AT5G60408.1	206	0	2	0.001	1.35844	10.4077	Up	0.262246	0.428534	| Symbols: MIR391 | MIR391; miRNA | chr5:24293093-24293298 FORWARD LENGTH=206	-	-	-	-
AT4G23280.1	1971	0	19	0.001	1.34879	10.3975	Up	2.62354e-06	1.12608e-05	| Symbols: CRK20 | cysteine-rich RLK (RECEPTOR-like protein kinase) 20 | chr4:12174740-12177471 FORWARD LENGTH=1971	GO:0016020//membrane;GO:0009536//plastid	GO:0004672//protein kinase activity;GO:0032559	GO:0006952//defense response;GO:0006464//protein modification process;GO:0010033//response to organic substance;GO:0008219//cell death	gi|3021280|emb|CAA18475.1|/0/serine /threonine kinase-like protein [Arabidopsis thaliana]
AT1G60970.1	833	0	8	0.001	1.34376	10.3921	Up	0.00450886	0.0129165	| Symbols: | SNARE-like superfamily protein | chr1:22447848-22449526 REVERSE LENGTH=833	GO:0030118//clathrin coat	-	GO:0015031//protein transport	gi|18406956|ref|NP_564767.1|/2.50177e-93/coatomer subunit zeta-1 [Arabidopsis thaliana]
AT1G52710.2	735	0	7	0.001	1.33257	10.38	Up	0.0088751	0.0240428	| Symbols: | Rubredoxin-like superfamily protein | chr1:19638285-19640239 REVERSE LENGTH=735	GO:0031967;GO:0009534//chloroplast thylakoid	GO:0046914//transition metal ion binding;GO:0015002//heme-copper terminal oxidase activity	-	gi|42562709|ref|NP_175680.2|/1.62087e-34/cytochrome c oxidase-related protein [Arabidopsis thaliana]
AT2G03445.1	105	0	1	0.001	1.33257	10.38	Up	0.516198	0.64623	| Symbols: MIR398A | MIR398A; miRNA | chr2:1040938-1041042 FORWARD LENGTH=105	-	-	-	-
AT5G55835.1	106	0	1	0.001	1.31999	10.3663	Up	0.516198	0.65467	| Symbols: MIR156H | MIR156H; miRNA | chr5:22597012-22597117 REVERSE LENGTH=106	-	-	-	-
AT1G79680.1	2549	0	24	0.001	1.3174	10.3635	Up	8.87874e-08	4.2934e-07	| Symbols: WAKL10, ATWAKL10 | WALL ASSOCIATED KINASE (WAK)-LIKE 10 | chr1:29979973-29982773 REVERSE LENGTH=2549	GO:0031224//intrinsic to membrane	GO:0005488//binding;GO:0004672//protein kinase activity	GO:0006464//protein modification process;GO:0051707//response to other organism	gi|15219447|ref|NP_178086.1|/0/wall-associated receptor kinase-like 10 [Arabidopsis thaliana]
AT4G26810.1	640	0	6	0.001	1.31174	10.3573	Up	0.0174695	0.0441909	| Symbols: | SWIB/MDM2 domain superfamily protein | chr4:13492078-13492932 REVERSE LENGTH=640	-	-	-	gi|15236880|ref|NP_194411.1|/1.41092e-54/SWIB/MDM2 domain-containing protein [Arabidopsis thaliana]
AT2G02390.3	962	0	9	0.001	1.30902	10.3543	Up	0.00229064	0.00689531	| Symbols: ATGSTZ1, GST18, GSTZ1 | glutathione S-transferase zeta 1 | chr2:628899-631114 FORWARD LENGTH=962	GO:0044424//intracellular part	GO:0016859//cis-trans isomerase activity;GO:0016765//transferase activity, transferring alkyl or aryl (other than methyl) groups	GO:0006520//cellular amino acid metabolic process;GO:0009404//toxin metabolic process	gi|42570653|ref|NP_973400.1|/9.32675e-130/glutathione S-transferase zeta-class 1 [Arabidopsis thaliana]
AT4G39610.1	1176	0	11	0.001	1.30877	10.354	Up	0.000591214	0.00195465	| Symbols: | Protein of unknown function, DUF617 | chr4:18393570-18394745 REVERSE LENGTH=1176	-	-	-	gi|15235158|ref|NP_195671.1|/3.52012e-124/uncharacterized protein [Arabidopsis thaliana]
AT2G43780.2	535	0	5	0.001	1.30766	10.3528	Up	0.0343864	0.0809537	| Symbols: | unknown protein; FUNCTIONS IN: molecular_function unknown; INVOLVED IN: biological_process unknown; LOCATED IN: mitochondrion; EXPRESSED IN: 23 plant structures; EXPRESSED DURING: 13 growth stages; Has 30 Blast hits to 30 proteins in 11 species: Archae - 0; Bacteria - 0; Metazoa - 0; Fungi - 0; Plants - 30; Viruses - 0; Other Eukaryotes - 0 (source: NCBI BLink). | chr2:18136213-18137…	GO:0031410//cytoplasmic vesicle;GO:0043231//intracellular membrane-bounded organelle	-	-	gi|15224357|ref|NP_181906.1|/3.87104e-32/uncharacterized protein [Arabidopsis thaliana]
AT1G26762.1	537	0	5	0.001	1.30279	10.3474	Up	0.0343864	0.0806162	| Symbols: | unknown protein; FUNCTIONS IN: molecular_function unknown; INVOLVED IN: biological_process unknown; LOCATED IN: endomembrane system; Has 15 Blast hits to 15 proteins in 2 species: Archae - 0; Bacteria - 0; Metazoa - 0; Fungi - 0; Plants - 15; Viruses - 0; Other Eukaryotes - 0 (source: NCBI BLink). | chr1:9253631-9254167 FORWARD LENGTH=537	GO:0044464//cell part	-	-	gi|145324018|ref|NP_001077598.1|/5.9033e-73/uncharacterized protein [Arabidopsis thaliana]
AT1G65485.1	541	0	5	0.001	1.29316	10.3367	Up	0.0343864	0.0807571	| Symbols: | transposable element gene | chr1:24346724-24347264 FORWARD LENGTH=541	-	-	-	gi|4185148|gb|AAD08951.1|/3.26724e-34/putative reverse transcriptase [Arabidopsis thaliana]
AT1G43000.1	651	0	6	0.001	1.28958	10.3327	Up	0.0174695	0.0441817	| Symbols: | PLATZ transcription factor family protein | chr1:16140816-16141655 FORWARD LENGTH=651	-	-	-	gi|15217560|ref|NP_174999.1|/4.63217e-125/PLATZ transcription factor family protein [Arabidopsis thaliana]
AT5G59580.1	1522	0	14	0.001	1.28704	10.3298	Up	7.75216e-05	0.000285937	| Symbols: UGT76E1 | UDP-glucosyl transferase 76E1 | chr5:24006079-24007689 REVERSE LENGTH=1522	-	GO:0035251//UDP-glucosyltransferase activity	-	gi|30697251|ref|NP_200766.2|/0/UDP-glucosyl transferase 76E1 [Arabidopsis thaliana]
AT2G31945.1	546	0	5	0.001	1.28131	10.3234	Up	0.0343864	0.0810168	| Symbols: | unknown protein; FUNCTIONS IN: molecular_function unknown; INVOLVED IN: biological_process unknown; LOCATED IN: endomembrane system; EXPRESSED IN: 8 plant structures; EXPRESSED DURING: 4 anthesis, petal differentiation and expansion stage; BEST Arabidopsis thaliana protein match is: unknown protein (TAIR:AT1G05575.1); Has 61 Blast hits to 61 proteins in 10 species: Archae - 0; Bacter…	GO:0044464//cell part	-	GO:0045333//cellular respiration	gi|18402825|ref|NP_565732.1|/2.90628e-30/uncharacterized protein [Arabidopsis thaliana]
AT4G28460.1	547	0	5	0.001	1.27897	10.3208	Up	0.0343864	0.0809379	| Symbols: | unknown protein; FUNCTIONS IN: molecular_function unknown; INVOLVED IN: biological_process unknown; LOCATED IN: endomembrane system; EXPRESSED IN: 10 plant structures; EXPRESSED DURING: LP.04 four leaves visible, 4 anthesis, petal differentiation and expansion stage; Has 8 Blast hits to 8 proteins in 3 species: Archae - 0; Bacteria - 0; Metazoa - 0; Fungi - 0; Plants - 8; Viruses - 0…	GO:0044464//cell part	-	-	gi|116830607|gb|ABK28261.1|/7.39063e-34/unknown [Arabidopsis thaliana]
AT1G76470.1	1207	0	11	0.001	1.27516	10.3165	Up	0.000591214	0.00195439	| Symbols: | NAD(P)-binding Rossmann-fold superfamily protein | chr1:28689770-28691449 REVERSE LENGTH=1207	GO:0044464//cell part	GO:0016620//oxidoreductase activity, acting on the aldehyde or oxo group of donors, NAD or NADP as acceptor;GO:0048037//cofactor binding	GO:0009699//phenylpropanoid biosynthetic process	gi|145337634|ref|NP_177773.2|/1.50983e-178/Rossmann-fold NAD(P)-binding domain-containing protein [Arabidopsis thaliana]
AT2G07669.1	330	0	3	0.001	1.27199	10.3129	Up	0.13323	0.257719	| Symbols: | unknown protein; Has 35333 Blast hits to 34131 proteins in 2444 species: Archae - 798; Bacteria - 22429; Metazoa - 974; Fungi - 991; Plants - 531; Viruses - 0; Other Eukaryotes - 9610 (source: NCBI BLink). | chr2:3283224-3283553 FORWARD LENGTH=330	-	-	-	gi|79322231|ref|NP_001031343.1|/2.39601e-50/uncharacterized protein [Arabidopsis thaliana]
AT2G15480.1	1772	0	16	0.001	1.26338	10.3031	Up	2.00082e-05	7.85194e-05	| Symbols: UGT73B5 | UDP-glucosyl transferase 73B5 | chr2:6758681-6760633 FORWARD LENGTH=1772	GO:0044464//cell part	GO:0035251//UDP-glucosyltransferase activity	GO:0009607//response to biotic stimulus;GO:0051553	gi|79556100|ref|NP_179150.3|/0/UDP-glucosyl transferase 73B5 [Arabidopsis thaliana]
AT3G53232.1	446	0	4	0.001	1.25488	10.2933	Up	0.0676852	0.145208	| Symbols: RTFL1, DVL20 | ROTUNDIFOLIA like 1 | chr3:19730978-19731423 REVERSE LENGTH=446	GO:0016020//membrane	-	GO:0048513//organ development;GO:0008283//cell proliferation	gi|42572651|ref|NP_974421.1|/1.31435e-19/protein rotundifolia like 1 [Arabidopsis thaliana]
AT5G61490.1	783	0	7	0.001	1.25088	10.2887	Up	0.0088751	0.0240455	| Symbols: | Uncharacterised conserved protein (UCP012943) | chr5:24732642-24733666 FORWARD LENGTH=783	-	-	-	gi|15240272|ref|NP_200957.1|/3.55139e-123/uncharacterized protein [Arabidopsis thaliana]
AT1G22990.1	672	0	6	0.001	1.24928	10.2869	Up	0.0174695	0.0441863	| Symbols: HIPP22 | Heavy metal transport/detoxification superfamily protein | chr1:8139165-8140202 FORWARD LENGTH=672	-	GO:0043169//cation binding	GO:0006812//cation transport	gi|15219990|ref|NP_173712.1|/1.57732e-83/heavy-metal-associated domain-containing protein [Arabidopsis thaliana]
AT1G70185.1	337	0	3	0.001	1.24557	10.2826	Up	0.13323	0.255613	| Symbols: | other RNA | chr1:26429733-26430069 FORWARD LENGTH=337	-	-	-	gi|147817638|emb|CAN64497.1|/1.46045e-07/hypothetical protein VITISV_004037 [Vitis vinifera]
AT1G36640.1	337	0	3	0.001	1.24557	10.2826	Up	0.13323	0.257678	| Symbols: | unknown protein; FUNCTIONS IN: molecular_function unknown; INVOLVED IN: biological_process unknown; LOCATED IN: endomembrane system; EXPRESSED IN: sperm cell, root; BEST Arabidopsis thaliana protein match is: unknown protein (TAIR:AT1G36622.1); Has 14 Blast hits to 14 proteins in 2 species: Archae - 0; Bacteria - 0; Metazoa - 0; Fungi - 0; Plants - 14; Viruses - 0; Other Eukaryotes -…	GO:0044464//cell part	-	-	gi|15221109|ref|NP_174875.1|/1.31936e-24/uncharacterized protein [Arabidopsis thaliana]
AT4G23700.1	2732	0	24	0.001	1.22916	10.2635	Up	8.87874e-08	4.29255e-07	| Symbols: ATCHX17, CHX17 | cation/H+ exchanger 17 | chr4:12342428-12346043 REVERSE LENGTH=2732	GO:0031224//intrinsic to membrane	GO:0015299//solute:hydrogen antiporter activity	GO:0006811//ion transport	gi|15236572|ref|NP_194101.1|/0/cation/H(+) antiporter 17 [Arabidopsis thaliana]
AT2G27710.3	683	0	6	0.001	1.22916	10.2635	Up	0.0174695	0.0442326	| Symbols: | 60S acidic ribosomal protein family | chr2:11816791-11817867 FORWARD LENGTH=683	GO:0005840//ribosome;GO:0016020//membrane;GO:0009536//plastid;GO:0031981//nuclear lumen	GO:0005198//structural molecule activity	GO:0006950//response to stress;GO:0006412//translation	gi|15226230|ref|NP_180339.1|/2.40396e-26/60S acidic ribosomal protein P2-2 [Arabidopsis thaliana]
AT3G01572.1	114	0	1	0.001	1.22736	10.2613	Up	0.516198	0.642107	| Symbols: | unknown protein; Has 30201 Blast hits to 17322 proteins in 780 species: Archae - 12; Bacteria - 1396; Metazoa - 17338; Fungi - 3422; Plants - 5037; Viruses - 0; Other Eukaryotes - 2996 (source: NCBI BLink). | chr3:222968-223081 REVERSE LENGTH=114	-	-	-	gi|186509665|ref|NP_001118551.1|/5.02734e-16/uncharacterized protein [Arabidopsis thaliana]
AT3G42090.1	114	0	1	0.001	1.22736	10.2613	Up	0.516198	0.672158	| Symbols: | transposable element gene | chr3:14274222-14274699 FORWARD LENGTH=114	-	-	-	gi|7801659|emb|CAB91580.1|/3.37215e-12/hypothetical protein [Arabidopsis thaliana]
AT5G61890.1	913	0	8	0.001	1.22602	10.2598	Up	0.00450886	0.0129349	| Symbols: | Integrase-type DNA-binding superfamily protein | chr5:24852639-24853910 REVERSE LENGTH=913	GO:0043231//intracellular membrane-bounded organelle	GO:0001071//nucleic acid binding transcription factor activity	GO:0006351//transcription, DNA-dependent;GO:0006952//defense response	gi|15240379|ref|NP_200995.1|/3.38542e-110/ethylene-responsive transcription factor ERF114 [Arabidopsis thaliana]
AT5G01380.1	1267	0	11	0.001	1.21477	10.2465	Up	0.000591214	0.00195599	| Symbols: | Homeodomain-like superfamily protein | chr5:155639-157601 REVERSE LENGTH=1267	GO:0031981//nuclear lumen	GO:0003677//DNA binding;GO:0005515//protein binding	GO:0006351//transcription, DNA-dependent	gi|15240966|ref|NP_195758.1|/1.25493e-122/transcription factor [Arabidopsis thaliana]
AT5G13490.1	1516	0	13	0.001	1.19984	10.2286	Up	0.000152591	0.000544072	| Symbols: AAC2 | ADP/ATP carrier 2 | chr5:4335467-4337628 FORWARD LENGTH=1516	GO:0031224//intrinsic to membrane;GO:0030312//external encapsulating structure;GO:0031981//nuclear lumen;GO:0019866//organelle inner membrane;GO:0009526//plastid envelope	GO:0015300//solute:solute antiporter activity;GO:0046914//transition metal ion binding	GO:0006862//nucleotide transport	gi|444790|prf||1908224A/0/nucleotide translocator
AT3G15111.1	117	0	1	0.001	1.19589	10.2239	Up	0.516198	0.666843	| Symbols: | unknown protein; LOCATED IN: endomembrane system; Has 30201 Blast hits to 17322 proteins in 780 species: Archae - 12; Bacteria - 1396; Metazoa - 17338; Fungi - 3422; Plants - 5037; Viruses - 0; Other Eukaryotes - 2996 (source: NCBI BLink). | chr3:5085860-5085976 FORWARD LENGTH=117	-	-	-	gi|186510087|ref|NP_001118631.1|/5.1879e-13/uncharacterized protein [Arabidopsis thaliana]
AT5G22788.1	587	0	5	0.001	1.19182	10.2189	Up	0.0343864	0.0806474	| Symbols: | other RNA | chr5:7602913-7603499 REVERSE LENGTH=587	-	-	-	-
AT3G11480.1	1424	0	12	0.001	1.1791	10.2035	Up	0.000300356	0.0010289	| Symbols: BSMT1, ATBSMT1 | S-adenosyl-L-methionine-dependent methyltransferases superfamily protein | chr3:3614437-3617314 FORWARD LENGTH=1424	GO:0044464//cell part	GO:0008171//O-methyltransferase activity;GO:0008169//C-methyltransferase activity	GO:0009607//response to biotic stimulus;GO:0006950//response to stress;GO:0006730//one-carbon metabolic process;GO:0006631//fatty acid metabolic process;GO:0010038//response to metal ion	gi|22330992|ref|NP_187755.2|/0/S-adenosyl-L-methionine-dependent methyltransferase-like protein [Arabidopsis thaliana]
AT3G13435.1	356	0	3	0.001	1.1791	10.2035	Up	0.13323	0.257266	| Symbols: | unknown protein; FUNCTIONS IN: molecular_function unknown; INVOLVED IN: biological_process unknown; LOCATED IN: endomembrane system; Has 4 Blast hits to 4 proteins in 2 species: Archae - 0; Bacteria - 0; Metazoa - 0; Fungi - 0; Plants - 4; Viruses - 0; Other Eukaryotes - 0 (source: NCBI BLink). | chr3:4375425-4376069 FORWARD LENGTH=356	GO:0044464//cell part	-	-	gi|30682662|ref|NP_850577.1|/9.50395e-36/uncharacterized protein [Arabidopsis thaliana]
AT2G18938.1	475	0	4	0.001	1.17827	10.2025	Up	0.0676852	0.145401	| Symbols: | unknown protein; FUNCTIONS IN: molecular_function unknown; INVOLVED IN: biological_process unknown; LOCATED IN: cellular_component unknown; Has 30201 Blast hits to 17322 proteins in 780 species: Archae - 12; Bacteria - 1396; Metazoa - 17338; Fungi - 3422; Plants - 5037; Viruses - 0; Other Eukaryotes - 2996 (source: NCBI BLink). | chr2:8202216-8202690 FORWARD LENGTH=475	-	-	-	gi|186501440|ref|NP_001118344.1|/3.50903e-43/uncharacterized protein [Arabidopsis thaliana]
AT4G22520.1	357	0	3	0.001	1.17579	10.1994	Up	0.13323	0.255349	| Symbols: | Bifunctional inhibitor/lipid-transfer protein/seed storage 2S albumin superfamily protein | chr4:11858614-11858970 FORWARD LENGTH=357	-	GO:0005488//binding	GO:0010876	gi|15235681|ref|NP_193983.1|/1.7219e-45/bifunctional inhibitor/lipid-transfer protein/seed storage 2S albumin-like protein [Arabidopsis thaliana]
AT2G47200.1	603	0	5	0.001	1.16019	10.1802	Up	0.0343864	0.0805927	| Symbols: | unknown protein; Has 3 Blast hits to 3 proteins in 1 species: Archae - 0; Bacteria - 0; Metazoa - 0; Fungi - 0; Plants - 3; Viruses - 0; Other Eukaryotes - 0 (source: NCBI BLink). | chr2:19377729-19378331 REVERSE LENGTH=603	-	-	-	gi|15226526|ref|NP_182242.1|/1.98047e-44/uncharacterized protein [Arabidopsis thaliana]
AT1G19968.1	725	0	6	0.001	1.15795	10.1774	Up	0.0174695	0.0442187	| Symbols: | other RNA | chr1:6930261-6930985 FORWARD LENGTH=725	-	-	-	gi|98961609|gb|ABF59134.1|/1.36499e-54/unknown protein [Arabidopsis thaliana]
AT3G55910.1	488	0	4	0.001	1.14688	10.1635	Up	0.0676852	0.145829	| Symbols: | unknown protein; Has 4 Blast hits to 4 proteins in 2 species: Archae - 0; Bacteria - 0; Metazoa - 0; Fungi - 0; Plants - 4; Viruses - 0; Other Eukaryotes - 0 (source: NCBI BLink). | chr3:20742899-20743479 FORWARD LENGTH=488	-	-	-	gi|15228765|ref|NP_191150.1|/7.9487e-49/uncharacterized protein [Arabidopsis thaliana]
AT2G45170.2	733	0	6	0.001	1.14532	10.1615	Up	0.0174695	0.0442095	| Symbols: ATATG8E, ATG8E | AUTOPHAGY 8E | chr2:18624354-18625699 FORWARD LENGTH=733	GO:0005773//vacuole	GO:0004871//signal transducer activity;GO:0015631//tubulin binding	GO:0031669//cellular response to nutrient levels	gi|186508243|ref|NP_182042.2|/2.13572e-63/autophagy-related protein 8e [Arabidopsis thaliana]
ATMG00680.1	369	0	3	0.001	1.13756	10.1517	Up	0.13323	0.257822	| Symbols: ORF122C | hypothetical protein | chrM:201729-202097 FORWARD LENGTH=369	-	-	-	gi|45477033|sp|P92510.1|M680_ARATH/3.10104e-42/RecName: Full=Uncharacterized mitochondrial protein AtMg00680; AltName: Full=ORF122c
AT1G32680.1	246	0	2	0.001	1.13756	10.1517	Up	0.262246	0.433218	| Symbols: | transposable element gene | chr1:11818034-11818279 FORWARD LENGTH=246	-	-	-	gi|6714271|gb|AAF25967.1|AC017118_4/3.64653e-43/F6N18.7 [Arabidopsis thaliana]
AT4G21090.2	985	0	8	0.001	1.1364	10.1503	Up	0.00450886	0.0129104	| Symbols: ATMFDX2, MFDX2 | MITOCHONDRIAL FERREDOXIN 2 | chr4:11256459-11258581 REVERSE LENGTH=985	GO:0043231//intracellular membrane-bounded organelle	GO:0051536//iron-sulfur cluster binding;GO:0043169//cation binding	GO:0003006//developmental process involved in reproduction	gi|30685302|ref|NP_193841.2|/2.24789e-110/ferredoxin 2 [Arabidopsis thaliana]
AT1G04645.1	494	0	4	0.001	1.13295	10.1459	Up	0.0676852	0.145105	| Symbols: | Plant self-incompatibility protein S1 family | chr1:1293770-1294263 REVERSE LENGTH=494	GO:0044464//cell part	-	-	gi|116830851|gb|ABK28382.1|/6.8078e-64/unknown [Arabidopsis thaliana]
AT1G79400.1	2352	0	19	0.001	1.1303	10.1425	Up	2.62354e-06	1.12648e-05	| Symbols: ATCHX2, CHX2 | cation/H+ exchanger 2 | chr1:29864992-29867840 FORWARD LENGTH=2352	GO:0031224//intrinsic to membrane	GO:0015299//solute:hydrogen antiporter activity	GO:0006811//ion transport	gi|15219371|ref|NP_178058.1|/0/cation/H(+) antiporter 2 [Arabidopsis thaliana]
AT4G11890.2	1612	0	13	0.001	1.12838	10.14	Up	0.000152591	0.000544233	| Symbols: | Protein kinase superfamily protein | chr4:7147865-7149921 FORWARD LENGTH=1612	GO:0016020//membrane	GO:0004672//protein kinase activity;GO:0032559	GO:0006468//protein phosphorylation	gi|15234344|ref|NP_192926.1|/0/protein kinase family protein [Arabidopsis thaliana]
AT5G10625.1	995	0	8	0.001	1.12498	10.1357	Up	0.00450886	0.012918	| Symbols: | BEST Arabidopsis thaliana protein match is: flowering promoting factor 1 (TAIR:AT5G24860.1); Has 35333 Blast hits to 34131 proteins in 2444 species: Archae - 798; Bacteria - 22429; Metazoa - 974; Fungi - 991; Plants - 531; Viruses - 0; Other Eukaryotes - 9610 (source: NCBI BLink). | chr5:3358787-3359781 FORWARD LENGTH=995	GO:0044464//cell part	GO:0017111//nucleoside-triphosphatase activity;GO:0046914//transition metal ion binding;GO:0032561//guanyl ribonucleotide binding	GO:0009725//response to hormone stimulus;GO:0009908//flower development;GO:0009207	gi|42573333|ref|NP_974763.1|/4.08238e-59/uncharacterized protein [Arabidopsis thaliana]
AT5G36970.1	747	0	6	0.001	1.12385	10.1342	Up	0.0174695	0.044265	| Symbols: NHL25 | NDR1/HIN1-like 25 | chr5:14604367-14605194 REVERSE LENGTH=747	-	-	GO:0051707//response to other organism;GO:0007165//signal transduction	gi|15239459|ref|NP_198513.1|/4.89825e-127/NDR1/HIN1-like 25 [Arabidopsis thaliana]
AT5G33330.1	623	0	5	0.001	1.12295	10.1331	Up	0.0343864	0.0805771	| Symbols: | Polynucleotidyl transferase, ribonuclease H-like superfamily protein | chr5:12591683-12592896 REVERSE LENGTH=623	GO:0031090//organelle membrane	GO:0005488//binding;GO:0016891//endoribonuclease activity, producing 5'-phosphomonoesters	-	gi|334188008|ref|NP_198318.2|/6.05518e-100/RNase H domain-containing protein [Arabidopsis thaliana]
AT1G03850.1	887	0	7	0.001	1.10421	10.1088	Up	0.0088751	0.0239944	| Symbols: | Glutaredoxin family protein | chr1:976097-977761 REVERSE LENGTH=887	-	GO:0005488//binding;GO:0015036//disulfide oxidoreductase activity	GO:0009725//response to hormone stimulus;GO:0007165//signal transduction;GO:0019725//cellular homeostasis	gi|30678696|ref|NP_849586.1|/2.51083e-78/monothiol glutaredoxin-S13 [Arabidopsis thaliana]
AT1G55365.1	381	0	3	0.001	1.10173	10.1056	Up	0.13323	0.254683	| Symbols: | unknown protein; FUNCTIONS IN: molecular_function unknown; INVOLVED IN: biological_process unknown; LOCATED IN: endomembrane system; BEST Arabidopsis thaliana protein match is: unknown protein (TAIR:AT3G13500.1); Has 29 Blast hits to 29 proteins in 6 species: Archae - 0; Bacteria - 0; Metazoa - 0; Fungi - 0; Plants - 29; Viruses - 0; Other Eukaryotes - 0 (source: NCBI BLink). | chr1:…	GO:0044464//cell part	-	-	gi|116830383|gb|ABK28149.1|/2.86083e-40/unknown [Arabidopsis thaliana]
AT4G05048.1	127	0	1	0.001	1.10173	10.1056	Up	0.516198	0.63286	| Symbols: U49.1 | U49.1; snoRNA | chr4:2586978-2587104 REVERSE LENGTH=127	-	-	-	-
AT5G64790.1	1672	0	13	0.001	1.08789	10.0873	Up	0.000152591	0.000544313	| Symbols: | O-Glycosyl hydrolases family 17 protein | chr5:25902641-25904701 FORWARD LENGTH=1672	GO:0031224//intrinsic to membrane;GO:0031410//cytoplasmic vesicle	GO:0004553//hydrolase activity, hydrolyzing O-glycosyl compounds;GO:0043167//ion binding	GO:0044238//primary metabolic process	gi|15238256|ref|NP_201284.1|/0/O-Glycosyl hydrolases family 17 protein [Arabidopsis thaliana]
AT3G49580.1	516	0	4	0.001	1.08465	10.083	Up	0.0676852	0.145751	| Symbols: LSU1 | response to low sulfur 1 | chr3:18375269-18375784 REVERSE LENGTH=516	-	-	-	gi|15229171|ref|NP_190527.1|/9.23167e-41/response to low sulfur 1 protein [Arabidopsis thaliana]
AT1G65481.1	517	0	4	0.001	1.08255	10.0802	Up	0.0676852	0.145221	| Symbols: | unknown protein; FUNCTIONS IN: molecular_function unknown; INVOLVED IN: biological_process unknown; LOCATED IN: endomembrane system. | chr1:24341026-24341739 REVERSE LENGTH=517	GO:0044464//cell part	-	-	gi|334183659|ref|NP_001185321.1|/4.13722e-33/uncharacterized protein [Arabidopsis thaliana]
AT3G49540.1	785	0	6	0.001	1.06945	10.0626	Up	0.0174695	0.0442883	| Symbols: | unknown protein; FUNCTIONS IN: molecular_function unknown; INVOLVED IN: N-terminal protein myristoylation; LOCATED IN: cellular_component unknown; Has 9244 Blast hits to 5308 proteins in 962 species: Archae - 18; Bacteria - 2665; Metazoa - 1953; Fungi - 964; Plants - 333; Viruses - 74; Other Eukaryotes - 3237 (source: NCBI BLink). | chr3:18365678-18366565 FORWARD LENGTH=785	-	-	-	gi|15229163|ref|NP_190523.1|/1.58763e-22/uncharacterized protein [Arabidopsis thaliana]
AT2G02340.1	918	0	7	0.001	1.06692	10.0592	Up	0.0088751	0.0240267	| Symbols: AtPP2-B8, PP2-B8 | phloem protein 2-B8 | chr2:616088-617274 REVERSE LENGTH=918	-	GO:0005488//binding	GO:0003006//developmental process involved in reproduction	gi|15226936|ref|NP_178339.1|/9.46867e-169/putative F-box protein PP2-B8 [Arabidopsis thaliana]
AT4G12580.2	399	0	3	0.001	1.05203	10.039	Up	0.13323	0.257534	| Symbols: | unknown protein; FUNCTIONS IN: molecular_function unknown; INVOLVED IN: biological_process unknown; LOCATED IN: cellular_component unknown; EXPRESSED IN: 14 plant structures; EXPRESSED DURING: 4 anthesis, petal differentiation and expansion stage; Has 22 Blast hits to 20 proteins in 5 species: Archae - 0; Bacteria - 0; Metazoa - 2; Fungi - 0; Plants - 11; Viruses - 0; Other Eukaryote…	-	-	-	gi|238480310|ref|NP_001154224.1|/1.76216e-37/uncharacterized protein [Arabidopsis thaliana]
AT2G15340.1	533	0	4	0.001	1.05005	10.0362	Up	0.0676852	0.145285	| Symbols: | glycine-rich protein | chr2:6677287-6677819 FORWARD LENGTH=533	-	-	-	gi|18397788|ref|NP_565373.1|/9.44887e-07/glycine-rich protein [Arabidopsis thaliana]
AT1G33950.1	936	0	7	0.001	1.04641	10.0312	Up	0.0088751	0.0240105	| Symbols: | Avirulence induced gene (AIG1) family protein | chr1:12333046-12339182 REVERSE LENGTH=936	-	-	GO:0051707//response to other organism	gi|15220922|ref|NP_174657.1|/5.35355e-175/avirulence induced protein [Arabidopsis thaliana]
AT3G61930.1	672	0	5	0.001	1.04107	10.0238	Up	0.0343864	0.0806866	| Symbols: | unknown protein; FUNCTIONS IN: molecular_function unknown; INVOLVED IN: N-terminal protein myristoylation; EXPRESSED IN: 11 plant structures; EXPRESSED DURING: 4 anthesis, C globular stage, petal differentiation and expansion stage; Has 11 Blast hits to 11 proteins in 5 species: Archae - 0; Bacteria - 0; Metazoa - 0; Fungi - 0; Plants - 11; Viruses - 0; Other Eukaryotes - 0 (source: …	-	-	-	gi|15228645|ref|NP_191752.1|/4.32544e-57/uncharacterized protein [Arabidopsis thaliana]
AT2G24683.1	135	0	1	0.001	1.03644	10.0174	Up	0.516198	0.646866	| Symbols: | unknown protein; LOCATED IN: endomembrane system; Has 30201 Blast hits to 17322 proteins in 780 species: Archae - 12; Bacteria - 1396; Metazoa - 17338; Fungi - 3422; Plants - 5037; Viruses - 0; Other Eukaryotes - 2996 (source: NCBI BLink). | chr2:10498727-10498861 FORWARD LENGTH=135	-	-	-	gi|186502807|ref|NP_001118379.1|/1.06349e-10/uncharacterized protein [Arabidopsis thaliana]
AT2G26020.1	274	0	2	0.001	1.02131	9.9962	Up	0.262246	0.429492	| Symbols: PDF1.2b | plant defensin 1.2b | chr2:11089250-11089597 FORWARD LENGTH=274	GO:0030312//external encapsulating structure	-	GO:0009611//response to wounding;GO:0001906//cell killing;GO:0009725//response to hormone stimulus;GO:0051707//response to other organism;GO:0006952//defense response	gi|15225243|ref|NP_180172.1|/2.15547e-43/putative defensin-like protein 15 [Arabidopsis thaliana]
AT1G07960.2	1241	0	9	0.001	1.01473	9.98687	Up	0.00229064	0.00689874	| Symbols: ATPDIL5-1, PDIL5-1 | PDI-like 5-1 | chr1:2467189-2469139 FORWARD LENGTH=1241	GO:0031410//cytoplasmic vesicle	GO:0016853//isomerase activity	GO:0019725//cellular homeostasis	gi|15223058|ref|NP_172274.1|/2.04318e-61/PDI-like 5-1 [Arabidopsis thaliana]
AT1G53980.1	276	0	2	0.001	1.01391	9.98571	Up	0.262246	0.427436	| Symbols: | Ubiquitin-like superfamily protein | chr1:20149334-20149609 REVERSE LENGTH=276	-	-	-	gi|15221001|ref|NP_175800.1|/4.33906e-36/ubiquitin-like protein [Arabidopsis thaliana]
AT3G57072.1	138	0	1	0.001	1.01391	9.98571	Up	0.516198	0.652309	| Symbols: | unknown protein; Has 30201 Blast hits to 17322 proteins in 780 species: Archae - 12; Bacteria - 1396; Metazoa - 17338; Fungi - 3422; Plants - 5037; Viruses - 0; Other Eukaryotes - 2996 (source: NCBI BLink). | chr3:21125699-21125836 REVERSE LENGTH=138	-	-	-	gi|186511145|ref|NP_001118851.1|/9.56918e-20/uncharacterized protein [Arabidopsis thaliana]
AT4G21950.1	138	0	1	0.001	1.01391	9.98571	Up	0.516198	0.670677	| Symbols: | unknown protein; Has 2 Blast hits to 2 proteins in 1 species: Archae - 0; Bacteria - 0; Metazoa - 0; Fungi - 0; Plants - 2; Viruses - 0; Other Eukaryotes - 0 (source: NCBI BLink). | chr4:11644218-11644605 FORWARD LENGTH=138	-	-	-	gi|15234660|ref|NP_193926.1|/7.32686e-20/uncharacterized protein [Arabidopsis thaliana]
AT2G21187.2	557	0	4	0.001	1.00481	9.9727	Up	0.0676852	0.14557	| Symbols: | other RNA | chr2:9076590-9077217 FORWARD LENGTH=557	-	-	-	gi|297824961|ref|XP_002880363.1|/7.45429e-29/hypothetical protein ARALYDRAFT_480969 [Arabidopsis lyrata subsp. lyrata]
AT4G39404.1	279	0	2	0.001	1.00301	9.97011	Up	0.262246	0.425914	| Symbols: | other RNA | chr4:18329734-18330012 REVERSE LENGTH=279	-	-	-	gi|116830323|gb|ABK28119.1|/5.8453e-33/unknown [Arabidopsis thaliana]
AT5G40780.2	1678	0	12	0.001	1.00062	9.96667	Up	0.000300356	0.00102905	| Symbols: | lysine histidine transporter 1 | chr5:16323682-16327281 FORWARD LENGTH=1678	GO:0031224//intrinsic to membrane	GO:0005275//amine transmembrane transporter activity	GO:0009628//response to abiotic stimulus;GO:0006865//amino acid transport	gi|30693666|ref|NP_198894.2|/0/Lysine histidine transporter 1 [Arabidopsis thaliana]
AT5G39680.1	2388	0	17	0.001	0.996076	9.96011	Up	1.01649e-05	4.11875e-05	| Symbols: EMB2744 | Pentatricopeptide repeat (PPR) superfamily protein | chr5:15884001-15886388 REVERSE LENGTH=2388	-	-	GO:0003006//developmental process involved in reproduction	gi|15242443|ref|NP_198784.1|/0/pentatricopeptide repeat-containing protein [Arabidopsis thaliana]
AT4G30430.1	1124	0	8	0.001	0.995867	9.95981	Up	0.00450886	0.0129043	| Symbols: TET9 | tetraspanin9 | chr4:14878783-14880331 REVERSE LENGTH=1124	GO:0031224//intrinsic to membrane	-	GO:0032502//developmental process	gi|15234743|ref|NP_194772.1|/2.0544e-142/tetraspanin9 [Arabidopsis thaliana]
AT2G34610.1	1126	0	8	0.001	0.994099	9.95725	Up	0.00450886	0.0129211	| Symbols: | unknown protein; BEST Arabidopsis thaliana protein match is: unknown protein (TAIR:AT1G30190.1); Has 342 Blast hits to 279 proteins in 74 species: Archae - 0; Bacteria - 7; Metazoa - 76; Fungi - 18; Plants - 51; Viruses - 0; Other Eukaryotes - 190 (source: NCBI BLink). | chr2:14575392-14576517 FORWARD LENGTH=1126	-	-	-	gi|30686136|ref|NP_850233.1|/3.87199e-157/uncharacterized protein [Arabidopsis thaliana]
AT2G23321.1	141	0	1	0.001	0.992336	9.95468	Up	0.516198	0.671327	| Symbols: | unknown protein; Has 30201 Blast hits to 17322 proteins in 780 species: Archae - 12; Bacteria - 1396; Metazoa - 17338; Fungi - 3422; Plants - 5037; Viruses - 0; Other Eukaryotes - 2996 (source: NCBI BLink). | chr2:9926378-9926518 FORWARD LENGTH=141	-	-	-	gi|186502497|ref|NP_001118372.1|/1.24619e-19/uncharacterized protein [Arabidopsis thaliana]
AT3G14680.1	1698	0	12	0.001	0.98883	9.94958	Up	0.000300356	0.00102934	| Symbols: CYP72A14 | cytochrome P450, family 72, subfamily A, polypeptide 14 | chr3:4934420-4936563 FORWARD LENGTH=1698	GO:0043231//intracellular membrane-bounded organelle	GO:0016491//oxidoreductase activity;GO:0005506//iron ion binding	GO:0008152//metabolic process	gi|15231906|ref|NP_188086.1|/0/cytochrome P450, family 72, subfamily A, polypeptide 14 [Arabidopsis thaliana]
AT4G15270.1	1138	0	8	0.001	0.983616	9.94195	Up	0.00450886	0.0129303	| Symbols: | glucosyltransferase-related | chr4:8716601-8717796 REVERSE LENGTH=1138	GO:0044464//cell part	GO:0035251//UDP-glucosyltransferase activity	GO:0009725//response to hormone stimulus;GO:0006970//response to osmotic stress;GO:0009687//abscisic acid metabolic process	gi|15233759|ref|NP_193262.1|/2.90397e-168/glucosyltransferase-related protein [Arabidopsis thaliana]
AT2G17130.1	1440	0	10	0.001	0.971662	9.92431	Up	0.00116373	0.00368956	| Symbols: IDH2, IDH-II | isocitrate dehydrogenase subunit 2 | chr2:7460814-7462554 REVERSE LENGTH=1440	GO:0043231//intracellular membrane-bounded organelle	GO:0046914//transition metal ion binding;GO:0004448//isocitrate dehydrogenase activity;GO:0000166//nucleotide binding	GO:0009060//aerobic respiration;GO:0019752//carboxylic acid metabolic process	gi|15227370|ref|NP_179304.1|/0/Isocitrate dehydrogenase [NAD] regulatory subunit 2 [Arabidopsis thaliana]
AT3G19663.1	144	0	1	0.001	0.971662	9.92431	Up	0.516198	0.670966	| Symbols: | unknown protein; Has 30201 Blast hits to 17322 proteins in 780 species: Archae - 12; Bacteria - 1396; Metazoa - 17338; Fungi - 3422; Plants - 5037; Viruses - 0; Other Eukaryotes - 2996 (source: NCBI BLink). | chr3:6826768-6826911 FORWARD LENGTH=144	-	-	-	gi|186510246|ref|NP_001118665.1|/1.46784e-20/uncharacterized protein [Arabidopsis thaliana]
AT1G02470.1	865	0	6	0.001	0.970539	9.92264	Up	0.0174695	0.0441678	| Symbols: | Polyketide cyclase/dehydrase and lipid transport superfamily protein | chr1:511765-513624 REVERSE LENGTH=865	GO:0009536//plastid	-	-	gi|18378971|ref|NP_563655.1|/2.16898e-95/SRPBCC ligand-binding domain-containing protein [Arabidopsis thaliana]
AT1G33760.1	721	0	5	0.001	0.970315	9.92231	Up	0.0343864	0.0807022	| Symbols: | Integrase-type DNA-binding superfamily protein | chr1:12237878-12238598 FORWARD LENGTH=721	GO:0043231//intracellular membrane-bounded organelle	GO:0003676//nucleic acid binding;GO:0001071//nucleic acid binding transcription factor activity	GO:0006351//transcription, DNA-dependent	gi|15217641|ref|NP_174636.1|/1.09463e-96/ethylene-responsive transcription factor ERF022 [Arabidopsis thaliana]
AT3G55880.1	1028	0	7	0.001	0.952758	9.89597	Up	0.0088751	0.0240347	| Symbols: SUE4 | Alpha/beta hydrolase related protein | chr3:20736591-20737939 FORWARD LENGTH=1028	-	-	GO:0009267//cellular response to starvation	gi|30694336|ref|NP_851019.1|/4.37911e-80/Alpha/beta hydrolase related protein [Arabidopsis thaliana]
AT1G15930.1	891	0	6	0.001	0.942218	9.87992	Up	0.0174695	0.0442372	| Symbols: | Ribosomal protein L7Ae/L30e/S12e/Gadd45 family protein | chr1:5471519-5473014 FORWARD LENGTH=891	GO:0043231//intracellular membrane-bounded organelle;GO:0015935//small ribosomal subunit	GO:0005198//structural molecule activity	GO:0006970//response to osmotic stress;GO:0010467//gene expression;GO:0010038//response to metal ion	gi|15218373|ref|NP_173045.1|/1.44557e-65/40S ribosomal protein S12-1 [Arabidopsis thaliana]
AT1G56470.1	448	0	3	0.001	0.93696	9.87184	Up	0.13323	0.256508	| Symbols: | pseudogene, disease resistance protein (fragment), blastp match of 58% identity and 1.1e-16 P-value to GP|15787901|gb|AAL07542.1||AF316412 resistance gene analog NBS7 {Helianthus annuus} | chr1:21149706-21150153 FORWARD LENGTH=448	GO:0044425//membrane part;GO:0009536//plastid	GO:0004872//receptor activity;GO:0016462//pyrophosphatase activity;GO:0032559	GO:0050832//defense response to fungus;GO:0012501//programmed cell death;GO:0023052//signaling	gi|15223555|ref|NP_176047.1|/8.73807e-35/TIR-NBS-LRR class disease resistance protein [Arabidopsis thaliana]
AT5G07100.2	1348	0	9	0.001	0.93418	9.86756	Up	0.00229064	0.00690132	| Symbols: WRKY26 | WRKY DNA-binding protein 26 | chr5:2204280-2205811 FORWARD LENGTH=1348	-	GO:0003677//DNA binding;GO:0001071//nucleic acid binding transcription factor activity	GO:0006351//transcription, DNA-dependent	gi|15240696|ref|NP_196327.1|/1.37059e-143/WRKY DNA-binding protein 26 [Arabidopsis thaliana]
AT4G39403.1	606	0	4	0.001	0.92356	9.85106	Up	0.0676852	0.145363	| Symbols: PLS | polaris | chr4:18329094-18329699 REVERSE LENGTH=606	-	-	GO:0003002//regionalization;GO:0048878//chemical homeostasis;GO:0009725//response to hormone stimulus;GO:0000160//two-component signal transduction system (phosphorelay);GO:0060918//auxin transport;GO:0048513//organ development	gi|79326543|ref|NP_001031813.1|/1.40098e-13/POLARIS protein [Arabidopsis thaliana]
AT5G38310.1	917	0	6	0.001	0.915503	9.83842	Up	0.0174695	0.0442697	| Symbols: | unknown protein; Has 1807 Blast hits to 1807 proteins in 277 species: Archae - 0; Bacteria - 0; Metazoa - 736; Fungi - 347; Plants - 385; Viruses - 0; Other Eukaryotes - 339 (source: NCBI BLink). | chr5:15310405-15311321 REVERSE LENGTH=917	-	-	-	gi|15240879|ref|NP_198647.1|/9.31342e-92/uncharacterized protein [Arabidopsis thaliana]
AT4G05050.4	768	0	5	0.001	0.910933	9.8312	Up	0.0343864	0.0806083	| Symbols: UBQ11 | ubiquitin 11 | chr4:2588004-2589184 REVERSE LENGTH=768	-	-	-	gi|357474767|ref|XP_003607669.1|/1.60932e-80/Multidrug resistance protein ABC transporter family [Medicago truncatula]
AT1G51890.1	2775	0	18	0.001	0.907585	9.82589	Up	5.1641e-06	2.15755e-05	| Symbols: | Leucine-rich repeat protein kinase family protein | chr1:19274658-19278528 REVERSE LENGTH=2775	GO:0016020//membrane	GO:0016301//kinase activity	-	gi|281185490|sp|C0LGG6.2|Y5189_ARATH/0/RecName: Full=Probable LRR receptor-like protein kinase At1g51890; Flags: Precursor
AT4G15150.1	309	0	2	0.001	0.905627	9.82277	Up	0.262246	0.4262	| Symbols: | glycine-rich protein | chr4:8641672-8642278 REVERSE LENGTH=309	-	-	-	gi|15233713|ref|NP_193251.1|/5.7045e-12/glycine-rich protein [Arabidopsis thaliana]
AT5G57310.1	309	0	2	0.001	0.905627	9.82277	Up	0.262246	0.430893	| Symbols: | unknown protein; Has 1 Blast hits to 1 proteins in 1 species: Archae - 0; Bacteria - 0; Metazoa - 0; Fungi - 0; Plants - 1; Viruses - 0; Other Eukaryotes - 0 (source: NCBI BLink). | chr5:23211030-23211620 FORWARD LENGTH=309	-	-	-	gi|15242094|ref|NP_200541.1|/2.36356e-58/uncharacterized protein [Arabidopsis thaliana]
AT4G39675.1	466	0	3	0.001	0.900769	9.81501	Up	0.13323	0.25741	| Symbols: | unknown protein; Has 30201 Blast hits to 17322 proteins in 780 species: Archae - 12; Bacteria - 1396; Metazoa - 17338; Fungi - 3422; Plants - 5037; Viruses - 0; Other Eukaryotes - 2996 (source: NCBI BLink). | chr4:18413775-18414240 FORWARD LENGTH=466	-	-	-	gi|18420502|ref|NP_568065.1|/6.17747e-21/uncharacterized protein [Arabidopsis thaliana]
AT5G59490.1	1089	0	7	0.001	0.89939	9.8128	Up	0.0088751	0.0240833	| Symbols: | Haloacid dehalogenase-like hydrolase (HAD) superfamily protein | chr5:23982724-23984617 REVERSE LENGTH=1089	-	GO:0003824//catalytic activity	-	gi|8885554|dbj|BAA97484.1|/4.55404e-147/ripening-related protein-like; hydrolase-like [Arabidopsis thaliana]
AT5G59510.1	623	0	4	0.001	0.898359	9.81115	Up	0.0676852	0.145673	| Symbols: RTFL5, DVL18 | ROTUNDIFOLIA like 5 | chr5:23990074-23990696 FORWARD LENGTH=623	-	-	-	gi|30697242|ref|NP_200759.2|/9.17507e-48/protein rotundifolia like 5 [Arabidopsis thaliana]
AT2G22425.2	469	0	3	0.001	0.895007	9.80575	Up	0.13323	0.254	| Symbols: | Microsomal signal peptidase 12 kDa subunit (SPC12) | chr2:9514939-9515494 FORWARD LENGTH=469	GO:0044444//cytoplasmic part;GO:0043229//intracellular organelle	-	-	gi|20140132|sp|Q944J0.1|SPCS1_ARATH/2.8629e-26/RecName: Full=Probable signal peptidase complex subunit 1; AltName: Full=Microsomal signal peptidase 12 kDa subunit; Short=SPase 12 kDa subunit
AT1G55230.1	1106	0	7	0.001	0.885566	9.79046	Up	0.0088751	0.0239891	| Symbols: | Family of unknown function (DUF716) | chr1:20602819-20603924 FORWARD LENGTH=1106	GO:0044464//cell part	-	-	gi|15222675|ref|NP_175919.1|/2.42819e-172/uncharacterized protein [Arabidopsis thaliana]
AT1G77880.2	316	0	2	0.001	0.885566	9.79046	Up	0.262246	0.425371	| Symbols: | Galactose oxidase/kelch repeat superfamily protein | chr1:29285902-29287067 REVERSE LENGTH=316	-	-	-	gi|238479101|ref|NP_001154474.1|/4.9522e-16/putative F-box protein [Arabidopsis thaliana]
AT1G33730.1	1107	0	7	0.001	0.884766	9.78915	Up	0.0088751	0.0239971	| Symbols: CYP76C5 | cytochrome P450, family 76, subfamily C, polypeptide 5 | chr1:12227279-12228460 FORWARD LENGTH=1107	GO:0044464//cell part	GO:0016491//oxidoreductase activity;GO:0005506//iron ion binding	GO:0008152//metabolic process	gi|9665096|gb|AAF97287.1|AC010164_9/0/Putative cytochrome P450 [Arabidopsis thaliana]
AT2G21780.1	634	0	4	0.001	0.882772	9.7859	Up	0.0676852	0.14579	| Symbols: | unknown protein; BEST Arabidopsis thaliana protein match is: unknown protein (TAIR:AT4G39360.1); Has 13 Blast hits to 13 proteins in 2 species: Archae - 0; Bacteria - 0; Metazoa - 0; Fungi - 0; Plants - 13; Viruses - 0; Other Eukaryotes - 0 (source: NCBI BLink). | chr2:9291036-9291669 FORWARD LENGTH=634	-	-	-	gi|18399789|ref|NP_565517.1|/3.31047e-32/uncharacterized protein [Arabidopsis thaliana]
AT2G28140.1	955	0	6	0.001	0.879075	9.77984	Up	0.0174695	0.0443208	| Symbols: | Protein of unknown function (DUF1635) | chr2:11994966-11996002 FORWARD LENGTH=955	-	-	-	gi|42569405|ref|NP_180381.3|/2.60041e-108/uncharacterized protein [Arabidopsis thaliana]
AT5G25160.1	959	0	6	0.001	0.875408	9.77381	Up	0.0174695	0.0443301	| Symbols: ZFP3 | zinc finger protein 3 | chr5:8687457-8688415 FORWARD LENGTH=959	GO:0044464//cell part	GO:0046914//transition metal ion binding;GO:0001071//nucleic acid binding transcription factor activity	GO:0006351//transcription, DNA-dependent	gi|15238724|ref|NP_197898.1|/1.17385e-124/zinc finger protein 3 [Arabidopsis thaliana]
AT3G55734.1	160	0	1	0.001	0.874496	9.77231	Up	0.516198	0.63405	| Symbols: MIR393B, AT-MIR393B | MIR393B; miRNA | chr3:20691647-20691806 FORWARD LENGTH=160	-	-	-	-
AT1G09080.2	2086	0	13	0.001	0.871981	9.76815	Up	0.000152591	0.000544394	| Symbols: BIP3 | Heat shock protein 70 (Hsp 70) family protein | chr1:2929217-2931841 REVERSE LENGTH=2086	GO:0044432//endoplasmic reticulum part;GO:0030312//external encapsulating structure;GO:0031981//nuclear lumen;GO:0009536//plastid;GO:0031090//organelle membrane	GO:0032559	GO:0043161//proteasomal ubiquitin-dependent protein catabolic process;GO:0010038//response to metal ion;GO:0000741//karyogamy;GO:0033554//cellular response to stress;GO:0000904//cell morphogenesis involved in differentiation	gi|334182408|ref|NP_001184944.1|/0/Hsp70 protein BiP chaperone BIP-L [Arabidopsis thaliana]
AT1G68610.1	483	0	3	0.001	0.869064	9.76332	Up	0.13323	0.256713	| Symbols: PCR11 | PLANT CADMIUM RESISTANCE 11 | chr1:25763623-25764105 FORWARD LENGTH=483	-	-	GO:0003006//developmental process involved in reproduction	gi|15221456|ref|NP_177028.1|/3.44689e-97/cadmium resistance 11 protein [Arabidopsis thaliana]
AT2G32200.1	486	0	3	0.001	0.8637	9.75439	Up	0.13323	0.254522	| Symbols: | unknown protein; BEST Arabidopsis thaliana protein match is: unknown protein (TAIR:AT2G32210.1); Has 131 Blast hits to 131 proteins in 14 species: Archae - 0; Bacteria - 0; Metazoa - 0; Fungi - 1; Plants - 130; Viruses - 0; Other Eukaryotes - 0 (source: NCBI BLink). | chr2:13676488-13677231 FORWARD LENGTH=486	-	-	-	gi|116831133|gb|ABK28521.1|/1.96238e-39/unknown [Arabidopsis thaliana]
AT3G04184.1	162	0	1	0.001	0.8637	9.75439	Up	0.516198	0.654053	| Symbols: | unknown protein; Has 30201 Blast hits to 17322 proteins in 780 species: Archae - 12; Bacteria - 1396; Metazoa - 17338; Fungi - 3422; Plants - 5037; Viruses - 0; Other Eukaryotes - 2996 (source: NCBI BLink). | chr3:1100085-1100246 REVERSE LENGTH=162	GO:0031090//organelle membrane;GO:0043231//intracellular membrane-bounded organelle;GO:0031224//intrinsic to membrane	GO:0015171//amino acid transmembrane transporter activity;GO:0004520//endodeoxyribonuclease activity	GO:0006865//amino acid transport	gi|186509748|ref|NP_001118570.1|/2.64569e-25/uncharacterized protein [Arabidopsis thaliana]
AT1G76994.1	162	0	1	0.001	0.8637	9.75439	Up	0.516198	0.65443	| Symbols: | unknown protein; Has 30201 Blast hits to 17322 proteins in 780 species: Archae - 12; Bacteria - 1396; Metazoa - 17338; Fungi - 3422; Plants - 5037; Viruses - 0; Other Eukaryotes - 2996 (source: NCBI BLink). | chr1:28937637-28937798 FORWARD LENGTH=162	-	-	-	gi|186495932|ref|NP_001117609.1|/4.98956e-24/uncharacterized protein [Arabidopsis thaliana]
AT5G24640.1	487	0	3	0.001	0.861926	9.75142	Up	0.13323	0.255856	| Symbols: | unknown protein; BEST Arabidopsis thaliana protein match is: unknown protein (TAIR:AT2G41730.1); Has 1807 Blast hits to 1807 proteins in 277 species: Archae - 0; Bacteria - 0; Metazoa - 736; Fungi - 347; Plants - 385; Viruses - 0; Other Eukaryotes - 339 (source: NCBI BLink). | chr5:8436376-8436862 FORWARD LENGTH=487	-	-	GO:0045333//cellular respiration	gi|15238596|ref|NP_197852.1|/3.2122e-66/uncharacterized protein [Arabidopsis thaliana]
AT5G24910.1	1790	0	11	0.001	0.85984	9.74792	Up	0.000591214	0.00195572	| Symbols: CYP714A1 | cytochrome P450, family 714, subfamily A, polypeptide 1 | chr5:8567581-8570358 REVERSE LENGTH=1790	GO:0044464//cell part	GO:0016491//oxidoreductase activity;GO:0005506//iron ion binding	GO:0008152//metabolic process	gi|18420859|ref|NP_568463.1|/0/cytochrome P450, family 714, subfamily A, polypeptide 1 [Arabidopsis thaliana]
AT1G22510.1	818	0	5	0.001	0.855253	9.74021	Up	0.0343864	0.0806787	| Symbols: | RING/U-box protein with domain of unknown function (DUF 1232) | chr1:7950819-7952673 REVERSE LENGTH=818	GO:0031090//organelle membrane	GO:0046914//transition metal ion binding	-	gi|18395127|ref|NP_564172.1|/9.54471e-82/C3HC4-type RING finger protein [Arabidopsis thaliana]
AT5G48657.1	1484	0	9	0.001	0.848568	9.72889	Up	0.00229064	0.00689273	| Symbols: | defense protein-related | chr5:19733917-19735489 REVERSE LENGTH=1484	GO:0009536//plastid	-	GO:0045087//innate immune response;GO:0051716//cellular response to stimulus	gi|42573626|ref|NP_974909.1|/1.95561e-125/defense protein-like protein [Arabidopsis thaliana]
AT2G35730.1	496	0	3	0.001	0.846287	9.725	Up	0.13323	0.25659	| Symbols: | Heavy metal transport/detoxification superfamily protein | chr2:15020492-15021556 REVERSE LENGTH=496	-	GO:0043169//cation binding	GO:0006812//cation transport	gi|18403936|ref|NP_565819.1|/5.5276e-45/heavy-metal-associated domain-containing protein [Arabidopsis thaliana]
AT1G72000.1	1500	0	9	0.001	0.839516	9.71341	Up	0.00229064	0.00690218	| Symbols: | Plant neutral invertase family protein | chr1:27103277-27105663 FORWARD LENGTH=1500	GO:0044444//cytoplasmic part	GO:0004558//alpha-glucosidase activity	GO:0005987//sucrose catabolic process;GO:0048513//organ development	gi|15218303|ref|NP_177345.1|/0/putative invertase [Arabidopsis thaliana]
AT1G24090.1	1335	0	8	0.001	0.838468	9.71161	Up	0.00450886	0.0129287	| Symbols: | RNase H family protein | chr1:8520834-8523121 FORWARD LENGTH=1335	-	GO:0005488//binding;GO:0016891//endoribonuclease activity, producing 5'-phosphomonoesters	-	gi|334182806|ref|NP_173819.2|/0/RNase H domain-containing protein [Arabidopsis thaliana]
AT2G03040.1	501	0	3	0.001	0.837841	9.71053	Up	0.13323	0.255309	| Symbols: | emp24/gp25L/p24 family/GOLD family protein | chr2:892823-893572 REVERSE LENGTH=501	GO:0043231//intracellular membrane-bounded organelle;GO:0031224//intrinsic to membrane	GO:0008565//protein transporter activity	GO:0015031//protein transport	gi|15227522|ref|NP_178404.1|/1.00229e-81/emp24/gp25L/p24 family/GOLD domain-containing protein [Arabidopsis thaliana]
AT4G07675.1	504	0	3	0.001	0.832853	9.70192	Up	0.13323	0.254181	| Symbols: | unknown protein; BEST Arabidopsis thaliana protein match is: Plant protein 1589 of unknown function (TAIR:AT1G49700.2); Has 30201 Blast hits to 17322 proteins in 780 species: Archae - 12; Bacteria - 1396; Metazoa - 17338; Fungi - 3422; Plants - 5037; Viruses - 0; Other Eukaryotes - 2996 (source: NCBI BLink). | chr4:4466013-4467147 REVERSE LENGTH=504	-	-	-	gi|22328430|ref|NP_680632.1|/5.78528e-85/uncharacterized protein [Arabidopsis thaliana]
AT1G17744.1	1023	0	6	0.001	0.820641	9.68061	Up	0.0174695	0.044358	| Symbols: | unknown protein; FUNCTIONS IN: molecular_function unknown; INVOLVED IN: biological_process unknown; LOCATED IN: cellular_component unknown; EXPRESSED IN: stem; Has 30201 Blast hits to 17322 proteins in 780 species: Archae - 12; Bacteria - 1396; Metazoa - 17338; Fungi - 3422; Plants - 5037; Viruses - 0; Other Eukaryotes - 2996 (source: NCBI BLink). | chr1:6100961-6101983 REVERSE LENGT…	-	GO:0031406//carboxylic acid binding;GO:0016616//oxidoreductase activity, acting on the CH-OH group of donors, NAD or NADP as acceptor;GO:0000166//nucleotide binding	GO:0006563//L-serine metabolic process	gi|334182659|ref|NP_001031061.2|/9.00536e-94/D-3-phosphoglycerate dehydrogenase [Arabidopsis thaliana]
AT1G17180.1	857	0	5	0.001	0.816332	9.67301	Up	0.0343864	0.0808749	| Symbols: ATGSTU25, GSTU25 | glutathione S-transferase TAU 25 | chr1:5872145-5873086 FORWARD LENGTH=857	GO:0009532//plastid stroma;GO:0031090//organelle membrane	GO:0042277//peptide binding;GO:0016765//transferase activity, transferring alkyl or aryl (other than methyl) groups	GO:0010038//response to metal ion;GO:0009414//response to water deprivation;GO:0009755//hormone-mediated signaling pathway;GO:0009404//toxin metabolic process	gi|15220041|ref|NP_173161.1|/3.98874e-118/glutathione S-transferase TAU 25 [Arabidopsis thaliana]
AT5G03440.1	688	0	4	0.001	0.813485	9.66797	Up	0.0676852	0.145725	| Symbols: | unknown protein; BEST Arabidopsis thaliana protein match is: unknown protein (TAIR:AT3G54880.1); Has 30201 Blast hits to 17322 proteins in 780 species: Archae - 12; Bacteria - 1396; Metazoa - 17338; Fungi - 3422; Plants - 5037; Viruses - 0; Other Eukaryotes - 2996 (source: NCBI BLink). | chr5:856926-858428 REVERSE LENGTH=688	GO:0043231//intracellular membrane-bounded organelle	-	-	gi|18414230|ref|NP_568118.1|/2.2043e-43/uncharacterized protein [Arabidopsis thaliana]
AT3G56770.1	693	0	4	0.001	0.807615	9.65752	Up	0.0676852	0.144848	| Symbols: | basic helix-loop-helix (bHLH) DNA-binding superfamily protein | chr3:21029202-21030618 REVERSE LENGTH=693	GO:0009526//plastid envelope	GO:0001071//nucleic acid binding transcription factor activity	GO:0006351//transcription, DNA-dependent;GO:0009743//response to carbohydrate stimulus	gi|15229004|ref|NP_191236.1|/1.74159e-112/putative transcription factor bHLH107 [Arabidopsis thaliana]
AT2G37060.2	870	0	5	0.001	0.804134	9.65129	Up	0.0343864	0.0808592	| Symbols: NF-YB8 | nuclear factor Y, subunit B8 | chr2:15576058-15577877 FORWARD LENGTH=870	GO:0043231//intracellular membrane-bounded organelle	GO:0003677//DNA binding;GO:0001071//nucleic acid binding transcription factor activity	GO:0006351//transcription, DNA-dependent	gi|42570373|ref|NP_850277.2|/6.78308e-97/nuclear transcription factor Y subunit B-8 [Arabidopsis thaliana]
AT2G43570.1	1027	6	4977	0.844144	678.071	9.64973	Up	0	0	| Symbols: CHI | chitinase, putative | chr2:18076224-18077463 REVERSE LENGTH=1027	GO:0005618//cell wall;GO:0005576//extracellular region	GO:0004553//hydrolase activity, hydrolyzing O-glycosyl compounds;GO:0030247//polysaccharide binding	GO:0006026	gi|15224308|ref|NP_181885.1|/8.06931e-159/chitinase class 4-like protein [Arabidopsis thaliana]
AT2G37530.1	703	0	4	0.001	0.796127	9.63686	Up	0.0676852	0.145544	| Symbols: | unknown protein; BEST Arabidopsis thaliana protein match is: unknown protein (TAIR:AT1G07795.1); Has 39 Blast hits to 39 proteins in 11 species: Archae - 0; Bacteria - 0; Metazoa - 0; Fungi - 0; Plants - 39; Viruses - 0; Other Eukaryotes - 0 (source: NCBI BLink). | chr2:15750970-15751672 FORWARD LENGTH=703	-	-	-	gi|145360717|ref|NP_181289.2|/2.0795e-52/uncharacterized protein [Arabidopsis thaliana]
AT1G35513.1	352	0	2	0.001	0.794996	9.6348	Up	0.262246	0.432421	| Symbols: | pseudogene of isochorismate synthase-related / isochorismate mutase-related | chr1:13076845-13077489 FORWARD LENGTH=352	GO:0043231//intracellular membrane-bounded organelle	GO:0050486//intramolecular transferase activity, transferring hydroxy groups	GO:0009696//salicylic acid metabolic process;GO:0042371//vitamin K biosynthetic process;GO:0009814//defense response, incompatible interaction	gi|297839345|ref|XP_002887554.1|/2.8323e-40/hypothetical protein ARALYDRAFT_476608 [Arabidopsis lyrata subsp. lyrata]
AT3G58380.1	1236	0	7	0.001	0.792424	9.63013	Up	0.0088751	0.0239917	| Symbols: | TRAF-like family protein | chr3:21597799-21599568 REVERSE LENGTH=1236	-	-	GO:0051707//response to other organism	gi|15231019|ref|NP_191397.1|/2.57715e-157/TRAF-like family protein [Arabidopsis thaliana]
AT5G26749.1	534	0	3	0.001	0.786064	9.6185	Up	0.13323	0.257143	| Symbols: | C2H2 and C2HC zinc fingers superfamily protein | chr5:9398195-9399239 REVERSE LENGTH=534	-	GO:0046914//transition metal ion binding	-	gi|238481388|ref|NP_001154741.1|/1.03962e-77/nucleic acid binding / zinc ion binding protein [Arabidopsis thaliana]
AT3G22240.1	535	0	3	0.001	0.784595	9.6158	Up	0.13323	0.254703	| Symbols: | unknown protein; BEST Arabidopsis thaliana protein match is: unknown protein (TAIR:AT3G22235.2); Has 177 Blast hits to 177 proteins in 14 species: Archae - 0; Bacteria - 0; Metazoa - 0; Fungi - 0; Plants - 177; Viruses - 0; Other Eukaryotes - 0 (source: NCBI BLink). | chr3:7863616-7864819 REVERSE LENGTH=535	GO:0016020//membrane	-	GO:0051707//response to other organism	gi|240255391|ref|NP_566703.4|/5.7845e-28/uncharacterized protein [Arabidopsis thaliana]
AT4G27530.1	535	0	3	0.001	0.784595	9.6158	Up	0.13323	0.25776	| Symbols: | unknown protein; BEST Arabidopsis thaliana protein match is: unknown protein (TAIR:AT5G53895.1); Has 14 Blast hits to 14 proteins in 3 species: Archae - 0; Bacteria - 0; Metazoa - 0; Fungi - 0; Plants - 14; Viruses - 0; Other Eukaryotes - 0 (source: NCBI BLink). | chr4:13752633-13753257 FORWARD LENGTH=535	-	-	-	gi|15234168|ref|NP_194483.1|/1.50469e-68/uncharacterized protein [Arabidopsis thaliana]
AT3G20180.1	357	0	2	0.001	0.783862	9.61446	Up	0.262246	0.427811	| Symbols: | Copper transport protein family | chr3:7043385-7043841 REVERSE LENGTH=357	-	-	-	gi|15231057|ref|NP_188653.1|/2.02461e-62/putative copper transport protein [Arabidopsis thaliana]
AT5G44570.1	537	0	3	0.001	0.781672	9.61042	Up	0.13323	0.255147	| Symbols: | unknown protein; FUNCTIONS IN: molecular_function unknown; INVOLVED IN: biological_process unknown; LOCATED IN: endomembrane system; EXPRESSED IN: leaf whorl, hypocotyl, sepal, flower, leaf; EXPRESSED DURING: petal differentiation and expansion stage, LP.08 eight leaves visible; Has 7 Blast hits to 7 proteins in 2 species: Archae - 0; Bacteria - 0; Metazoa - 0; Fungi - 0; Plants - 7;…	-	-	-	gi|15241527|ref|NP_199270.1|/9.86687e-28/uncharacterized protein [Arabidopsis thaliana]
AT3G23550.1	1620	0	9	0.001	0.77733	9.60238	Up	0.00229064	0.00690046	| Symbols: | MATE efflux family protein | chr3:8448273-8450697 REVERSE LENGTH=1620	GO:0044464//cell part	GO:0015291//secondary active transmembrane transporter activity	GO:0015893//drug transport	gi|15229468|ref|NP_188997.1|/0/mate efflux domain-containing protein [Arabidopsis thaliana]
AT5G15254.1	180	0	1	0.001	0.77733	9.60238	Up	0.516198	0.654121	| Symbols: | unknown protein; Has 30201 Blast hits to 17322 proteins in 780 species: Archae - 12; Bacteria - 1396; Metazoa - 17338; Fungi - 3422; Plants - 5037; Viruses - 0; Other Eukaryotes - 2996 (source: NCBI BLink). | chr5:4953095-4953274 REVERSE LENGTH=180	-	-	-	gi|186523058|ref|NP_001119228.1|/7.80794e-30/uncharacterized protein [Arabidopsis thaliana]
AT5G41280.1	1084	0	6	0.001	0.774461	9.59705	Up	0.0174695	0.0442929	| Symbols: | Receptor-like protein kinase-related family protein | chr5:16509509-16510929 FORWARD LENGTH=1084	GO:0031225//anchored to membrane	-	-	gi|15237619|ref|NP_198944.1|/1.22746e-136/cysteine-rich repeat secretory protein 57 [Arabidopsis thaliana]
AT3G29690.1	543	0	3	0.001	0.773035	9.59439	Up	0.13323	0.25404	| Symbols: | HXXXD-type acyl-transferase family protein | chr3:11540770-11541549 REVERSE LENGTH=543	GO:0044464//cell part	GO:0008374//O-acyltransferase activity	GO:0009813//flavonoid biosynthetic process	gi|15230050|ref|NP_189611.1|/6.15579e-89/HXXXD-type acyl-transferase family protein [Arabidopsis thaliana]
AT3G29250.2	906	0	5	0.001	0.772182	9.5928	Up	0.0343864	0.0809852	| Symbols: | NAD(P)-binding Rossmann-fold superfamily protein | chr3:11193689-11194885 REVERSE LENGTH=906	-	GO:0003824//catalytic activity;GO:0046914//transition metal ion binding	GO:0008152//metabolic process	gi|9293918|dbj|BAB01821.1|/7.46125e-142/alcohol dehydrogenase-like protein [Arabidopsis thaliana]
AT1G61080.1	2724	0	15	0.001	0.770481	9.58962	Up	3.93836e-05	0.000150003	| Symbols: | Hydroxyproline-rich glycoprotein family protein | chr1:22493194-22497019 REVERSE LENGTH=2724	-	-	-	gi|15219860|ref|NP_176303.1|/0/hydroxyproline-rich glycoprotein-like protein [Arabidopsis thaliana]
AT1G54100.2	1818	0	10	0.001	0.769634	9.58803	Up	0.00116373	0.00368715	| Symbols: ALDH7B4 | aldehyde dehydrogenase 7B4 | chr1:20195264-20198973 REVERSE LENGTH=1818	-	GO:0004030//aldehyde dehydrogenase [NAD(P)+] activity	GO:0009725//response to hormone stimulus;GO:0044237//cellular metabolic process;GO:0009414//response to water deprivation;GO:0006970//response to osmotic stress	gi|15221042|ref|NP_175812.1|/0/aldehyde dehydrogenase 7B4 [Arabidopsis thaliana]
AT5G67310.1	1638	0	9	0.001	0.768788	9.58644	Up	0.00229064	0.00690821	| Symbols: CYP81G1 | cytochrome P450, family 81, subfamily G, polypeptide 1 | chr5:26855216-26856941 REVERSE LENGTH=1638	GO:0044464//cell part	GO:0016491//oxidoreductase activity;GO:0005506//iron ion binding	GO:0006952//defense response;GO:0008152//metabolic process	gi|30698292|ref|NP_201532.2|/0/cytochrome P450, family 81, subfamily G, polypeptide 1 [Arabidopsis thaliana]
AT1G75380.3	1462	0	8	0.001	0.765633	9.58051	Up	0.00450886	0.0129257	| Symbols: ATBBD1, BBD1 | bifunctional nuclease in basal defense response 1 | chr1:28281389-28284036 REVERSE LENGTH=1462	-	GO:0016788//hydrolase activity, acting on ester bonds;GO:0003676//nucleic acid binding	GO:0006952//defense response;GO:0006281//DNA repair	gi|15222221|ref|NP_177671.1|/0/bifunctional nuclease in basal defense response 1 [Arabidopsis thaliana]
AT4G18990.1	1105	0	6	0.001	0.759743	9.56937	Up	0.0174695	0.0443022	| Symbols: XTH29 | xyloglucan endotransglucosylase/hydrolase 29 | chr4:10401910-10404248 REVERSE LENGTH=1105	GO:0005576//extracellular region;GO:0030312//external encapsulating structure	GO:0016798//hydrolase activity, acting on glycosyl bonds;GO:0016758//transferase activity, transferring hexosyl groups	GO:0044042//glucan metabolic process	gi|15234083|ref|NP_193634.1|/0/xyloglucan:xyloglucosyl transferase [Arabidopsis thaliana]
AT2G41800.1	1290	0	7	0.001	0.759252	9.56844	Up	0.0088751	0.0240025	| Symbols: | Protein of unknown function, DUF642 | chr2:17436529-17438040 REVERSE LENGTH=1290	GO:0005618//cell wall	-	-	gi|15227437|ref|NP_181711.1|/0/uncharacterized protein [Arabidopsis thaliana]
AT2G36780.1	1665	0	9	0.001	0.756321	9.56285	Up	0.00229064	0.00689445	| Symbols: | UDP-Glycosyltransferase superfamily protein | chr2:15417490-15419154 REVERSE LENGTH=1665	GO:0044464//cell part	GO:0035251//UDP-glucosyltransferase activity	GO:0009607//response to biotic stimulus;GO:0016128;GO:0051553;GO:0009411//response to UV	gi|15228034|ref|NP_181216.1|/0/UDP-glucosyl transferase 73C [Arabidopsis thaliana]
AT2G07767.1	370	0	2	0.001	0.756321	9.56285	Up	0.262246	0.426975	| Symbols: | transposable element gene | chr2:3272149-3272518 FORWARD LENGTH=370	-	-	-	gi|353526377|ref|YP_004927449.1|/1.40023e-34/orf161 (mitochondrion) [Brassica oleracea]
AT5G16800.2	1302	0	7	0.001	0.752255	9.55508	Up	0.0088751	0.0240644	| Symbols: | Acyl-CoA N-acyltransferases (NAT) superfamily protein | chr5:5524314-5526589 REVERSE LENGTH=1302	-	GO:0016407//acetyltransferase activity	GO:0022403;GO:0016573//histone acetylation	gi|42573393|ref|NP_974793.1|/2.69762e-152/GCN5-related N-acetyltransferase (GNAT) family protein [Arabidopsis thaliana]
AT3G55150.1	2055	0	11	0.001	0.74896	9.54875	Up	0.000591214	0.00195358	| Symbols: ATEXO70H1, EXO70H1 | exocyst subunit exo70 family protein H1 | chr3:20440550-20442604 REVERSE LENGTH=2055	GO:0044444//cytoplasmic part;GO:0043234//protein complex;GO:0043231//intracellular membrane-bounded organelle	-	GO:0006887//exocytosis	gi|7019648|emb|CAB75749.1|/0/putative protein [Arabidopsis thaliana]
AT2G29920.1	564	0	3	0.001	0.744252	9.53965	Up	0.13323	0.256039	| Symbols: | unknown protein; Has 14 Blast hits to 9 proteins in 5 species: Archae - 0; Bacteria - 2; Metazoa - 7; Fungi - 0; Plants - 3; Viruses - 0; Other Eukaryotes - 2 (source: NCBI BLink). | chr2:12754494-12755384 FORWARD LENGTH=564	-	-	-	gi|15227667|ref|NP_180553.1|/2.30964e-73/uncharacterized protein [Arabidopsis thaliana]
AT5G54840.2	1323	0	7	0.001	0.740314	9.53199	Up	0.0088751	0.0239864	| Symbols: SGP1 | Ras-related small GTP-binding family protein | chr5:22276630-22278423 REVERSE LENGTH=1323	GO:0044464//cell part	GO:0032561//guanyl ribonucleotide binding	GO:0035556//intracellular signal transduction	gi|42573674|ref|NP_974933.1|/7.59437e-102/Ras-related small GTP-binding family protein [Arabidopsis thaliana]
AT3G15770.1	757	0	4	0.001	0.739336	9.53009	Up	0.0676852	0.144951	| Symbols: | unknown protein; BEST Arabidopsis thaliana protein match is: unknown protein (TAIR:AT5G25360.2); Has 143 Blast hits to 143 proteins in 25 species: Archae - 0; Bacteria - 0; Metazoa - 0; Fungi - 0; Plants - 136; Viruses - 0; Other Eukaryotes - 7 (source: NCBI BLink). | chr3:5340098-5341339 FORWARD LENGTH=757	-	-	-	gi|79403109|ref|NP_188198.3|/2.8726e-90/uncharacterized protein [Arabidopsis thaliana]
AT5G09443.1	570	0	3	0.001	0.736418	9.52438	Up	0.13323	0.255511	| Symbols: | other RNA | chr5:2940525-2941094 REVERSE LENGTH=570	-	-	-	gi|145334343|ref|NP_001078553.1|/6.78343e-20/uncharacterized protein [Arabidopsis thaliana]
AT3G62210.1	1334	0	7	0.001	0.73421	9.52005	Up	0.0088751	0.0240294	| Symbols: EDA32 | Putative endonuclease or glycosyl hydrolase | chr3:23026609-23028306 REVERSE LENGTH=1334	GO:0009536//plastid	GO:0046914//transition metal ion binding	GO:0000741//karyogamy	gi|15228710|ref|NP_191780.1|/2.13255e-152/Putative endonuclease or glycosyl hydrolase [Arabidopsis thaliana]
AT2G18050.1	763	0	4	0.001	0.733522	9.5187	Up	0.0676852	0.14592	| Symbols: HIS1-3 | histone H1-3 | chr2:7846050-7846884 FORWARD LENGTH=763	GO:0000785//chromatin;GO:0043231//intracellular membrane-bounded organelle	GO:0031490//chromatin DNA binding	GO:0006950//response to stress;GO:0034728//nucleosome organization	gi|15227957|ref|NP_179396.1|/3.15927e-44/histone H1-3 [Arabidopsis thaliana]
AT1G47980.1	1148	0	6	0.001	0.731286	9.51429	Up	0.0174695	0.0443161	| Symbols: | unknown protein; FUNCTIONS IN: molecular_function unknown; INVOLVED IN: biological_process unknown; LOCATED IN: endomembrane system; EXPRESSED IN: 6 plant structures; EXPRESSED DURING: 4 anthesis, F mature embryo stage, petal differentiation and expansion stage, E expanded cotyledon stage; BEST Arabidopsis thaliana protein match is: unknown protein (TAIR:AT3G62730.1); Has 169 Blast h…	GO:0044464//cell part	-	-	gi|21593191|gb|AAM65140.1|/8.58879e-152/dessication-related protein, putative [Arabidopsis thaliana]
AT4G37290.1	574	0	3	0.001	0.731286	9.51429	Up	0.13323	0.254784	| Symbols: | unknown protein; FUNCTIONS IN: molecular_function unknown; INVOLVED IN: response to karrikin; LOCATED IN: endomembrane system; EXPRESSED IN: cotyledon, hypocotyl, leaf; EXPRESSED DURING: LP.04 four leaves visible; BEST Arabidopsis thaliana protein match is: unknown protein (TAIR:AT2G23270.1); Has 30201 Blast hits to 17322 proteins in 780 species: Archae - 12; Bacteria - 1396; Metazoa…	GO:0044464//cell part	-	GO:0009628//response to abiotic stimulus	gi|18420011|ref|NP_568022.1|/7.46525e-35/uncharacterized protein [Arabidopsis thaliana]
AT5G12450.1	192	0	1	0.001	0.728747	9.50927	Up	0.516198	0.643863	| Symbols: | FBD-like domain family protein | chr5:4040937-4041128 FORWARD LENGTH=192	-	-	-	gi|116830627|gb|ABK28271.1|/3.04941e-29/unknown [Arabidopsis thaliana]
AT3G15390.2	1158	0	6	0.001	0.724971	9.50178	Up	0.0174695	0.0443394	| Symbols: SDE5 | silencing defective 5 | chr3:5196522-5198536 REVERSE LENGTH=1158	-	-	GO:0030422//production of siRNA involved in RNA interference	gi|334185369|ref|NP_001189900.1|/1.47527e-167/protein silencing defective 5 [Arabidopsis thaliana]
AT5G64890.1	584	0	3	0.001	0.718764	9.48937	Up	0.13323	0.25396	| Symbols: PROPEP2 | elicitor peptide 2 precursor | chr5:25934568-25935521 FORWARD LENGTH=584	-	GO:0005488//binding	GO:0009725//response to hormone stimulus;GO:0051707//response to other organism;GO:0006952//defense response	gi|18424884|ref|NP_569000.1|/2.31881e-47/elicitor peptide 2 [Arabidopsis thaliana]
AT5G40180.1	195	0	1	0.001	0.717535	9.48691	Up	0.516198	0.656841	| Symbols: | BEST Arabidopsis thaliana protein match is: TRICHOME BIREFRINGENCE-LIKE 22 (TAIR:AT3G28150.1); Has 117 Blast hits to 117 proteins in 14 species: Archae - 0; Bacteria - 0; Metazoa - 0; Fungi - 0; Plants - 117; Viruses - 0; Other Eukaryotes - 0 (source: NCBI BLink). | chr5:16067923-16068206 FORWARD LENGTH=195	-	-	-	gi|15242601|ref|NP_198834.1|/4.70131e-22/uncharacterized protein [Arabidopsis thaliana]
AT1G65270.3	1369	0	7	0.001	0.715439	9.48268	Up	0.0088751	0.0240887	| Symbols: | unknown protein; FUNCTIONS IN: molecular_function unknown; INVOLVED IN: biological_process unknown; LOCATED IN: endoplasmic reticulum, plasma membrane; EXPRESSED IN: 24 plant structures; EXPRESSED DURING: 13 growth stages; Has 35333 Blast hits to 34131 proteins in 2444 species: Archae - 798; Bacteria - 22429; Metazoa - 974; Fungi - 991; Plants - 531; Viruses - 0; Other Eukaryotes - 9…	GO:0031410//cytoplasmic vesicle;GO:0031090//organelle membrane;GO:0043231//intracellular membrane-bounded organelle	-	-	gi|18408239|ref|NP_564847.1|/3.53243e-126/uncharacterized protein [Arabidopsis thaliana]
AT2G24850.1	1642	9	6629	0.791963	564.875	9.47828	Up	0	0	| Symbols: TAT3, TAT | tyrosine aminotransferase 3 | chr2:10582830-10585216 REVERSE LENGTH=1642	GO:0044464//cell part	GO:0070547;GO:0016846//carbon-sulfur lyase activity;GO:0048037//cofactor binding	GO:0009683;GO:0048364//root development;GO:0009719;GO:0001558//regulation of cell growth;GO:0008652//cellular amino acid biosynthetic process;GO:0019758;GO:0006950//response to stress	gi|21553462|gb|AAM62555.1|/0/putative tyrosine aminotransferase [Arabidopsis thaliana]
AT2G43580.1	981	0	5	0.001	0.713147	9.47805	Up	0.0343864	0.0806396	| Symbols: | Chitinase family protein | chr2:18078649-18080028 REVERSE LENGTH=981	GO:0030312//external encapsulating structure;GO:0031410//cytoplasmic vesicle;GO:0044421//extracellular region part	GO:0030247//polysaccharide binding;GO:0004553//hydrolase activity, hydrolyzing O-glycosyl compounds	GO:0006026;GO:0033554//cellular response to stress;GO:0009607//response to biotic stimulus;GO:0009793//embryo development ending in seed dormancy	gi|15224310|ref|NP_181886.1|/9.5912e-154/chitinase-like protein [Arabidopsis thaliana]
AT4G16355.1	589	0	3	0.001	0.712662	9.47707	Up	0.13323	0.255653	| Symbols: | other RNA | chr4:9244066-9244654 FORWARD LENGTH=589	-	-	-	-
AT5G18350.1	3738	0	19	0.001	0.711201	9.47411	Up	2.62354e-06	1.12688e-05	| Symbols: | Disease resistance protein (TIR-NBS-LRR class) family | chr5:6074069-6078569 REVERSE LENGTH=3738	GO:0044425//membrane part	GO:0004872//receptor activity;GO:0016462//pyrophosphatase activity;GO:0032559	GO:0006952//defense response;GO:0012501//programmed cell death;GO:0023052//signaling	gi|240256307|ref|NP_197336.4|/0/TIR-NBS-LRR class disease resistance protein [Arabidopsis thaliana]
AT3G55890.1	591	0	3	0.001	0.710251	9.47218	Up	0.13323	0.257595	| Symbols: | Yippee family putative zinc-binding protein | chr3:20740817-20742002 FORWARD LENGTH=591	-	-	-	gi|27923899|sp|Q9LY56.1|YIPL4_ARATH/4.61079e-67/RecName: Full=Protein yippee-like At3g55890
AT1G63390.1	394	0	2	0.001	0.710251	9.47218	Up	0.262246	0.422537	| Symbols: | FAD/NAD(P)-binding oxidoreductase family protein | chr1:23506507-23506983 REVERSE LENGTH=394	GO:0043231//intracellular membrane-bounded organelle	GO:0016709//oxidoreductase activity, acting on paired donors, with incorporation or reduction of molecular oxygen, NADH or NADPH as one donor, and incorporation of one atom of oxygen;GO:0050662//coenzyme binding;GO:0000166//nucleotide binding	GO:0019758	gi|15222408|ref|NP_176528.1|/9.63771e-60/FAD/NAD(P)-binding oxidoreductase family protein [Arabidopsis thaliana]
AT4G35160.1	1381	0	7	0.001	0.709222	9.47009	Up	0.0088751	0.0240563	| Symbols: | O-methyltransferase family protein | chr4:16730760-16732811 REVERSE LENGTH=1381	GO:0044444//cytoplasmic part	GO:0005515//protein binding;GO:0008168//methyltransferase activity	GO:0006730//one-carbon metabolic process	gi|15236282|ref|NP_195242.1|/0/O-methyltransferase family 2 protein [Arabidopsis thaliana]
AT4G13885.1	792	0	4	0.001	0.706664	9.46488	Up	0.0676852	0.145298	| Symbols: | Polynucleotidyl transferase, ribonuclease H-like superfamily protein | chr4:8028911-8030754 REVERSE LENGTH=792	GO:0044464//cell part	GO:0005488//binding;GO:0004527//exonuclease activity	GO:0034641//cellular nitrogen compound metabolic process	gi|22328601|ref|NP_680682.1|/2.84769e-152/3'-5' exonuclease-related protein [Arabidopsis thaliana]
AT3G60647.1	198	0	1	0.001	0.706664	9.46488	Up	0.516198	0.639082	| Symbols: | unknown protein; LOCATED IN: endomembrane system; Has 30201 Blast hits to 17322 proteins in 780 species: Archae - 12; Bacteria - 1396; Metazoa - 17338; Fungi - 3422; Plants - 5037; Viruses - 0; Other Eukaryotes - 2996 (source: NCBI BLink). | chr3:22419351-22419548 FORWARD LENGTH=198	-	-	-	gi|186511247|ref|NP_001118867.1|/6.12159e-22/uncharacterized protein [Arabidopsis thaliana]
AT4G31351.1	198	0	1	0.001	0.706664	9.46488	Up	0.516198	0.662032	| Symbols: | unknown protein; BEST Arabidopsis thaliana protein match is: unknown protein (TAIR:AT4G31354.1); Has 30201 Blast hits to 17322 proteins in 780 species: Archae - 12; Bacteria - 1396; Metazoa - 17338; Fungi - 3422; Plants - 5037; Viruses - 0; Other Eukaryotes - 2996 (source: NCBI BLink). | chr4:15217687-15217884 FORWARD LENGTH=198	-	-	-	gi|186515182|ref|NP_001119087.1|/2.92903e-32/uncharacterized protein [Arabidopsis thaliana]
AT5G02780.1	993	0	5	0.001	0.704529	9.46051	Up	0.0343864	0.0808042	| Symbols: GSTL1 | glutathione transferase lambda 1 | chr5:630876-632683 FORWARD LENGTH=993	GO:0044424//intracellular part	GO:0016765//transferase activity, transferring alkyl or aryl (other than methyl) groups	GO:0006464//protein modification process	gi|30679765|ref|NP_195898.2|/1.20099e-135/glutathione transferase lambda 1 [Arabidopsis thaliana]
AT3G27410.1	399	0	2	0.001	0.70135	9.45399	Up	0.262246	0.42758	| Symbols: | unknown protein; Has 10 Blast hits to 10 proteins in 2 species: Archae - 0; Bacteria - 0; Metazoa - 0; Fungi - 0; Plants - 10; Viruses - 0; Other Eukaryotes - 0 (source: NCBI BLink). | chr3:10145244-10145642 REVERSE LENGTH=399	GO:0031224//intrinsic to membrane	-	-	gi|15232161|ref|NP_189377.1|/6.22982e-43/uncharacterized protein [Arabidopsis thaliana]
AT2G47950.1	600	0	3	0.001	0.699597	9.45038	Up	0.13323	0.257554	| Symbols: | unknown protein; FUNCTIONS IN: molecular_function unknown; INVOLVED IN: biological_process unknown; LOCATED IN: endomembrane system; EXPRESSED IN: root, flower; EXPRESSED DURING: petal differentiation and expansion stage; BEST Arabidopsis thaliana protein match is: unknown protein (TAIR:AT3G62990.1); Has 22 Blast hits to 22 proteins in 5 species: Archae - 0; Bacteria - 0; Metazoa - 0…	-	-	-	gi|18407490|ref|NP_566116.1|/8.48715e-48/uncharacterized protein [Arabidopsis thaliana]
AT4G21160.2	1404	0	7	0.001	0.697604	9.44626	Up	0.0088751	0.024086	| Symbols: ZAC | Calcium-dependent ARF-type GTPase activating protein family | chr4:11284238-11286767 FORWARD LENGTH=1404	GO:0043231//intracellular membrane-bounded organelle;GO:0016020//membrane	GO:0005083//small GTPase regulator activity;GO:0046914//transition metal ion binding	GO:0032012//regulation of ARF protein signal transduction;GO:0015031//protein transport	gi|18415638|ref|NP_567620.1|/0/ADP-ribosylation factor GTPase-activating protein AGD12 [Arabidopsis thaliana]
AT4G18500.1	201	0	1	0.001	0.696116	9.44318	Up	0.516198	0.660176	| Symbols: | unknown protein; Has 2 Blast hits to 2 proteins in 1 species: Archae - 0; Bacteria - 0; Metazoa - 0; Fungi - 0; Plants - 2; Viruses - 0; Other Eukaryotes - 0 (source: NCBI BLink). | chr4:10209148-10209411 REVERSE LENGTH=201	-	-	-	gi|15233893|ref|NP_193585.1|/1.22973e-22/uncharacterized protein [Arabidopsis thaliana]
AT5G02040.2	1211	0	6	0.001	0.693242	9.43722	Up	0.0174695	0.0441586	| Symbols: PRA1.A1 | prenylated RAB acceptor 1.A1 | chr5:400899-402876 FORWARD LENGTH=1211	GO:0043231//intracellular membrane-bounded organelle	-	GO:0006810//transport	gi|15241668|ref|NP_195824.1|/2.49068e-88/PRA1-like protein A1 [Arabidopsis thaliana]
AT5G22560.1	1821	0	9	0.001	0.691529	9.43365	Up	0.00229064	0.00689102	| Symbols: | Plant protein of unknown function (DUF247) | chr5:7491356-7493176 REVERSE LENGTH=1821	GO:0016020//membrane	-	-	gi|15242915|ref|NP_197648.1|/0/uncharacterized protein [Arabidopsis thaliana]
AT2G36770.1	1628	0	8	0.001	0.687564	9.42535	Up	0.00450886	0.0129226	| Symbols: | UDP-Glycosyltransferase superfamily protein | chr2:15415139-15416766 REVERSE LENGTH=1628	GO:0044464//cell part	GO:0035251//UDP-glucosyltransferase activity	GO:0009607//response to biotic stimulus;GO:0016128;GO:0051553;GO:0009411//response to UV	gi|15228033|ref|NP_181215.1|/0/UDP-glucosyl transferase 73C [Arabidopsis thaliana]
AT1G49370.1	1428	0	7	0.001	0.685879	9.42181	Up	0.0088751	0.0240725	| Symbols: | pseudogene, similar to OSJNBa0072F16.8, blastp match of 42% identity and 6.6e-73 P-value to GP|21739229|emb|CAD40984.1||AL606460 OSJNBa0072F16.8 {Oryza sativa (japonica cultivar-group)} | chr1:18275050-18276477 REVERSE LENGTH=1428	GO:0044464//cell part	-	-	gi|225465048|ref|XP_002265140.1|/3.08126e-71/PREDICTED: vacuolar amino acid transporter 1 [Vitis vinifera]
AT3G24065.1	408	0	2	0.001	0.685879	9.42181	Up	0.262246	0.429027	| Symbols: | Plant self-incompatibility protein S1 family | chr3:8690737-8691144 REVERSE LENGTH=408	GO:0044464//cell part	-	-	gi|22331301|ref|NP_683588.1|/1.55936e-62/self-incompatibility S1 family protein [Arabidopsis thaliana]
AT5G46295.1	410	0	2	0.001	0.682534	9.41476	Up	0.262246	0.428186	| Symbols: | unknown protein; BEST Arabidopsis thaliana protein match is: unknown protein (TAIR:AT1G06475.1); Has 30201 Blast hits to 17322 proteins in 780 species: Archae - 12; Bacteria - 1396; Metazoa - 17338; Fungi - 3422; Plants - 5037; Viruses - 0; Other Eukaryotes - 2996 (source: NCBI BLink). | chr5:18779796-18780205 REVERSE LENGTH=410	-	-	-	gi|18422657|ref|NP_568661.1|/7.82931e-22/uncharacterized protein [Arabidopsis thaliana]
AT1G10417.1	1641	0	8	0.001	0.682118	9.41388	Up	0.00450886	0.0129073	| Symbols: | Encodes protein with unknown function whose expression is repressed by inoculation with Agrobacterium tumerifaciens. | chr1:3424186-3427457 REVERSE LENGTH=1641	-	-	-	gi|240254053|ref|NP_001031019.4|/0/uncharacterized protein [Arabidopsis thaliana]
AT5G61580.1	1849	0	9	0.001	0.681057	9.41163	Up	0.00229064	0.00690476	| Symbols: PFK4 | phosphofructokinase 4 | chr5:24761079-24764012 FORWARD LENGTH=1849	GO:0043234//protein complex;GO:0009536//plastid	GO:0008443//phosphofructokinase activity;GO:0032559	GO:0006796//phosphate-containing compound metabolic process;GO:0006007//glucose catabolic process	gi|22328001|ref|NP_200966.2|/0/6-phosphofructokinase 4 [Arabidopsis thaliana]
AT1G08270.1	412	0	2	0.001	0.67922	9.40774	Up	0.262246	0.43307	| Symbols: | CONTAINS InterPro DOMAIN/s: MIT (InterPro:IPR007330); BEST Arabidopsis thaliana protein match is: AAA-type ATPase family protein (TAIR:AT2G27600.1); Has 1133 Blast hits to 1133 proteins in 252 species: Archae - 47; Bacteria - 0; Metazoa - 540; Fungi - 145; Plants - 223; Viruses - 0; Other Eukaryotes - 178 (source: NCBI BLink). | chr1:2606926-2607337 REVERSE LENGTH=412	GO:0005770//late endosome	GO:0017111//nucleoside-triphosphatase activity;GO:0032559	GO:0006810//transport;GO:0000904//cell morphogenesis involved in differentiation;GO:0006996//organelle organization	gi|15223173|ref|NP_172304.1|/6.98961e-55/uncharacterized protein [Arabidopsis thaliana]
AT4G23450.1	1031	0	5	0.001	0.678561	9.40634	Up	0.0343864	0.0808278	| Symbols: AIRP1, AtAIRP1 | RING/U-box superfamily protein | chr4:12240803-12242706 REVERSE LENGTH=1031	-	GO:0046914//transition metal ion binding	-	gi|334186852|ref|NP_001190812.1|/7.50389e-80/RING/U-box domain-containing protein [Arabidopsis thaliana]
AT1G05330.1	414	0	2	0.001	0.675939	9.40075	Up	0.262246	0.430688	| Symbols: | unknown protein; Has 6 Blast hits to 6 proteins in 2 species: Archae - 0; Bacteria - 0; Metazoa - 0; Fungi - 0; Plants - 6; Viruses - 0; Other Eukaryotes - 0 (source: NCBI BLink). | chr1:1558170-1558583 FORWARD LENGTH=414	-	-	-	gi|15220473|ref|NP_172025.1|/9.34593e-76/uncharacterized protein [Arabidopsis thaliana]
AT2G47895.1	417	0	2	0.001	0.671076	9.39033	Up	0.262246	0.43245	| Symbols: | other RNA | chr2:19610473-19610962 FORWARD LENGTH=417	-	-	-	-
AT1G07160.1	1460	0	7	0.001	0.670846	9.38984	Up	0.0088751	0.023981	| Symbols: | Protein phosphatase 2C family protein | chr1:2197908-2199748 REVERSE LENGTH=1460	GO:0043234//protein complex	GO:0004721//phosphoprotein phosphatase activity;GO:0043169//cation binding	GO:0006464//protein modification process	gi|75303253|sp|Q8RX37.1|P2C02_ARATH/0/RecName: Full=Probable protein phosphatase 2C 2; Short=AtPP2C02; AltName: Full=Protein phosphatase AP2C2
AT1G36605.1	209	0	1	0.001	0.669471	9.38688	Up	0.516198	0.669921	| Symbols: | transposable element gene | chr1:13828269-13828477 REVERSE LENGTH=209	-	-	-	gi|8778657|gb|AAF79665.1|AC022314_6/4.49867e-17/F9C16.13 [Arabidopsis thaliana]
AT4G21105.2	419	0	2	0.001	0.667873	9.38343	Up	0.262246	0.425943	| Symbols: | cytochrome-c oxidases;electron carriers | chr4:11265658-11267049 FORWARD LENGTH=419	GO:0005743//mitochondrial inner membrane	GO:0015002//heme-copper terminal oxidase activity	-	gi|145333558|ref|NP_001078416.1|/1.15507e-20/Acytochrome-c oxidase/ electron carrier [Arabidopsis thaliana]
AT3G25880.1	210	0	1	0.001	0.666283	9.37999	Up	0.516198	0.657672	| Symbols: | NAD(P)-binding Rossmann-fold superfamily protein | chr3:9469713-9470033 REVERSE LENGTH=210	GO:0042579//microbody	GO:0005488//binding;GO:0003824//catalytic activity	GO:0006259//DNA metabolic process;GO:0032446//protein modification by small protein conjugation;GO:0048878//chemical homeostasis;GO:0009887//organ morphogenesis;GO:0009755//hormone-mediated signaling pathway;GO:0006950//response to stress	gi|15230926|ref|NP_189217.1|/8.99503e-34/Rossmann-fold NAD(P)-binding domain-containing protein [Arabidopsis thaliana]
AT3G22600.1	790	2	1375	0.365796	243.531	9.37885	Up	0	0	| Symbols: | Bifunctional inhibitor/lipid-transfer protein/seed storage 2S albumin superfamily protein | chr3:8006508-8007471 REVERSE LENGTH=790	GO:0031224//intrinsic to membrane	GO:0005488//binding	GO:0051234//establishment of localization;GO:0010876	gi|18403453|ref|NP_566712.1|/1.42622e-71/bifunctional inhibitor/lipid-transfer protein/seed storage 2S albumin-like protein [Arabidopsis thaliana]
AT1G03170.1	1053	0	5	0.001	0.664384	9.37587	Up	0.0343864	0.0807414	| Symbols: | Protein of unknown function (DUF3049) | chr1:769632-770684 FORWARD LENGTH=1053	-	-	GO:0010073//meristem maintenance	gi|18379065|ref|NP_563678.1|/2.54814e-115/uncharacterized protein [Arabidopsis thaliana]
AT4G10970.6	846	0	4	0.001	0.661557	9.36972	Up	0.0676852	0.145414	| Symbols: | unknown protein; FUNCTIONS IN: molecular_function unknown; INVOLVED IN: biological_process unknown; LOCATED IN: cellular_component unknown; EXPRESSED IN: 25 plant structures; EXPRESSED DURING: 14 growth stages; BEST Arabidopsis thaliana protein match is: unknown protein (TAIR:AT4G23910.2); Has 72 Blast hits to 50 proteins in 11 species: Archae - 0; Bacteria - 0; Metazoa - 0; Fungi - …	-	-	-	gi|238480287|ref|NP_001154220.1|/2.35888e-139/uncharacterized protein [Arabidopsis thaliana]
AT5G13910.1	636	0	3	0.001	0.659997	9.36632	Up	0.13323	0.255127	| Symbols: LEP | Integrase-type DNA-binding superfamily protein | chr5:4482450-4483085 REVERSE LENGTH=636	-	-	GO:0009725//response to hormone stimulus;GO:0009845//seed germination;GO:0006351//transcription, DNA-dependent	gi|15240749|ref|NP_196895.1|/5.26826e-78/ethylene-responsive transcription factor LEP [Arabidopsis thaliana]
AT2G07683.1	1485	0	7	0.001	0.659553	9.36534	Up	0.0088751	0.0240779	| Symbols: | transposable element gene | chr2:3301883-3303367 FORWARD LENGTH=1485	-	-	-	gi|20198129|gb|AAM15418.1|/0/hypothetical protein [Arabidopsis thaliana]
AT3G06985.1	213	0	1	0.001	0.656898	9.35953	Up	0.516198	0.644428	| Symbols: LCR44 | low-molecular-weight cysteine-rich 44 | chr3:2205392-2205706 FORWARD LENGTH=213	-	-	-	gi|79313145|ref|NP_001030652.1|/1.02364e-37/putative defensin-like protein 73 [Arabidopsis thaliana]
AT1G76954.1	213	0	1	0.001	0.656898	9.35953	Up	0.516198	0.672339	| Symbols: | Defensin-like (DEFL) family protein | chr1:28917866-28918537 REVERSE LENGTH=213	GO:0044464//cell part	-	-	gi|79321329|ref|NP_001031288.1|/1.57925e-38/putative defensin-like protein 280 [Arabidopsis thaliana]
AT2G43350.2	1066	0	5	0.001	0.656282	9.35817	Up	0.0343864	0.0808985	| Symbols: GPX3 | glutathione peroxidase 3 | chr2:18008482-18010606 REVERSE LENGTH=1066	-	GO:0004601//peroxidase activity	GO:0008152//metabolic process;GO:0006950//response to stress	gi|44887923|sp|O22850.1|GPX3_ARATH/9.92012e-107/RecName: Full=Probable glutathione peroxidase 3, mitochondrial; Flags: Precursor
AT1G75830.1	428	0	2	0.001	0.653829	9.35277	Up	0.262246	0.424091	| Symbols: LCR67, PDF1.1 | low-molecular-weight cysteine-rich 67 | chr1:28472357-28472891 FORWARD LENGTH=428	GO:0030312//external encapsulating structure	-	GO:0009611//response to wounding;GO:0009725//response to hormone stimulus;GO:0051707//response to other organism;GO:0006952//defense response	gi|18410943|ref|NP_565119.1|/2.79978e-35/defensin-like protein 13 [Arabidopsis thaliana]
AT4G08860.1	645	0	3	0.001	0.650788	9.34604	Up	0.13323	0.257698	| Symbols: | transposable element gene | chr4:5643952-5645045 FORWARD LENGTH=645	-	-	-	gi|158828300|gb|ABW81175.1|/1.38568e-73/non-LTR retrotransposon transposase [Arabidopsis cebennensis]
AT2G38170.2	1940	0	9	0.001	0.649111	9.34232	Up	0.00229064	0.00690304	| Symbols: CAX1, ATCAX1, RCI4 | cation exchanger 1 | chr2:15989083-15993276 REVERSE LENGTH=1940	GO:0031224//intrinsic to membrane;GO:0000325//plant-type vacuole;GO:0031090//organelle membrane	GO:0005488//binding;GO:0015368//calcium:cation antiporter activity	GO:0051707//response to other organism;GO:0010038//response to metal ion;GO:0015672//monovalent inorganic cation transport;GO:0009409//response to cold;GO:0006875//cellular metal ion homeostasis;GO:0006970//response to osmotic stress;GO:0006816//calcium ion transport;GO:0072503;GO:0044237//cellular metabolic process	gi|15224460|ref|NP_181352.1|/0/vacuolar cation/proton exchanger 1 [Arabidopsis thaliana]
AT5G54620.1	1296	0	6	0.001	0.647775	9.33935	Up	0.0174695	0.0442048	| Symbols: | Ankyrin repeat family protein | chr5:22187761-22189746 REVERSE LENGTH=1296	-	-	GO:0010033//response to organic substance	gi|15239682|ref|NP_200273.1|/0/ankyrin repeat-containing protein [Arabidopsis thaliana]
AT5G25750.1	216	0	1	0.001	0.647775	9.33935	Up	0.516198	0.642008	| Symbols: | unknown protein; Has 1807 Blast hits to 1807 proteins in 277 species: Archae - 0; Bacteria - 0; Metazoa - 736; Fungi - 347; Plants - 385; Viruses - 0; Other Eukaryotes - 339 (source: NCBI BLink). | chr5:8950884-8951143 FORWARD LENGTH=216	-	-	-	gi|15239491|ref|NP_197947.1|/1.47701e-28/uncharacterized protein [Arabidopsis thaliana]
AT4G21903.1	1515	0	7	0.001	0.646492	9.33649	Up	0.0088751	0.024024	| Symbols: | MATE efflux family protein | chr4:11621169-11623738 REVERSE LENGTH=1515	GO:0044464//cell part	GO:0015291//secondary active transmembrane transporter activity	GO:0009628//response to abiotic stimulus;GO:0015893//drug transport	gi|186512210|ref|NP_001119025.1|/0/mate efflux domain-containing protein [Arabidopsis thaliana]
AT1G16635.1	866	0	4	0.001	0.646279	9.33601	Up	0.0676852	0.144925	| Symbols: | | chr1:5685503-5686368 REVERSE LENGTH=866	-	-	-	-
AT2G02330.1	868	0	4	0.001	0.64479	9.33268	Up	0.0676852	0.145092	| Symbols: | pseudogene, similar to P0443G08.20, blastp match of 37% identity and 7.2e-16 P-value to GP|28812128|dbj|BAC64996.1||AP004461 P0443G08.20 {Oryza sativa (japonica cultivar-group)} | chr2:613725-614592 REVERSE LENGTH=868	-	GO:0005488//binding	GO:0003006//developmental process involved in reproduction	gi|27413487|gb|AAO11661.1|/1.18142e-24/hypothetical protein [Arabidopsis thaliana]
AT1G52810.1	870	0	4	0.001	0.643307	9.32936	Up	0.0676852	0.145531	| Symbols: | 2-oxoglutarate (2OG) and Fe(II)-dependent oxygenase superfamily protein | chr1:19667127-19668237 FORWARD LENGTH=870	GO:0044464//cell part	GO:0016491//oxidoreductase activity	-	gi|15219098|ref|NP_175690.1|/2.62791e-165/2-oxoglutarate-dependent dioxygenase-related protein [Arabidopsis thaliana]
AT5G18270.1	1525	0	7	0.001	0.642253	9.327	Up	0.0088751	0.0240617	| Symbols: ANAC087 | Arabidopsis NAC domain containing protein 87 | chr5:6040919-6042938 REVERSE LENGTH=1525	-	GO:0003676//nucleic acid binding;GO:0001071//nucleic acid binding transcription factor activity	GO:0006351//transcription, DNA-dependent;GO:0032501//multicellular organismal process	gi|42567931|ref|NP_197328.3|/0/NAC domain containing protein 87 [Arabidopsis thaliana]
AT3G51750.3	654	0	3	0.001	0.641832	9.32605	Up	0.13323	0.25541	| Symbols: | unknown protein; FUNCTIONS IN: molecular_function unknown; INVOLVED IN: biological_process unknown; LOCATED IN: cellular_component unknown; EXPRESSED IN: 12 plant structures; EXPRESSED DURING: 9 growth stages. | chr3:19196362-19197356 REVERSE LENGTH=654	-	-	-	gi|15231030|ref|NP_190743.1|/4.01338e-44/uncharacterized protein [Arabidopsis thaliana]
AT1G07119.1	656	0	3	0.001	0.639875	9.32165	Up	0.13323	0.257061	| Symbols: | other RNA | chr1:2184347-2186539 FORWARD LENGTH=656	GO:0009526//plastid envelope	-	-	gi|15222306|ref|NP_172192.1|/2.63377e-35/uncharacterized protein [Arabidopsis thaliana]
AT2G02960.4	1315	0	6	0.001	0.638415	9.31835	Up	0.0174695	0.0441771	| Symbols: | RING/FYVE/PHD zinc finger superfamily protein | chr2:862087-864447 REVERSE LENGTH=1315	-	GO:0046914//transition metal ion binding;GO:0019787//small conjugating protein ligase activity	GO:0032446//protein modification by small protein conjugation	gi|15227065|ref|NP_178396.1|/1.16688e-94/RING/FYVE/PHD zinc finger-containing protein [Arabidopsis thaliana]
AT4G18422.1	441	0	2	0.001	0.634555	9.3096	Up	0.262246	0.432923	| Symbols: | unknown protein; FUNCTIONS IN: molecular_function unknown; INVOLVED IN: biological_process unknown; LOCATED IN: cellular_component unknown; Has 0 Blast hits to 0 proteins in 0 species (source: NCBI BLink). | chr4:10176150-10176590 REVERSE LENGTH=441	-	-	-	gi|238480836|ref|NP_001154252.1|/1.26996e-43/uncharacterized protein [Arabidopsis thaliana]
AT1G73000.1	883	0	4	0.001	0.633836	9.30797	Up	0.0676852	0.145272	| Symbols: PYL3, RCAR13 | PYR1-like 3 | chr1:27462995-27463877 FORWARD LENGTH=883	GO:0009536//plastid	GO:0042802//identical protein binding;GO:0004871//signal transducer activity	GO:0009755//hormone-mediated signaling pathway	gi|15219339|ref|NP_177443.1|/3.34271e-107/abscisic acid receptor PYL3 [Arabidopsis thaliana]
AT2G15000.1	663	0	3	0.001	0.633119	9.30633	Up	0.13323	0.257657	| Symbols: | unknown protein; FUNCTIONS IN: molecular_function unknown; INVOLVED IN: biological_process unknown; LOCATED IN: chloroplast; EXPRESSED IN: 22 plant structures; EXPRESSED DURING: 13 growth stages; BEST Arabidopsis thaliana protein match is: unknown protein (TAIR:AT4G34265.2); Has 70 Blast hits to 70 proteins in 9 species: Archae - 0; Bacteria - 0; Metazoa - 0; Fungi - 0; Plants - 70; …	-	-	-	gi|145328714|ref|NP_001077892.1|/7.57077e-30/uncharacterized protein [Arabidopsis thaliana]
AT5G66040.2	666	0	3	0.001	0.630267	9.29982	Up	0.13323	0.256794	| Symbols: STR16 | sulfurtransferase protein 16 | chr5:26410530-26411352 FORWARD LENGTH=666	GO:0009536//plastid	GO:0016783//sulfurtransferase activity	GO:0009719;GO:0032502//developmental process;GO:0006950//response to stress	gi|30698182|ref|NP_851278.1|/1.42277e-60/thiosulfate sulfurtransferase [Arabidopsis thaliana]
AT5G23155.1	222	0	1	0.001	0.630267	9.29982	Up	0.516198	0.667307	| Symbols: | other RNA | chr5:7794142-7795010 FORWARD LENGTH=222	-	-	-	-
AT4G22070.1	1778	0	8	0.001	0.629558	9.2982	Up	0.00450886	0.0129242	| Symbols: WRKY31, ATWRKY31 | WRKY DNA-binding protein 31 | chr4:11691378-11694392 REVERSE LENGTH=1778	-	GO:0001071//nucleic acid binding transcription factor activity;GO:0043565//sequence-specific DNA binding	GO:0009267//cellular response to starvation;GO:0009743//response to carbohydrate stimulus;GO:0006355//regulation of transcription, DNA-dependent	gi|18415833|ref|NP_567644.1|/0/WRKY DNA-binding protein 31 [Arabidopsis thaliana]
AT4G38830.1	2011	0	9	0.001	0.626193	9.29046	Up	0.00229064	0.00690648	| Symbols: CRK26 | cysteine-rich RLK (RECEPTOR-like protein kinase) 26 | chr4:18122326-18124943 FORWARD LENGTH=2011	GO:0044464//cell part	GO:0004672//protein kinase activity;GO:0032559	GO:0006464//protein modification process	gi|15234824|ref|NP_195594.1|/0/cysteine-rich receptor-like protein kinase 26 [Arabidopsis thaliana]
AT1G68660.2	675	0	3	0.001	0.621864	9.28046	Up	0.13323	0.256365	| Symbols: | Ribosomal protein L12/ ATP-dependent Clp protease adaptor protein ClpS family protein | chr1:25777851-25779161 REVERSE LENGTH=675	GO:0043231//intracellular membrane-bounded organelle	-	GO:0009057//macromolecule catabolic process	gi|145326694|ref|NP_001077794.1|/5.02076e-69/ATP-dependent Clp protease adaptor protein ClpS [Arabidopsis thaliana]
AT4G25510.1	450	0	2	0.001	0.621864	9.28046	Up	0.262246	0.425001	| Symbols: | unknown protein; Has 2 Blast hits to 2 proteins in 1 species: Archae - 0; Bacteria - 0; Metazoa - 0; Fungi - 0; Plants - 2; Viruses - 0; Other Eukaryotes - 0 (source: NCBI BLink). | chr4:13027443-13028036 REVERSE LENGTH=450	-	-	-	gi|15235116|ref|NP_194281.1|/6.55069e-83/uncharacterized protein [Arabidopsis thaliana]
AT1G14080.1	1808	0	8	0.001	0.619112	9.27406	Up	0.00450886	0.0129119	| Symbols: FUT6, ATFUT6 | fucosyltransferase 6 | chr1:4822528-4824414 FORWARD LENGTH=1808	GO:0044464//cell part	GO:0031127//alpha-(1,2)-fucosyltransferase activity	GO:0042546//cell wall biogenesis;GO:0009250//glucan biosynthetic process	gi|20138443|sp|Q9XI80.1|FUT6_ARATH/0/RecName: Full=Fucosyltransferase 6; Short=AtFUT6
AT2G24285.1	454	0	2	0.001	0.616385	9.26769	Up	0.262246	0.42446	| Symbols: | BEST Arabidopsis thaliana protein match is: Zinc finger, C3HC4 type (RING finger) family protein (TAIR:AT2G24480.1); Has 26 Blast hits to 26 proteins in 2 species: Archae - 0; Bacteria - 0; Metazoa - 0; Fungi - 0; Plants - 26; Viruses - 0; Other Eukaryotes - 0 (source: NCBI BLink). | chr2:10337254-10337707 REVERSE LENGTH=454	-	GO:0046914//transition metal ion binding	-	gi|79592171|ref|NP_850051.2|/1.01165e-54/uncharacterized protein [Arabidopsis thaliana]
AT2G28940.1	1591	0	7	0.001	0.61561	9.26587	Up	0.0088751	0.0239837	| Symbols: | Protein kinase superfamily protein | chr2:12426710-12428730 REVERSE LENGTH=1591	GO:0044464//cell part	GO:0004672//protein kinase activity;GO:0032559	GO:0006464//protein modification process	gi|42570965|ref|NP_973556.1|/0/protein kinase family protein [Arabidopsis thaliana]
AT2G05185.1	684	0	3	0.001	0.613681	9.26135	Up	0.13323	0.255369	| Symbols: | unknown protein; FUNCTIONS IN: molecular_function unknown; INVOLVED IN: biological_process unknown; LOCATED IN: chloroplast; BEST Arabidopsis thaliana protein match is: unknown protein (TAIR:AT5G22608.1); Has 35333 Blast hits to 34131 proteins in 2444 species: Archae - 798; Bacteria - 22429; Metazoa - 974; Fungi - 991; Plants - 531; Viruses - 0; Other Eukaryotes - 9610 (source: NCBI …	GO:0009536//plastid	-	-	gi|42570699|ref|NP_973423.1|/1.28351e-35/uncharacterized protein [Arabidopsis thaliana]
AT5G16120.1	1369	0	6	0.001	0.613233	9.26029	Up	0.0174695	0.0441632	| Symbols: | alpha/beta-Hydrolases superfamily protein | chr5:5265939-5267979 FORWARD LENGTH=1369	GO:0043231//intracellular membrane-bounded organelle	GO:0004091//carboxylesterase activity	-	gi|186523296|ref|NP_001119234.1|/0/hydrolase, alpha/beta fold family protein [Arabidopsis thaliana]
AT4G34790.1	685	0	3	0.001	0.612786	9.25924	Up	0.13323	0.256979	| Symbols: | SAUR-like auxin-responsive protein family | chr4:16594469-16595153 FORWARD LENGTH=685	GO:0009536//plastid	-	GO:0009725//response to hormone stimulus	gi|15236198|ref|NP_195205.1|/4.1098e-50/SAUR-like auxin-responsive protein [Arabidopsis thaliana]
AT5G24540.1	1605	0	7	0.001	0.61024	9.25323	Up	0.0088751	0.0240079	| Symbols: BGLU31 | beta glucosidase 31 | chr5:8384876-8388027 REVERSE LENGTH=1605	GO:0044464//cell part	GO:0016798//hydrolase activity, acting on glycosyl bonds;GO:0043167//ion binding	GO:0044238//primary metabolic process;GO:0009628//response to abiotic stimulus;GO:0009607//response to biotic stimulus;GO:0032502//developmental process	gi|15238569|ref|NP_197842.1|/0/beta glucosidase 31 [Arabidopsis thaliana]
AT5G42500.1	691	0	3	0.001	0.607465	9.24666	Up	0.13323	0.257081	| Symbols: | Disease resistance-responsive (dirigent-like protein) family protein | chr5:16994240-16994930 REVERSE LENGTH=691	GO:0030312//external encapsulating structure	-	GO:0006950//response to stress;GO:0009699//phenylpropanoid biosynthetic process	gi|15238980|ref|NP_199065.1|/5.91993e-89/disease resistance-responsive, dirigent domain-containing protein [Arabidopsis thaliana]
AT5G09570.1	695	0	3	0.001	0.603969	9.23833	Up	0.13323	0.256549	| Symbols: | Cox19-like CHCH family protein | chr5:2970669-2972181 FORWARD LENGTH=695	-	GO:0005488//binding	-	gi|15242455|ref|NP_196519.1|/2.38682e-61/Cox19-like CHCH family protein [Arabidopsis thaliana]
AT3G11402.2	3248	0	14	0.001	0.603101	9.23626	Up	7.75216e-05	0.000286068	| Symbols: | Cysteine/Histidine-rich C1 domain family protein | chr3:3573361-3578125 FORWARD LENGTH=3248	GO:0043231//intracellular membrane-bounded organelle	-	GO:0006810//transport	gi|334185254|ref|NP_001189860.1|/0/cysteine/histidine-rich C1 domain-containing protein [Arabidopsis thaliana]
AT3G50200.1	696	0	3	0.001	0.603101	9.23626	Up	0.13323	0.256651	| Symbols: | Plant protein of unknown function (DUF247) | chr3:18612462-18613323 REVERSE LENGTH=696	GO:0009536//plastid	-	-	gi|15229693|ref|NP_190589.1|/5.25393e-133/uncharacterized protein [Arabidopsis thaliana]
AT1G67855.1	467	0	2	0.001	0.599226	9.22696	Up	0.262246	0.422931	| Symbols: | unknown protein; Has 30201 Blast hits to 17322 proteins in 780 species: Archae - 12; Bacteria - 1396; Metazoa - 17338; Fungi - 3422; Plants - 5037; Viruses - 0; Other Eukaryotes - 2996 (source: NCBI BLink). | chr1:25442256-25442876 REVERSE LENGTH=467	-	GO:0046914//transition metal ion binding	-	gi|186493771|ref|NP_001117565.1|/1.77665e-60/RING/U-box domain-containing protein [Arabidopsis thaliana]
AT5G53902.1	702	0	3	0.001	0.597946	9.22387	Up	0.13323	0.25774	| Symbols: U3B | U3B; snoRNA | chr5:21887966-21888667 FORWARD LENGTH=702	GO:0009536//plastid	-	-	gi|22327816|ref|NP_680430.1|/9.96845e-23/uncharacterized protein [Arabidopsis thaliana]
AT5G35920.1	468	0	2	0.001	0.597946	9.22387	Up	0.262246	0.424887	| Symbols: CYP79A4P | cytochrome P450, family 79, subfamily A, polypeptide 4 pseudogene | chr5:14056437-14056904 FORWARD LENGTH=468	-	GO:0016491//oxidoreductase activity;GO:0005506//iron ion binding	GO:0019758	gi|15239236|ref|NP_198441.1|/8.42852e-87/cytochrome P450, family 79, subfamily A, polypeptide 4 pseudogene [Arabidopsis thaliana]
AT3G46770.1	941	0	4	0.001	0.594769	9.21619	Up	0.0676852	0.145466	| Symbols: | AP2/B3-like transcriptional factor family protein | chr3:17223954-17225316 FORWARD LENGTH=941	GO:0043231//intracellular membrane-bounded organelle	GO:0003676//nucleic acid binding;GO:0001071//nucleic acid binding transcription factor activity	GO:0006351//transcription, DNA-dependent	gi|15232646|ref|NP_190261.1|/5.97802e-158/B3 domain-containing protein REM22 [Arabidopsis thaliana]
AT1G69880.1	707	0	3	0.001	0.593717	9.21363	Up	0.13323	0.254421	| Symbols: ATH8, TH8 | thioredoxin H-type 8 | chr1:26321479-26322993 FORWARD LENGTH=707	GO:0043231//intracellular membrane-bounded organelle;GO:0044444//cytoplasmic part;GO:0016020//membrane	GO:0015036//disulfide oxidoreductase activity	GO:0018904;GO:0019725//cellular homeostasis	gi|15222488|ref|NP_177146.1|/1.94515e-82/thioredoxin H8 [Arabidopsis thaliana]
AT3G21840.1	709	0	3	0.001	0.592042	9.20956	Up	0.13323	0.256202	| Symbols: ASK7, SK7 | SKP1-like 7 | chr3:7695228-7695936 REVERSE LENGTH=709	GO:0031461//cullin-RING ubiquitin ligase complex	GO:0005488//binding	GO:0000278//mitotic cell cycle;GO:0019941//modification-dependent protein catabolic process	gi|18403169|ref|NP_566693.1|/2.94533e-62/S-phase kinase-associated protein 1 [Arabidopsis thaliana]
AT5G67265.1	237	0	1	0.001	0.590377	9.20549	Up	0.516198	0.642438	| Symbols: | unknown protein. | chr5:26839469-26839836 REVERSE LENGTH=237	-	-	-	gi|334188688|ref|NP_001190640.1|/1.26814e-35/uncharacterized protein [Arabidopsis thaliana]
AT1G57850.1	477	0	2	0.001	0.586664	9.19639	Up	0.262246	0.424006	| Symbols: | Toll-Interleukin-Resistance (TIR) domain family protein | chr1:21426690-21427349 FORWARD LENGTH=477	GO:0044425//membrane part	GO:0004872//receptor activity	GO:0002218//activation of innate immune response;GO:0009987//cellular process;GO:0023052//signaling	gi|15217793|ref|NP_176094.1|/9.01656e-87/Toll-Interleukin-Resistance domain-containing protein [Arabidopsis thaliana]
AT5G22370.1	1195	0	5	0.001	0.585437	9.19337	Up	0.0343864	0.0810089	| Symbols: EMB1705, QQT1 | P-loop containing nucleoside triphosphate hydrolases superfamily protein | chr5:7406097-7408702 FORWARD LENGTH=1195	GO:0015630//microtubule cytoskeleton	GO:0032559	GO:0007275//multicellular organismal development;GO:0003006//developmental process involved in reproduction;GO:0009987//cellular process	gi|145358303|ref|NP_197629.2|/4.98306e-166/putative purine nucleotide binding protein [Arabidopsis thaliana]
AT3G02240.1	478	0	2	0.001	0.585437	9.19337	Up	0.262246	0.431508	| Symbols: RGF7 | Encodes a root meristem growth factor (RGF). Belongs to a family of functionally redundant homologous peptides that are secreted, tyrosine-sulfated, and expressed mainly in the stem cell area and the innermost layer of central columella cells. RGFs are required for maintenance of the root stem cell niche and transit amplifying cell proliferation. Members of this family include: …	GO:0044464//cell part;GO:0044421//extracellular region part	GO:0005102//receptor binding	GO:0048869;GO:0008283//cell proliferation	gi|30678514|ref|NP_186873.2|/3.50903e-43/uncharacterized protein [Arabidopsis thaliana]
AT2G20490.2	479	0	2	0.001	0.584215	9.19035	Up	0.262246	0.430308	| Symbols: NOP10, EDA27 | nucleolar RNA-binding Nop10p family protein | chr2:8831716-8832916 FORWARD LENGTH=479	GO:0016604//nuclear body;GO:0032991//macromolecular complex	GO:0005488//binding	GO:0000741//karyogamy	gi|79322535|ref|NP_001031379.1|/2.04156e-30/H/ACA ribonucleoprotein complex subunit 3-like protein [Arabidopsis thaliana]
AT3G55515.1	240	0	1	0.001	0.582997	9.18735	Up	0.516198	0.653779	| Symbols: DVL8, RTFL7 | ROTUNDIFOLIA like 7 | chr3:20590923-20591162 FORWARD LENGTH=240	-	-	GO:0048513//organ development	gi|145332865|ref|NP_001078298.1|/1.54534e-33/protein rotundifolia like 7 [Arabidopsis thaliana]
AT1G22590.2	725	0	3	0.001	0.578977	9.17736	Up	0.13323	0.256938	| Symbols: AGL87 | AGAMOUS-like 87 | chr1:7983511-7984235 FORWARD LENGTH=725	GO:0043231//intracellular membrane-bounded organelle	GO:0005488//binding;GO:0001071//nucleic acid binding transcription factor activity	GO:0006351//transcription, DNA-dependent	gi|42571591|ref|NP_973886.1|/2.08643e-87/protein AGAMOUS-like 87 [Arabidopsis thaliana]
AT5G08391.1	484	0	2	0.001	0.578179	9.17537	Up	0.262246	0.424972	| Symbols: | Protein of unknown function (DUF 3339) | chr5:2699301-2699784 FORWARD LENGTH=484	GO:0031410//cytoplasmic vesicle	-	-	gi|186521301|ref|NP_001119192.1|/1.00039e-32/uncharacterized protein [Arabidopsis thaliana]
AT4G39360.1	730	0	3	0.001	0.575011	9.16745	Up	0.13323	0.255938	| Symbols: | unknown protein; BEST Arabidopsis thaliana protein match is: unknown protein (TAIR:AT2G21780.1); Has 13 Blast hits to 13 proteins in 2 species: Archae - 0; Bacteria - 0; Metazoa - 0; Fungi - 0; Plants - 13; Viruses - 0; Other Eukaryotes - 0 (source: NCBI BLink). | chr4:18302890-18303619 FORWARD LENGTH=730	-	-	-	gi|79501253|ref|NP_195646.2|/3.08397e-62/uncharacterized protein [Arabidopsis thaliana]
AT2G35300.1	487	0	2	0.001	0.574618	9.16646	Up	0.262246	0.431068	| Symbols: LEA18 | Late embryogenesis abundant protein, group 1 protein | chr2:14862901-14863387 REVERSE LENGTH=487	-	-	GO:0007275//multicellular organismal development;GO:0003006//developmental process involved in reproduction	gi|15226951|ref|NP_181073.1|/9.38951e-50/late embryogenesis abundant group 1 protein [Arabidopsis thaliana]
AT3G57100.1	1470	0	6	0.001	0.571099	9.1576	Up	0.0174695	0.0442975	| Symbols: | Protein of unknown function (DUF677) | chr3:21133013-21134482 REVERSE LENGTH=1470	-	-	-	gi|15230208|ref|NP_191269.1|/4.38748e-178/uncharacterized protein [Arabidopsis thaliana]
AT5G11290.1	1472	0	6	0.001	0.570324	9.15564	Up	0.0174695	0.0441956	| Symbols: | Plant protein of unknown function (DUF247) | chr5:3599001-3600472 FORWARD LENGTH=1472	-	-	-	gi|8953391|emb|CAB96664.1|/0/putative protein [Arabidopsis thaliana]
AT5G39070.1	737	0	3	0.001	0.56955	9.15368	Up	0.13323	0.255592	| Symbols: | transposable element gene | chr5:15640053-15640789 REVERSE LENGTH=737	-	-	-	gi|5080811|gb|AAD39320.1|AC007258_9/1.11471e-59/Hypothetical protein [Arabidopsis thaliana]
AT1G52640.1	1722	0	7	0.001	0.568778	9.15172	Up	0.0088751	0.0240401	| Symbols: | Pentatricopeptide repeat (PPR) superfamily protein | chr1:19608731-19610452 REVERSE LENGTH=1722	-	-	-	gi|15219049|ref|NP_175673.1|/0/pentatricopeptide repeat-containing protein [Arabidopsis thaliana]
AT4G01575.1	740	0	3	0.001	0.567241	9.14782	Up	0.13323	0.257225	| Symbols: | serine protease inhibitor, Kazal-type family protein | chr4:681862-682601 REVERSE LENGTH=740	GO:0031224//intrinsic to membrane	-	-	gi|18411677|ref|NP_567214.1|/2.67442e-61/serine protease inhibitor, Kazal-type family protein [Arabidopsis thaliana]
AT3G23326.1	247	0	1	0.001	0.566475	9.14587	Up	0.516198	0.637808	| Symbols: MIR853A | MIR853a; miRNA | chr3:8346393-8346639 FORWARD LENGTH=247	-	-	-	-
AT4G29810.3	1485	0	6	0.001	0.565331	9.14295	Up	0.0174695	0.0443441	| Symbols: ATMKK2, MKK2, MK1 | MAP kinase kinase 2 | chr4:14593039-14595269 REVERSE LENGTH=1485	GO:0016020//membrane;GO:0044424//intracellular part	GO:0004712//protein serine/threonine/tyrosine kinase activity;GO:0032559	GO:0009409//response to cold;GO:0006464//protein modification process;GO:0006970//response to osmotic stress;GO:0007243//intracellular protein kinase cascade;GO:0051707//response to other organism	gi|79325585|ref|NP_001031751.1|/0/mitogen-activated protein kinase kinase 2 [Arabidopsis thaliana]
AT4G11340.1	1488	0	6	0.001	0.564191	9.14004	Up	0.0174695	0.0442511	| Symbols: | Disease resistance protein (TIR-NBS-LRR class) family | chr4:6894208-6899130 REVERSE LENGTH=1488	GO:0044425//membrane part	GO:0004872//receptor activity	GO:0006952//defense response;GO:0023052//signaling	gi|15233343|ref|NP_192873.1|/0/TIR-NBS-LRR class disease resistance protein [Arabidopsis thaliana]
AT5G50060.1	501	0	2	0.001	0.55856	9.12557	Up	0.262246	0.422255	| Symbols: | Plant invertase/pectin methylesterase inhibitor superfamily protein | chr5:20362550-20363461 FORWARD LENGTH=501	GO:0044464//cell part	GO:0004857//enzyme inhibitor activity;GO:0004091//carboxylesterase activity	-	gi|15240606|ref|NP_199817.1|/1.8266e-83/plant invertase/pectin methylesterase inhibitor domain-containing protein [Arabidopsis thaliana]
AT5G24316.1	501	0	2	0.001	0.55856	9.12557	Up	0.262246	0.424744	| Symbols: | proline-rich family protein | chr5:8279179-8279964 REVERSE LENGTH=501	GO:0044464//cell part	-	-	gi|18420778|ref|NP_568443.1|/4.02966e-51/proline-rich family protein [Arabidopsis thaliana]
AT1G75920.4	1253	0	5	0.001	0.558337	9.12499	Up	0.0343864	0.0807101	| Symbols: | GDSL-like Lipase/Acylhydrolase superfamily protein | chr1:28504452-28507168 FORWARD LENGTH=1253	GO:0044464//cell part	GO:0016788//hydrolase activity, acting on ester bonds;GO:0016747//transferase activity, transferring acyl groups other than amino-acyl groups	GO:0044238//primary metabolic process;GO:0000003//reproduction	gi|186495670|ref|NP_001117605.1|/0/GDSL esterase/lipase EXL5 [Arabidopsis thaliana]
AT2G11270.1	252	0	1	0.001	0.555236	9.11696	Up	0.516198	0.637906	| Symbols: | citrate synthase-related | chr2:4484720-4485308 FORWARD LENGTH=252	GO:0030312//external encapsulating structure;GO:0009536//plastid;GO:0044429//mitochondrial part	GO:0046912//transferase activity, transferring acyl groups, acyl groups converted into alkyl on transfer;GO:0016747//transferase activity, transferring acyl groups other than amino-acyl groups;GO:0046914//transition metal ion binding;GO:0032559	GO:0010038//response to metal ion;GO:0005975//carbohydrate metabolic process;GO:0009060//aerobic respiration	gi|15227425|ref|NP_178890.1|/3.06742e-42/citrate synthase-related protein [Arabidopsis thaliana]
AT4G30900.2	1520	0	6	0.001	0.552313	9.10934	Up	0.0174695	0.0443347	| Symbols: | DNAse I-like superfamily protein | chr4:15039432-15042311 FORWARD LENGTH=1520	GO:0016020//membrane	-	-	gi|145350190|ref|NP_194819.3|/0/endonuclease/exonuclease/phosphatase domain-containing protein [Arabidopsis thaliana]
AT5G10605.1	256	0	1	0.001	0.54656	9.09424	Up	0.516198	0.654087	| Symbols: | methyltransferases | chr5:3352898-3353392 REVERSE LENGTH=256	GO:0009536//plastid	GO:0070037//rRNA (pseudouridine) methyltransferase activity	GO:0006730//one-carbon metabolic process;GO:0000154//rRNA modification	gi|334187591|ref|NP_001190280.1|/2.20144e-24/methyltransferase [Arabidopsis thaliana]
AT2G31940.1	513	0	2	0.001	0.545495	9.09142	Up	0.262246	0.422565	| Symbols: | unknown protein; INVOLVED IN: biological_process unknown; LOCATED IN: endomembrane system; EXPRESSED IN: 16 plant structures; EXPRESSED DURING: 6 growth stages; BEST Arabidopsis thaliana protein match is: unknown protein (TAIR:AT5G19875.1); Has 227 Blast hits to 227 proteins in 13 species: Archae - 0; Bacteria - 0; Metazoa - 0; Fungi - 0; Plants - 227; Viruses - 0; Other Eukaryotes -…	GO:0044464//cell part	-	-	gi|18402822|ref|NP_565731.1|/4.88371e-50/uncharacterized protein [Arabidopsis thaliana]
AT5G43580.1	515	0	2	0.001	0.543376	9.08581	Up	0.262246	0.425086	| Symbols: | Serine protease inhibitor, potato inhibitor I-type family protein | chr5:17507883-17508668 REVERSE LENGTH=515	-	GO:0004866//endopeptidase inhibitor activity	GO:0006950//response to stress	gi|334188174|ref|NP_199171.3|/6.81466e-52/Serine protease inhibitor, potato inhibitor I-type family protein [Arabidopsis thaliana]
AT1G22240.1	1548	0	6	0.001	0.542323	9.08301	Up	0.0174695	0.0443673	| Symbols: APUM8, PUM8 | pumilio 8 | chr1:7853084-7854963 FORWARD LENGTH=1548	GO:0044424//intracellular part	GO:0003723//RNA binding	-	gi|15219849|ref|NP_173643.1|/0/protein pumilio 8 [Arabidopsis thaliana]
AT3G60120.1	1809	0	7	0.001	0.541424	9.08061	Up	0.0088751	0.0240213	| Symbols: BGLU27 | beta glucosidase 27 | chr3:22205947-22208952 FORWARD LENGTH=1809	GO:0009526//plastid envelope;GO:0042579//microbody	GO:0004553//hydrolase activity, hydrolyzing O-glycosyl compounds;GO:0043167//ion binding;GO:0004721//phosphoprotein phosphatase activity	GO:0052482;GO:0009628//response to abiotic stimulus;GO:0006796//phosphate-containing compound metabolic process;GO:0019762//glucosinolate catabolic process;GO:0050832//defense response to fungus;GO:0032502//developmental process	gi|240255675|ref|NP_191571.4|/0/beta glucosidase 27 [Arabidopsis thaliana]
AT1G18470.1	1815	0	7	0.001	0.539634	9.07584	Up	0.0088751	0.0240698	| Symbols: | Transmembrane Fragile-X-F-associated protein | chr1:6356131-6360192 REVERSE LENGTH=1815	GO:0043231//intracellular membrane-bounded organelle	GO:0046914//transition metal ion binding	-	gi|18394611|ref|NP_564052.1|/0/Transmembrane Fragile-X-F-associated protein [Arabidopsis thaliana]
AT1G66700.1	1299	0	5	0.001	0.538566	9.07298	Up	0.0343864	0.0809458	| Symbols: PXMT1 | S-adenosyl-L-methionine-dependent methyltransferases superfamily protein | chr1:24873291-24874758 REVERSE LENGTH=1299	-	GO:0008171//O-methyltransferase activity	GO:0006730//one-carbon metabolic process	gi|30697384|ref|NP_564881.3|/0/S-adenosylmethionine-dependent methyltransferase domain-containing protein [Arabidopsis thaliana]
AT4G40020.1	1848	0	7	0.001	0.529998	9.04984	Up	0.0088751	0.024059	| Symbols: | Myosin heavy chain-related protein | chr4:18553453-18555300 REVERSE LENGTH=1848	-	-	-	gi|15236102|ref|NP_195712.1|/0/Myosin heavy chain-related protein [Arabidopsis thaliana]
AT1G67481.1	264	0	1	0.001	0.529998	9.04984	Up	0.516198	0.640788	| Symbols: MIR839A | MIR839a; miRNA | chr1:25278944-25279207 REVERSE LENGTH=264	-	-	-	-
AT5G66985.1	530	0	2	0.001	0.527998	9.04439	Up	0.262246	0.428215	| Symbols: | unknown protein; Has 30201 Blast hits to 17322 proteins in 780 species: Archae - 12; Bacteria - 1396; Metazoa - 17338; Fungi - 3422; Plants - 5037; Viruses - 0; Other Eukaryotes - 2996 (source: NCBI BLink). | chr5:26743279-26743808 FORWARD LENGTH=530	-	-	-	gi|18425138|ref|NP_569043.1|/6.81491e-42/uncharacterized protein [Arabidopsis thaliana]
AT1G16600.1	265	0	1	0.001	0.527998	9.04439	Up	0.516198	0.648345	| Symbols: | pseudogene, putative cycloartenol synthase | chr1:5675169-5675433 FORWARD LENGTH=265	-	-	-	gi|297844588|ref|XP_002890175.1|/3.22897e-10/hypothetical protein ARALYDRAFT_334934 [Arabidopsis lyrata subsp. lyrata]
AT1G73220.1	1857	0	7	0.001	0.527429	9.04283	Up	0.0088751	0.0240752	| Symbols: AtOCT1, 1-Oct | organic cation/carnitine transporter1 | chr1:27538276-27540235 FORWARD LENGTH=1857	GO:0031224//intrinsic to membrane	GO:0015171//amino acid transmembrane transporter activity	GO:0006865//amino acid transport	gi|30698926|ref|NP_565059.2|/0/organic cation/carnitine transporter1 [Arabidopsis thaliana]
AT5G56970.1	1595	0	6	0.001	0.526342	9.03986	Up	0.0174695	0.0443534	| Symbols: CKX3, ATCKX3 | cytokinin oxidase 3 | chr5:23044944-23048268 REVERSE LENGTH=1595	GO:0043231//intracellular membrane-bounded organelle	GO:0016645//oxidoreductase activity, acting on the CH-NH group of donors;GO:0050662//coenzyme binding;GO:0016641//oxidoreductase activity, acting on the CH-NH2 group of donors, oxygen as acceptor	GO:0009690//cytokinin metabolic process	gi|15241997|ref|NP_200507.1|/0/cytokinin dehydrogenase 3 [Arabidopsis thaliana]
AT1G57650.1	2130	0	8	0.001	0.525519	9.0376	Up	0.00450886	0.012915	| Symbols: | ATP binding | chr1:21351291-21354311 FORWARD LENGTH=2130	GO:0044464//cell part	GO:0000166//nucleotide binding	GO:0006952//defense response;GO:0012501//programmed cell death	gi|240254292|ref|NP_176078.4|/0/ATP binding protein [Arabidopsis thaliana]
AT5G03350.1	985	26	14075	3.81393	1999.36	9.03404	Up	0	0	| Symbols: | Legume lectin family protein | chr5:815674-816658 REVERSE LENGTH=985	GO:0005618//cell wall;GO:0009536//plastid;GO:0005576//extracellular region	GO:0004672//protein kinase activity;GO:0030246//carbohydrate binding	GO:0009628//response to abiotic stimulus;GO:0009743//response to carbohydrate stimulus;GO:0050832//defense response to fungus	gi|15242724|ref|NP_195955.1|/1.17546e-159/lectin-like protein [Arabidopsis thaliana]
AT1G56612.1	803	0	3	0.001	0.522737	9.02994	Up	0.13323	0.255187	| Symbols: | other RNA | chr1:21214158-21215389 REVERSE LENGTH=803	-	-	-	gi|110743654|dbj|BAE99664.1|/7.19846e-18/hypothetical protein [Arabidopsis thaliana]
AT1G12610.1	1074	0	4	0.001	0.521115	9.02546	Up	0.0676852	0.144874	| Symbols: DDF1 | Integrase-type DNA-binding superfamily protein | chr1:4289944-4291017 REVERSE LENGTH=1074	GO:0043231//intracellular membrane-bounded organelle	GO:0001071//nucleic acid binding transcription factor activity;GO:0003677//DNA binding	GO:0048506;GO:0040007//growth;GO:0006970//response to osmotic stress;GO:0009686//gibberellin biosynthetic process;GO:0006351//transcription, DNA-dependent	gi|15222028|ref|NP_172721.1|/1.45107e-105/dehydration-responsive element-binding protein 1F [Arabidopsis thaliana]
AT1G22470.1	537	0	2	0.001	0.521115	9.02546	Up	0.262246	0.427292	| Symbols: | unknown protein; BEST Arabidopsis thaliana protein match is: unknown protein (TAIR:AT1G72240.1); Has 1693 Blast hits to 236 proteins in 54 species: Archae - 0; Bacteria - 8; Metazoa - 451; Fungi - 116; Plants - 94; Viruses - 2; Other Eukaryotes - 1022 (source: NCBI BLink). | chr1:7932854-7933390 REVERSE LENGTH=537	-	-	-	gi|6587841|gb|AAF18530.1|AC006551_16/4.50979e-20/Hypothetical protein [Arabidopsis thaliana]
AT5G42677.1	269	0	1	0.001	0.520146	9.02277	Up	0.516198	0.639869	| Symbols: | Pseudogene of AT5G19630 | chr5:17113637-17113905 FORWARD LENGTH=269	-	GO:0008238//exopeptidase activity	GO:0019538//protein metabolic process	gi|297812147|ref|XP_002873957.1|/2.85984e-11/hypothetical protein ARALYDRAFT_488857 [Arabidopsis lyrata subsp. lyrata]
AT4G37140.1	539	0	2	0.001	0.519181	9.02009	Up	0.262246	0.424119	| Symbols: MEE69, MES20, ATMES20 | alpha/beta-Hydrolases superfamily protein | chr4:17492115-17492728 REVERSE LENGTH=539	-	GO:0004091//carboxylesterase activity	GO:0006725//cellular aromatic compound metabolic process;GO:0031407//oxylipin metabolic process;GO:0009814//defense response, incompatible interaction;GO:0050832//defense response to fungus;GO:0003006//developmental process involved in reproduction	gi|334187239|ref|NP_195431.2|/3.17989e-74/maternal effect embryo arrest 69 / hydrolase [Arabidopsis thaliana]
AT4G18195.1	1350	0	5	0.001	0.51822	9.01742	Up	0.0343864	0.0810247	| Symbols: ATPUP8, PUP8 | purine permease 8 | chr4:10069694-10071115 FORWARD LENGTH=1350	GO:0031224//intrinsic to membrane	GO:0015205//nucleobase transmembrane transporter activity	GO:0051707//response to other organism;GO:0015851//nucleobase transport	gi|79325155|ref|NP_001031662.1|/0/purine permease 8 [Arabidopsis thaliana]
AT3G25550.1	540	0	2	0.001	0.51822	9.01742	Up	0.262246	0.428563	| Symbols: | F-box family protein | chr3:9278878-9279587 FORWARD LENGTH=540	-	-	-	gi|18404563|ref|NP_566771.1|/1.1777e-100/F-box protein [Arabidopsis thaliana]
AT5G18202.1	270	0	1	0.001	0.51822	9.01742	Up	0.516198	0.635956	| Symbols: | unknown pseudogene | chr5:6017006-6017378 FORWARD LENGTH=270	GO:0044424//intracellular part	GO:0005515//protein binding;GO:0032559	GO:0044267//cellular protein metabolic process	gi|297807849|ref|XP_002871808.1|/3.35952e-20/predicted protein [Arabidopsis lyrata subsp. lyrata]
AT5G43910.3	1351	0	5	0.001	0.517836	9.01635	Up	0.0343864	0.0808907	| Symbols: | pfkB-like carbohydrate kinase family protein | chr5:17667407-17670239 REVERSE LENGTH=1351	GO:0009536//plastid	GO:0005488//binding;GO:0016773//phosphotransferase activity, alcohol group as acceptor	GO:0019321//pentose metabolic process;GO:0006796//phosphate-containing compound metabolic process	gi|42573561|ref|NP_974877.1|/8.11083e-175/pfkB-like carbohydrate kinase family protein [Arabidopsis thaliana]
AT1G08090.1	1900	0	7	0.001	0.515492	9.00981	Up	0.0088751	0.0240159	| Symbols: ATNRT2:1, NRT2, NRT2;1AT, ACH1, LIN1, ATNRT2.1, NRT2.1, NRT2:1 | nitrate transporter 2:1 | chr1:2524076-2526164 FORWARD LENGTH=1900	GO:0044464//cell part	GO:0015103//inorganic anion transmembrane transporter activity	GO:0015698//inorganic anion transport;GO:0010035//response to inorganic substance;GO:0048528//post-embryonic root development	gi|15223123|ref|NP_172288.1|/0/nitrate transporter 2:1 [Arabidopsis thaliana]
AT4G21830.1	817	0	3	0.001	0.51378	9.00501	Up	0.13323	0.254643	| Symbols: ATMSRB7, MSRB7 | methionine sulfoxide reductase B7 | chr4:11584346-11585419 REVERSE LENGTH=817	GO:0044444//cytoplasmic part	GO:0016671//oxidoreductase activity, acting on a sulfur group of donors, disulfide as acceptor	GO:0000302//response to reactive oxygen species;GO:0008152//metabolic process	gi|15234621|ref|NP_193915.1|/7.09493e-69/peptide methionine sulfoxide reductase B8 [Arabidopsis thaliana]
AT3G09830.1	1911	0	7	0.001	0.512525	9.00148	Up	0.0088751	0.0240671	| Symbols: | Protein kinase superfamily protein | chr3:3016494-3018983 FORWARD LENGTH=1911	GO:0016020//membrane;GO:0009536//plastid	GO:0004672//protein kinase activity;GO:0032559	GO:0006464//protein modification process	gi|222423927|dbj|BAH19927.1|/0/AT3G09830 [Arabidopsis thaliana]
AT1G21220.1	819	0	3	0.001	0.512525	9.00148	Up	0.13323	0.256488	| Symbols: | transposable element gene | chr1:7428112-7428930 REVERSE LENGTH=819	-	-	-	gi|46518391|gb|AAS99677.1|/7.25486e-130/At1g21220 [Arabidopsis thaliana]
AT3G27895.1	274	0	1	0.001	0.510655	8.9962	Up	0.516198	0.639017	| Symbols: | transposable element gene | chr3:10352128-10352401 REVERSE LENGTH=274	-	-	-	gi|10177359|dbj|BAB10650.1|/1.31681e-16/unnamed protein product [Arabidopsis thaliana]
AT1G61226.1	275	0	1	0.001	0.508798	8.99095	Up	0.516198	0.643929	| Symbols: MIR846A | MIR846a; miRNA | chr1:22577417-22577691 FORWARD LENGTH=275	-	-	-	gi|110738105|dbj|BAF00985.1|/2.75209e-06/hypothetical protein [Arabidopsis thaliana]
AT2G02580.1	1651	0	6	0.001	0.50849	8.99007	Up	0.0174695	0.0441494	| Symbols: CYP71B9 | cytochrome P450, family 71, subfamily B, polypeptide 9 | chr2:701946-703770 FORWARD LENGTH=1651	GO:0044424//intracellular part	GO:0016491//oxidoreductase activity;GO:0005506//iron ion binding;GO:0016462//pyrophosphatase activity	GO:0006793//phosphorus metabolic process	gi|15227003|ref|NP_178362.1|/0/cytochrome P450 71B9 [Arabidopsis thaliana]
AT5G18780.1	1652	0	6	0.001	0.508182	8.9892	Up	0.0174695	0.0442002	| Symbols: | F-box/RNI-like superfamily protein | chr5:6264284-6266097 FORWARD LENGTH=1652	GO:0009536//plastid	-	-	gi|15239560|ref|NP_197379.1|/0/F-box domain-containing protein [Arabidopsis thaliana]
AT1G04295.1	552	0	2	0.001	0.506954	8.98571	Up	0.262246	0.429958	| Symbols: | other RNA | chr1:1147781-1148435 FORWARD LENGTH=552	GO:0042579//microbody	GO:0016289//CoA hydrolase activity	-	gi|13605902|gb|AAK32936.1|AF367350_1/8.8097e-53/At1g04290/F19P19_27 [Arabidopsis thaliana]
AT1G74400.1	1389	0	5	0.001	0.503669	8.97633	Up	0.0343864	0.081001	| Symbols: | Tetratricopeptide repeat (TPR)-like superfamily protein | chr1:27963953-27965341 FORWARD LENGTH=1389	-	GO:0046914//transition metal ion binding	-	gi|15221226|ref|NP_177580.1|/0/pentatricopeptide repeat-containing protein [Arabidopsis thaliana]
AT2G21260.1	1112	0	4	0.001	0.503307	8.9753	Up	0.0676852	0.145907	| Symbols: | NAD(P)-linked oxidoreductase superfamily protein | chr2:9105583-9107380 REVERSE LENGTH=1112	-	GO:0016616//oxidoreductase activity, acting on the CH-OH group of donors, NAD or NADP as acceptor	GO:0008152//metabolic process;GO:0010038//response to metal ion	gi|15226502|ref|NP_179722.1|/2.7005e-179/aldose-6-phosphate reductase (NADPH2) [Arabidopsis thaliana]
AT1G14400.2	834	0	3	0.001	0.503307	8.9753	Up	0.13323	0.254381	| Symbols: UBC1, ATUBC1 | ubiquitin carrier protein 1 | chr1:4927011-4928533 REVERSE LENGTH=834	-	GO:0019787//small conjugating protein ligase activity;GO:0032559	GO:0009411//response to UV;GO:0016574//histone ubiquitination;GO:0019941//modification-dependent protein catabolic process;GO:0009908//flower development;GO:0009887//organ morphogenesis	gi|18394114|ref|NP_563951.1|/3.86864e-86/ubiquitin-conjugating enzyme E2 1 [Arabidopsis thaliana]
AT3G14080.1	834	0	3	0.001	0.503307	8.9753	Up	0.13323	0.257431	| Symbols: | Small nuclear ribonucleoprotein family protein | chr3:4667365-4669194 FORWARD LENGTH=834	GO:0030529//ribonucleoprotein complex;GO:0043231//intracellular membrane-bounded organelle	GO:0005488//binding	-	gi|18400270|ref|NP_566476.1|/1.99611e-66/U6 snRNA-associated Sm-like protein LSm1 [Arabidopsis thaliana]
AT2G30760.1	279	0	1	0.001	0.501503	8.97011	Up	0.516198	0.672593	| Symbols: | unknown protein; Has 3 Blast hits to 3 proteins in 2 species: Archae - 0; Bacteria - 0; Metazoa - 0; Fungi - 0; Plants - 3; Viruses - 0; Other Eukaryotes - 0 (source: NCBI BLink). | chr2:13105770-13108221 REVERSE LENGTH=279	-	-	-	gi|15224569|ref|NP_180634.1|/1.06774e-26/uncharacterized protein [Arabidopsis thaliana]
AT5G52800.3	1954	0	7	0.001	0.501246	8.96938	Up	0.0088751	0.0240052	| Symbols: | DNA primases | chr5:21395944-21399419 FORWARD LENGTH=1954	-	GO:0003899//DNA-directed RNA polymerase activity	GO:0006259//DNA metabolic process	gi|238481554|ref|NP_001154775.1|/0/DNA primase [Arabidopsis thaliana]
AT3G57260.1	1249	49	25352	5.66852	2840.06	8.96874	Up	0	0	| Symbols: BGL2, PR2, BG2, PR-2 | beta-1,3-glucanase 2 | chr3:21188517-21189859 REVERSE LENGTH=1249	GO:0043231//intracellular membrane-bounded organelle;GO:0005576//extracellular region;GO:0030312//external encapsulating structure	GO:0043167//ion binding;GO:0008422//beta-glucosidase activity	GO:0009814//defense response, incompatible interaction;GO:0044238//primary metabolic process	gi|15230262|ref|NP_191285.1|/0/glucan endo-1,3-beta-D-glucosidase [Arabidopsis thaliana]
AT1G14260.2	1401	0	5	0.001	0.499355	8.96392	Up	0.0343864	0.0807728	| Symbols: | RING/FYVE/PHD zinc finger superfamily protein | chr1:4872856-4874826 FORWARD LENGTH=1401	-	GO:0046914//transition metal ion binding;GO:0019787//small conjugating protein ligase activity	GO:0032446//protein modification by small protein conjugation	gi|15223693|ref|NP_172878.1|/1.25758e-118/RING/FYVE/PHD zinc finger-containing protein [Arabidopsis thaliana]
AT1G32410.3	842	0	3	0.001	0.498525	8.96152	Up	0.13323	0.256897	| Symbols: | Vacuolar protein sorting 55 (VPS55) family protein | chr1:11693799-11695566 FORWARD LENGTH=842	GO:0031410//cytoplasmic vesicle;GO:0043231//intracellular membrane-bounded organelle	-	GO:0051234//establishment of localization	gi|18398420|ref|NP_564400.1|/4.04775e-75/vacuolar protein sorting-associated protein 55-like protein [Arabidopsis thaliana]
AT3G50140.1	1693	0	6	0.001	0.495875	8.95383	Up	0.0174695	0.0443254	| Symbols: | Plant protein of unknown function (DUF247) | chr3:18592401-18594564 REVERSE LENGTH=1693	GO:0009536//plastid	-	-	gi|240255568|ref|NP_190583.4|/0/uncharacterized protein [Arabidopsis thaliana]
AT1G66160.1	1413	0	5	0.001	0.495115	8.95162	Up	0.0343864	0.0808435	| Symbols: ATCMPG1, CMPG1 | CYS, MET, PRO, and GLY protein 1 | chr1:24637196-24638608 FORWARD LENGTH=1413	GO:0043234//protein complex	GO:0019787//small conjugating protein ligase activity	GO:0009743//response to carbohydrate stimulus;GO:0032446//protein modification by small protein conjugation	gi|18408447|ref|NP_564866.1|/0/U-box domain-containing protein 20 [Arabidopsis thaliana]
AT2G43140.2	1132	0	4	0.001	0.494415	8.94958	Up	0.0676852	0.144835	| Symbols: | basic helix-loop-helix (bHLH) DNA-binding superfamily protein | chr2:17931525-17935686 REVERSE LENGTH=1132	GO:0043231//intracellular membrane-bounded organelle;GO:0044444//cytoplasmic part	GO:0001071//nucleic acid binding transcription factor activity	GO:0006351//transcription, DNA-dependent	gi|334184893|ref|NP_001189738.1|/3.20236e-135/transcription factor bHLH129 [Arabidopsis thaliana]
AT2G16760.1	1134	0	4	0.001	0.493543	8.94703	Up	0.0676852	0.144861	| Symbols: | Calcium-dependent phosphotriesterase superfamily protein | chr2:7275700-7277233 FORWARD LENGTH=1134	GO:0043231//intracellular membrane-bounded organelle	-	-	gi|18398204|ref|NP_565392.1|/0/calcium-dependent phosphotriesterase-like protein [Arabidopsis thaliana]
AT1G01560.1	1710	0	6	0.001	0.490945	8.93942	Up	0.0174695	0.044228	| Symbols: ATMPK11, MPK11 | MAP kinase 11 | chr1:202136-204335 FORWARD LENGTH=1710	GO:0043231//intracellular membrane-bounded organelle	GO:0032559;GO:0004702//receptor signaling protein serine/threonine kinase activity	GO:0009725//response to hormone stimulus;GO:0009867//jasmonic acid mediated signaling pathway;GO:0006796//phosphate-containing compound metabolic process;GO:0009611//response to wounding;GO:0009627//systemic acquired resistance;GO:0030865//cortical cytoskeleton organization;GO:0006971//hypotonic response;GO:0006464//protein modification process	gi|42561597|ref|NP_563631.2|/1.44297e-159/mitogen-activated protein kinase 11 [Arabidopsis thaliana]
AT4G34800.1	285	0	1	0.001	0.490945	8.93942	Up	0.516198	0.665598	| Symbols: | SAUR-like auxin-responsive protein family | chr4:16596860-16597144 FORWARD LENGTH=285	-	-	GO:0009725//response to hormone stimulus	gi|15236199|ref|NP_195206.1|/2.86867e-48/SAUR-like auxin-responsive protein [Arabidopsis thaliana]
AT5G09976.1	285	0	1	0.001	0.490945	8.93942	Up	0.516198	0.672086	| Symbols: | FUNCTIONS IN: molecular_function unknown; INVOLVED IN: biological_process unknown; LOCATED IN: cellular_component unknown; BEST Arabidopsis thaliana protein match is: precursor of peptide 1 (TAIR:AT5G64900.1); Has 19 Blast hits to 19 proteins in 2 species: Archae - 0; Bacteria - 0; Metazoa - 0; Fungi - 0; Plants - 19; Viruses - 0; Other Eukaryotes - 0 (source: NCBI BLink). | chr5:311…	-	-	-	gi|238481230|ref|NP_001154702.1|/1.29668e-24/uncharacterized protein [Arabidopsis thaliana]
AT4G15280.1	1437	0	5	0.001	0.486845	8.92732	Up	0.0343864	0.0807649	| Symbols: UGT71B5 | UDP-glucosyl transferase 71B5 | chr4:8719182-8720618 FORWARD LENGTH=1437	GO:0044464//cell part	GO:0035251//UDP-glucosyltransferase activity	GO:0009725//response to hormone stimulus;GO:0006970//response to osmotic stress;GO:0009687//abscisic acid metabolic process	gi|15233761|ref|NP_193263.1|/0/UDP-glucosyl transferase 71B5 [Arabidopsis thaliana]
AT1G07747.1	288	0	1	0.001	0.485831	8.92431	Up	0.516198	0.663652	| Symbols: | Bifunctional inhibitor/lipid-transfer protein/seed storage 2S albumin superfamily protein | chr1:2403558-2403845 FORWARD LENGTH=288	GO:0044464//cell part	-	GO:0010876	gi|145323782|ref|NP_001077480.1|/1.79091e-50/Bifunctional inhibitor/lipid-transfer protein/seed storage 2S albumin superfamily protein [Arabidopsis thaliana]
AT5G14110.1	577	0	2	0.001	0.484989	8.92181	Up	0.262246	0.421722	| Symbols: | Protein of unknown function (DUF 3339) | chr5:4553806-4554382 REVERSE LENGTH=577	GO:0031224//intrinsic to membrane	-	-	gi|116830631|gb|ABK28273.1|/5.42225e-33/unknown [Arabidopsis thaliana]
AT1G34180.1	2021	0	7	0.001	0.484629	8.92074	Up	0.0088751	0.0240509	| Symbols: anac016, NAC016 | NAC domain containing protein 16 | chr1:12448567-12451287 FORWARD LENGTH=2021	-	GO:0003676//nucleic acid binding;GO:0001071//nucleic acid binding transcription factor activity	GO:0032501//multicellular organismal process;GO:0009743//response to carbohydrate stimulus	gi|18399166|ref|NP_564439.1|/0/NAC domain containing protein 16 [Arabidopsis thaliana]
AT5G54230.1	1155	0	4	0.001	0.484569	8.92056	Up	0.0676852	0.144784	| Symbols: MYB49, AtMYB49 | myb domain protein 49 | chr5:22016250-22017933 REVERSE LENGTH=1155	GO:0043231//intracellular membrane-bounded organelle	GO:0003676//nucleic acid binding	GO:0009725//response to hormone stimulus;GO:0006351//transcription, DNA-dependent;GO:0006970//response to osmotic stress	gi|15239578|ref|NP_200234.1|/5.62344e-143/myb domain protein 49 [Arabidopsis thaliana]
AT1G21130.2	1452	0	5	0.001	0.481816	8.91234	Up	0.0343864	0.0809064	| Symbols: | O-methyltransferase family protein | chr1:7399062-7400604 REVERSE LENGTH=1452	-	GO:0005515//protein binding;GO:0008168//methyltransferase activity	GO:0006730//one-carbon metabolic process	gi|30687192|ref|NP_849693.1|/6.25672e-153/O-methyltransferase-like protein [Arabidopsis thaliana]
AT5G11500.2	872	0	3	0.001	0.481374	8.91101	Up	0.13323	0.25406	| Symbols: | unknown protein; FUNCTIONS IN: molecular_function unknown; INVOLVED IN: biological_process unknown; LOCATED IN: cellular_component unknown; EXPRESSED IN: 24 plant structures; EXPRESSED DURING: 15 growth stages; CONTAINS InterPro DOMAIN/s: Protein of unknown function DUF814 (InterPro:IPR008532). | chr5:3676548-3678974 FORWARD LENGTH=872	-	GO:0005488//binding	-	gi|334187621|ref|NP_001190291.1|/3.48833e-109/uncharacterized protein [Arabidopsis thaliana]
AT3G60420.3	1164	0	4	0.001	0.480823	8.90936	Up	0.0676852	0.144938	| Symbols: | Phosphoglycerate mutase family protein | chr3:22336013-22337617 FORWARD LENGTH=1164	-	-	-	gi|334186152|ref|NP_001190142.1|/1.65129e-150/Phosphoglycerate mutase family protein [Arabidopsis thaliana]
AT4G23910.2	876	0	3	0.001	0.479176	8.90441	Up	0.13323	0.254562	| Symbols: | unknown protein; FUNCTIONS IN: molecular_function unknown; INVOLVED IN: biological_process unknown; LOCATED IN: cellular_component unknown; EXPRESSED IN: 21 plant structures; EXPRESSED DURING: 13 growth stages; BEST Arabidopsis thaliana protein match is: unknown protein (TAIR:AT4G10970.4). | chr4:12426607-12429461 FORWARD LENGTH=876	-	-	-	gi|15236662|ref|NP_194122.1|/6.65702e-108/uncharacterized protein [Arabidopsis thaliana]
AT1G08860.1	1755	0	6	0.001	0.478357	8.90194	Up	0.0174695	0.0443767	| Symbols: BON3 | Calcium-dependent phospholipid-binding Copine family protein | chr1:2842153-2846138 FORWARD LENGTH=1755	-	-	GO:0006968//cellular defense response;GO:0010941//regulation of cell death	gi|79339171|ref|NP_172362.3|/0/protein BONZAI 3 [Arabidopsis thaliana]
AT2G18590.1	1465	0	5	0.001	0.477541	8.89948	Up	0.0343864	0.0808513	| Symbols: | Major facilitator superfamily protein | chr2:8069945-8072866 FORWARD LENGTH=1465	GO:0031410//cytoplasmic vesicle	GO:0022891//substrate-specific transmembrane transporter activity	GO:0006810//transport	gi|240254471|ref|NP_179449.5|/0/major facilitator protein [Arabidopsis thaliana]
AT4G32205.1	586	0	2	0.001	0.477541	8.89948	Up	0.262246	0.427609	| Symbols: | transposable element gene | chr4:15555495-15556159 FORWARD LENGTH=586	-	-	-	gi|2864623|emb|CAA16970.1|/3.42506e-83/putative protein [Arabidopsis thaliana]
AT4G37810.1	588	0	2	0.001	0.475916	8.89456	Up	0.262246	0.431979	| Symbols: | unknown protein; FUNCTIONS IN: molecular_function unknown; INVOLVED IN: biological_process unknown; LOCATED IN: endomembrane system; BEST Arabidopsis thaliana protein match is: unknown protein (TAIR:AT5G10310.1); Has 149 Blast hits to 149 proteins in 15 species: Archae - 0; Bacteria - 0; Metazoa - 0; Fungi - 0; Plants - 149; Viruses - 0; Other Eukaryotes - 0 (source: NCBI BLink). | c…	GO:0044464//cell part	-	-	gi|22329225|ref|NP_680774.1|/2.29362e-58/epidermal patterning factor-like protein 2 [Arabidopsis thaliana]
AT5G03090.1	294	0	1	0.001	0.475916	8.89456	Up	0.516198	0.638167	| Symbols: | BEST Arabidopsis thaliana protein match is: mto 1 responding down 1 (TAIR:AT1G53480.1); Has 7 Blast hits to 7 proteins in 1 species: Archae - 0; Bacteria - 0; Metazoa - 0; Fungi - 0; Plants - 7; Viruses - 0; Other Eukaryotes - 0 (source: NCBI BLink). | chr5:725281-725962 FORWARD LENGTH=294	-	-	-	gi|15242636|ref|NP_195929.1|/5.55612e-36/uncharacterized protein [Arabidopsis thaliana]
AT2G48020.1	1765	0	6	0.001	0.475647	8.89375	Up	0.0174695	0.0442141	| Symbols: | Major facilitator superfamily protein | chr2:19644100-19647178 FORWARD LENGTH=1765	GO:0031090//organelle membrane;GO:0031224//intrinsic to membrane;GO:0009536//plastid	GO:0022891//substrate-specific transmembrane transporter activity;GO:0016628//oxidoreductase activity, acting on the CH-CH group of donors, NAD or NADP as acceptor	GO:0008152//metabolic process;GO:0071702	gi|18407508|ref|NP_566120.1|/0/sugar transporter ERD6-like 7 [Arabidopsis thaliana]
AT2G30460.1	1471	0	5	0.001	0.475593	8.89358	Up	0.0343864	0.0806005	| Symbols: | Nucleotide/sugar transporter family protein | chr2:12976146-12978868 REVERSE LENGTH=1471	GO:0031224//intrinsic to membrane;GO:0043231//intracellular membrane-bounded organelle	-	-	gi|238479401|ref|NP_001154542.1|/4.10656e-176/Nucleotide/sugar transporter family protein [Arabidopsis thaliana]
AT3G56825.1	883	0	3	0.001	0.475377	8.89293	Up	0.13323	0.255816	| Symbols: U2.4 | U2.4; snRNA | chr3:21041727-21042609 REVERSE LENGTH=883	-	GO:0016301//kinase activity	-	gi|4678270|emb|CAB41178.1|/7.5948e-19/protein kinase-like protein [Arabidopsis thaliana]
AT2G39820.1	884	0	3	0.001	0.47484	8.8913	Up	0.13323	0.257616	| Symbols: | Translation initiation factor IF6 | chr2:16618277-16619689 FORWARD LENGTH=884	GO:0031981//nuclear lumen;GO:0044444//cytoplasmic part	GO:0043021//ribonucleoprotein complex binding;GO:0008135//translation factor activity, nucleic acid binding	GO:0006412//translation;GO:0003006//developmental process involved in reproduction;GO:0042255//ribosome assembly	gi|15225573|ref|NP_181512.1|/7.65279e-128/translation initiation factor eIF-6 [Arabidopsis thaliana]
AT1G47603.1	1182	0	4	0.001	0.4735	8.88722	Up	0.0676852	0.145855	| Symbols: ATPUP19, PUP19 | purine permease 19 | chr1:17496839-17498110 REVERSE LENGTH=1182	GO:0031224//intrinsic to membrane	-	GO:0015851//nucleobase transport	gi|79319464|ref|NP_001031153.1|/0/purine permease 19 [Arabidopsis thaliana]
AT2G14070.1	591	0	2	0.001	0.4735	8.88722	Up	0.262246	0.431479	| Symbols: | wound-responsive protein-related | chr2:5921881-5922990 FORWARD LENGTH=591	GO:0044464//cell part	-	-	gi|15225570|ref|NP_179023.1|/2.45294e-100/wound-responsive protein-like protein [Arabidopsis thaliana]
AT3G53980.1	592	0	2	0.001	0.472701	8.88478	Up	0.262246	0.428881	| Symbols: | Bifunctional inhibitor/lipid-transfer protein/seed storage 2S albumin superfamily protein | chr3:19987579-19988269 REVERSE LENGTH=592	GO:0044464//cell part	GO:0016787//hydrolase activity;GO:0005488//binding	GO:0010876	gi|15232384|ref|NP_190966.1|/2.65746e-54/bifunctional inhibitor/lipid-transfer protein/seed storage 2S albumin-like protein [Arabidopsis thaliana]
AT2G34840.1	1185	0	4	0.001	0.472302	8.88356	Up	0.0676852	0.144899	| Symbols: | Coatomer epsilon subunit | chr2:14702488-14704353 FORWARD LENGTH=1185	GO:0030120//vesicle coat	GO:0022892	GO:0048193//Golgi vesicle transport	gi|15226840|ref|NP_181030.1|/2.69423e-164/coatomer subunit epsilon-2 [Arabidopsis thaliana]
AT4G27410.1	891	0	3	0.001	0.471109	8.87992	Up	0.13323	0.254623	| Symbols: RD26 | NAC (No Apical Meristem) domain transcriptional regulator superfamily protein | chr4:13707888-13708861 REVERSE LENGTH=891	GO:0043231//intracellular membrane-bounded organelle	GO:0003676//nucleic acid binding;GO:0001071//nucleic acid binding transcription factor activity;GO:0046983//protein dimerization activity	GO:0009725//response to hormone stimulus;GO:0032501//multicellular organismal process;GO:0006950//response to stress;GO:0010467//gene expression;GO:0007165//signal transduction	gi|145334143|ref|NP_001078452.1|/3.831e-137/NAC domain-containing protein 72 [Arabidopsis thaliana]
AT2G25500.1	297	0	1	0.001	0.471109	8.87992	Up	0.516198	0.64092	| Symbols: | Inosine triphosphate pyrophosphatase family protein | chr2:10854652-10854948 REVERSE LENGTH=297	GO:0009536//plastid	-	-	gi|186502965|ref|NP_565598.3|/1.45663e-47/Inosine triphosphate pyrophosphatase-like protein [Arabidopsis thaliana]
AT5G05080.2	1193	0	4	0.001	0.469135	8.87386	Up	0.0676852	0.144963	| Symbols: UBC22, ATUBC22 | ubiquitin-conjugating enzyme 22 | chr5:1498553-1500756 REVERSE LENGTH=1193	-	GO:0019787//small conjugating protein ligase activity;GO:0032559	GO:0019941//modification-dependent protein catabolic process;GO:0032446//protein modification by small protein conjugation	gi|18414783|ref|NP_568148.1|/9.80243e-122/ubiquitin-conjugating enzyme E2 22 [Arabidopsis thaliana]
AT3G60961.1	599	0	2	0.001	0.467177	8.86782	Up	0.262246	0.429987	| Symbols: | P-loop containing nucleoside triphosphate hydrolases superfamily protein | chr3:22541319-22552529 FORWARD LENGTH=599	GO:0043231//intracellular membrane-bounded organelle	GO:0016776//phosphotransferase activity, phosphate group as acceptor;GO:0019201//nucleotide kinase activity;GO:0032559	GO:0009129;GO:0006796//phosphate-containing compound metabolic process	gi|186511259|ref|NP_001118870.1|/1.21705e-70/uridylate kinase-like protein [Arabidopsis thaliana]
AT5G09240.1	600	0	2	0.001	0.466398	8.86542	Up	0.262246	0.421665	| Symbols: | ssDNA-binding transcriptional regulator | chr5:2873695-2874849 REVERSE LENGTH=600	-	GO:0003676//nucleic acid binding;GO:0003712//transcription cofactor activity	GO:0006351//transcription, DNA-dependent	gi|15242363|ref|NP_196486.1|/6.34147e-59/ssDNA-binding transcriptional regulator [Arabidopsis thaliana]
AT2G22630.1	901	0	3	0.001	0.46588	8.86382	Up	0.13323	0.256447	| Symbols: AGL17 | AGAMOUS-like 17 | chr2:9618372-9621957 FORWARD LENGTH=901	GO:0043231//intracellular membrane-bounded organelle	GO:0016628//oxidoreductase activity, acting on the CH-CH group of donors, NAD or NADP as acceptor;GO:0001071//nucleic acid binding transcription factor activity;GO:0003677//DNA binding;GO:0005515//protein binding	GO:0048582;GO:0006351//transcription, DNA-dependent	gi|15227254|ref|NP_179848.1|/1.54563e-123/agamous-like MADS-box protein AGL17 [Arabidopsis thaliana]
AT5G28700.1	1203	0	4	0.001	0.465235	8.86182	Up	0.0676852	0.145156	| Symbols: | transposable element gene | chr5:10755920-10757122 REVERSE LENGTH=1203	-	-	-	gi|89257447|gb|ABD64939.1|/6.82463e-155/hypothetical protein 24.t00017 [Brassica oleracea]
AT4G13996.1	301	0	1	0.001	0.464848	8.86062	Up	0.516198	0.638788	| Symbols: | Pseudogene of AT2G35345; unknown protein | chr4:8090146-8090446 REVERSE LENGTH=301	-	-	-	gi|116830745|gb|ABK28330.1|/2.2502e-32/unknown [Arabidopsis thaliana]
AT3G03773.1	908	0	3	0.001	0.462289	8.85265	Up	0.13323	0.256692	| Symbols: | HSP20-like chaperones superfamily protein | chr3:951780-953840 FORWARD LENGTH=908	GO:0044464//cell part	-	-	gi|238479640|ref|NP_001154589.1|/1.42354e-100/HSP20-like chaperon-like protein [Arabidopsis thaliana]
AT4G25480.1	908	0	3	0.001	0.462289	8.85265	Up	0.13323	0.257348	| Symbols: DREB1A, CBF3, ATCBF3 | dehydration response element B1A | chr4:13018214-13019121 REVERSE LENGTH=908	GO:0043231//intracellular membrane-bounded organelle	GO:0003676//nucleic acid binding;GO:0001071//nucleic acid binding transcription factor activity	GO:0006351//transcription, DNA-dependent;GO:0009409//response to cold	gi|2980802|emb|CAA18178.1|/2.33064e-114/transcriptional activator CBF1-like protein [Arabidopsis thaliana]
AT3G27510.1	2123	0	7	0.001	0.461345	8.8497	Up	0.0088751	0.0240132	| Symbols: | Cysteine/Histidine-rich C1 domain family protein | chr3:10188221-10190343 REVERSE LENGTH=2123	-	GO:0046914//transition metal ion binding	GO:0007165//signal transduction	gi|15229491|ref|NP_189384.1|/0/cysteine/histidine-rich C1 domain-containing protein [Arabidopsis thaliana]
AT5G51710.2	2124	0	7	0.001	0.461128	8.84902	Up	0.0088751	0.0240186	| Symbols: KEA5, ATKEA5 | K+ efflux antiporter 5 | chr5:21004278-21008718 REVERSE LENGTH=2124	GO:0031224//intrinsic to membrane	GO:0046873//metal ion transmembrane transporter activity;GO:0005451//monovalent cation:hydrogen antiporter activity	GO:0030001//metal ion transport	gi|186531286|ref|NP_001119415.1|/0/K(+) efflux antiporter 5 [Arabidopsis thaliana]
AT4G26070.1	1520	0	5	0.001	0.460261	8.84631	Up	0.0343864	0.0807806	| Symbols: MEK1, NMAPKK, ATMEK1, MKK1 | MAP kinase/ ERK kinase 1 | chr4:13217685-13219862 FORWARD LENGTH=1520	GO:0044424//intracellular part;GO:0016020//membrane	GO:0004712//protein serine/threonine/tyrosine kinase activity;GO:0032559	GO:0006952//defense response;GO:0051707//response to other organism;GO:0007243//intracellular protein kinase cascade;GO:0000302//response to reactive oxygen species;GO:0009409//response to cold;GO:0006970//response to osmotic stress;GO:0006464//protein modification process	gi|15236108|ref|NP_194337.1|/0/mitogen-activated protein kinase kinase 1 [Arabidopsis thaliana]
AT5G28020.6	1216	0	4	0.001	0.460261	8.84631	Up	0.0676852	0.145118	| Symbols: CYSD2, ATCYSD2 | cysteine synthase D2 | chr5:10026187-10028580 REVERSE LENGTH=1216	-	GO:0016835//carbon-oxygen lyase activity;GO:0016765//transferase activity, transferring alkyl or aryl (other than methyl) groups;GO:0048037//cofactor binding	GO:0006563//L-serine metabolic process;GO:0000097//sulfur amino acid biosynthetic process	gi|15241111|ref|NP_198154.1|/4.58714e-167/cysteine synthase D2 [Arabidopsis thaliana]
AT3G01175.1	1219	0	4	0.001	0.459128	8.84275	Up	0.0676852	0.145842	| Symbols: | Protein of unknown function (DUF1666) | chr3:59471-60845 FORWARD LENGTH=1219	-	-	-	gi|6714471|gb|AAF26157.1|AC008261_14/0/unknown protein [Arabidopsis thaliana]
AT1G29785.2	611	0	2	0.001	0.458001	8.83921	Up	0.262246	0.430571	| Symbols: | other RNA | chr1:10427613-10429083 REVERSE LENGTH=611	GO:0031410//cytoplasmic vesicle	-	-	gi|116830123|gb|ABK28019.1|/2.68629e-36/unknown [Arabidopsis thaliana]
AT2G07799.1	306	0	1	0.001	0.457253	8.83685	Up	0.516198	0.644861	| Symbols: | Pseudogene of ATMG00260 | chr2:3466756-3467061 FORWARD LENGTH=306	-	-	-	gi|42558967|sp|P93291.1|M260_ARATH/1.7035e-48/RecName: Full=Uncharacterized mitochondrial protein AtMg00260; AltName: Full=ORF101a
AT5G25990.1	306	0	1	0.001	0.457253	8.83685	Up	0.516198	0.666167	| Symbols: | FUNCTIONS IN: molecular_function unknown; INVOLVED IN: biological_process unknown; LOCATED IN: chloroplast; BEST Arabidopsis thaliana protein match is: Core-2/I-branching beta-1,6-N-acetylglucosaminyltransferase family protein (TAIR:AT5G25970.1); Has 1807 Blast hits to 1807 proteins in 277 species: Archae - 0; Bacteria - 0; Metazoa - 736; Fungi - 347; Plants - 385; Viruses - 0; Other…	GO:0009536//plastid	-	-	gi|15239561|ref|NP_197971.1|/9.32575e-55/uncharacterized protein [Arabidopsis thaliana]
AT1G22065.1	616	0	2	0.001	0.454284	8.82745	Up	0.262246	0.424687	| Symbols: | unknown protein; FUNCTIONS IN: molecular_function unknown; INVOLVED IN: biological_process unknown; LOCATED IN: cellular_component unknown; BEST Arabidopsis thaliana protein match is: unknown protein (TAIR:AT1G77885.1); Has 30201 Blast hits to 17322 proteins in 780 species: Archae - 12; Bacteria - 1396; Metazoa - 17338; Fungi - 3422; Plants - 5037; Viruses - 0; Other Eukaryotes - 299…	-	-	-	gi|116830119|gb|ABK28017.1|/3.5657e-20/unknown [Arabidopsis thaliana]
AT5G57860.1	621	0	2	0.001	0.450626	8.81579	Up	0.262246	0.431303	| Symbols: | Ubiquitin-like superfamily protein | chr5:23437656-23439311 FORWARD LENGTH=621	GO:0043231//intracellular membrane-bounded organelle	-	-	gi|18424036|ref|NP_568868.1|/2.23451e-46/ubiquitin family protein [Arabidopsis thaliana]
AT3G10590.1	621	0	2	0.001	0.450626	8.81579	Up	0.262246	0.433307	| Symbols: | Duplicated homeodomain-like superfamily protein | chr3:3310424-3311311 REVERSE LENGTH=621	-	GO:0001071//nucleic acid binding transcription factor activity	GO:0006351//transcription, DNA-dependent	gi|116831196|gb|ABK28552.1|/5.4894e-93/unknown [Arabidopsis thaliana]
AT1G78410.1	660	1	465	0.218923	98.5796	8.81472	Up	4.06742e-135	1.99882e-133	| Symbols: | VQ motif-containing protein | chr1:29502582-29503241 FORWARD LENGTH=660	-	-	GO:0006950//response to stress	gi|18411945|ref|NP_565179.1|/1.40398e-52/VQ motif-containing protein [Arabidopsis thaliana]
AT1G66170.1	2495	0	8	0.001	0.448639	8.80941	Up	0.00450886	0.0129196	| Symbols: MMD1 | RING/FYVE/PHD zinc finger superfamily protein | chr1:24638685-24641494 REVERSE LENGTH=2495	GO:0043231//intracellular membrane-bounded organelle	GO:0046914//transition metal ion binding	GO:0006351//transcription, DNA-dependent;GO:0003006//developmental process involved in reproduction;GO:0007140//male meiosis	gi|42562994|ref|NP_176791.2|/0/male meiotic MMD1 PHD-finger protein [Arabidopsis thaliana]
AT3G55790.1	312	0	1	0.001	0.44846	8.80883	Up	0.516198	0.641645	| Symbols: | unknown protein; Has 698 Blast hits to 549 proteins in 106 species: Archae - 0; Bacteria - 92; Metazoa - 317; Fungi - 24; Plants - 183; Viruses - 2; Other Eukaryotes - 80 (source: NCBI BLink). | chr3:20708280-20708591 FORWARD LENGTH=312	-	-	-	gi|15228192|ref|NP_191138.1|/2.38307e-18/uncharacterized protein [Arabidopsis thaliana]
AT1G75394.1	312	0	1	0.001	0.44846	8.80883	Up	0.516198	0.647168	| Symbols: | Pseudogene of AT2G31305 | chr1:28294786-28295097 FORWARD LENGTH=312	GO:0008287//protein serine/threonine phosphatase complex	-	GO:0010923//negative regulation of phosphatase activity;GO:0007275//multicellular organismal development	gi|297822871|ref|XP_002879318.1|/8.47584e-16/hypothetical protein ARALYDRAFT_902160 [Arabidopsis lyrata subsp. lyrata]
AT3G51380.1	312	0	1	0.001	0.44846	8.80883	Up	0.516198	0.67111	| Symbols: IQD20 | IQ-domain 20 | chr3:19074036-19074426 REVERSE LENGTH=312	-	-	-	gi|15230468|ref|NP_190706.1|/1.10186e-31/protein IQ-domain 20 [Arabidopsis thaliana]
AT2G14560.1	1533	14	6468	1.31954	590.345	8.80538	Up	0	0	| Symbols: LURP1 | Protein of unknown function (DUF567) | chr2:6213972-6215901 FORWARD LENGTH=1533	GO:0009536//plastid	-	GO:0006952//defense response;GO:0010033//response to organic substance	gi|15225960|ref|NP_179062.1|/2.48374e-115/LURP1 protein [Arabidopsis thaliana]
AT4G04692.2	627	0	2	0.001	0.446314	8.80191	Up	0.262246	0.423524	| Symbols: | pseudogene of unknown protein | chr4:2375602-2376364 REVERSE LENGTH=627	-	-	-	-
AT3G54620.2	1573	0	5	0.001	0.444753	8.79686	Up	0.0343864	0.0806709	| Symbols: ATBZIP25, BZO2H4, BZIP25 | basic leucine zipper 25 | chr3:20217897-20220410 REVERSE LENGTH=1573	-	GO:0001071//nucleic acid binding transcription factor activity;GO:0046983//protein dimerization activity	GO:0009987//cellular process	gi|30694089|ref|NP_567003.2|/1.34279e-151/basic leucine zipper 25 [Arabidopsis thaliana]
AT1G67626.1	630	0	2	0.001	0.444188	8.79503	Up	0.262246	0.422508	| Symbols: | transposable element gene | chr1:25343437-25344066 REVERSE LENGTH=630	-	-	-	gi|11072016|gb|AAG28895.1|AC008113_11/3.67806e-92/F12A21.24 [Arabidopsis thaliana]
AT2G45780.1	630	0	2	0.001	0.444188	8.79503	Up	0.262246	0.431714	| Symbols: | other RNA | chr2:18854555-18855184 REVERSE LENGTH=630	-	-	-	gi|3386616|gb|AAC28546.1|/2.42307e-35/hypothetical protein [Arabidopsis thaliana]
AT5G57980.1	633	0	2	0.001	0.442083	8.78817	Up	0.262246	0.430016	| Symbols: RPB5C | RNA polymerase II fifth largest subunit, C | chr5:23469050-23469768 REVERSE LENGTH=633	GO:0043231//intracellular membrane-bounded organelle	GO:0034062//RNA polymerase activity;GO:0003676//nucleic acid binding	GO:0010467//gene expression	gi|15242916|ref|NP_200606.1|/4.08227e-115/RNA polymerase II fifth largest subunit, C [Arabidopsis thaliana]
AT5G18630.1	1585	0	5	0.001	0.441386	8.7859	Up	0.0343864	0.0809143	| Symbols: | alpha/beta-Hydrolases superfamily protein | chr5:6202633-6205737 FORWARD LENGTH=1585	-	GO:0004091//carboxylesterase activity	GO:0044238//primary metabolic process	gi|42570528|ref|NP_850848.2|/0/alpha/beta-hydrolase domain-containing protein [Arabidopsis thaliana]
AT5G55420.1	317	0	1	0.001	0.441386	8.7859	Up	0.516198	0.645728	| Symbols: | Encodes a Protease inhibitor/seed storage/LTP family protein [pseudogene] | chr5:22461840-22462156 FORWARD LENGTH=317	GO:0044464//cell part	GO:0016787//hydrolase activity;GO:0005488//binding	GO:0009607//response to biotic stimulus;GO:0010876	gi|18423748|ref|NP_568824.1|/8.37271e-32/bifunctional inhibitor/lipid-transfer protein/seed storage 2S albumin-like protein [Arabidopsis thaliana]
AT1G25400.1	1269	0	4	0.001	0.441038	8.78476	Up	0.0676852	0.145041	| Symbols: | unknown protein; BEST Arabidopsis thaliana protein match is: unknown protein (TAIR:AT1G68440.1); Has 21 Blast hits to 21 proteins in 6 species: Archae - 0; Bacteria - 0; Metazoa - 0; Fungi - 0; Plants - 21; Viruses - 0; Other Eukaryotes - 0 (source: NCBI BLink). | chr1:8911130-8912398 REVERSE LENGTH=1269	-	-	-	gi|18395663|ref|NP_564234.1|/1.53922e-120/uncharacterized protein [Arabidopsis thaliana]
AT1G07890.8	1269	0	4	0.001	0.441038	8.78476	Up	0.0676852	0.145247	| Symbols: APX1, MEE6, CS1, ATAPX1, ATAPX01 | ascorbate peroxidase 1 | chr1:2437560-2439665 FORWARD LENGTH=1269	GO:0030312//external encapsulating structure;GO:0009532//plastid stroma;GO:0016020//membrane	GO:0004601//peroxidase activity;GO:0005506//iron ion binding	GO:0006979//response to oxidative stress;GO:0010038//response to metal ion;GO:0006970//response to osmotic stress;GO:0042743//hydrogen peroxide metabolic process;GO:0003006//developmental process involved in reproduction	gi|15223049|ref|NP_172267.1|/2.70156e-125/L-ascorbate peroxidase [Arabidopsis thaliana]
AT3G24890.1	635	0	2	0.001	0.440691	8.78362	Up	0.262246	0.424176	| Symbols: ATVAMP728, VAMP728 | vesicle-associated membrane protein 728 | chr3:9097514-9098945 FORWARD LENGTH=635	GO:0043234//protein complex;GO:0043231//intracellular membrane-bounded organelle;GO:0031224//intrinsic to membrane	-	GO:0006605//protein targeting;GO:0006996//organelle organization	gi|11994671|dbj|BAB02899.1|/1.18255e-64/unnamed protein product [Arabidopsis thaliana]
AT2G36060.3	954	0	3	0.001	0.439998	8.78135	Up	0.13323	0.257184	| Symbols: MMZ3, UEV1C | MMS ZWEI homologue 3 | chr2:15142677-15144182 REVERSE LENGTH=954	GO:0031371//ubiquitin conjugating enzyme complex	GO:0005488//binding;GO:0016879//ligase activity, forming carbon-nitrogen bonds	GO:0006464//protein modification process;GO:0006281//DNA repair	gi|145330372|ref|NP_001078011.1|/1.39171e-77/ubiquitin-conjugating enzyme E2 variant 1C [Arabidopsis thaliana]
AT3G52705.1	319	0	1	0.001	0.438619	8.77682	Up	0.516198	0.634211	| Symbols: | transposable element gene | chr3:19533920-19534238 REVERSE LENGTH=319	-	GO:0005488//binding	-	gi|4388818|gb|AAD19773.1|/2.88001e-32/putative retroelement pol polyprotein [Arabidopsis thaliana]
AT1G43180.1	1598	0	5	0.001	0.437795	8.77411	Up	0.0343864	0.0807336	| Symbols: | pseudogene, putative disease resistance protein, similar to disease resistance protein GI:8843900 from (Arabidopsis thaliana); blastp match of 30% identity and 8.6e-32 P-value to GP|4092774|gb|AAC99466.1||AF105140 disease resistance gene homolog 9N {Brassica napus} | chr1:16271201-16272798 REVERSE LENGTH=1598	-	GO:0032559	GO:0002376//immune system process;GO:0009607//response to biotic stimulus;GO:0006950//response to stress;GO:0012501//programmed cell death	gi|297847358|ref|XP_002891560.1|/0/hypothetical protein ARALYDRAFT_474150 [Arabidopsis lyrata subsp. lyrata]
AT3G01980.2	1282	0	4	0.001	0.436566	8.77006	Up	0.0676852	0.145311	| Symbols: | NAD(P)-binding Rossmann-fold superfamily protein | chr3:327627-329031 REVERSE LENGTH=1282	GO:0042579//microbody	GO:0003824//catalytic activity	-	gi|30678464|ref|NP_850498.1|/2.33646e-108/Rossmann-fold NAD(P)-binding domain-containing protein [Arabidopsis thaliana]
AT1G25460.1	963	0	3	0.001	0.435886	8.76781	Up	0.13323	0.254864	| Symbols: | NAD(P)-binding Rossmann-fold superfamily protein | chr1:8942811-8944244 FORWARD LENGTH=963	-	GO:0048037//cofactor binding;GO:0016616//oxidoreductase activity, acting on the CH-OH group of donors, NAD or NADP as acceptor	GO:0008152//metabolic process	gi|15222595|ref|NP_173917.1|/0/Rossmann-fold NAD(P)-binding domain-containing protein [Arabidopsis thaliana]
ATMG00890.1	321	0	1	0.001	0.435886	8.76781	Up	0.516198	0.661261	| Symbols: ORF106D | hypothetical protein | chrM:239636-239956 REVERSE LENGTH=321	-	-	-	gi|45477048|sp|P92526.1|M890_ARATH/1.51839e-41/RecName: Full=Uncharacterized mitochondrial protein AtMg00890; AltName: Full=ORF106d
AT1G01240.1	1288	0	4	0.001	0.434532	8.76332	Up	0.0676852	0.145028	| Symbols: | unknown protein; INVOLVED IN: N-terminal protein myristoylation; EXPRESSED IN: 17 plant structures; EXPRESSED DURING: 11 growth stages; BEST Arabidopsis thaliana protein match is: unknown protein (TAIR:AT2G46550.1); Has 95 Blast hits to 78 proteins in 16 species: Archae - 0; Bacteria - 2; Metazoa - 11; Fungi - 0; Plants - 80; Viruses - 0; Other Eukaryotes - 2 (source: NCBI BLink). | …	-	-	-	gi|21592924|gb|AAM64874.1|/3.71171e-146/unknown [Arabidopsis thaliana]
AT1G27450.3	1292	0	4	0.001	0.433187	8.75885	Up	0.0676852	0.14566	| Symbols: APT1 | adenine phosphoribosyl transferase 1 | chr1:9531839-9534041 FORWARD LENGTH=1292	GO:0005618//cell wall;GO:0016020//membrane;GO:0009536//plastid	GO:0016763//transferase activity, transferring pentosyl groups	GO:0010038//response to metal ion;GO:0043096//purine base salvage	gi|334182907|ref|NP_001185104.1|/1.23395e-157/adenine phosphoribosyltransferase 1 [Arabidopsis thaliana]
AT4G32590.2	646	0	2	0.001	0.433187	8.75885	Up	0.262246	0.428823	| Symbols: | 2Fe-2S ferredoxin-like superfamily protein | chr4:15721343-15722822 FORWARD LENGTH=646	GO:0009536//plastid	GO:0051540;GO:0043169//cation binding	-	gi|79326134|ref|NP_001031772.1|/4.41163e-72/2Fe-2S iron-sulfur cluster binding domain-containing protein [Arabidopsis thaliana]
AT3G55900.1	324	0	1	0.001	0.43185	8.75439	Up	0.516198	0.670461	| Symbols: | F-box family protein | chr3:20742330-20742653 REVERSE LENGTH=324	-	-	-	gi|15228762|ref|NP_191149.1|/2.84056e-56/F-box protein [Arabidopsis thaliana]
AT4G17680.1	976	0	3	0.001	0.43008	8.74846	Up	0.13323	0.255248	| Symbols: | SBP (S-ribonuclease binding protein) family protein | chr4:9842872-9844095 REVERSE LENGTH=976	-	GO:0046914//transition metal ion binding	-	gi|30684141|ref|NP_193503.2|/1.41916e-149/SBP (S-ribonuclease binding protein) family protein [Arabidopsis thaliana]
AT3G22231.1	545	49	21648	12.9908	5557.75	8.74087	Up	0	0	| Symbols: PCC1 | pathogen and circadian controlled 1 | chr3:7845823-7846605 REVERSE LENGTH=545	GO:0016020//membrane	-	GO:0051707//response to other organism	gi|18403306|ref|NP_566702.1|/8.73029e-35/pathogen and circadian controlled 1 [Arabidopsis thaliana]
AT5G39720.1	661	0	2	0.001	0.423357	8.72573	Up	0.262246	0.423129	| Symbols: AIG2L | avirulence induced gene 2 like protein | chr5:15899646-15900653 FORWARD LENGTH=661	GO:0016020//membrane;GO:0009536//plastid	-	GO:0051707//response to other organism;GO:0006970//response to osmotic stress	gi|15242449|ref|NP_198788.1|/9.70596e-94/avirulence induced protein 2 like protein [Arabidopsis thaliana]
AT2G18550.1	663	0	2	0.001	0.42208	8.72137	Up	0.262246	0.430951	| Symbols: HB-2, ATHB21, HB21 | homeobox protein 21 | chr2:8049663-8051213 REVERSE LENGTH=663	GO:0043231//intracellular membrane-bounded organelle	GO:0001071//nucleic acid binding transcription factor activity;GO:0003677//DNA binding	GO:0009725//response to hormone stimulus;GO:0006355//regulation of transcription, DNA-dependent;GO:0048513//organ development	gi|15224190|ref|NP_179445.1|/1.93887e-110/homeobox-leucine zipper protein ATHB-21 [Arabidopsis thaliana]
AT3G51960.2	996	0	3	0.001	0.421444	8.7192	Up	0.13323	0.257802	| Symbols: ATBZIP24, BZIP24 | basic leucine zipper 24 | chr3:19282601-19284146 REVERSE LENGTH=996	GO:0043231//intracellular membrane-bounded organelle	GO:0001071//nucleic acid binding transcription factor activity;GO:0003677//DNA binding;GO:0005515//protein binding	GO:0006972//hyperosmotic response;GO:0006351//transcription, DNA-dependent;GO:0010043//response to zinc ion	gi|30693563|ref|NP_190764.2|/2.95814e-134/basic leucine zipper 24 [Arabidopsis thaliana]
AT2G24791.1	333	0	1	0.001	0.420178	8.71486	Up	0.516198	0.663193	| Symbols: | Pseudogene of AT5G18880; glucose transmembrane transporter | chr2:10568247-10568579 REVERSE LENGTH=333	GO:0009526//plastid envelope	-	GO:0006950//response to stress	gi|15239590|ref|NP_197389.1|/1.84102e-26/RNA-directed DNA polymerase (reverse transcriptase)-related family protein [Arabidopsis thaliana]
AT5G44010.1	1333	0	4	0.001	0.419863	8.71378	Up	0.0676852	0.145453	| Symbols: | unknown protein; Has 28 Blast hits to 26 proteins in 11 species: Archae - 0; Bacteria - 0; Metazoa - 0; Fungi - 0; Plants - 28; Viruses - 0; Other Eukaryotes - 0 (source: NCBI BLink). | chr5:17706965-17709199 REVERSE LENGTH=1333	-	-	-	gi|30694427|ref|NP_199214.2|/0/uncharacterized protein [Arabidopsis thaliana]
AT2G01420.1	2341	0	7	0.001	0.418383	8.70868	Up	0.0088751	0.0239783	| Symbols: PIN4, ATPIN4 | Auxin efflux carrier family protein | chr2:180105-183328 REVERSE LENGTH=2341	GO:0031224//intrinsic to membrane;GO:0044459//plasma membrane part;GO:0012505//endomembrane system	GO:0015562//efflux transmembrane transporter activity;GO:0015294//solute:cation symporter activity	GO:0060918//auxin transport;GO:0048588//developmental cell growth;GO:0009606//tropism;GO:0010015//root morphogenesis;GO:0000578//embryonic axis specification;GO:0009734//auxin mediated signaling pathway;GO:0000904//cell morphogenesis involved in differentiation	gi|18379216|ref|NP_565261.1|/0/auxin efflux carrier component 4 [Arabidopsis thaliana]
AT5G48820.1	669	0	2	0.001	0.418294	8.70837	Up	0.262246	0.425115	| Symbols: KRP3, ICK6 | inhibitor/interactor with cyclin-dependent kinase | chr5:19792608-19794346 REVERSE LENGTH=669	GO:0043231//intracellular membrane-bounded organelle	GO:0016538//cyclin-dependent protein kinase regulator activity;GO:0005515//protein binding	GO:0022402//cell cycle process;GO:0000079//regulation of cyclin-dependent protein kinase activity	gi|15239719|ref|NP_199693.1|/1.46269e-113/cyclin-dependent kinase inhibitor 3 [Arabidopsis thaliana]
AT1G65484.2	335	0	1	0.001	0.41767	8.70622	Up	0.516198	0.662489	| Symbols: | unknown protein; FUNCTIONS IN: molecular_function unknown; INVOLVED IN: biological_process unknown; LOCATED IN: endomembrane system. | chr1:24347759-24348320 FORWARD LENGTH=335	-	-	-	gi|334183661|ref|NP_001185322.1|/1.19608e-17/uncharacterized protein [Arabidopsis thaliana]
AT4G35295.1	336	0	1	0.001	0.416427	8.70192	Up	0.516198	0.632539	| Symbols: | homoserine kinase, putative / HSK, putative | chr4:16795333-16796223 FORWARD LENGTH=336	GO:0009532//plastid stroma	GO:0016773//phosphotransferase activity, alcohol group as acceptor;GO:0032559	GO:0051707//response to other organism;GO:0000097//sulfur amino acid biosynthetic process;GO:0006796//phosphate-containing compound metabolic process;GO:0006566//threonine metabolic process	gi|22329176|ref|NP_680765.1|/5.8474e-57/putative homoserine kinase [Arabidopsis thaliana]
AT3G20075.1	338	0	1	0.001	0.413963	8.69336	Up	0.516198	0.651118	| Symbols: CYP705A14P | a pseudogene with cytochrome P450 domain | chr3:7007316-7007653 FORWARD LENGTH=338	-	GO:0016491//oxidoreductase activity;GO:0005506//iron ion binding	-	gi|297830688|ref|XP_002883226.1|/3.67961e-43/hypothetical protein ARALYDRAFT_898416 [Arabidopsis lyrata subsp. lyrata]
AT4G34680.1	1017	0	3	0.001	0.412742	8.68909	Up	0.13323	0.256835	| Symbols: GATA3 | GATA transcription factor 3 | chr4:16553408-16554740 FORWARD LENGTH=1017	GO:0031981//nuclear lumen	GO:0046914//transition metal ion binding;GO:0003677//DNA binding;GO:0001071//nucleic acid binding transcription factor activity	GO:0006351//transcription, DNA-dependent;GO:0048511//rhythmic process	gi|15236172|ref|NP_195194.1|/2.09423e-143/GATA transcription factor 3 [Arabidopsis thaliana]
AT1G52270.1	678	0	2	0.001	0.412742	8.68909	Up	0.262246	0.433574	| Symbols: | unknown protein; BEST Arabidopsis thaliana protein match is: unknown protein (TAIR:AT4G28310.1); Has 29 Blast hits to 28 proteins in 9 species: Archae - 0; Bacteria - 0; Metazoa - 0; Fungi - 0; Plants - 29; Viruses - 0; Other Eukaryotes - 0 (source: NCBI BLink). | chr1:19463678-19464355 REVERSE LENGTH=678	-	-	-	gi|15218192|ref|NP_175637.1|/6.13747e-67/uncharacterized protein [Arabidopsis thaliana]
AT1G09483.1	339	0	1	0.001	0.412742	8.68909	Up	0.516198	0.63347	| Symbols: | unknown protein; BEST Arabidopsis thaliana protein match is: unknown protein (TAIR:AT1G09470.1); Has 48 Blast hits to 48 proteins in 9 species: Archae - 0; Bacteria - 0; Metazoa - 0; Fungi - 0; Plants - 48; Viruses - 0; Other Eukaryotes - 0 (source: NCBI BLink). | chr1:3060992-3061729 REVERSE LENGTH=339	-	-	-	gi|22329441|ref|NP_683289.1|/2.36579e-58/uncharacterized protein [Arabidopsis thaliana]
AT5G35110.1	339	0	1	0.001	0.412742	8.68909	Up	0.516198	0.635438	| Symbols: | unknown protein; BEST Arabidopsis thaliana protein match is: unknown protein (TAIR:AT2G46490.1); Has 1807 Blast hits to 1807 proteins in 277 species: Archae - 0; Bacteria - 0; Metazoa - 736; Fungi - 347; Plants - 385; Viruses - 0; Other Eukaryotes - 339 (source: NCBI BLink). | chr5:13363937-13364275 REVERSE LENGTH=339	-	-	-	gi|15238399|ref|NP_198361.1|/5.4794e-39/uncharacterized protein [Arabidopsis thaliana]
AT3G19580.2	1018	0	3	0.001	0.412336	8.68768	Up	0.13323	0.254884	| Symbols: AZF2, ZF2 | zinc-finger protein 2 | chr3:6803072-6804114 REVERSE LENGTH=1018	GO:0043231//intracellular membrane-bounded organelle	GO:0046914//transition metal ion binding;GO:0003676//nucleic acid binding;GO:0001071//nucleic acid binding transcription factor activity	GO:0009725//response to hormone stimulus;GO:0006972//hyperosmotic response;GO:0009642//response to light intensity;GO:0044237//cellular metabolic process;GO:0003006//developmental process involved in reproduction;GO:0009743//response to carbohydrate stimulus;GO:0040007//growth	gi|15230889|ref|NP_188592.1|/4.12533e-123/zinc-finger protein 2 [Arabidopsis thaliana]
AT4G32440.1	1697	0	5	0.001	0.412255	8.68739	Up	0.0343864	0.0808671	| Symbols: | Plant Tudor-like RNA-binding protein | chr4:15656685-15659099 FORWARD LENGTH=1697	-	GO:0003676//nucleic acid binding	-	gi|15236804|ref|NP_194970.1|/0/tudor-like RNA-binding protein [Arabidopsis thaliana]
AT4G24160.2	1702	0	5	0.001	0.411044	8.68315	Up	0.0343864	0.0807885	| Symbols: | alpha/beta-Hydrolases superfamily protein | chr4:12539777-12542489 FORWARD LENGTH=1702	-	GO:0071617;GO:0004091//carboxylesterase activity	GO:0055088//lipid homeostasis	gi|30686425|ref|NP_194147.2|/0/hydrolase, alpha/beta fold family protein [Arabidopsis thaliana]
AT3G28470.1	1025	0	3	0.001	0.40952	8.67779	Up	0.13323	0.255694	| Symbols: ATMYB35, TDF1 | Duplicated homeodomain-like superfamily protein | chr3:10674508-10675724 REVERSE LENGTH=1025	GO:0043231//intracellular membrane-bounded organelle	GO:0003676//nucleic acid binding;GO:0001071//nucleic acid binding transcription factor activity	GO:0006351//transcription, DNA-dependent;GO:0003006//developmental process involved in reproduction	gi|116831248|gb|ABK28578.1|/0/unknown [Arabidopsis thaliana]
AT5G23090.4	1028	0	3	0.001	0.408325	8.67357	Up	0.13323	0.25657	| Symbols: NF-YB13 | nuclear factor Y, subunit B13 | chr5:7749070-7750538 FORWARD LENGTH=1028	GO:0043231//intracellular membrane-bounded organelle	GO:0003677//DNA binding;GO:0001071//nucleic acid binding transcription factor activity	GO:0006351//transcription, DNA-dependent	gi|79328468|ref|NP_001031927.1|/8.27782e-71/protein Dr1-like protein [Arabidopsis thaliana]
AT3G11230.2	686	0	2	0.001	0.407928	8.67217	Up	0.262246	0.425058	| Symbols: | Yippee family putative zinc-binding protein | chr3:3516678-3518385 FORWARD LENGTH=686	GO:0044464//cell part	-	-	gi|145332026|ref|NP_001078135.1|/1.70678e-88/yippee-like protein [Arabidopsis thaliana]
AT3G61111.1	344	0	1	0.001	0.406742	8.66797	Up	0.516198	0.643398	| Symbols: | Zinc-binding ribosomal protein family protein | chr3:22613230-22614002 REVERSE LENGTH=344	GO:0015935//small ribosomal subunit;GO:0030312//external encapsulating structure	GO:0005198//structural molecule activity	GO:0010467//gene expression;GO:0022613//ribonucleoprotein complex biogenesis	gi|186511267|ref|NP_001118871.1|/8.7176e-37/ribosomal protein S27-2 [Arabidopsis thaliana]
AT1G51913.1	345	0	1	0.001	0.405563	8.66378	Up	0.516198	0.640624	| Symbols: | LOCATED IN: endomembrane system; BEST Arabidopsis thaliana protein match is: cryptdin protein-related (TAIR:AT1G51915.1); Has 22 Blast hits to 22 proteins in 3 species: Archae - 0; Bacteria - 0; Metazoa - 0; Fungi - 0; Plants - 22; Viruses - 0; Other Eukaryotes - 0 (source: NCBI BLink). | chr1:19292909-19293339 FORWARD LENGTH=345	-	-	-	gi|116830699|gb|ABK28307.1|/3.55158e-14/unknown [Arabidopsis thaliana]
AT2G31870.1	1734	0	5	0.001	0.403458	8.65628	Up	0.0343864	0.0808199	| Symbols: TEJ | Poly (ADP-ribose) glycohydrolase (PARG) | chr2:13549999-13553843 REVERSE LENGTH=1734	-	GO:0004553//hydrolase activity, hydrolyzing O-glycosyl compounds	GO:0044238//primary metabolic process;GO:0006952//defense response	gi|18402797|ref|NP_565730.1|/0/Poly(ADP-ribose) glycohydrolase 1 [Arabidopsis thaliana]
AT2G09970.1	700	0	2	0.001	0.39977	8.64303	Up	0.262246	0.423496	| Symbols: | Protein of unknown function (DUF1677) | chr2:3779992-3780691 REVERSE LENGTH=700	-	-	-	gi|15226673|ref|NP_178825.1|/1.90719e-90/uncharacterized protein [Arabidopsis thaliana]
AT4G28556.1	1403	0	4	0.001	0.398915	8.63994	Up	0.0676852	0.145505	| Symbols: RIC7 | PAK-box/P21-Rho-binding family protein | chr4:14114104-14115897 FORWARD LENGTH=1403	GO:0044459//plasma membrane part;GO:0043231//intracellular membrane-bounded organelle;GO:0031224//intrinsic to membrane	GO:0005488//binding	GO:0009314//response to radiation;GO:0000904//cell morphogenesis involved in differentiation;GO:0023052//signaling	gi|79325345|ref|NP_001031740.1|/2.09222e-89/PAK-box/P21-Rho-binding family protein [Arabidopsis thaliana]
AT3G29130.1	704	0	2	0.001	0.397498	8.6348	Up	0.262246	0.433426	| Symbols: | CONTAINS InterPro DOMAIN/s: Domain of unknown function KxDL (InterPro:IPR019371); Has 135 Blast hits to 135 proteins in 54 species: Archae - 0; Bacteria - 0; Metazoa - 106; Fungi - 0; Plants - 26; Viruses - 0; Other Eukaryotes - 3 (source: NCBI BLink). | chr3:11102290-11103852 REVERSE LENGTH=704	-	-	-	gi|334185689|ref|NP_001189998.1|/6.02243e-68/uncharacterized protein [Arabidopsis thaliana]
AT4G03063.1	352	0	1	0.001	0.397498	8.6348	Up	0.516198	0.662771	| Symbols: | Pseudogene of AT4G03070; AOP1 (2-oxoglutarate-dependent dioxygenase 1.1); | chr4:1355667-1356018 FORWARD LENGTH=352	GO:0044464//cell part	GO:0016701//oxidoreductase activity, acting on single donors with incorporation of molecular oxygen	GO:0019758	gi|16118889|gb|AAL14645.1|AF417857_1/5.51609e-33/AOP1 [Arabidopsis lyrata]
AT5G14160.1	1059	0	3	0.001	0.396372	8.63071	Up	0.13323	0.255532	| Symbols: | F-box family protein | chr5:4567333-4568467 FORWARD LENGTH=1059	-	-	-	gi|15241322|ref|NP_196920.1|/0/F-box protein [Arabidopsis thaliana]
AT4G03610.2	1061	0	3	0.001	0.395625	8.62799	Up	0.13323	0.254221	| Symbols: | Metallo-hydrolase/oxidoreductase superfamily protein | chr4:1604939-1606982 FORWARD LENGTH=1061	-	GO:0003824//catalytic activity	-	gi|334186349|ref|NP_001190670.1|/4.4842e-168/metallo-beta-lactamase domain-containing protein [Arabidopsis thaliana]
AT1G53100.1	1415	0	4	0.001	0.395532	8.62765	Up	0.0676852	0.145582	| Symbols: | Core-2/I-branching beta-1,6-N-acetylglucosaminyltransferase family protein | chr1:19786956-19788969 REVERSE LENGTH=1415	GO:0031224//intrinsic to membrane	GO:0008194//UDP-glycosyltransferase activity	GO:0005975//carbohydrate metabolic process	gi|79364908|ref|NP_175718.2|/0/Core-2/I-branching beta-1,6-N-acetylglucosaminyltransferase-like protein [Arabidopsis thaliana]
ATMG00970.1	354	0	1	0.001	0.395252	8.62663	Up	0.516198	0.669167	| Symbols: ORF117 | hypothetical protein | chrM:258045-258398 REVERSE LENGTH=354	-	-	-	gi|45477052|sp|P92531.1|M970_ARATH/5.91162e-62/RecName: Full=Uncharacterized mitochondrial protein AtMg00970; AltName: Full=ORF117
AT4G23130.1	2127	0	6	0.001	0.394695	8.62459	Up	0.0174695	0.0443627	| Symbols: CRK5, RLK6 | cysteine-rich RLK (RECEPTOR-like protein kinase) 5 | chr4:12117541-12120134 REVERSE LENGTH=2127	GO:0016020//membrane;GO:0009536//plastid	GO:0004672//protein kinase activity;GO:0032559	GO:0006952//defense response;GO:0006464//protein modification process;GO:0010033//response to organic substance;GO:0008219//cell death	gi|18416074|ref|NP_567677.1|/0/cysteine-rich receptor-like protein kinase 5 [Arabidopsis thaliana]
AT5G11860.2	1420	0	4	0.001	0.394139	8.62256	Up	0.0676852	0.145881	| Symbols: | SCP1-like small phosphatase 5 | chr5:3821803-3824236 REVERSE LENGTH=1420	GO:0043232;GO:0043231//intracellular membrane-bounded organelle	GO:0004722//protein serine/threonine phosphatase activity	GO:0006464//protein modification process;GO:0006796//phosphate-containing compound metabolic process	gi|15239800|ref|NP_196747.1|/1.26429e-150/SCP1-like small phosphatase 5 [Arabidopsis thaliana]
AT3G46130.3	713	0	2	0.001	0.392481	8.61648	Up	0.262246	0.422283	| Symbols: ATMYB48-2 | myb domain protein 48 | chr3:16945433-16946376 FORWARD LENGTH=713	GO:0043231//intracellular membrane-bounded organelle	GO:0003676//nucleic acid binding;GO:0001071//nucleic acid binding transcription factor activity	GO:0009725//response to hormone stimulus;GO:0006351//transcription, DNA-dependent;GO:0009743//response to carbohydrate stimulus;GO:0010038//response to metal ion	gi|15231343|ref|NP_190199.1|/3.69291e-116/transcription factor MYB48 [Arabidopsis thaliana]
AT2G07676.1	357	0	1	0.001	0.391931	8.61446	Up	0.516198	0.652616	| Symbols: | unknown protein; BEST Arabidopsis thaliana protein match is: unknown protein (TAIR:ATMG00970.1); Has 9 Blast hits to 9 proteins in 2 species: Archae - 0; Bacteria - 0; Metazoa - 0; Fungi - 0; Plants - 9; Viruses - 0; Other Eukaryotes - 0 (source: NCBI BLink). | chr2:3272619-3272975 FORWARD LENGTH=357	-	-	-	gi|18396626|ref|NP_565341.1|/4.52083e-54/uncharacterized protein [Arabidopsis thaliana]
AT3G47490.3	1072	0	3	0.001	0.391565	8.61311	Up	0.13323	0.254542	| Symbols: | HNH endonuclease | chr3:17498279-17500980 FORWARD LENGTH=1072	GO:0009536//plastid	GO:0005488//binding;GO:0004518//nuclease activity	-	gi|15232817|ref|NP_190333.1|/3.6488e-133/HNH endonuclease [Arabidopsis thaliana]
AT1G05785.2	719	0	2	0.001	0.389205	8.60439	Up	0.262246	0.432303	| Symbols: | Got1/Sft2-like vescicle transport protein family | chr1:1730299-1732624 FORWARD LENGTH=719	GO:0031410//cytoplasmic vesicle	GO:0004091//carboxylesterase activity	GO:0044238//primary metabolic process;GO:0006810//transport	gi|22329359|ref|NP_683279.1|/2.44081e-64/Got1/Sft2-like vescicle transport protein [Arabidopsis thaliana]
AT1G62040.2	720	0	2	0.001	0.388665	8.60238	Up	0.262246	0.431039	| Symbols: ATG8C | Ubiquitin-like superfamily protein | chr1:22932760-22934549 FORWARD LENGTH=720	-	GO:0015631//tubulin binding;GO:0004871//signal transducer activity	-	gi|334183578|ref|NP_001185291.1|/2.52584e-61/autophagy-related protein 8c [Arabidopsis thaliana]
AT5G39230.1	360	0	1	0.001	0.388665	8.60238	Up	0.516198	0.642173	| Symbols: | TFIIB zinc-binding protein | chr5:15709474-15709925 FORWARD LENGTH=360	-	GO:0046914//transition metal ion binding	GO:0006351//transcription, DNA-dependent;GO:0010038//response to metal ion	gi|15241671|ref|NP_198739.1|/7.66683e-65/TFIIB zinc-binding protein [Arabidopsis thaliana]
AT5G44540.1	360	0	1	0.001	0.388665	8.60238	Up	0.516198	0.655668	| Symbols: | Tapetum specific protein TAP35/TAP44 | chr5:17941287-17941646 REVERSE LENGTH=360	-	-	-	gi|15241523|ref|NP_199267.1|/7.46045e-44/Tapetum specific protein TAP35/TAP44 [Arabidopsis thaliana]
AT5G60610.1	1441	0	4	0.001	0.388395	8.60138	Up	0.0676852	0.145169	| Symbols: | F-box/RNI-like superfamily protein | chr5:24363591-24365528 FORWARD LENGTH=1441	-	-	-	gi|15239385|ref|NP_200869.1|/0/FBD-associated F-box protein [Arabidopsis thaliana]
AT3G19290.3	1805	0	5	0.001	0.387588	8.59838	Up	0.0343864	0.0808356	| Symbols: ABF4 | ABRE binding factor 4 | chr3:6687140-6690123 FORWARD LENGTH=1805	GO:0043231//intracellular membrane-bounded organelle	GO:0003676//nucleic acid binding;GO:0001071//nucleic acid binding transcription factor activity	GO:0006970//response to osmotic stress;GO:0009755//hormone-mediated signaling pathway;GO:0006351//transcription, DNA-dependent	gi|334185466|ref|NP_001189934.1|/4.49329e-167/abscisic acid-insensitive 5-like protein 7 [Arabidopsis thaliana]
AT2G41640.1	1810	0	5	0.001	0.386518	8.59439	Up	0.0343864	0.0809695	| Symbols: | Glycosyltransferase family 61 protein | chr2:17360491-17362535 FORWARD LENGTH=1810	-	GO:0016740//transferase activity	-	gi|18405766|ref|NP_565952.1|/0/Glycosyltransferase family 61 protein [Arabidopsis thaliana]
AT1G28960.1	1452	0	4	0.001	0.385453	8.59041	Up	0.0676852	0.145764	| Symbols: ATNUDT15, ATNUDX15, NUDX15 | nudix hydrolase homolog 15 | chr1:10109618-10111660 REVERSE LENGTH=1452	GO:0043231//intracellular membrane-bounded organelle	GO:0016462//pyrophosphatase activity	-	gi|18396900|ref|NP_564316.1|/6.70025e-147/nudix hydrolase 15 [Arabidopsis thaliana]
AT1G42980.1	1089	0	3	0.001	0.385453	8.59041	Up	0.13323	0.255775	| Symbols: | Actin-binding FH2 (formin homology 2) family protein | chr1:16133286-16135587 FORWARD LENGTH=1089	GO:0044444//cytoplasmic part;GO:0015630//microtubule cytoskeleton	GO:0003779//actin binding;GO:0015631//tubulin binding	GO:0009555//pollen development	gi|42562550|ref|NP_174997.2|/5.16468e-159/formin-like protein 12 [Arabidopsis thaliana]
AT5G62480.2	729	0	2	0.001	0.383867	8.58446	Up	0.262246	0.42189	| Symbols: ATGSTU9, GST14, GST14B, GSTU9 | glutathione S-transferase tau 9 | chr5:25088718-25089593 REVERSE LENGTH=729	GO:0044424//intracellular part	GO:0003824//catalytic activity	GO:0009404//toxin metabolic process	gi|30697688|ref|NP_568954.2|/6.75974e-118/glutathione S-transferase tau 9 [Arabidopsis thaliana]
AT5G48170.1	729	0	2	0.001	0.383867	8.58446	Up	0.262246	0.426573	| Symbols: SLY2 | F-box family protein | chr5:19532537-19533265 REVERSE LENGTH=729	GO:0031461//cullin-RING ubiquitin ligase complex	GO:0005488//binding	GO:2000026//regulation of multicellular organismal development;GO:0010476//gibberellin mediated signaling pathway	gi|15238908|ref|NP_199628.1|/1.28671e-84/F-box protein SNE [Arabidopsis thaliana]
AT1G07060.1	733	0	2	0.001	0.381772	8.57657	Up	0.262246	0.421946	| Symbols: | unknown protein; Has 30 Blast hits to 30 proteins in 10 species: Archae - 0; Bacteria - 0; Metazoa - 0; Fungi - 0; Plants - 30; Viruses - 0; Other Eukaryotes - 0 (source: NCBI BLink). | chr1:2167107-2168397 REVERSE LENGTH=733	-	-	-	gi|15222274|ref|NP_172187.1|/7.03577e-123/uncharacterized protein [Arabidopsis thaliana]
AT3G13550.2	737	0	2	0.001	0.3797	8.56872	Up	0.262246	0.425029	| Symbols: FUS9, EMB144, COP10, CIN4 | Ubiquitin-conjugating enzyme family protein | chr3:4423690-4424883 REVERSE LENGTH=737	GO:0043231//intracellular membrane-bounded organelle	GO:0019787//small conjugating protein ligase activity;GO:0032559	GO:0032446//protein modification by small protein conjugation;GO:0009640//photomorphogenesis	gi|79313223|ref|NP_001030691.1|/1.94496e-96/constitutive photomorphogenesis protein 10 [Arabidopsis thaliana]
AT4G23960.1	369	0	1	0.001	0.379185	8.56676	Up	0.516198	0.64983	| Symbols: | F-box family protein | chr4:12444765-12445323 FORWARD LENGTH=369	-	-	-	gi|75266799|sp|Q9T0B0.1|FB335_ARATH/1.80959e-58/RecName: Full=Probable F-box protein At4g23960
AT1G65346.1	369	0	1	0.001	0.379185	8.56676	Up	0.516198	0.658435	| Symbols: | unknown protein; FUNCTIONS IN: molecular_function unknown; INVOLVED IN: biological_process unknown; LOCATED IN: cellular_component unknown; BEST Arabidopsis thaliana protein match is: unknown protein (TAIR:AT2G07705.1); Has 6 Blast hits to 6 proteins in 2 species: Archae - 0; Bacteria - 0; Metazoa - 0; Fungi - 0; Plants - 6; Viruses - 0; Other Eukaryotes - 0 (source: NCBI BLink). | c…	-	-	-	gi|238478972|ref|NP_001154448.1|/2.88236e-64/uncharacterized protein [Arabidopsis thaliana]
AT3G10300.2	1477	0	4	0.001	0.378929	8.56578	Up	0.0676852	0.145388	| Symbols: | Calcium-binding EF-hand family protein | chr3:3186314-3188205 FORWARD LENGTH=1477	-	GO:0046872//metal ion binding	-	gi|30681239|ref|NP_850998.1|/7.18883e-96/putative calcium-binding protein CML49 [Arabidopsis thaliana]
AT5G06180.2	1480	0	4	0.001	0.37816	8.56285	Up	0.0676852	0.145376	| Symbols: | Protein of unknown function (DUF1022) | chr5:1873162-1876059 FORWARD LENGTH=1480	GO:0031966//mitochondrial membrane	-	-	gi|18415120|ref|NP_568162.1|/0/uncharacterized protein [Arabidopsis thaliana]
AT1G30475.4	1113	0	3	0.001	0.377141	8.55896	Up	0.13323	0.256774	| Symbols: | FUNCTIONS IN: molecular_function unknown; INVOLVED IN: biological_process unknown; BEST Arabidopsis thaliana protein match is: embryo defective 1303 (TAIR:AT1G56200.1); Has 30201 Blast hits to 17322 proteins in 780 species: Archae - 12; Bacteria - 1396; Metazoa - 17338; Fungi - 3422; Plants - 5037; Viruses - 0; Other Eukaryotes - 2996 (source: NCBI BLink). | chr1:10788226-10790125 RE…	-	-	GO:0003006//developmental process involved in reproduction	gi|186479071|ref|NP_001117390.1|/1.09444e-71/uncharacterized protein [Arabidopsis thaliana]
AT3G62650.2	742	0	2	0.001	0.377141	8.55896	Up	0.262246	0.429172	| Symbols: | unknown protein; BEST Arabidopsis thaliana protein match is: unknown protein (TAIR:AT2G47485.1); Has 35333 Blast hits to 34131 proteins in 2444 species: Archae - 798; Bacteria - 22429; Metazoa - 974; Fungi - 991; Plants - 531; Viruses - 0; Other Eukaryotes - 9610 (source: NCBI BLink). | chr3:23168061-23169187 FORWARD LENGTH=742	-	-	-	gi|15228820|ref|NP_191824.1|/2.97348e-68/uncharacterized protein [Arabidopsis thaliana]
AT2G14635.1	371	0	1	0.001	0.377141	8.55896	Up	0.516198	0.656599	| Symbols: | FUNCTIONS IN: molecular_function unknown; INVOLVED IN: biological_process unknown; LOCATED IN: endomembrane system; BEST Arabidopsis thaliana protein match is: ARABIDILLO-1 (TAIR:AT2G44900.1); Has 35333 Blast hits to 34131 proteins in 2444 species: Archae - 798; Bacteria - 22429; Metazoa - 974; Fungi - 991; Plants - 531; Viruses - 0; Other Eukaryotes - 9610 (source: NCBI BLink). | ch…	GO:0043231//intracellular membrane-bounded organelle	GO:0005488//binding;GO:0019787//small conjugating protein ligase activity	GO:0019941//modification-dependent protein catabolic process;GO:0032446//protein modification by small protein conjugation;GO:0048528//post-embryonic root development	gi|42570767|ref|NP_973457.1|/2.38542e-26/uncharacterized protein [Arabidopsis thaliana]
AT1G66870.1	1485	0	4	0.001	0.376887	8.55799	Up	0.0676852	0.145079	| Symbols: | Carbohydrate-binding X8 domain superfamily protein | chr1:24945484-24946968 REVERSE LENGTH=1485	GO:0044464//cell part	GO:0003824//catalytic activity	-	gi|15219760|ref|NP_176859.1|/7.57049e-61/carbohydrate-binding X8 domain-containing protein [Arabidopsis thaliana]
AT4G29740.2	1861	0	5	0.001	0.375925	8.5543	Up	0.0343864	0.0805849	| Symbols: CKX4, ATCKX4 | cytokinin oxidase 4 | chr4:14566265-14569332 FORWARD LENGTH=1861	GO:0044432//endoplasmic reticulum part	GO:0016645//oxidoreductase activity, acting on the CH-NH group of donors;GO:0050662//coenzyme binding;GO:0016641//oxidoreductase activity, acting on the CH-NH2 group of donors, oxygen as acceptor	GO:0009690//cytokinin metabolic process	gi|11120512|gb|AAG30907.1|AF303980_1/0/cytokinin oxidase [Arabidopsis thaliana]
AT4G28340.1	1122	0	3	0.001	0.374116	8.54734	Up	0.13323	0.254925	| Symbols: | unknown protein; BEST Arabidopsis thaliana protein match is: unknown protein (TAIR:AT4G28330.1); Has 46 Blast hits to 46 proteins in 10 species: Archae - 0; Bacteria - 0; Metazoa - 0; Fungi - 0; Plants - 46; Viruses - 0; Other Eukaryotes - 0 (source: NCBI BLink). | chr4:14024534-14025655 REVERSE LENGTH=1122	-	-	-	gi|15235274|ref|NP_194563.1|/1.11748e-55/uncharacterized protein [Arabidopsis thaliana]
AT3G04400.2	748	0	2	0.001	0.374116	8.54734	Up	0.262246	0.422396	| Symbols: emb2171 | Ribosomal protein L14p/L23e family protein | chr3:1167306-1168546 FORWARD LENGTH=748	GO:0015934//large ribosomal subunit	GO:0005198//structural molecule activity	GO:0003006//developmental process involved in reproduction;GO:0010467//gene expression	gi|2341028|gb|AAB70426.1|/2.31256e-68/Strong similarity to 60S ribosomal protein L17 (gb|X01694). EST gb|AA042332 comes from this gene [Arabidopsis thaliana]
AT1G17950.1	1123	0	3	0.001	0.373783	8.54606	Up	0.13323	0.255471	| Symbols: ATMYB52, BW52, MYB52 | myb domain protein 52 | chr1:6177617-6179289 FORWARD LENGTH=1123	GO:0043231//intracellular membrane-bounded organelle	GO:0003676//nucleic acid binding;GO:0001071//nucleic acid binding transcription factor activity	GO:0009725//response to hormone stimulus;GO:0006351//transcription, DNA-dependent	gi|15220910|ref|NP_173237.1|/7.28993e-148/myb domain protein 52 [Arabidopsis thaliana]
AT5G48290.1	750	0	2	0.001	0.373118	8.54349	Up	0.262246	0.431596	| Symbols: | Heavy metal transport/detoxification superfamily protein | chr5:19568917-19569799 FORWARD LENGTH=750	-	GO:0043169//cation binding	GO:0006812//cation transport	gi|18422896|ref|NP_568695.1|/1.08005e-73/heavy metal transport/detoxification domain-containing protein [Arabidopsis thaliana]
AT1G66560.1	750	0	2	0.001	0.373118	8.54349	Up	0.262246	0.431832	| Symbols: WRKY64, ATWRKY64 | WRKY DNA-binding protein 64 | chr1:24833579-24834631 FORWARD LENGTH=750	GO:0043231//intracellular membrane-bounded organelle	GO:0003677//DNA binding;GO:0001071//nucleic acid binding transcription factor activity	GO:0006351//transcription, DNA-dependent;GO:0009755//hormone-mediated signaling pathway	gi|29839608|sp|Q9C557.1|WRK64_ARATH/3.07754e-145/RecName: Full=Probable WRKY transcription factor 64; AltName: Full=WRKY DNA-binding protein 64
AT5G32440.3	1126	0	3	0.001	0.372787	8.54221	Up	0.13323	0.256325	| Symbols: | Ubiquitin system component Cue protein | chr5:12076893-12078603 FORWARD LENGTH=1126	-	-	-	gi|334188002|ref|NP_001190418.1|/1.03083e-117/Ubiquitin system component Cue protein [Arabidopsis thaliana]
AT1G07985.1	751	0	2	0.001	0.372622	8.54157	Up	0.262246	0.42344	| Symbols: | Expressed protein | chr1:2475405-2476155 FORWARD LENGTH=751	-	-	-	gi|42571397|ref|NP_973789.1|/6.19004e-37/uncharacterized protein [Arabidopsis thaliana]
AT1G01530.1	752	0	2	0.001	0.372126	8.53965	Up	0.262246	0.426832	| Symbols: AGL28 | AGAMOUS-like 28 | chr1:192640-193670 REVERSE LENGTH=752	GO:0043231//intracellular membrane-bounded organelle	GO:0001071//nucleic acid binding transcription factor activity;GO:0003677//DNA binding	GO:0048229//gametophyte development;GO:0009657//plastid organization;GO:0006351//transcription, DNA-dependent;GO:0003006//developmental process involved in reproduction	gi|116830847|gb|ABK28380.1|/2.36735e-129/unknown [Arabidopsis thaliana]
AT3G50940.1	1511	0	4	0.001	0.370402	8.53295	Up	0.0676852	0.145195	| Symbols: | P-loop containing nucleoside triphosphate hydrolases superfamily protein | chr3:18933763-18935611 FORWARD LENGTH=1511	GO:0043231//intracellular membrane-bounded organelle	GO:0017111//nucleoside-triphosphatase activity;GO:0032559	-	gi|30693380|ref|NP_190663.2|/0/cytochrome BC1 synthesis-like protein [Arabidopsis thaliana]
AT3G04770.2	1134	0	3	0.001	0.370157	8.53199	Up	0.13323	0.255046	| Symbols: RPSAb | 40s ribosomal protein SA B | chr3:1309294-1310887 REVERSE LENGTH=1134	GO:0015935//small ribosomal subunit;GO:0016020//membrane;GO:0009536//plastid	GO:0005198//structural molecule activity	GO:0006970//response to osmotic stress;GO:0010467//gene expression	gi|30679260|ref|NP_850515.1|/1.45367e-154/40S ribosomal protein Sa-2 [Arabidopsis thaliana]
AT1G51645.1	1514	0	4	0.001	0.369668	8.53009	Up	0.0676852	0.144886	| Symbols: | other RNA | chr1:19149496-19151730 FORWARD LENGTH=1514	GO:0042995//cell projection;GO:0044444//cytoplasmic part;GO:0043234//protein complex	-	GO:0006887//exocytosis	gi|15217995|ref|NP_175575.1|/0/exocyst complex component 7 [Arabidopsis thaliana]
AT1G62790.2	760	0	2	0.001	0.368209	8.52438	Up	0.262246	0.426172	| Symbols: | Bifunctional inhibitor/lipid-transfer protein/seed storage 2S albumin superfamily protein | chr1:23252321-23253743 FORWARD LENGTH=760	GO:0031224//intrinsic to membrane	GO:0004674//protein serine/threonine kinase activity;GO:0032559	GO:0010876;GO:0006464//protein modification process	gi|30696757|ref|NP_849837.1|/6.96942e-52/bifunctional inhibitor/lipid-transfer protein/seed storage 2S albumin-like protein [Arabidopsis thaliana]
AT1G02580.1	2291	0	6	0.001	0.366441	8.51744	Up	0.0174695	0.0442604	| Symbols: MEA, EMB173, FIS1, SDG5 | SET domain-containing protein | chr1:544783-549202 FORWARD LENGTH=2291	GO:0043231//intracellular membrane-bounded organelle	GO:0001071//nucleic acid binding transcription factor activity;GO:0003677//DNA binding;GO:0005515//protein binding	GO:0009642//response to light intensity;GO:0006355//regulation of transcription, DNA-dependent;GO:0040029//regulation of gene expression, epigenetic;GO:0003006//developmental process involved in reproduction	gi|18378985|ref|NP_563658.1|/0/histone-lysine N-methyltransferase MEDEA [Arabidopsis thaliana]
AT3G22260.1	1149	0	3	0.001	0.365325	8.51304	Up	0.13323	0.25392	| Symbols: | Cysteine proteinases superfamily protein | chr3:7870892-7873548 FORWARD LENGTH=1149	GO:0016020//membrane;GO:0043231//intracellular membrane-bounded organelle	GO:0070011	-	gi|18403314|ref|NP_566704.1|/1.8662e-122/OTU-like cysteine protease family protein [Arabidopsis thaliana]
AT4G27160.1	768	0	2	0.001	0.364373	8.50927	Up	0.262246	0.425543	| Symbols: AT2S3, SESA3 | seed storage albumin 3 | chr4:13611796-13612563 FORWARD LENGTH=768	GO:0044464//cell part	GO:0019901//protein kinase binding	-	gi|15237012|ref|NP_194446.1|/1.45806e-89/seed storage albumin 3 [Arabidopsis thaliana]
AT5G20860.1	1539	0	4	0.001	0.363663	8.50646	Up	0.0676852	0.145053	| Symbols: | Plant invertase/pectin methylesterase inhibitor superfamily | chr5:7076890-7079077 REVERSE LENGTH=1539	GO:0030312//external encapsulating structure	GO:0030234//enzyme regulator activity;GO:0004091//carboxylesterase activity	GO:0071555	gi|122214307|sp|Q3E989.1|PME54_ARATH/0/RecName: Full=Probable pectinesterase/pectinesterase inhibitor 54; Includes: RecName: Full=Pectinesterase inhibitor 54; AltName: Full=Pectin methylesterase inhibitor 54; Includes: RecName: Full=Pectinesterase 54; Short=PE 54; AltName: Full=Pectin methylesterase 54; Short=AtPME54; Flags: Precursor
AT1G28395.4	772	0	2	0.001	0.362485	8.50178	Up	0.262246	0.422199	| Symbols: | unknown protein; FUNCTIONS IN: molecular_function unknown; INVOLVED IN: biological_process unknown; LOCATED IN: chloroplast; EXPRESSED IN: 22 plant structures; EXPRESSED DURING: 13 growth stages; BEST Arabidopsis thaliana protein match is: unknown protein (TAIR:AT2G33847.1); Has 30201 Blast hits to 17322 proteins in 780 species: Archae - 12; Bacteria - 1396; Metazoa - 17338; Fungi - …	GO:0009536//plastid	-	-	gi|334182919|ref|NP_001185107.1|/1.30259e-29/uncharacterized protein [Arabidopsis thaliana]
AT2G07775.1	387	0	1	0.001	0.361549	8.49805	Up	0.516198	0.6356	| Symbols: | unknown protein; Has 30201 Blast hits to 17322 proteins in 780 species: Archae - 12; Bacteria - 1396; Metazoa - 17338; Fungi - 3422; Plants - 5037; Viruses - 0; Other Eukaryotes - 2996 (source: NCBI BLink). | chr2:3483318-3484062 FORWARD LENGTH=387	-	-	-	gi|22325575|ref|NP_671808.1|/1.18217e-70/uncharacterized protein [Arabidopsis thaliana]
AT3G11580.2	778	0	2	0.001	0.35969	8.49061	Up	0.262246	0.430103	| Symbols: | AP2/B3-like transcriptional factor family protein | chr3:3650540-3651317 REVERSE LENGTH=778	GO:0043231//intracellular membrane-bounded organelle	GO:0003676//nucleic acid binding;GO:0001071//nucleic acid binding transcription factor activity	GO:0006351//transcription, DNA-dependent;GO:0009628//response to abiotic stimulus	gi|30681791|ref|NP_850559.1|/6.63264e-106/AP2/B3 domain-containing protein [Arabidopsis thaliana]
AT3G24900.1	2655	1	371	0.0544216	19.5518	8.48891	Up	1.43887e-107	5.50459e-106	| Symbols: AtRLP39, RLP39 | receptor like protein 39 | chr3:9099183-9101837 REVERSE LENGTH=2655	GO:0044464//cell part	GO:0016772//transferase activity, transferring phosphorus-containing groups	GO:0023052//signaling	gi|15230222|ref|NP_189134.1|/0/receptor like protein 39 [Arabidopsis thaliana]
AT3G61660.1	390	0	1	0.001	0.358768	8.48691	Up	0.516198	0.669382	| Symbols: | unknown protein; BEST Arabidopsis thaliana protein match is: unknown protein (TAIR:AT2G46375.1); Has 28 Blast hits to 28 proteins in 7 species: Archae - 0; Bacteria - 0; Metazoa - 0; Fungi - 0; Plants - 28; Viruses - 0; Other Eukaryotes - 0 (source: NCBI BLink). | chr3:22816152-22816541 FORWARD LENGTH=390	-	-	-	gi|15233177|ref|NP_191725.1|/2.89904e-72/uncharacterized protein [Arabidopsis thaliana]
AT5G27020.1	781	0	2	0.001	0.358308	8.48506	Up	0.262246	0.428794	| Symbols: | unknown protein; Has 1807 Blast hits to 1807 proteins in 277 species: Archae - 0; Bacteria - 0; Metazoa - 736; Fungi - 347; Plants - 385; Viruses - 0; Other Eukaryotes - 339 (source: NCBI BLink). | chr5:9508098-9508878 FORWARD LENGTH=781	-	-	-	gi|15240429|ref|NP_198054.1|/8.72298e-82/uncharacterized protein [Arabidopsis thaliana]
AT5G57500.1	1172	0	3	0.001	0.358155	8.48444	Up	0.13323	0.255897	| Symbols: | Galactosyltransferase family protein | chr5:23286237-23287571 REVERSE LENGTH=1172	GO:0043231//intracellular membrane-bounded organelle;GO:0031224//intrinsic to membrane;GO:0031410//cytoplasmic vesicle	GO:0016758//transferase activity, transferring hexosyl groups	GO:0006464//protein modification process	gi|15242148|ref|NP_200558.1|/0/Galactosyltransferase family protein [Arabidopsis thaliana]
AT4G18540.1	1563	0	4	0.001	0.358079	8.48413	Up	0.0676852	0.145492	| Symbols: | unknown protein; Has 209 Blast hits to 205 proteins in 54 species: Archae - 0; Bacteria - 17; Metazoa - 2; Fungi - 150; Plants - 40; Viruses - 0; Other Eukaryotes - 0 (source: NCBI BLink). | chr4:10221203-10223028 REVERSE LENGTH=1563	-	-	-	gi|15233920|ref|NP_193589.1|/0/uncharacterized protein [Arabidopsis thaliana]
AT2G33780.1	783	0	2	0.001	0.357393	8.48137	Up	0.262246	0.430045	| Symbols: | VQ motif-containing protein | chr2:14291024-14291806 REVERSE LENGTH=783	-	-	-	gi|15226165|ref|NP_180934.1|/6.11421e-91/VQ motif-containing protein [Arabidopsis thaliana]
AT3G50950.2	2750	0	7	0.001	0.356158	8.47638	Up	0.0088751	0.0240536	| Symbols: ZAR1 | HOPZ-ACTIVATED RESISTANCE 1 | chr3:18935714-18938685 FORWARD LENGTH=2750	-	GO:0016787//hydrolase activity;GO:0032559	GO:0012501//programmed cell death;GO:0006950//response to stress	gi|15230357|ref|NP_190664.1|/0/disease resistance RPP13-like protein 4 [Arabidopsis thaliana]
AT3G52090.2	786	0	2	0.001	0.356029	8.47585	Up	0.262246	0.433278	| Symbols: NRPB11 | DNA-directed RNA polymerase, RBP11-like | chr3:19317849-19319123 REVERSE LENGTH=786	GO:0016591//DNA-directed RNA polymerase II, holoenzyme;GO:0055029	GO:0034062//RNA polymerase activity;GO:0003676//nucleic acid binding;GO:0005515//protein binding	GO:0010467//gene expression	gi|334185913|ref|NP_001190064.1|/2.17968e-80/DNA-directed RNA polymerase II subunit RPB11 [Arabidopsis thaliana]
AT2G29460.1	906	1	367	0.15948	56.6782	8.47327	Up	2.13688e-106	8.04758e-105	| Symbols: ATGSTU4, GST22, GSTU4 | glutathione S-transferase tau 4 | chr2:12626536-12627678 REVERSE LENGTH=906	GO:0044424//intracellular part	GO:0003824//catalytic activity	GO:0009404//toxin metabolic process	gi|15227086|ref|NP_180507.1|/2.41696e-116/glutathione S-transferase [Arabidopsis thaliana]
AT4G15010.1	1575	0	4	0.001	0.355351	8.4731	Up	0.0676852	0.145234	| Symbols: | Mitochondrial substrate carrier family protein | chr4:8572905-8575231 REVERSE LENGTH=1575	GO:0019866//organelle inner membrane;GO:0031224//intrinsic to membrane	-	GO:0046907//intracellular transport	gi|18414359|ref|NP_567453.1|/2.1396e-178/Mitochondrial substrate carrier family protein [Arabidopsis thaliana]
AT1G18980.1	792	0	2	0.001	0.353332	8.46488	Up	0.262246	0.429637	| Symbols: | RmlC-like cupins superfamily protein | chr1:6557254-6558045 REVERSE LENGTH=792	GO:0005576//extracellular region;GO:0031410//cytoplasmic vesicle	GO:0046914//transition metal ion binding;GO:0003824//catalytic activity	-	gi|15221902|ref|NP_173332.1|/3.61048e-115/germin-like protein subfamily T member 2 [Arabidopsis thaliana]
AT5G43410.1	396	0	1	0.001	0.353332	8.46488	Up	0.516198	0.63693	| Symbols: | Integrase-type DNA-binding superfamily protein | chr5:17435010-17435405 REVERSE LENGTH=396	-	GO:0001071//nucleic acid binding transcription factor activity	GO:0006351//transcription, DNA-dependent;GO:0000160//two-component signal transduction system (phosphorelay)	gi|116831575|gb|ABK28740.1|/1.49176e-36/unknown [Arabidopsis thaliana]
AT4G26200.1	1586	0	4	0.001	0.352886	8.46306	Up	0.0676852	0.145324	| Symbols: ACS7, ATACS7 | 1-amino-cyclopropane-1-carboxylate synthase 7 | chr4:13275307-13277188 FORWARD LENGTH=1586	-	GO:0005515//protein binding;GO:0016740//transferase activity;GO:0048037//cofactor binding;GO:0016846//carbon-sulfur lyase activity	GO:0008652//cellular amino acid biosynthetic process;GO:0009692	gi|15236142|ref|NP_194350.1|/0/1-aminocyclopropane-1-carboxylate synthase 7 [Arabidopsis thaliana]
AT3G13235.3	1590	0	4	0.001	0.351998	8.45943	Up	0.0676852	0.145738	| Symbols: | ubiquitin family protein | chr3:4271232-4274436 REVERSE LENGTH=1590	GO:0044444//cytoplasmic part;GO:0043231//intracellular membrane-bounded organelle	GO:0004175//endopeptidase activity	GO:0019538//protein metabolic process;GO:0010038//response to metal ion	gi|334185304|ref|NP_001189876.1|/0/DNA damage-inducible protein 1 [Arabidopsis thaliana]
AT4G36600.1	1194	0	3	0.001	0.351556	8.45761	Up	0.13323	0.257122	| Symbols: | Late embryogenesis abundant (LEA) protein | chr4:17263666-17265100 FORWARD LENGTH=1194	-	-	GO:0003006//developmental process involved in reproduction	gi|240256188|ref|NP_195378.5|/3.22244e-173/Late embryogenesis abundant (LEA) protein [Arabidopsis thaliana]
AT4G28811.1	1993	0	5	0.001	0.351027	8.45544	Up	0.0343864	0.0807257	| Symbols: | basic helix-loop-helix (bHLH) DNA-binding superfamily protein | chr4:14225208-14228071 FORWARD LENGTH=1993	GO:0044464//cell part	GO:0005515//protein binding	GO:0009845//seed germination;GO:0009640//photomorphogenesis;GO:0006779//porphyrin-containing compound biosynthetic process;GO:0007165//signal transduction;GO:0006351//transcription, DNA-dependent	gi|145334163|ref|NP_001078462.1|/0/transcription factor bHLH119 [Arabidopsis thaliana]
AT3G15980.1	3200	0	8	0.001	0.349798	8.45038	Up	0.00450886	0.0129134	| Symbols: | Coatomer, beta' subunit | chr3:5411363-5418541 REVERSE LENGTH=3200	GO:0030120//vesicle coat	GO:0004683//calmodulin-dependent protein kinase activity	GO:0015031//protein transport	gi|30683862|ref|NP_850592.1|/0/coatomer subunit beta'-3 [Arabidopsis thaliana]
AT1G73510.1	804	0	2	0.001	0.348058	8.44318	Up	0.262246	0.433603	| Symbols: | unknown protein; Has 7 Blast hits to 7 proteins in 2 species: Archae - 0; Bacteria - 0; Metazoa - 0; Fungi - 0; Plants - 7; Viruses - 0; Other Eukaryotes - 0 (source: NCBI BLink). | chr1:27642386-27643189 REVERSE LENGTH=804	-	-	-	gi|15219483|ref|NP_177493.1|/8.93868e-77/uncharacterized protein [Arabidopsis thaliana]
AT1G54000.1	1609	0	4	0.001	0.347842	8.44229	Up	0.0676852	0.145259	| Symbols: | GDSL-like Lipase/Acylhydrolase superfamily protein | chr1:20154169-20156419 REVERSE LENGTH=1609	GO:0005618//cell wall;GO:0005840//ribosome;GO:0009526//plastid envelope;GO:0042579//microbody;GO:0031090//organelle membrane;GO:0005576//extracellular region;GO:0005773//vacuole	GO:0005488//binding;GO:0016788//hydrolase activity, acting on ester bonds	GO:0006952//defense response;GO:0051707//response to other organism;GO:0019759	gi|15221019|ref|NP_175802.1|/0/GDSL esterase/lipase [Arabidopsis thaliana]
AT5G61310.1	405	0	1	0.001	0.34548	8.43246	Up	0.516198	0.659305	| Symbols: | Cytochrome c oxidase subunit Vc family protein | chr5:24653422-24654860 REVERSE LENGTH=405	GO:0005746//mitochondrial respiratory chain	GO:0015002//heme-copper terminal oxidase activity	GO:0022904//respiratory electron transport chain	gi|48428151|sp|Q9FLK2.1|CX5C3_ARATH/9.97838e-17/RecName: Full=Probable cytochrome c oxidase subunit 5C-3; AltName: Full=Cytochrome c oxidase polypeptide Vc-3
AT4G27900.1	1218	0	3	0.001	0.344629	8.4289	Up	0.13323	0.255734	| Symbols: | CCT motif family protein | chr4:13890644-13892995 FORWARD LENGTH=1218	-	-	-	gi|15234310|ref|NP_194519.1|/2.29779e-134/CCT motif family protein [Arabidopsis thaliana]
AT1G10210.1	1631	0	4	0.001	0.34315	8.4227	Up	0.0676852	0.145015	| Symbols: ATMPK1, MPK1 | mitogen-activated protein kinase 1 | chr1:3349219-3351180 FORWARD LENGTH=1631	-	GO:0004702//receptor signaling protein serine/threonine kinase activity;GO:0032559	GO:0006464//protein modification process;GO:0009755//hormone-mediated signaling pathway	gi|15218451|ref|NP_172492.1|/0/mitogen-activated protein kinase 1 [Arabidopsis thaliana]
AT5G19930.1	1226	0	3	0.001	0.34238	8.41946	Up	0.13323	0.256406	| Symbols: | Protein of unknown function DUF92, transmembrane | chr5:6737578-6739348 REVERSE LENGTH=1226	GO:0031224//intrinsic to membrane	-	-	gi|18420075|ref|NP_568386.1|/1.45472e-136/uncharacterized protein [Arabidopsis thaliana]
AT3G16700.1	818	0	2	0.001	0.342101	8.41828	Up	0.262246	0.424488	| Symbols: | Fumarylacetoacetate (FAA) hydrolase family | chr3:5687721-5689719 FORWARD LENGTH=818	GO:0043231//intracellular membrane-bounded organelle	GO:0046914//transition metal ion binding;GO:0016831//carboxy-lyase activity	-	gi|15228286|ref|NP_188292.1|/5.9095e-124/fumarylacetoacetate hydrolase [Arabidopsis thaliana]
AT5G52890.2	1639	0	4	0.001	0.341475	8.41564	Up	0.0676852	0.144758	| Symbols: | AT hook motif-containing protein | chr5:21444835-21447240 REVERSE LENGTH=1639	-	GO:0003676//nucleic acid binding	-	gi|334188349|ref|NP_001190525.1|/0/AT hook motif-containing protein [Arabidopsis thaliana]
AT4G10845.1	821	0	2	0.001	0.340851	8.413	Up	0.262246	0.429521	| Symbols: | unknown protein; FUNCTIONS IN: molecular_function unknown; INVOLVED IN: biological_process unknown; LOCATED IN: mitochondrion; EXPRESSED IN: sperm cell, male gametophyte, pollen tube; EXPRESSED DURING: L mature pollen stage; BEST Arabidopsis thaliana protein match is: Protein of unknown function (DUF3414) (TAIR:AT4G38760.1); Has 6 Blast hits to 6 proteins in 3 species: Archae - 0; Ba…	-	-	-	gi|240255780|ref|NP_567365.4|/8.77099e-51/uncharacterized protein [Arabidopsis thaliana]
AT2G07773.1	822	0	2	0.001	0.340436	8.41124	Up	0.262246	0.430425	| Symbols: | unknown protein; BEST Arabidopsis thaliana protein match is: unknown protein (TAIR:ATMG00910.1); Has 35333 Blast hits to 34131 proteins in 2444 species: Archae - 798; Bacteria - 22429; Metazoa - 974; Fungi - 991; Plants - 531; Viruses - 0; Other Eukaryotes - 9610 (source: NCBI BLink). | chr2:3240838-3241659 REVERSE LENGTH=822	-	-	-	gi|42570725|ref|NP_973436.1|/9.19505e-141/uncharacterized protein [Arabidopsis thaliana]
AT4G29550.1	1236	0	3	0.001	0.33961	8.40774	Up	0.13323	0.254482	| Symbols: | Protein of unknown function (DUF626) | chr4:14502212-14503847 FORWARD LENGTH=1236	-	-	-	gi|18417418|ref|NP_567829.1|/0/uncharacterized protein [Arabidopsis thaliana]
AT5G53740.1	828	0	2	0.001	0.33797	8.40075	Up	0.262246	0.424602	| Symbols: | unknown protein; FUNCTIONS IN: molecular_function unknown; INVOLVED IN: biological_process unknown; LOCATED IN: chloroplast; EXPRESSED IN: synergid; BEST Arabidopsis thaliana protein match is: unknown protein (TAIR:AT5G53905.1); Has 1807 Blast hits to 1807 proteins in 277 species: Archae - 0; Bacteria - 0; Metazoa - 736; Fungi - 347; Plants - 385; Viruses - 0; Other Eukaryotes - 339 …	GO:0009536//plastid	-	-	gi|15238830|ref|NP_200185.1|/6.86042e-160/uncharacterized protein [Arabidopsis thaliana]
AT1G54870.1	1243	0	3	0.001	0.337698	8.39959	Up	0.13323	0.255491	| Symbols: | NAD(P)-binding Rossmann-fold superfamily protein | chr1:20459006-20460647 FORWARD LENGTH=1243	-	GO:0004312//fatty acid synthase activity	GO:0008152//metabolic process	gi|79366418|ref|NP_564670.2|/0/Rossmann-fold NAD(P)-binding domain-containing protein [Arabidopsis thaliana]
AT3G18520.1	2078	0	5	0.001	0.336668	8.39518	Up	0.0343864	0.0810484	| Symbols: HDA15, ATHDA15 | histone deacetylase 15 | chr3:6361176-6365615 FORWARD LENGTH=2078	GO:0043231//intracellular membrane-bounded organelle	GO:0046914//transition metal ion binding	GO:0006476//protein deacetylation;GO:0009292//genetic transfer	gi|18401915|ref|NP_566612.1|/0/histone deacetylase 15 [Arabidopsis thaliana]
AT5G45440.1	1248	0	3	0.001	0.336345	8.3938	Up	0.13323	0.257164	| Symbols: | P-loop containing nucleoside triphosphate hydrolases superfamily protein | chr5:18412308-18413555 REVERSE LENGTH=1248	-	GO:0032559	GO:0012501//programmed cell death	gi|46395980|sp|Q9FHJ2.1|DRL34_ARATH/0/RecName: Full=Probable disease resistance protein At5g45440
AT1G54070.1	416	0	1	0.001	0.336345	8.3938	Up	0.516198	0.643896	| Symbols: | Dormancy/auxin associated family protein | chr1:20182639-20183242 FORWARD LENGTH=416	-	-	-	gi|15221029|ref|NP_175809.1|/3.12569e-55/Dormancy/auxin associated family protein [Arabidopsis thaliana]
AT3G51370.2	1671	0	4	0.001	0.334936	8.38774	Up	0.0676852	0.145066	| Symbols: | Protein phosphatase 2C family protein | chr3:19069371-19072195 FORWARD LENGTH=1671	GO:0043234//protein complex;GO:0016020//membrane	GO:0043169//cation binding;GO:0004721//phosphoprotein phosphatase activity	GO:0006464//protein modification process	gi|75265640|sp|Q9SD12.1|P2C46_ARATH/0/RecName: Full=Probable protein phosphatase 2C 46; Short=AtPP2C46; Flags: Precursor
AT2G30840.1	1256	0	3	0.001	0.334202	8.38458	Up	0.13323	0.257102	| Symbols: | 2-oxoglutarate (2OG) and Fe(II)-dependent oxygenase superfamily protein | chr2:13135430-13136849 REVERSE LENGTH=1256	-	GO:0016641//oxidoreductase activity, acting on the CH-NH2 group of donors, oxygen as acceptor;GO:0016706//oxidoreductase activity, acting on paired donors, with incorporation or reduction of molecular oxygen, 2-oxoglutarate as one donor, and incorporation of one atom each of oxygen into both donors	GO:0008152//metabolic process	gi|15224576|ref|NP_180642.1|/0/2-oxoglutarate (2OG) and Fe(II)-dependent oxygenase-like protein [Arabidopsis thaliana]
AT4G38010.1	1680	0	4	0.001	0.333141	8.37999	Up	0.0676852	0.145002	| Symbols: | Pentatricopeptide repeat (PPR-like) superfamily protein | chr4:17859582-17861261 REVERSE LENGTH=1680	-	-	-	gi|15233645|ref|NP_195514.1|/0/pentatricopeptide repeat-containing protein [Arabidopsis thaliana]
AT1G66380.1	420	0	1	0.001	0.333141	8.37999	Up	0.516198	0.633631	| Symbols: MYB114, AtMYB114 | myb domain protein 114 | chr1:24757413-24758490 FORWARD LENGTH=420	GO:0043231//intracellular membrane-bounded organelle;GO:0016021//integral to membrane	GO:0003676//nucleic acid binding;GO:0001071//nucleic acid binding transcription factor activity;GO:0016791//phosphatase activity	GO:0009725//response to hormone stimulus;GO:0009718//anthocyanin biosynthetic process;GO:0006801//superoxide metabolic process;GO:0019637//organophosphate metabolic process;GO:0006970//response to osmotic stress;GO:0006351//transcription, DNA-dependent;GO:0010182//sugar mediated signaling pathway	gi|116830991|gb|ABK28451.1|/4.0268e-74/unknown [Arabidopsis thaliana]
AT2G29870.1	420	0	1	0.001	0.333141	8.37999	Up	0.516198	0.670317	| Symbols: | Aquaporin-like superfamily protein | chr2:12741192-12741791 FORWARD LENGTH=420	GO:0043231//intracellular membrane-bounded organelle;GO:0031224//intrinsic to membrane	GO:0008028//monocarboxylic acid transmembrane transporter activity;GO:0005372//water transmembrane transporter activity;GO:0015103//inorganic anion transmembrane transporter activity	GO:0015698//inorganic anion transport;GO:0010035//response to inorganic substance;GO:0006950//response to stress;GO:0055085//transmembrane transport;GO:0015711//organic anion transport	gi|15227662|ref|NP_180548.1|/3.65055e-67/aquaporin NIP [Arabidopsis thaliana]
AT5G19380.1	1683	0	4	0.001	0.332548	8.37742	Up	0.0676852	0.145803	| Symbols: CLT1 | CRT (chloroquine-resistance transporter)-like transporter 1 | chr5:6526825-6530592 REVERSE LENGTH=1683	GO:0043231//intracellular membrane-bounded organelle	-	GO:0042939//tripeptide transport;GO:0010038//response to metal ion	gi|18419900|ref|NP_568373.1|/0/CRT (chloroquine-resistance transporter)-like transporter 1 [Arabidopsis thaliana]
AT2G46370.2	2105	0	5	0.001	0.33235	8.37656	Up	0.0343864	0.0809773	| Symbols: JAR1, FIN219 | Auxin-responsive GH3 family protein | chr2:19033782-19036659 FORWARD LENGTH=2105	GO:0043231//intracellular membrane-bounded organelle	GO:0016779//nucleotidyltransferase activity;GO:0016881//acid-amino acid ligase activity;GO:0005515//protein binding;GO:0032559	GO:0009411//response to UV;GO:0031407//oxylipin metabolic process;GO:0010118//stomatal movement;GO:0009636//response to toxin;GO:0009611//response to wounding;GO:0007602//phototransduction;GO:0002218//activation of innate immune response;GO:0009733//response to auxin stimulus;GO:0009639//response to red or far red light;GO:0009814//defense response, incompatible interaction	gi|334184935|ref|NP_001189757.1|/0/putative auxin-responsive protein [Arabidopsis thaliana]
AT3G51860.1	1805	12	4115	0.960594	318.985	8.37535	Up	0	0	| Symbols: CAX3, ATHCX1, CAX1-LIKE, ATCAX3 | cation exchanger 3 | chr3:19239427-19242913 FORWARD LENGTH=1805	GO:0000325//plant-type vacuole;GO:0031090//organelle membrane	GO:0005488//binding;GO:0015368//calcium:cation antiporter activity	GO:0051707//response to other organism;GO:0010038//response to metal ion;GO:0015672//monovalent inorganic cation transport;GO:0009409//response to cold;GO:0006875//cellular metal ion homeostasis;GO:0006970//response to osmotic stress;GO:0006816//calcium ion transport;GO:0072503;GO:0044237//cellular metabolic process	gi|30693547|ref|NP_190754.2|/0/vacuolar cation/proton exchanger 3 [Arabidopsis thaliana]
AT1G10040.1	1689	0	4	0.001	0.331366	8.37228	Up	0.0676852	0.145143	| Symbols: | alpha/beta-Hydrolases superfamily protein | chr1:3275891-3278697 REVERSE LENGTH=1689	-	-	-	gi|115311477|gb|ABI93919.1|/0/At1g10040 [Arabidopsis thaliana]
AT1G01140.1	1689	0	4	0.001	0.331366	8.37228	Up	0.0676852	0.145608	| Symbols: CIPK9, SnRK3.12, PKS6 | CBL-interacting protein kinase 9 | chr1:64166-67625 REVERSE LENGTH=1689	-	GO:0004674//protein serine/threonine kinase activity;GO:0032559	GO:0009267//cellular response to starvation;GO:0009743//response to carbohydrate stimulus;GO:0006813//potassium ion transport;GO:0023052//signaling;GO:0006970//response to osmotic stress;GO:0006464//protein modification process	gi|15223317|ref|NP_171622.1|/0/CBL-interacting serine/threonine-protein kinase 9 [Arabidopsis thaliana]
AT5G65050.2	845	0	2	0.001	0.33117	8.37143	Up	0.262246	0.432038	| Symbols: AGL31, MAF2 | AGAMOUS-like 31 | chr5:25982289-25985925 FORWARD LENGTH=845	GO:0043231//intracellular membrane-bounded organelle	GO:0001071//nucleic acid binding transcription factor activity;GO:0003677//DNA binding	GO:0010048//vernalization response;GO:0009908//flower development;GO:0006351//transcription, DNA-dependent	gi|145334905|ref|NP_001078798.1|/2.01223e-90/agamous-like MADS-box protein AGL31 [Arabidopsis thaliana]
AT5G48440.2	1691	0	4	0.001	0.330974	8.37058	Up	0.0676852	0.145131	| Symbols: | FAD-dependent oxidoreductase family protein | chr5:19629767-19632638 REVERSE LENGTH=1691	GO:0043231//intracellular membrane-bounded organelle	GO:0003824//catalytic activity	-	gi|79531915|ref|NP_199655.3|/0/FAD-dependent oxidoreductase [Arabidopsis thaliana]
AT1G15920.1	1270	0	3	0.001	0.330518	8.36859	Up	0.13323	0.257369	| Symbols: | Polynucleotidyl transferase, ribonuclease H-like superfamily protein | chr1:5469558-5470827 FORWARD LENGTH=1270	GO:0043231//intracellular membrane-bounded organelle	GO:0000175//3'-5'-exoribonuclease activity;GO:0005488//binding	GO:0016070//RNA metabolic process	gi|75336876|sp|Q9S9P2.1|CAF1B_ARATH/8.30124e-167/RecName: Full=Probable CCR4-associated factor 1 homolog 2
AT3G01730.1	430	0	1	0.001	0.325394	8.34604	Up	0.516198	0.633181	| Symbols: | unknown protein; Has 8 Blast hits to 8 proteins in 2 species: Archae - 0; Bacteria - 0; Metazoa - 0; Fungi - 0; Plants - 8; Viruses - 0; Other Eukaryotes - 0 (source: NCBI BLink). | chr3:266558-266987 FORWARD LENGTH=430	GO:0031224//intrinsic to membrane	-	GO:0048588//developmental cell growth	gi|18395926|ref|NP_566149.1|/2.78908e-35/uncharacterized protein [Arabidopsis thaliana]
AT1G05880.2	1726	0	4	0.001	0.324263	8.34102	Up	0.0676852	0.14481	| Symbols: ARI12 | RING/U-box superfamily protein | chr1:1775643-1778553 FORWARD LENGTH=1726	-	GO:0046914//transition metal ion binding	-	gi|218563494|sp|Q84RQ9.2|ARI12_ARATH/0/RecName: Full=Probable E3 ubiquitin-protein ligase ARI12; AltName: Full=ARIADNE-like protein ARI12; AltName: Full=Protein ariadne homolog 12
AT2G03880.1	2167	0	5	0.001	0.322841	8.33468	Up	0.0343864	0.0809616	| Symbols: REME1 | Pentatricopeptide repeat (PPR) superfamily protein | chr2:1181537-1183703 FORWARD LENGTH=2167	-	-	-	gi|15227724|ref|NP_178481.1|/0/pentatricopeptide repeat-containing protein [Arabidopsis thaliana]
AT2G44500.1	2183	0	5	0.001	0.320475	8.32407	Up	0.0343864	0.0810326	| Symbols: | O-fucosyltransferase family protein | chr2:18374341-18376790 FORWARD LENGTH=2183	GO:0009536//plastid	-	-	gi|15224887|ref|NP_181978.1|/0/axi 1 protein-like protein [Arabidopsis thaliana]
AT3G45620.2	1747	0	4	0.001	0.320365	8.32357	Up	0.0676852	0.145427	| Symbols: | Transducin/WD40 repeat-like superfamily protein | chr3:16745882-16748156 FORWARD LENGTH=1747	GO:0031461//cullin-RING ubiquitin ligase complex	GO:0005488//binding	-	gi|334185746|ref|NP_001190014.1|/0/transducin/WD40 domain-containing protein [Arabidopsis thaliana]
AT3G27660.1	874	0	2	0.001	0.320182	8.32275	Up	0.262246	0.42865	| Symbols: OLEO4, OLE3 | oleosin 4 | chr3:10243755-10245023 FORWARD LENGTH=874	GO:0005811//lipid particle;GO:0031224//intrinsic to membrane	-	GO:0010876;GO:0009409//response to cold;GO:0048316//seed development	gi|15232227|ref|NP_189403.1|/5.65457e-75/oleosin 4 [Arabidopsis thaliana]
AT2G28920.1	438	0	1	0.001	0.319451	8.31945	Up	0.516198	0.669239	| Symbols: | RING/U-box superfamily protein | chr2:12418017-12418454 FORWARD LENGTH=438	GO:0043231//intracellular membrane-bounded organelle;GO:0043232;GO:0044444//cytoplasmic part	GO:0046914//transition metal ion binding	-	gi|15227000|ref|NP_180458.1|/8.47153e-77/RING/U-box domain-containing protein [Arabidopsis thaliana]
AT1G78340.1	877	0	2	0.001	0.319086	8.3178	Up	0.262246	0.431773	| Symbols: ATGSTU22, GSTU22 | glutathione S-transferase TAU 22 | chr1:29472892-29473863 REVERSE LENGTH=877	GO:0009532//plastid stroma;GO:0031090//organelle membrane;GO:0005576//extracellular region	GO:0042277//peptide binding;GO:0016765//transferase activity, transferring alkyl or aryl (other than methyl) groups;GO:0005515//protein binding;GO:0016846//carbon-sulfur lyase activity	GO:0010038//response to metal ion;GO:0009414//response to water deprivation;GO:0009404//toxin metabolic process;GO:0009639//response to red or far red light	gi|15218304|ref|NP_177956.1|/2.69021e-125/glutathione S-transferase TAU 22 [Arabidopsis thaliana]
AT1G05710.1	878	0	2	0.001	0.318723	8.31616	Up	0.262246	0.42429	| Symbols: | basic helix-loop-helix (bHLH) DNA-binding superfamily protein | chr1:1716022-1717275 FORWARD LENGTH=878	GO:0043231//intracellular membrane-bounded organelle	GO:0001071//nucleic acid binding transcription factor activity	GO:0009725//response to hormone stimulus;GO:0006351//transcription, DNA-dependent	gi|18390560|ref|NP_563746.1|/2.91452e-79/basic helix-loop-helix domain-containing protein [Arabidopsis thaliana]
AT3G56280.1	879	0	2	0.001	0.31836	8.31452	Up	0.262246	0.429433	| Symbols: | pseudogene, protein kinase family, contains protein kinase domain, Pfam:PF00069; blastp match of 44% identity and 9.2e-11 P-value to GP|3947676|emb|CAA21067.1||AL031652 dJ1119D9.1 (PAK5 (KIAA1264) (P21-Rho-binding domain containing serine/threonine protein kinase)) {Homo sapiens} | chr3:20876567-20877445 FORWARD LENGTH=879	-	GO:0016301//kinase activity;GO:0032559	GO:0006464//protein modification process	gi|297816952|ref|XP_002876359.1|/9.23602e-150/hypothetical protein ARALYDRAFT_348712 [Arabidopsis lyrata subsp. lyrata]
AT1G11540.1	1320	0	3	0.001	0.317999	8.31288	Up	0.13323	0.254502	| Symbols: | Sulfite exporter TauE/SafE family protein | chr1:3875442-3877155 REVERSE LENGTH=1320	GO:0031224//intrinsic to membrane	GO:0005488//binding	-	gi|6554197|gb|AAF16643.1|AC011661_21/0/T23J18.20 [Arabidopsis thaliana]
AT4G01925.1	881	0	2	0.001	0.317638	8.31124	Up	0.262246	0.429259	| Symbols: | Cysteine/Histidine-rich C1 domain family protein | chr4:833173-834340 REVERSE LENGTH=881	-	-	-	gi|334186281|ref|NP_680558.2|/4.12668e-166/cysteine/histidine-rich C1 domain-containing protein [Arabidopsis thaliana]
AT4G19095.1	441	0	1	0.001	0.317277	8.3096	Up	0.516198	0.645895	| Symbols: | unknown protein; Has 30201 Blast hits to 17322 proteins in 780 species: Archae - 12; Bacteria - 1396; Metazoa - 17338; Fungi - 3422; Plants - 5037; Viruses - 0; Other Eukaryotes - 2996 (source: NCBI BLink). | chr4:10452889-10453521 REVERSE LENGTH=441	-	-	-	gi|116831377|gb|ABK28641.1|/8.04022e-27/unknown [Arabidopsis thaliana]
AT3G09350.3	1766	0	4	0.001	0.316918	8.30797	Up	0.0676852	0.145686	| Symbols: Fes1A | Fes1A | chr3:2871045-2873312 FORWARD LENGTH=1766	-	GO:0031072//heat shock protein binding	GO:0006970//response to osmotic stress	gi|6478927|gb|AAF14032.1|AC011436_16/0/hypothetical protein [Arabidopsis thaliana]
AT5G52000.1	1326	0	3	0.001	0.31656	8.30633	Up	0.13323	0.254321	| Symbols: IMPA-8 | importin alpha isoform 8 | chr5:21119024-21121119 REVERSE LENGTH=1326	GO:0030312//external encapsulating structure;GO:0031981//nuclear lumen;GO:0044444//cytoplasmic part;GO:0012505//endomembrane system	GO:0005488//binding;GO:0022892	GO:0009987//cellular process;GO:0003006//developmental process involved in reproduction;GO:0015031//protein transport	gi|15242247|ref|NP_200013.1|/0/importin alpha isoform 8 [Arabidopsis thaliana]
AT4G21580.1	1335	0	3	0.001	0.314426	8.29657	Up	0.13323	0.2541	| Symbols: | oxidoreductase, zinc-binding dehydrogenase family protein | chr4:11475719-11477768 FORWARD LENGTH=1335	-	GO:0016655//oxidoreductase activity, acting on NADH or NADPH, quinone or similar compound as acceptor;GO:0046914//transition metal ion binding	GO:0008152//metabolic process	gi|15724164|gb|AAL06474.1|AF411784_1/0/AT4g21580/F18E5_200 [Arabidopsis thaliana]
AT2G35035.1	890	0	2	0.001	0.314426	8.29657	Up	0.262246	0.42836	| Symbols: URED | urease accessory protein D | chr2:14763382-14765045 REVERSE LENGTH=890	GO:0044424//intracellular part	GO:0046914//transition metal ion binding	GO:0043085//positive regulation of catalytic activity	gi|30686277|ref|NP_850239.1|/6.28926e-154/urease accessory protein D [Arabidopsis thaliana]
AT4G30880.1	445	0	1	0.001	0.314426	8.29657	Up	0.516198	0.641052	| Symbols: | Bifunctional inhibitor/lipid-transfer protein/seed storage 2S albumin superfamily protein | chr4:15035207-15035843 FORWARD LENGTH=445	GO:0044464//cell part	GO:0016787//hydrolase activity;GO:0005488//binding	GO:0010876	gi|42567284|ref|NP_194817.2|/2.89432e-59/bifunctional inhibitor/lipid-transfer protein/seed storage 2S albumin-like protein [Arabidopsis thaliana]
AT4G16520.2	892	0	2	0.001	0.313721	8.29334	Up	0.262246	0.432332	| Symbols: ATG8F | Ubiquitin-like superfamily protein | chr4:9306685-9308442 REVERSE LENGTH=892	-	GO:0015631//tubulin binding;GO:0004871//signal transducer activity	-	gi|18414683|ref|NP_567504.1|/5.66515e-54/autophagy-related protein 8f [Arabidopsis thaliana]
AT1G13480.1	1340	0	3	0.001	0.313252	8.29118	Up	0.13323	0.256876	| Symbols: | Protein of unknown function (DUF1262) | chr1:4622634-4624070 REVERSE LENGTH=1340	-	-	-	gi|15222860|ref|NP_172805.1|/0/uncharacterized protein [Arabidopsis thaliana]
AT1G72870.1	1787	0	4	0.001	0.313194	8.29091	Up	0.0676852	0.145337	| Symbols: | Disease resistance protein (TIR-NBS class) | chr1:27421023-27423184 FORWARD LENGTH=1787	GO:0044425//membrane part	GO:0032559	GO:0006952//defense response;GO:0012501//programmed cell death;GO:0023052//signaling	gi|15218619|ref|NP_177430.1|/0/TIR-NBS class of disease resistance protein [Arabidopsis thaliana]
AT3G59450.1	447	0	1	0.001	0.313019	8.29011	Up	0.516198	0.647235	| Symbols: | Calcium-binding EF-hand family protein | chr3:21972840-21974923 FORWARD LENGTH=447	GO:0044464//cell part	GO:0046872//metal ion binding	-	gi|75335597|sp|Q9LX26.1|CML46_ARATH/3.49989e-81/RecName: Full=Probable calcium-binding protein CML46; AltName: Full=Calmodulin-like protein 46
AT1G49150.1	447	0	1	0.001	0.313019	8.29011	Up	0.516198	0.647874	| Symbols: | unknown protein; Has 6 Blast hits to 6 proteins in 2 species: Archae - 0; Bacteria - 0; Metazoa - 0; Fungi - 0; Plants - 6; Viruses - 0; Other Eukaryotes - 0 (source: NCBI BLink). | chr1:18178577-18179023 FORWARD LENGTH=447	-	-	-	gi|15222052|ref|NP_175341.1|/3.41359e-52/uncharacterized protein [Arabidopsis thaliana]
AT4G38560.2	1791	0	4	0.001	0.312494	8.28769	Up	0.0676852	0.144771	| Symbols: | Arabidopsis phospholipase-like protein (PEARLI 4) family | chr4:18029198-18031333 FORWARD LENGTH=1791	-	-	-	gi|145334263|ref|NP_001078512.1|/0/phospholipase like protein (PEARLI 4) [Arabidopsis thaliana]
AT5G56510.1	1791	0	4	0.001	0.312494	8.28769	Up	0.0676852	0.144912	| Symbols: APUM12, PUM12 | pumilio 12 | chr5:22881721-22883842 FORWARD LENGTH=1791	GO:0043231//intracellular membrane-bounded organelle	GO:0003676//nucleic acid binding	-	gi|22327888|ref|NP_200462.2|/0/pumilio 12 [Arabidopsis thaliana]
AT1G51620.1	1344	0	3	0.001	0.31232	8.28688	Up	0.13323	0.257287	| Symbols: | Protein kinase superfamily protein | chr1:19140130-19141787 FORWARD LENGTH=1344	GO:0016020//membrane	GO:0004672//protein kinase activity;GO:0032559	GO:0006464//protein modification process;GO:0007167//enzyme linked receptor protein signaling pathway	gi|12321664|gb|AAG50866.1|AC025294_4/0/protein kinase, putative [Arabidopsis thaliana]
AT4G21850.2	898	0	2	0.001	0.311624	8.28366	Up	0.262246	0.427724	| Symbols: ATMSRB9, MSRB9 | methionine sulfoxide reductase B9 | chr4:11591116-11592238 REVERSE LENGTH=898	GO:0009532//plastid stroma	GO:0016671//oxidoreductase activity, acting on a sulfur group of donors, disulfide as acceptor	GO:0008152//metabolic process;GO:0000302//response to reactive oxygen species	gi|18415777|ref|NP_567638.1|/2.4655e-75/peptide methionine sulfoxide reductase B9 [Arabidopsis thaliana]
AT5G54661.1	449	0	1	0.001	0.311624	8.28366	Up	0.516198	0.63745	| Symbols: | Pseudogene of AT5G54660; heat shock protein-related | chr5:22205310-22205758 FORWARD LENGTH=449	-	-	-	gi|297792931|ref|XP_002864350.1|/1.55016e-12/hypothetical protein ARALYDRAFT_918603 [Arabidopsis lyrata subsp. lyrata]
AT4G25200.1	900	0	2	0.001	0.310932	8.28046	Up	0.262246	0.430629	| Symbols: ATHSP23.6-MITO, HSP23.6-MITO | mitochondrion-localized small heat shock protein 23.6 | chr4:12917017-12918053 FORWARD LENGTH=900	-	-	GO:0006950//response to stress;GO:0010038//response to metal ion	gi|15234969|ref|NP_194250.1|/2.84966e-85/small heat shock protein 23.6 [Arabidopsis thaliana]
AT3G46110.2	1351	0	3	0.001	0.310702	8.27939	Up	0.13323	0.25543	| Symbols: | Domain of unknown function (DUF966) | chr3:16932112-16933642 FORWARD LENGTH=1351	-	-	-	gi|7798999|emb|CAB90938.1|/2.7978e-176/putative protein [Arabidopsis thaliana]
AT2G15280.2	901	0	2	0.001	0.310587	8.27885	Up	0.262246	0.425343	| Symbols: | Reticulon family protein | chr2:6640154-6642350 FORWARD LENGTH=901	GO:0043231//intracellular membrane-bounded organelle	-	-	gi|42570787|ref|NP_973467.1|/6.16318e-72/reticulon-like protein B10 [Arabidopsis thaliana]
AT2G37160.1	2260	0	5	0.001	0.309556	8.27406	Up	0.0343864	0.0806553	| Symbols: | Transducin/WD40 repeat-like superfamily protein | chr2:15608827-15612934 FORWARD LENGTH=2260	-	-	-	gi|42569691|ref|NP_181253.2|/0/transducin/WD-40 repeat-containing protein [Arabidopsis thaliana]
AT1G51420.1	1356	0	3	0.001	0.309556	8.27406	Up	0.13323	0.25608	| Symbols: ATSPP1, SPP1 | sucrose-phosphatase 1 | chr1:19064768-19066704 REVERSE LENGTH=1356	GO:0031090//organelle membrane	GO:0046872//metal ion binding;GO:0016791//phosphatase activity	GO:0005985//sucrose metabolic process;GO:0006796//phosphate-containing compound metabolic process	gi|15223847|ref|NP_175553.1|/0/sucrose-phosphatase 1 [Arabidopsis thaliana]
AT1G48325.1	452	0	1	0.001	0.309556	8.27406	Up	0.516198	0.63758	| Symbols: | Expressed protein | chr1:17857271-17857722 FORWARD LENGTH=452	-	-	-	gi|42571797|ref|NP_973989.1|/4.30553e-34/uncharacterized protein [Arabidopsis thaliana]
AT5G20950.2	2268	0	5	0.001	0.308464	8.26896	Up	0.0343864	0.0806631	| Symbols: | Glycosyl hydrolase family protein | chr5:7107376-7111311 REVERSE LENGTH=2268	GO:0005618//cell wall	GO:0015926//glucosidase activity	GO:0044238//primary metabolic process	gi|22326920|ref|NP_197595.2|/0/Glycosyl hydrolase family protein [Arabidopsis thaliana]
AT4G14400.2	2271	0	5	0.001	0.308057	8.26705	Up	0.0343864	0.0808121	| Symbols: ACD6 | ankyrin repeat family protein | chr4:8294446-8298602 FORWARD LENGTH=2271	GO:0044464//cell part	-	GO:0042742//defense response to bacterium;GO:0010033//response to organic substance	gi|18414210|ref|NP_567430.1|/0/ankyrin repeat-containing protein [Arabidopsis thaliana]
AT1G72125.1	1818	0	4	0.001	0.307853	8.2661	Up	0.0676852	0.145933	| Symbols: | Major facilitator superfamily protein | chr1:27134168-27136389 FORWARD LENGTH=1818	GO:0031224//intrinsic to membrane	-	GO:0015833//peptide transport	gi|310947338|sp|Q0WSZ6.2|PTR23_ARATH/0/RecName: Full=Probable peptide/nitrate transporter At1g72125
AT1G61410.1	910	0	2	0.001	0.307515	8.26451	Up	0.262246	0.432096	| Symbols: | DNA double-strand break repair and VJ recombination XRCC4 | chr1:22658552-22659461 REVERSE LENGTH=910	GO:0043231//intracellular membrane-bounded organelle	GO:0003676//nucleic acid binding;GO:0005515//protein binding;GO:0032559	GO:0006281//DNA repair	gi|22331270|ref|NP_188951.2|/5.47528e-125/DNA repair protein XRCC4 [Arabidopsis thaliana]
AT5G26040.2	1366	0	3	0.001	0.30729	8.26346	Up	0.13323	0.257513	| Symbols: HDA2 | histone deacetylase 2 | chr5:9099157-9101636 REVERSE LENGTH=1366	-	-	-	gi|30690103|ref|NP_568480.2|/0/histone deacetylase 2 [Arabidopsis thaliana]
AT2G46800.1	1371	0	3	0.001	0.306169	8.25819	Up	0.13323	0.256467	| Symbols: ZAT, ATMTP1, MTP1, ZAT1, ATCDF1 | zinc transporter of Arabidopsis thaliana | chr2:19237490-19239405 FORWARD LENGTH=1371	GO:0031090//organelle membrane;GO:0043231//intracellular membrane-bounded organelle	GO:0046915//transition metal ion transmembrane transporter activity;GO:0008509//anion transmembrane transporter activity	GO:0072503;GO:0010035//response to inorganic substance;GO:0006829//zinc ion transport	gi|4206640|gb|AAD11757.1|/0/zinc transporter ZAT [Arabidopsis thaliana]
AT2G43850.1	1835	0	4	0.001	0.305001	8.25267	Up	0.0676852	0.145712	| Symbols: | Integrin-linked protein kinase family | chr2:18159182-18162044 REVERSE LENGTH=1835	-	GO:0004672//protein kinase activity;GO:0032559	GO:0006464//protein modification process;GO:0007165//signal transduction	gi|42569902|ref|NP_181913.3|/0/Integrin-linked protein kinase-like protein [Arabidopsis thaliana]
AT3G53065.1	459	0	1	0.001	0.304835	8.25189	Up	0.516198	0.635794	| Symbols: | D-galactoside/L-rhamnose binding SUEL lectin protein | chr3:19672873-19673471 FORWARD LENGTH=459	GO:0044464//cell part	GO:0016798//hydrolase activity, acting on glycosyl bonds;GO:0030246//carbohydrate binding	GO:0044238//primary metabolic process	gi|186511001|ref|NP_001118828.1|/9.53036e-88/D-galactoside/L-rhamnose binding SUEL lectin protein [Arabidopsis thaliana]
AT5G59530.1	1378	0	3	0.001	0.304614	8.25084	Up	0.13323	0.254462	| Symbols: | 2-oxoglutarate (2OG) and Fe(II)-dependent oxygenase superfamily protein | chr5:23994170-23995734 REVERSE LENGTH=1378	-	GO:0016641//oxidoreductase activity, acting on the CH-NH2 group of donors, oxygen as acceptor;GO:0016706//oxidoreductase activity, acting on paired donors, with incorporation or reduction of molecular oxygen, 2-oxoglutarate as one donor, and incorporation of one atom each of oxygen into both donors	GO:0008152//metabolic process	gi|75311560|sp|Q9LTH8.1|ACH11_ARATH/0/RecName: Full=1-aminocyclopropane-1-carboxylate oxidase homolog 11
AT4G27220.1	2760	0	6	0.001	0.304173	8.24875	Up	0.0174695	0.0442465	| Symbols: | NB-ARC domain-containing disease resistance protein | chr4:13633953-13636712 REVERSE LENGTH=2760	-	-	GO:0012501//programmed cell death;GO:0006950//response to stress	gi|15237022|ref|NP_194452.1|/0/NB-ARC domain-containing disease resistance protein [Arabidopsis thaliana]
AT4G05053.1	461	0	1	0.001	0.303513	8.24561	Up	0.516198	0.645862	| Symbols: | pseudogene of ATRCY1 (arginine-rich cyclin) | chr4:2589637-2590097 FORWARD LENGTH=461	-	-	GO:0006351//transcription, DNA-dependent;GO:0006970//response to osmotic stress;GO:0007049//cell cycle	gi|13924511|gb|AAK49036.1|AF249734_1/1.15975e-58/ania-6a type cyclin [Arabidopsis thaliana]
AT4G34410.1	1385	0	3	0.001	0.303074	8.24353	Up	0.13323	0.25545	| Symbols: RRTF1 | redox responsive transcription factor 1 | chr4:16451876-16453260 FORWARD LENGTH=1385	GO:0043231//intracellular membrane-bounded organelle	GO:0001071//nucleic acid binding transcription factor activity	GO:0006351//transcription, DNA-dependent;GO:0006952//defense response;GO:0009743//response to carbohydrate stimulus	gi|15235365|ref|NP_195167.1|/5.20241e-109/ethylene-responsive transcription factor ERF109 [Arabidopsis thaliana]
AT3G21850.1	462	0	1	0.001	0.302856	8.24249	Up	0.516198	0.633599	| Symbols: ASK9, SK9 | SKP1-like 9 | chr3:7697089-7697550 REVERSE LENGTH=462	GO:0043231//intracellular membrane-bounded organelle;GO:0015630//microtubule cytoskeleton;GO:0031461//cullin-RING ubiquitin ligase complex;GO:0044444//cytoplasmic part;GO:0016020//membrane	GO:0005488//binding	GO:0010038//response to metal ion;GO:0007126//meiosis;GO:0019941//modification-dependent protein catabolic process;GO:0000087//M phase of mitotic cell cycle;GO:0000018//regulation of DNA recombination	gi|116831226|gb|ABK28567.1|/2.03567e-85/unknown [Arabidopsis thaliana]
AT2G27775.2	462	0	1	0.001	0.302856	8.24249	Up	0.516198	0.654224	| Symbols: | FUNCTIONS IN: molecular_function unknown; INVOLVED IN: biological_process unknown; LOCATED IN: chloroplast; EXPRESSED IN: 22 plant structures; EXPRESSED DURING: 13 growth stages; BEST Arabidopsis thaliana protein match is: Tetratricopeptide repeat (TPR)-like superfamily protein (TAIR:AT2G27800.1); Has 21 Blast hits to 21 proteins in 5 species: Archae - 0; Bacteria - 0; Metazoa - 0; F…	GO:0009536//plastid	-	-	gi|30683641|ref|NP_850107.1|/1.98547e-56/uncharacterized protein [Arabidopsis thaliana]
AT3G50920.2	925	0	2	0.001	0.302528	8.24093	Up	0.262246	0.423779	| Symbols: | Phosphatidic acid phosphatase (PAP2) family protein | chr3:18922372-18923716 REVERSE LENGTH=925	GO:0009536//plastid	-	-	gi|42565815|ref|NP_190661.2|/1.44705e-124/Phosphatidic acid phosphatase (PAP2) family protein [Arabidopsis thaliana]
AT3G45590.2	926	0	2	0.001	0.302202	8.23937	Up	0.262246	0.422171	| Symbols: ATSEN1, SEN1 | splicing endonuclease 1 | chr3:16732593-16733854 FORWARD LENGTH=926	GO:0043234//protein complex;GO:0009536//plastid	GO:0005488//binding;GO:0004549//tRNA-specific ribonuclease activity	GO:0032502//developmental process;GO:0009719;GO:0006950//response to stress;GO:0000394//RNA splicing, via endonucleolytic cleavage and ligation	gi|15231186|ref|NP_190145.1|/9.06376e-127/tRNA-splicing endonuclease subunit Sen2-1 [Arabidopsis thaliana]
AT1G51030.1	463	0	1	0.001	0.302202	8.23937	Up	0.516198	0.663475	| Symbols: | unknown protein; BEST Arabidopsis thaliana protein match is: unknown protein (TAIR:AT1G51020.1); Has 39 Blast hits to 36 proteins in 13 species: Archae - 5; Bacteria - 2; Metazoa - 1; Fungi - 2; Plants - 21; Viruses - 0; Other Eukaryotes - 8 (source: NCBI BLink). | chr1:18915134-18915596 FORWARD LENGTH=463	-	-	-	gi|334183213|ref|NP_175515.2|/9.26575e-38/uncharacterized protein [Arabidopsis thaliana]
AT3G53670.2	1390	0	3	0.001	0.301984	8.23833	Up	0.13323	0.257492	| Symbols: | unknown protein; FUNCTIONS IN: molecular_function unknown; INVOLVED IN: biological_process unknown; LOCATED IN: cellular_component unknown; EXPRESSED IN: sperm cell, male gametophyte, pollen tube; EXPRESSED DURING: L mature pollen stage, M germinated pollen stage; BEST Arabidopsis thaliana protein match is: unknown protein (TAIR:AT2G37480.1). | chr3:19890364-19892443 FORWARD LENGTH=1…	-	-	-	gi|15231857|ref|NP_190935.1|/3.53499e-81/uncharacterized protein [Arabidopsis thaliana]
AT5G49510.2	927	0	2	0.001	0.301876	8.23781	Up	0.262246	0.425457	| Symbols: PFD3 | prefoldin 3 | chr5:20080614-20082921 FORWARD LENGTH=927	GO:0043234//protein complex;GO:0043231//intracellular membrane-bounded organelle	GO:0005515//protein binding	GO:0044267//cellular protein metabolic process	gi|12230431|sp|P57741.1|PFD3_ARATH/1.9694e-97/RecName: Full=Probable prefoldin subunit 3
AT2G46280.3	1391	0	3	0.001	0.301767	8.23729	Up	0.13323	0.254764	| Symbols: TRIP-1, TIF3I1 | TGF-beta receptor interacting protein 1 | chr2:19003457-19005505 REVERSE LENGTH=1391	GO:0031461//cullin-RING ubiquitin ligase complex	GO:0008135//translation factor activity, nucleic acid binding	GO:0006970//response to osmotic stress;GO:0006412//translation;GO:0010038//response to metal ion	gi|15225954|ref|NP_182151.1|/0/translation initiation factor 3 subunit I [Arabidopsis thaliana]
AT1G03290.1	1860	0	4	0.001	0.300902	8.23315	Up	0.0676852	0.144797	| Symbols: | unknown protein; BEST Arabidopsis thaliana protein match is: unknown protein (TAIR:AT4G02880.2); Has 13587 Blast hits to 10183 proteins in 1114 species: Archae - 257; Bacteria - 2402; Metazoa - 5637; Fungi - 960; Plants - 675; Viruses - 54; Other Eukaryotes - 3602 (source: NCBI BLink). | chr1:807396-810690 FORWARD LENGTH=1860	-	-	-	gi|15218768|ref|NP_171828.1|/0/uncharacterized protein [Arabidopsis thaliana]
AT2G25482.1	465	0	1	0.001	0.300902	8.23315	Up	0.516198	0.648378	| Symbols: | Protein of unknown function (DUF784) | chr2:10845884-10846348 REVERSE LENGTH=465	-	-	-	gi|145329619|ref|NP_001077959.1|/9.99525e-88/uncharacterized protein [Arabidopsis thaliana]
AT5G64110.1	1397	0	3	0.001	0.300471	8.23108	Up	0.13323	0.256182	| Symbols: | Peroxidase superfamily protein | chr5:25654074-25656030 REVERSE LENGTH=1397	GO:0005576//extracellular region;GO:0030312//external encapsulating structure	GO:0016209//antioxidant activity;GO:0005506//iron ion binding;GO:0003824//catalytic activity	GO:0006952//defense response;GO:0008152//metabolic process	gi|15237614|ref|NP_201216.1|/0/peroxidase 70 [Arabidopsis thaliana]
AT1G62850.3	1397	0	3	0.001	0.300471	8.23108	Up	0.13323	0.256856	| Symbols: | Class I peptide chain release factor | chr1:23271750-23274302 REVERSE LENGTH=1397	GO:0043231//intracellular membrane-bounded organelle	GO:0008079//translation termination factor activity	GO:0006412//translation	gi|145326102|ref|NP_001077760.1|/5.08748e-112/Class I peptide chain release factor [Arabidopsis thaliana]
AT5G61010.2	2805	0	6	0.001	0.299293	8.22541	Up	0.0174695	0.0443487	| Symbols: ATEXO70E2, EXO70E2 | exocyst subunit exo70 family protein E2 | chr5:24553841-24556749 FORWARD LENGTH=2805	GO:0043234//protein complex;GO:0031988//membrane-bounded vesicle;GO:0044444//cytoplasmic part	-	GO:0006887//exocytosis	gi|15239497|ref|NP_200909.1|/0/exocyst complex component 7 [Arabidopsis thaliana]
AT2G15780.1	935	0	2	0.001	0.299293	8.22541	Up	0.262246	0.429724	| Symbols: | Cupredoxin superfamily protein | chr2:6873545-6874741 REVERSE LENGTH=935	-	-	-	gi|18397934|ref|NP_565380.1|/2.45215e-87/Plastocyanin-like domain-containing protein [Arabidopsis thaliana]
AT4G28860.2	1404	0	3	0.001	0.298973	8.22387	Up	0.13323	0.255978	| Symbols: ckl4 | casein kinase I-like 4 | chr4:14246283-14249014 FORWARD LENGTH=1404	GO:0043231//intracellular membrane-bounded organelle	GO:0004672//protein kinase activity;GO:0032559	GO:0006464//protein modification process	gi|145334169|ref|NP_001078465.1|/0/protein casein kinase I-like 4 [Arabidopsis thaliana]
AT5G64720.1	468	0	1	0.001	0.298973	8.22387	Up	0.516198	0.634727	| Symbols: | Protein of unknown function (DUF1278) | chr5:25872346-25872813 REVERSE LENGTH=468	GO:0044464//cell part	-	-	gi|186532748|ref|NP_201277.3|/1.87768e-86/uncharacterized protein [Arabidopsis thaliana]
AT5G37290.2	937	0	2	0.001	0.298654	8.22233	Up	0.262246	0.427234	| Symbols: | ARM repeat superfamily protein | chr5:14762370-14764344 FORWARD LENGTH=937	-	-	-	gi|186527111|ref|NP_001119321.1|/4.05401e-98/armadillo/beta-catenin-like repeat-containing protein [Arabidopsis thaliana]
AT5G40000.1	1413	0	3	0.001	0.297069	8.21465	Up	0.13323	0.256631	| Symbols: | P-loop containing nucleoside triphosphate hydrolases superfamily protein | chr5:16011072-16012484 REVERSE LENGTH=1413	GO:0044464//cell part	GO:0017111//nucleoside-triphosphatase activity;GO:0032559	-	gi|15242534|ref|NP_198816.1|/0/AAA-type ATPase family protein [Arabidopsis thaliana]
AT1G27921.2	471	0	1	0.001	0.297069	8.21465	Up	0.516198	0.6431	| Symbols: | Potential natural antisense gene, locus overlaps with AT1G27920 | chr1:9729093-9730331 REVERSE LENGTH=471	GO:0015630//microtubule cytoskeleton	-	-	gi|334182911|ref|NP_174113.2|/1.40272e-20/microtubule-associated protein 65-8 [Arabidopsis thaliana]
AT5G67620.1	946	0	2	0.001	0.295813	8.20854	Up	0.262246	0.425571	| Symbols: | unknown protein; FUNCTIONS IN: molecular_function unknown; INVOLVED IN: N-terminal protein myristoylation; LOCATED IN: microtubule; BEST Arabidopsis thaliana protein match is: unknown protein (TAIR:AT5G62900.1); Has 1807 Blast hits to 1807 proteins in 277 species: Archae - 0; Bacteria - 0; Metazoa - 736; Fungi - 347; Plants - 385; Viruses - 0; Other Eukaryotes - 339 (source: NCBI BLi…	GO:0015630//microtubule cytoskeleton	-	-	gi|15240787|ref|NP_201563.1|/5.80026e-68/uncharacterized protein [Arabidopsis thaliana]
AT4G12600.2	954	0	2	0.001	0.293332	8.19639	Up	0.262246	0.423694	| Symbols: | Ribosomal protein L7Ae/L30e/S12e/Gadd45 family protein | chr4:7453201-7454515 FORWARD LENGTH=954	GO:0044424//intracellular part;GO:0032991//macromolecular complex	-	GO:0022613//ribonucleoprotein complex biogenesis	gi|334186451|ref|NP_001190705.1|/6.65899e-88/Ribosomal protein L7Ae/L30e/S12e/Gadd45 family protein [Arabidopsis thaliana]
AT1G55730.2	1910	0	4	0.001	0.293025	8.19488	Up	0.0676852	0.145479	| Symbols: ATCAX5, CAX5 | cation exchanger 5 | chr1:20831052-20834512 REVERSE LENGTH=1910	GO:0000325//plant-type vacuole;GO:0031224//intrinsic to membrane	GO:0005488//binding;GO:0015368//calcium:cation antiporter activity	GO:0070838//divalent metal ion transport;GO:0000041//transition metal ion transport	gi|30696001|ref|NP_175969.2|/0/vacuolar cation/proton exchanger 5 [Arabidopsis thaliana]
AT1G20510.2	1915	0	4	0.001	0.29226	8.19111	Up	0.0676852	0.144746	| Symbols: OPCL1 | OPC-8:0 CoA ligase1 | chr1:7103459-7105869 REVERSE LENGTH=1915	GO:0042579//microbody	GO:0016703;GO:0016405//CoA-ligase activity	GO:0006725//cellular aromatic compound metabolic process;GO:0006950//response to stress;GO:0009694//jasmonic acid metabolic process	gi|18394871|ref|NP_564115.1|/0/OPC-8:0 CoA ligase1 [Arabidopsis thaliana]
AT4G30510.2	958	0	2	0.001	0.292107	8.19035	Up	0.262246	0.433544	| Symbols: ATATG18B | homolog of yeast autophagy 18 (ATG18) B | chr4:14905614-14907592 REVERSE LENGTH=958	-	-	-	gi|79609798|ref|NP_974641.2|/1.37635e-133/autophagy-related protein 18b [Arabidopsis thaliana]
AT2G48121.2	479	0	1	0.001	0.292107	8.19035	Up	0.516198	0.640657	| Symbols: | LOCATED IN: mitochondrion; BEST Arabidopsis thaliana protein match is: Ribonuclease III family protein (TAIR:AT4G37510.1). | chr2:19681817-19682391 FORWARD LENGTH=479	GO:0009536//plastid	GO:0003676//nucleic acid binding;GO:0016891//endoribonuclease activity, producing 5'-phosphomonoesters	GO:0010467//gene expression	gi|15235580|ref|NP_195467.1|/2.25209e-67/Ribonuclease III family protein [Arabidopsis thaliana]
AT5G54700.1	1443	0	3	0.001	0.290893	8.18434	Up	0.13323	0.256386	| Symbols: | Ankyrin repeat family protein | chr5:22223096-22225509 REVERSE LENGTH=1443	-	-	-	gi|15239708|ref|NP_200281.1|/0/ankyrin repeat-containing protein [Arabidopsis thaliana]
AT1G11785.1	481	0	1	0.001	0.290893	8.18434	Up	0.516198	0.647101	| Symbols: | unknown protein; FUNCTIONS IN: molecular_function unknown; INVOLVED IN: biological_process unknown; LOCATED IN: cellular_component unknown; Has 2 Blast hits to 2 proteins in 1 species: Archae - 0; Bacteria - 0; Metazoa - 0; Fungi - 0; Plants - 2; Viruses - 0; Other Eukaryotes - 0 (source: NCBI BLink). | chr1:3979862-3980956 REVERSE LENGTH=481	-	-	-	-
AT1G72960.1	2415	0	5	0.001	0.289688	8.17836	Up	0.0343864	0.0808828	| Symbols: | Root hair defective 3 GTP-binding protein (RHD3) | chr1:27446236-27450862 FORWARD LENGTH=2415	GO:0031224//intrinsic to membrane;GO:0043231//intracellular membrane-bounded organelle;GO:0031090//organelle membrane	GO:0032561//guanyl ribonucleotide binding;GO:0016787//hydrolase activity	GO:0007010//cytoskeleton organization;GO:0009913//epidermal cell differentiation;GO:0048193//Golgi vesicle transport;GO:0009826//unidimensional cell growth;GO:0042546//cell wall biogenesis	gi|334183881|ref|NP_177439.2|/0/Root hair defective 3 GTP-binding protein (RHD3) [Arabidopsis thaliana]
AT3G08890.2	966	0	2	0.001	0.289688	8.17836	Up	0.262246	0.428765	| Symbols: | Protein of unknown function, DUF538 | chr3:2706636-2708747 FORWARD LENGTH=966	-	-	-	gi|18398279|ref|NP_566336.1|/1.56317e-92/uncharacterized protein [Arabidopsis thaliana]
AT2G46460.1	483	0	1	0.001	0.289688	8.17836	Up	0.516198	0.636507	| Symbols: | Polynucleotidyl transferase, ribonuclease H-like superfamily protein | chr2:19071537-19072019 FORWARD LENGTH=483	GO:0044464//cell part	GO:0016787//hydrolase activity	-	gi|15225990|ref|NP_182169.1|/1.60114e-94/RING/U-box family protein [Arabidopsis thaliana]
AT5G04010.1	970	0	2	0.001	0.288494	8.1724	Up	0.262246	0.426401	| Symbols: | F-box family protein | chr5:1080105-1081074 REVERSE LENGTH=970	-	-	-	gi|79506991|ref|NP_196021.2|/5.8761e-164/F-box protein [Arabidopsis thaliana]
AT2G36890.1	971	0	2	0.001	0.288196	8.17091	Up	0.262246	0.422988	| Symbols: RAX2, MYB38, ATMYB38, BIT1 | Duplicated homeodomain-like superfamily protein | chr2:15485779-15487277 FORWARD LENGTH=971	GO:0043231//intracellular membrane-bounded organelle	GO:0003676//nucleic acid binding;GO:0001071//nucleic acid binding transcription factor activity	GO:0030522//intracellular receptor mediated signaling pathway;GO:0009725//response to hormone stimulus;GO:0006351//transcription, DNA-dependent	gi|41619200|gb|AAS10047.1|/5.02078e-131/MYB transcription factor [Arabidopsis thaliana]
AT4G32342.1	486	0	1	0.001	0.2879	8.16942	Up	0.516198	0.633021	| Symbols: | unknown protein; FUNCTIONS IN: molecular_function unknown; INVOLVED IN: biological_process unknown; LOCATED IN: cellular_component unknown; BEST Arabidopsis thaliana protein match is: unknown protein (TAIR:AT5G25360.2); Has 30201 Blast hits to 17322 proteins in 780 species: Archae - 12; Bacteria - 1396; Metazoa - 17338; Fungi - 3422; Plants - 5037; Viruses - 0; Other Eukaryotes - 299…	-	-	-	gi|186515498|ref|NP_001119095.1|/1.05945e-93/uncharacterized protein [Arabidopsis thaliana]
AT3G15170.1	974	0	2	0.001	0.287309	8.16646	Up	0.262246	0.426372	| Symbols: CUC1, ANAC054, ATNAC1 | NAC (No Apical Meristem) domain transcriptional regulator superfamily protein | chr3:5109883-5111447 FORWARD LENGTH=974	-	GO:0003676//nucleic acid binding;GO:0001071//nucleic acid binding transcription factor activity	GO:0003002//regionalization;GO:0048523//negative regulation of cellular process;GO:0009933//meristem structural organization;GO:0010346;GO:0048438//floral whorl development;GO:0010467//gene expression;GO:0048528//post-embryonic root development	gi|15232511|ref|NP_188135.1|/1.31866e-155/protein CUP-SHAPED COTYLEDON 1 [Arabidopsis thaliana]
AT1G35625.1	974	0	2	0.001	0.287309	8.16646	Up	0.262246	0.428418	| Symbols: | RING/U-box superfamily protein | chr1:13158466-13160245 REVERSE LENGTH=974	GO:0031410//cytoplasmic vesicle	GO:0046914//transition metal ion binding;GO:0016787//hydrolase activity	-	gi|42562538|ref|NP_174800.2|/7.01794e-132/protease-associated and C3HC4-type RING finger domain-containing protein [Arabidopsis thaliana]
AT2G42060.1	975	0	2	0.001	0.287014	8.16498	Up	0.262246	0.421581	| Symbols: | Cysteine/Histidine-rich C1 domain family protein | chr2:17548095-17549069 FORWARD LENGTH=975	-	GO:0043169//cation binding;GO:0016668//oxidoreductase activity, acting on a sulfur group of donors, NAD or NADP as acceptor	GO:0007165//signal transduction;GO:0008152//metabolic process	gi|15227497|ref|NP_181736.1|/7.78721e-148/cysteine/histidine-rich C1 domain-containing protein [Arabidopsis thaliana]
AT5G49410.1	975	0	2	0.001	0.287014	8.16498	Up	0.262246	0.426258	| Symbols: | unknown protein; BEST Arabidopsis thaliana protein match is: unknown protein (TAIR:AT1G73940.1); Has 1807 Blast hits to 1807 proteins in 277 species: Archae - 0; Bacteria - 0; Metazoa - 736; Fungi - 347; Plants - 385; Viruses - 0; Other Eukaryotes - 339 (source: NCBI BLink). | chr5:20032463-20034001 FORWARD LENGTH=975	-	-	-	gi|15239880|ref|NP_199752.1|/1.75855e-83/uncharacterized protein [Arabidopsis thaliana]
AT1G66960.1	2639	1	296	0.0547515	15.6939	8.16309	Up	1.31482e-85	4.0548e-84	| Symbols: | Terpenoid cyclases family protein | chr1:24984941-24989797 REVERSE LENGTH=2639	-	GO:0031559//oxidosqualene cyclase activity	GO:0016104//triterpenoid biosynthetic process	gi|15219789|ref|NP_176868.1|/0/lupeol synthase 5 [Arabidopsis thaliana]
AT1G43890.3	978	0	2	0.001	0.286134	8.16055	Up	0.262246	0.433337	| Symbols: ATRAB18, ATRABC1, RAB18-1, RABC1, ATRAB-C1, RAB18 | RAB GTPASE HOMOLOG B18 | chr1:16646817-16648617 FORWARD LENGTH=978	GO:0043234//protein complex;GO:0016020//membrane	GO:0043169//cation binding;GO:0004620//phospholipase activity;GO:0032561//guanyl ribonucleotide binding;GO:0005515//protein binding;GO:0004721//phosphoprotein phosphatase activity;GO:0032559	GO:0006810//transport;GO:0035556//intracellular signal transduction;GO:0009725//response to hormone stimulus;GO:0009409//response to cold;GO:0006351//transcription, DNA-dependent;GO:0043200//response to amino acid stimulus;GO:0006464//protein modification process	gi|297852170|ref|XP_002893966.1|/1.14322e-106/hypothetical protein ARALYDRAFT_473785 [Arabidopsis lyrata subsp. lyrata]
AT1G10100.1	489	0	1	0.001	0.286134	8.16055	Up	0.516198	0.658192	| Symbols: | unknown protein; Has 9 Blast hits to 9 proteins in 2 species: Archae - 0; Bacteria - 0; Metazoa - 0; Fungi - 0; Plants - 9; Viruses - 0; Other Eukaryotes - 0 (source: NCBI BLink). | chr1:3300697-3301489 REVERSE LENGTH=489	GO:0044464//cell part	GO:0042625//ATPase activity, coupled to transmembrane movement of ions;GO:0046914//transition metal ion binding;GO:0032559	GO:0009206	gi|30681549|ref|NP_172481.2|/3.59885e-89/uncharacterized protein [Arabidopsis thaliana]
AT1G12900.2	1469	0	3	0.001	0.285744	8.15858	Up	0.13323	0.255086	| Symbols: GAPA-2 | glyceraldehyde 3-phosphate dehydrogenase A subunit 2 | chr1:4392486-4394400 REVERSE LENGTH=1469	GO:0009532//plastid stroma;GO:0009526//plastid envelope;GO:0009534//chloroplast thylakoid;GO:0005576//extracellular region	GO:0000166//nucleotide binding	GO:0009314//response to radiation;GO:0006007//glucose catabolic process;GO:0015977//carbon fixation;GO:0034285;GO:0006950//response to stress	gi|15222111|ref|NP_172750.1|/0/glyceraldehyde-3-phosphate dehydrogenase (NADP+) (phosphorylating) [Arabidopsis thaliana]
AT1G23210.1	1470	0	3	0.001	0.28555	8.1576	Up	0.13323	0.255633	| Symbols: AtGH9B6, GH9B6 | glycosyl hydrolase 9B6 | chr1:8240174-8242129 FORWARD LENGTH=1470	GO:0009536//plastid	GO:0004553//hydrolase activity, hydrolyzing O-glycosyl compounds	GO:0009825//multidimensional cell growth;GO:0044238//primary metabolic process	gi|15220676|ref|NP_173735.1|/0/endoglucanase 4 [Arabidopsis thaliana]
AT4G28790.2	1470	0	3	0.001	0.28555	8.1576	Up	0.13323	0.257246	| Symbols: | basic helix-loop-helix (bHLH) DNA-binding superfamily protein | chr4:14218260-14220265 FORWARD LENGTH=1470	-	GO:0001071//nucleic acid binding transcription factor activity;GO:0005515//protein binding	GO:0009845//seed germination;GO:0009640//photomorphogenesis;GO:0006779//porphyrin-containing compound biosynthetic process;GO:0007165//signal transduction;GO:0006351//transcription, DNA-dependent	gi|42573075|ref|NP_974634.1|/8.861e-171/transcription factor bHLH23 [Arabidopsis thaliana]
AT1G05510.1	980	0	2	0.001	0.28555	8.1576	Up	0.262246	0.427004	| Symbols: | Protein of unknown function (DUF1264) | chr1:1629446-1630863 FORWARD LENGTH=980	-	-	GO:0009725//response to hormone stimulus	gi|15220526|ref|NP_172042.1|/5.26141e-136/uncharacterized protein [Arabidopsis thaliana]
AT5G46850.3	981	0	2	0.001	0.285259	8.15613	Up	0.262246	0.430454	| Symbols: | FUNCTIONS IN: molecular_function unknown; INVOLVED IN: GPI anchor biosynthetic process; LOCATED IN: endomembrane system, endoplasmic reticulum membrane; EXPRESSED IN: 22 plant structures; EXPRESSED DURING: 13 growth stages; CONTAINS InterPro DOMAIN/s: PIG-X/PBN1 (InterPro:IPR013233). | chr5:19010799-19012038 FORWARD LENGTH=981	GO:0031090//organelle membrane	-	GO:0006497//protein lipidation	gi|334188228|ref|NP_001190481.1|/7.2739e-170/phosphatidylinositol glycan, class X [Arabidopsis thaliana]
AT1G55000.3	981	0	2	0.001	0.285259	8.15613	Up	0.262246	0.431186	| Symbols: | peptidoglycan-binding LysM domain-containing protein | chr1:20514637-20516449 FORWARD LENGTH=981	-	-	GO:0009056//catabolic process	gi|18405171|ref|NP_564673.1|/2.29285e-123/invertase/pectin methylesterase inhibitor family protein [Arabidopsis thaliana]
AT3G13224.2	1968	0	4	0.001	0.284389	8.15172	Up	0.0676852	0.145699	| Symbols: | RNA-binding (RRM/RBD/RNP motifs) family protein | chr3:4254743-4257407 FORWARD LENGTH=1968	GO:0032991//macromolecular complex	GO:0003676//nucleic acid binding	-	gi|30682553|ref|NP_683559.2|/2.6811e-120/RNA recognition motif-containing protein [Arabidopsis thaliana]
AT4G11570.1	1476	0	3	0.001	0.284389	8.15172	Up	0.13323	0.256345	| Symbols: | Haloacid dehalogenase-like hydrolase (HAD) superfamily protein | chr4:7004333-7006081 FORWARD LENGTH=1476	GO:0043231//intracellular membrane-bounded organelle	GO:0003824//catalytic activity	-	gi|15234236|ref|NP_192894.1|/0/haloacid dehalogenase-like hydrolase domain-containing protein [Arabidopsis thaliana]
AT3G44580.1	492	0	1	0.001	0.284389	8.15172	Up	0.516198	0.642272	| Symbols: | BEST Arabidopsis thaliana protein match is: Arabidopsis retrotransposon ORF-1 protein (TAIR:AT2G14000.1); Has 12 Blast hits to 12 proteins in 2 species: Archae - 0; Bacteria - 0; Metazoa - 0; Fungi - 0; Plants - 12; Viruses - 0; Other Eukaryotes - 0 (source: NCBI BLink). | chr3:16160512-16161003 REVERSE LENGTH=492	GO:0044464//cell part	-	-	gi|15230453|ref|NP_190044.1|/1.51311e-71/uncharacterized protein [Arabidopsis thaliana]
AT2G46430.1	2462	0	5	0.001	0.284158	8.15055	Up	0.0343864	0.0809931	| Symbols: ATCNGC3, CNGC3, CNGC3.C | cyclic nucleotide gated channel 3 | chr2:19058294-19061436 FORWARD LENGTH=2462	GO:0031224//intrinsic to membrane	GO:0005249//voltage-gated potassium channel activity;GO:0005515//protein binding;GO:0005217//intracellular ligand-gated ion channel activity;GO:0000166//nucleotide binding	GO:0070838//divalent metal ion transport;GO:0051707//response to other organism	gi|18407073|ref|NP_566075.1|/0/cyclic nucleotide gated channel [Arabidopsis thaliana]
AT5G35400.1	1485	0	3	0.001	0.282665	8.14295	Up	0.13323	0.254723	| Symbols: | Pseudouridine synthase family protein | chr5:13599220-13602266 REVERSE LENGTH=1485	-	GO:0003676//nucleic acid binding;GO:0016866//intramolecular transferase activity	GO:0001522//pseudouridine synthesis;GO:0006399//tRNA metabolic process	gi|30692743|ref|NP_198390.2|/0/tRNA pseudouridine synthase-like protein [Arabidopsis thaliana]
AT1G15002.1	496	0	1	0.001	0.282096	8.14004	Up	0.516198	0.633535	| Symbols: | Potential natural antisense gene, locus overlaps with AT1G15000 | chr1:5169940-5170435 REVERSE LENGTH=496	-	-	-	-
AT3G57240.1	1230	3	872	0.352413	99.1949	8.13685	Up	4.68514e-250	4.21105e-248	| Symbols: BG3 | beta-1,3-glucanase 3 | chr3:21181742-21183075 REVERSE LENGTH=1230	GO:0005576//extracellular region;GO:0030312//external encapsulating structure	GO:0004553//hydrolase activity, hydrolyzing O-glycosyl compounds;GO:0043167//ion binding	GO:0044238//primary metabolic process;GO:0051707//response to other organism	gi|79446811|ref|NP_191283.2|/1.2657e-180/beta-1,3-glucanase 3 [Arabidopsis thaliana]
AT5G37050.1	498	0	1	0.001	0.280963	8.13423	Up	0.516198	0.633245	| Symbols: | FUNCTIONS IN: molecular_function unknown; INVOLVED IN: biological_process unknown; LOCATED IN: chloroplast; BEST Arabidopsis thaliana protein match is: sorting nexin 2A (TAIR:AT5G58440.1); Has 30201 Blast hits to 17322 proteins in 780 species: Archae - 12; Bacteria - 1396; Metazoa - 17338; Fungi - 3422; Plants - 5037; Viruses - 0; Other Eukaryotes - 2996 (source: NCBI BLink). | chr5:…	GO:0005771//multivesicular body;GO:0009536//plastid	GO:0005543//phospholipid binding;GO:0046983//protein dimerization activity	GO:0019538//protein metabolic process;GO:0006810//transport;GO:0009791//post-embryonic development;GO:0009987//cellular process	gi|18421603|ref|NP_568544.1|/2.19073e-81/uncharacterized protein [Arabidopsis thaliana]
AT1G61450.1	498	0	1	0.001	0.280963	8.13423	Up	0.516198	0.647202	| Symbols: | unknown protein; BEST Arabidopsis thaliana protein match is: unknown protein (TAIR:AT1G61415.1); Has 30201 Blast hits to 17322 proteins in 780 species: Archae - 12; Bacteria - 1396; Metazoa - 17338; Fungi - 3422; Plants - 5037; Viruses - 0; Other Eukaryotes - 2996 (source: NCBI BLink). | chr1:22673259-22673993 FORWARD LENGTH=498	-	-	-	gi|186492270|ref|NP_176340.2|/1.47629e-61/uncharacterized protein [Arabidopsis thaliana]
AT3G25573.1	498	0	1	0.001	0.280963	8.13423	Up	0.516198	0.65615	| Symbols: | unknown protein; FUNCTIONS IN: molecular_function unknown; INVOLVED IN: biological_process unknown; LOCATED IN: endomembrane system; Has 30201 Blast hits to 17322 proteins in 780 species: Archae - 12; Bacteria - 1396; Metazoa - 17338; Fungi - 3422; Plants - 5037; Viruses - 0; Other Eukaryotes - 2996 (source: NCBI BLink). | chr3:9290313-9290810 FORWARD LENGTH=498	-	-	-	gi|116830171|gb|ABK28043.1|/8.50037e-09/unknown [Arabidopsis thaliana]
AT5G15230.2	498	0	1	0.001	0.280963	8.13423	Up	0.516198	0.656357	| Symbols: GASA4 | GAST1 protein homolog 4 | chr5:4945231-4946216 FORWARD LENGTH=498	GO:0044464//cell part	GO:0005488//binding	GO:0010476//gibberellin mediated signaling pathway;GO:0019725//cellular homeostasis	gi|15242249|ref|NP_197027.1|/3.34571e-50/gibberellin-regulated protein 4 [Arabidopsis thaliana]
AT5G53550.1	2496	0	5	0.001	0.280287	8.13076	Up	0.0343864	0.08093	| Symbols: YSL3, ATYSL3 | YELLOW STRIPE like 3 | chr5:21755291-21758917 FORWARD LENGTH=2496	GO:0016020//membrane	GO:0015197//peptide transporter activity;GO:0015603	GO:0022414//reproductive process;GO:0009791//post-embryonic development;GO:0051707//response to other organism;GO:0000041//transition metal ion transport;GO:0010038//response to metal ion	gi|145359208|ref|NP_200167.2|/0/metal-nicotianamine transporter YSL3 [Arabidopsis thaliana]
AT4G13530.2	999	0	2	0.001	0.280119	8.1299	Up	0.262246	0.426688	| Symbols: | unknown protein; BEST Arabidopsis thaliana protein match is: unknown protein (TAIR:AT4G10080.1); Has 70 Blast hits to 69 proteins in 14 species: Archae - 0; Bacteria - 0; Metazoa - 0; Fungi - 0; Plants - 70; Viruses - 0; Other Eukaryotes - 0 (source: NCBI BLink). | chr4:7866784-7868720 FORWARD LENGTH=999	-	-	-	gi|30682515|ref|NP_849374.1|/2.34556e-131/uncharacterized protein [Arabidopsis thaliana]
AT1G08450.3	1502	0	3	0.001	0.279466	8.12653	Up	0.13323	0.255552	| Symbols: CRT3 | calreticulin 3 | chr1:2667798-2671892 REVERSE LENGTH=1502	GO:0043231//intracellular membrane-bounded organelle;GO:0031090//organelle membrane	GO:0046872//metal ion binding;GO:0005515//protein binding	GO:0044267//cellular protein metabolic process;GO:0055065//metal ion homeostasis;GO:0033554//cellular response to stress;GO:0009812//flavonoid metabolic process;GO:0002218//activation of innate immune response	gi|334182387|ref|NP_001184936.1|/0/calreticulin-3 [Arabidopsis thaliana]
AT3G11415.1	1002	0	2	0.001	0.27928	8.12557	Up	0.262246	0.429579	| Symbols: | | chr3:3588684-3589685 FORWARD LENGTH=1002	-	-	-	gi|110741239|dbj|BAF02170.1|/2.42297e-19/hypothetical protein [Arabidopsis thaliana]
AT3G45590.1	1002	0	2	0.001	0.27928	8.12557	Up	0.262246	0.43145	| Symbols: ATSEN1, SEN1 | splicing endonuclease 1 | chr3:16732594-16733854 FORWARD LENGTH=1002	GO:0043234//protein complex;GO:0009536//plastid	GO:0005488//binding;GO:0004549//tRNA-specific ribonuclease activity	GO:0032502//developmental process;GO:0009719;GO:0006950//response to stress;GO:0000394//RNA splicing, via endonucleolytic cleavage and ligation	gi|15231186|ref|NP_190145.1|/1.01979e-126/tRNA-splicing endonuclease subunit Sen2-1 [Arabidopsis thaliana]
AT3G56891.1	501	0	1	0.001	0.27928	8.12557	Up	0.516198	0.632989	| Symbols: | Heavy metal transport/detoxification superfamily protein | chr3:21064199-21064922 REVERSE LENGTH=501	-	GO:0043169//cation binding	GO:0006812//cation transport	gi|186511137|ref|NP_001118849.1|/3.01081e-86/metal ion binding protein [Arabidopsis thaliana]
AT2G28085.1	501	0	1	0.001	0.27928	8.12557	Up	0.516198	0.657221	| Symbols: | SAUR-like auxin-responsive protein family | chr2:11968120-11968620 REVERSE LENGTH=501	-	-	GO:0009725//response to hormone stimulus	gi|116831123|gb|ABK28516.1|/3.62781e-68/unknown [Arabidopsis thaliana]
AT1G28080.1	1504	0	3	0.001	0.279094	8.12461	Up	0.13323	0.25539	| Symbols: | RING finger protein | chr1:9789826-9791546 FORWARD LENGTH=1504	-	-	-	gi|42562365|ref|NP_174129.2|/2.73647e-159/RING finger protein [Arabidopsis thaliana]
AT2G44750.1	1003	0	2	0.001	0.279002	8.12413	Up	0.262246	0.429928	| Symbols: TPK2 | thiamin pyrophosphokinase 2 | chr2:18451426-18452875 FORWARD LENGTH=1003	GO:0044444//cytoplasmic part	GO:0016778;GO:0032559	GO:0042723//thiamine-containing compound metabolic process;GO:0009108//coenzyme biosynthetic process;GO:0006796//phosphate-containing compound metabolic process	gi|18406621|ref|NP_566026.1|/3.05671e-155/thiamin pyrophosphokinase 2 [Arabidopsis thaliana]
AT5G52200.2	1006	0	2	0.001	0.27817	8.11982	Up	0.262246	0.425628	| Symbols: | phosphoprotein phosphatase inhibitors | chr5:21202549-21204756 REVERSE LENGTH=1006	-	GO:0019212//phosphatase inhibitor activity	GO:0007165//signal transduction;GO:0010921//regulation of phosphatase activity	gi|334188330|ref|NP_001190518.1|/7.91876e-95/phosphoprotein phosphatase inhibitor [Arabidopsis thaliana]
AT2G21195.1	503	0	1	0.001	0.27817	8.11982	Up	0.516198	0.649154	| Symbols: | unknown protein; Has 28 Blast hits to 28 proteins in 11 species: Archae - 0; Bacteria - 0; Metazoa - 0; Fungi - 0; Plants - 28; Viruses - 0; Other Eukaryotes - 0 (source: NCBI BLink). | chr2:9083165-9083882 FORWARD LENGTH=503	-	-	GO:0006950//response to stress	gi|18399621|ref|NP_565502.1|/1.90785e-48/uncharacterized protein [Arabidopsis thaliana]
AT2G07686.1	2013	0	4	0.001	0.278032	8.1191	Up	0.0676852	0.144822	| Symbols: | transposable element gene | chr2:3309362-3311374 REVERSE LENGTH=2013	-	-	-	gi|6691191|gb|AAF24529.1|AC007534_10/2.68967e-121/F7F22.15 [Arabidopsis thaliana]
AT5G42840.1	2016	0	4	0.001	0.277618	8.11696	Up	0.0676852	0.14544	| Symbols: | Cysteine/Histidine-rich C1 domain family protein | chr5:17179158-17181173 FORWARD LENGTH=2016	-	GO:0046914//transition metal ion binding	GO:0007165//signal transduction	gi|15239095|ref|NP_199098.1|/0/cysteine/histidine-rich C1 domain-containing protein [Arabidopsis thaliana]
AT4G08390.3	1513	0	3	0.001	0.277434	8.116	Up	0.13323	0.25739	| Symbols: SAPX | stromal ascorbate peroxidase | chr4:5314905-5317456 FORWARD LENGTH=1513	GO:0009532//plastid stroma	GO:0005506//iron ion binding;GO:0004601//peroxidase activity	GO:0006950//response to stress;GO:0008152//metabolic process	gi|334186406|ref|NP_001078356.2|/1.67351e-156/L-ascorbate peroxidase [Arabidopsis thaliana]
AT5G65600.1	2028	0	4	0.001	0.275975	8.10839	Up	0.0676852	0.145634	| Symbols: | Concanavalin A-like lectin protein kinase family protein | chr5:26216126-26218153 REVERSE LENGTH=2028	GO:0044464//cell part	GO:0030246//carbohydrate binding;GO:0004713//protein tyrosine kinase activity;GO:0032559	GO:0006464//protein modification process	gi|15239088|ref|NP_201363.1|/0/concanavalin A-like lectin kinase-like protein [Arabidopsis thaliana]
AT5G39820.1	1014	0	2	0.001	0.275975	8.10839	Up	0.262246	0.42955	| Symbols: anac094, NAC094 | NAC domain containing protein 94 | chr5:15939300-15940491 REVERSE LENGTH=1014	-	GO:0003676//nucleic acid binding;GO:0001071//nucleic acid binding transcription factor activity	GO:0006351//transcription, DNA-dependent;GO:0032501//multicellular organismal process	gi|334188082|ref|NP_198798.2|/0/NAC domain containing protein 94 [Arabidopsis thaliana]
AT3G52072.2	507	0	1	0.001	0.275975	8.10839	Up	0.516198	0.657914	| Symbols: | other RNA | chr3:19313960-19314731 REVERSE LENGTH=507	-	-	-	-
AT5G04630.1	1530	0	3	0.001	0.274352	8.09988	Up	0.13323	0.254241	| Symbols: CYP77A9 | cytochrome P450, family 77, subfamily A, polypeptide 9 | chr5:1330578-1332107 FORWARD LENGTH=1530	GO:0043231//intracellular membrane-bounded organelle	GO:0004497//monooxygenase activity;GO:0005506//iron ion binding	GO:0006633//fatty acid biosynthetic process;GO:0003006//developmental process involved in reproduction;GO:0009791//post-embryonic development;GO:0009566//fertilization	gi|15238242|ref|NP_196083.1|/0/cytochrome P450, family 77, subfamily A, polypeptide 9 [Arabidopsis thaliana]
AT1G15385.1	510	0	1	0.001	0.274352	8.09988	Up	0.516198	0.64069	| Symbols: | unknown protein; CONTAINS InterPro DOMAIN/s: Protein of unknown function DUF761, plant (InterPro:IPR008480); Has 6 Blast hits to 6 proteins in 3 species: Archae - 0; Bacteria - 0; Metazoa - 0; Fungi - 0; Plants - 6; Viruses - 0; Other Eukaryotes - 0 (source: NCBI BLink). | chr1:5292756-5293265 REVERSE LENGTH=510	-	-	-	gi|30684344|ref|NP_849669.1|/9.56136e-27/uncharacterized protein [Arabidopsis thaliana]
AT5G39010.1	510	0	1	0.001	0.274352	8.09988	Up	0.516198	0.669957	| Symbols: | unknown protein; BEST Arabidopsis thaliana protein match is: unknown protein (TAIR:AT2G39782.1); Has 12 Blast hits to 12 proteins in 3 species: Archae - 0; Bacteria - 0; Metazoa - 0; Fungi - 0; Plants - 12; Viruses - 0; Other Eukaryotes - 0 (source: NCBI BLink). | chr5:15615948-15616457 FORWARD LENGTH=510	-	-	-	gi|15241608|ref|NP_198717.1|/1.42468e-94/uncharacterized protein [Arabidopsis thaliana]
AT5G65670.2	1531	0	3	0.001	0.274173	8.09894	Up	0.13323	0.25398	| Symbols: IAA9 | indole-3-acetic acid inducible 9 | chr5:26253658-26256381 FORWARD LENGTH=1531	GO:0043231//intracellular membrane-bounded organelle	GO:0001071//nucleic acid binding transcription factor activity;GO:0005515//protein binding	GO:0009755//hormone-mediated signaling pathway	gi|30698145|ref|NP_569017.2|/2.13586e-175/auxin-responsive protein IAA9 [Arabidopsis thaliana]
AT2G21910.1	1533	0	3	0.001	0.273815	8.09706	Up	0.13323	0.255167	| Symbols: CYP96A5 | cytochrome P450, family 96, subfamily A, polypeptide 5 | chr2:9341498-9343030 FORWARD LENGTH=1533	GO:0043231//intracellular membrane-bounded organelle	GO:0005506//iron ion binding;GO:0016713	GO:0006633//fatty acid biosynthetic process	gi|15227116|ref|NP_179782.1|/0/cytochrome P450, family 96, subfamily A, polypeptide 5 [Arabidopsis thaliana]
AT1G25275.3	511	0	1	0.001	0.273815	8.09706	Up	0.516198	0.664641	| Symbols: | unknown protein; FUNCTIONS IN: molecular_function unknown; INVOLVED IN: response to karrikin; LOCATED IN: endomembrane system; EXPRESSED IN: 23 plant structures; EXPRESSED DURING: 13 growth stages; Has 35333 Blast hits to 34131 proteins in 2444 species: Archae - 798; Bacteria - 22429; Metazoa - 974; Fungi - 991; Plants - 531; Viruses - 0; Other Eukaryotes - 9610 (source: NCBI BLink).…	GO:0044464//cell part	-	GO:0009628//response to abiotic stimulus	gi|79318537|ref|NP_001031090.1|/1.73443e-44/uncharacterized protein [Arabidopsis thaliana]
AT2G04025.1	511	0	1	0.001	0.273815	8.09706	Up	0.516198	0.667949	| Symbols: RGF3 | Encodes a root meristem growth factor (RGF). Belongs to a family of functionally redundant homologous peptides that are secreted, tyrosine-sulfated, and expressed mainly in the stem cell area and the innermost layer of central columella cells. RGFs are required for maintenance of the root stem cell niche and transit amplifying cell proliferation. Members of this family include: …	GO:0044421//extracellular region part;GO:0044464//cell part	GO:0005102//receptor binding	GO:0008283//cell proliferation;GO:0010015//root morphogenesis;GO:0010467//gene expression;GO:0048869	gi|42568920|ref|NP_178486.2|/3.60812e-50/uncharacterized protein [Arabidopsis thaliana]
AT4G02000.1	1024	0	2	0.001	0.27328	8.09424	Up	0.262246	0.422593	| Symbols: | unknown protein; BEST Arabidopsis thaliana protein match is: unknown protein (TAIR:AT2G13450.1); Has 165 Blast hits to 161 proteins in 11 species: Archae - 0; Bacteria - 2; Metazoa - 0; Fungi - 2; Plants - 161; Viruses - 0; Other Eukaryotes - 0 (source: NCBI BLink). | chr4:874880-875903 FORWARD LENGTH=1024	-	GO:0046914//transition metal ion binding	-	gi|15235202|ref|NP_192109.1|/3.48415e-162/uncharacterized protein [Arabidopsis thaliana]
AT2G39000.2	1024	0	2	0.001	0.27328	8.09424	Up	0.262246	0.430805	| Symbols: | Acyl-CoA N-acyltransferases (NAT) superfamily protein | chr2:16286339-16287970 REVERSE LENGTH=1024	GO:0009536//plastid	GO:0016407//acetyltransferase activity	-	gi|15224996|ref|NP_181433.1|/1.97245e-152/Acyl-CoA N-acyltransferases-containing protein [Arabidopsis thaliana]
AT4G25719.1	512	0	1	0.001	0.27328	8.09424	Up	0.516198	0.6327	| Symbols: | other RNA | chr4:13099788-13101017 FORWARD LENGTH=512	-	GO:0016755	GO:0018199	gi|79325261|ref|NP_001031716.1|/1.14998e-27/glutaminyl-peptide cyclotransferase [Arabidopsis thaliana]
AT5G60800.2	1025	0	2	0.001	0.273013	8.09283	Up	0.262246	0.428157	| Symbols: | Heavy metal transport/detoxification superfamily protein | chr5:24460783-24462541 REVERSE LENGTH=1025	-	-	-	gi|334188533|ref|NP_001190582.1|/2.46947e-83/heavy metal transport/detoxification domain-containing protein [Arabidopsis thaliana]
AT4G05210.1	1025	0	2	0.001	0.273013	8.09283	Up	0.262246	0.430162	| Symbols: | Trimeric LpxA-like enzymes superfamily protein | chr4:2682867-2684899 FORWARD LENGTH=1025	-	-	-	gi|334186379|ref|NP_192430.2|/0/trimeric LpxA-like protein [Arabidopsis thaliana]
AT3G58490.2	1539	0	3	0.001	0.272747	8.09142	Up	0.13323	0.256917	| Symbols: | Phosphatidic acid phosphatase (PAP2) family protein | chr3:21632812-21635106 FORWARD LENGTH=1539	GO:0044464//cell part	GO:0016791//phosphatase activity	GO:0009725//response to hormone stimulus	gi|15231046|ref|NP_191408.1|/0/Phosphatidic acid phosphatase (PAP2) family protein [Arabidopsis thaliana]
AT1G63830.1	1026	0	2	0.001	0.272747	8.09142	Up	0.262246	0.433189	| Symbols: | PLAC8 family protein | chr1:23685199-23687322 FORWARD LENGTH=1026	GO:0016020//membrane	-	-	gi|15222552|ref|NP_176568.1|/2.21292e-116/PLAC8-like protein [Arabidopsis thaliana]
AT4G08695.1	513	0	1	0.001	0.272747	8.09142	Up	0.516198	0.661541	| Symbols: | pseudogene, similar to ribosomal protein L2, blastp match of 66% identity and 2.2e-07 P-value to GP|11022825|gb|AAG26142.1||AF123794 ribosomal protein L2 {Illicium parviflorum} | chr4:5565094-5565606 REVERSE LENGTH=513	GO:0030529//ribonucleoprotein complex;GO:0009536//plastid	-	-	gi|134093250|ref|YP_001109551.1|/5.01146e-15/hypothetical protein Poptr_cp073 [Populus trichocarpa]
AT3G26690.1	1027	0	2	0.001	0.272482	8.09002	Up	0.262246	0.427378	| Symbols: ATNUDT13, ATNUDX13, NUDX13 | nudix hydrolase homolog 13 | chr3:9804253-9805715 REVERSE LENGTH=1027	GO:0043231//intracellular membrane-bounded organelle	GO:0004551//nucleotide diphosphatase activity	-	gi|15231598|ref|NP_189303.1|/1.21986e-114/nudix hydrolase 13 [Arabidopsis thaliana]
AT1G22110.1	2056	0	4	0.001	0.272217	8.08861	Up	0.0676852	0.145894	| Symbols: | structural constituent of ribosome | chr1:7800507-7802562 REVERSE LENGTH=2056	-	-	-	gi|15219219|ref|NP_173630.1|/2.18734e-80/structural constituent of ribosome [Arabidopsis thaliana]
AT1G57630.1	519	2	561	0.556799	151.242	8.08549	Up	3.9723e-161	2.30317e-159	| Symbols: | Toll-Interleukin-Resistance (TIR) domain family protein | chr1:21345639-21346157 FORWARD LENGTH=519	GO:0044425//membrane part;GO:0031090//organelle membrane;GO:0012505//endomembrane system	GO:0004872//receptor activity;GO:0016462//pyrophosphatase activity;GO:0019904//protein domain specific binding;GO:0032559	GO:0012501//programmed cell death;GO:0023052//signaling;GO:0050832//defense response to fungus	gi|15223632|ref|NP_176076.1|/8.63662e-87/Toll-Interleukin-Resistance domain-containing protein [Arabidopsis thaliana]
AT1G26970.1	1550	0	3	0.001	0.270812	8.08115	Up	0.13323	0.256284	| Symbols: | Protein kinase superfamily protein | chr1:9359682-9361833 FORWARD LENGTH=1550	GO:0016020//membrane;GO:0009536//plastid	GO:0004713//protein tyrosine kinase activity;GO:0032559	GO:0006464//protein modification process	gi|42562341|ref|NP_174019.2|/0/protein kinase domain-containing protein [Arabidopsis thaliana]
AT3G04530.1	1036	0	2	0.001	0.270115	8.07743	Up	0.262246	0.424204	| Symbols: PPCK2, PEPCK2, ATPPCK2 | phosphoenolpyruvate carboxylase kinase 2 | chr3:1221546-1222655 FORWARD LENGTH=1036	-	GO:0004672//protein kinase activity;GO:0032559	GO:0006464//protein modification process;GO:0009267//cellular response to starvation	gi|18396914|ref|NP_566229.1|/2.54294e-160/phosphoenolpyruvate carboxylase kinase 2 [Arabidopsis thaliana]
AT5G13120.2	1037	0	2	0.001	0.269854	8.07604	Up	0.262246	0.423609	| Symbols: CYP20-2 | cyclophilin 20-2 | chr5:4162519-4164794 REVERSE LENGTH=1037	GO:0044436;GO:0009534//chloroplast thylakoid	GO:0016859//cis-trans isomerase activity;GO:0019901//protein kinase binding	GO:0043623//cellular protein complex assembly;GO:0044267//cellular protein metabolic process	gi|9955556|emb|CAC05440.1|/9.90698e-135/peptidylprolyl isomerase-like protein [Arabidopsis thaliana]
AT4G25070.1	2600	0	5	0.001	0.269076	8.07187	Up	0.0343864	0.0806318	| Symbols: | unknown protein; EXPRESSED IN: cultured cell; BEST Arabidopsis thaliana protein match is: unknown protein (TAIR:AT3G48860.2); Has 14837 Blast hits to 10961 proteins in 1163 species: Archae - 189; Bacteria - 1924; Metazoa - 7665; Fungi - 1127; Plants - 653; Viruses - 80; Other Eukaryotes - 3199 (source: NCBI BLink). | chr4:12872446-12876734 FORWARD LENGTH=2600	GO:0043231//intracellular membrane-bounded organelle;GO:0016020//membrane	-	-	gi|42567132|ref|NP_194237.2|/0/uncharacterized protein [Arabidopsis thaliana]
AT3G61450.2	1040	0	2	0.001	0.269076	8.07187	Up	0.262246	0.422706	| Symbols: SYP73 | syntaxin of plants 73 | chr3:22738353-22740096 FORWARD LENGTH=1040	GO:0043231//intracellular membrane-bounded organelle;GO:0031224//intrinsic to membrane	GO:0005515//protein binding;GO:0022892	GO:0006605//protein targeting	gi|11282346|pir||T47937/9.40372e-147/hypothetical protein F2A19.50 - Arabidopsis thaliana
AT2G17043.1	520	0	1	0.001	0.269076	8.07187	Up	0.516198	0.668952	| Symbols: | unknown protein; FUNCTIONS IN: molecular_function unknown; INVOLVED IN: biological_process unknown; LOCATED IN: cellular_component unknown; BEST Arabidopsis thaliana protein match is: Arabidopsis protein of unknown function (DUF241) (TAIR:AT2G17070.1); Has 22 Blast hits to 22 proteins in 2 species: Archae - 0; Bacteria - 0; Metazoa - 0; Fungi - 0; Plants - 22; Viruses - 0; Other Euka…	-	-	-	gi|238479271|ref|NP_001154523.1|/7.28597e-38/uncharacterized protein [Arabidopsis thaliana]
AT1G49300.2	1042	0	2	0.001	0.268559	8.0691	Up	0.262246	0.421806	| Symbols: ATRAB7, ATRABG3E, RABG3E | RAB GTPase homolog G3E | chr1:18234724-18237543 FORWARD LENGTH=1042	GO:0031090//organelle membrane;GO:0043231//intracellular membrane-bounded organelle	GO:0032561//guanyl ribonucleotide binding;GO:0003824//catalytic activity	GO:0035556//intracellular signal transduction;GO:0006970//response to osmotic stress;GO:0006810//transport	gi|15222098|ref|NP_175355.1|/1.0208e-116/RAB GTPase homolog G3E [Arabidopsis thaliana]
AT1G14820.3	1043	0	2	0.001	0.268302	8.06771	Up	0.262246	0.424858	| Symbols: | Sec14p-like phosphatidylinositol transfer family protein | chr1:5105114-5106954 REVERSE LENGTH=1043	GO:0044424//intracellular part	GO:0016620//oxidoreductase activity, acting on the aldehyde or oxo group of donors, NAD or NADP as acceptor;GO:0005515//protein binding;GO:0000166//nucleotide binding	GO:0051234//establishment of localization;GO:0006566//threonine metabolic process;GO:0000097//sulfur amino acid biosynthetic process	gi|42571481|ref|NP_973831.1|/1.19747e-141/sec.4-like phosphatidylinositol transfer protein [Arabidopsis thaliana]
AT1G75630.2	1044	0	2	0.001	0.268045	8.06633	Up	0.262246	0.426057	| Symbols: AVA-P4 | vacuolar H+-pumping ATPase 16 kDa proteolipid subunit 4 | chr1:28400544-28402355 FORWARD LENGTH=1044	GO:0043231//intracellular membrane-bounded organelle;GO:0016020//membrane	GO:0017111//nucleoside-triphosphatase activity	GO:0006810//transport	gi|334183927|ref|NP_001185404.1|/2.71765e-77/V-type proton ATPase proteolipid subunit c4 [Arabidopsis thaliana]
AT3G62400.1	522	0	1	0.001	0.268045	8.06633	Up	0.516198	0.653916	| Symbols: | unknown protein; Has 30201 Blast hits to 17322 proteins in 780 species: Archae - 12; Bacteria - 1396; Metazoa - 17338; Fungi - 3422; Plants - 5037; Viruses - 0; Other Eukaryotes - 2996 (source: NCBI BLink). | chr3:23089720-23090731 FORWARD LENGTH=522	GO:0005743//mitochondrial inner membrane	GO:0015002//heme-copper terminal oxidase activity	-	gi|18412359|ref|NP_567128.1|/9.04175e-44/cytochrome c oxidase subunit 5C-2 [Arabidopsis thaliana]
AT1G06148.2	1046	0	2	0.001	0.267532	8.06357	Up	0.262246	0.424261	| Symbols: | Unknown gene | chr1:1874885-1877528 REVERSE LENGTH=1046	GO:0009536//plastid	-	-	gi|238478366|ref|NP_001154310.1|/2.85126e-42/uncharacterized protein [Arabidopsis thaliana]
AT4G16765.2	1046	0	2	0.001	0.267532	8.06357	Up	0.262246	0.426115	| Symbols: | 2-oxoglutarate (2OG) and Fe(II)-dependent oxygenase superfamily protein | chr4:9430286-9432437 REVERSE LENGTH=1046	GO:0042579//microbody	GO:0046914//transition metal ion binding;GO:0016705//oxidoreductase activity, acting on paired donors, with incorporation or reduction of molecular oxygen	GO:0009699//phenylpropanoid biosynthetic process	gi|7594580|emb|CAB88075.1|/1.96807e-121/hypothetical protein [Arabidopsis thaliana]
AT5G22555.1	523	0	1	0.001	0.267532	8.06357	Up	0.516198	0.633696	| Symbols: | unknown protein; Has 30201 Blast hits to 17322 proteins in 780 species: Archae - 12; Bacteria - 1396; Metazoa - 17338; Fungi - 3422; Plants - 5037; Viruses - 0; Other Eukaryotes - 2996 (source: NCBI BLink). | chr5:7489422-7490503 FORWARD LENGTH=523	-	-	-	gi|18420534|ref|NP_568421.1|/4.55417e-51/uncharacterized protein [Arabidopsis thaliana]
AT1G08120.1	1047	0	2	0.001	0.267277	8.06219	Up	0.262246	0.424773	| Symbols: | BEST Arabidopsis thaliana protein match is: Protein kinase superfamily protein (TAIR:AT5G26110.1); Has 235 Blast hits to 235 proteins in 96 species: Archae - 21; Bacteria - 0; Metazoa - 117; Fungi - 8; Plants - 47; Viruses - 0; Other Eukaryotes - 42 (source: NCBI BLink). | chr1:2538615-2539661 FORWARD LENGTH=1047	GO:0043231//intracellular membrane-bounded organelle	-	-	gi|8778829|gb|AAF79828.1|AC026875_8/9.45808e-56/T6D22.21 [Arabidopsis thaliana]
AT4G34071.1	525	0	1	0.001	0.266513	8.05806	Up	0.516198	0.661576	| Symbols: | other RNA | chr4:16325750-16326840 FORWARD LENGTH=525	GO:0009536//plastid;GO:0015630//microtubule cytoskeleton	GO:0046914//transition metal ion binding;GO:0003774//motor activity;GO:0032559	GO:0007017//microtubule-based process	gi|79595878|ref|NP_850433.2|/9.91842e-14/uncharacterized protein [Arabidopsis thaliana]
AT5G45500.1	2626	0	5	0.001	0.266412	8.05751	Up	0.0343864	0.080624	| Symbols: | RNI-like superfamily protein | chr5:18432458-18435469 REVERSE LENGTH=2626	GO:0009536//plastid	-	-	gi|186529624|ref|NP_199363.3|/0/RNI-like superfamily protein [Arabidopsis thaliana]
AT5G40090.1	1576	0	3	0.001	0.266344	8.05715	Up	0.13323	0.254945	| Symbols: | Disease resistance protein (TIR-NBS class) | chr5:16041919-16043494 REVERSE LENGTH=1576	GO:0044425//membrane part	GO:0004872//receptor activity;GO:0016462//pyrophosphatase activity;GO:0032559	GO:0006952//defense response;GO:0012501//programmed cell death;GO:0023052//signaling	gi|186527863|ref|NP_198825.3|/0/TIR-NBS-LRR class disease resistance protein [Arabidopsis thaliana]
AT3G15450.2	1051	0	2	0.001	0.26626	8.05669	Up	0.262246	0.42175	| Symbols: | Aluminium induced protein with YGL and LRDR motifs | chr3:5212984-5214124 FORWARD LENGTH=1051	GO:0016020//membrane;GO:0044444//cytoplasmic part;GO:0043231//intracellular membrane-bounded organelle	-	-	gi|18400774|ref|NP_566513.1|/3.39878e-141/aluminum induced protein with YGL and LRDR motif [Arabidopsis thaliana]
AT3G53270.4	1578	0	3	0.001	0.266006	8.05532	Up	0.13323	0.256672	| Symbols: | Small nuclear RNA activating complex (SNAPc), subunit SNAP43 protein | chr3:19750047-19753105 REVERSE LENGTH=1578	-	-	-	gi|18409805|ref|NP_566983.1|/1.76698e-156/Small nuclear RNA activating complex (SNAPc), subunit SNAP43 protein [Arabidopsis thaliana]
AT1G19160.1	1053	0	2	0.001	0.265754	8.05395	Up	0.262246	0.429375	| Symbols: | F-box family protein | chr1:6614162-6615214 REVERSE LENGTH=1053	-	-	-	gi|186478648|ref|NP_173350.2|/0/F-box domain-containing protein [Arabidopsis thaliana]
AT1G51960.1	1056	0	2	0.001	0.264999	8.04984	Up	0.262246	0.424659	| Symbols: IQD27 | IQ-domain 27 | chr1:19310355-19311683 FORWARD LENGTH=1056	-	-	-	gi|15218082|ref|NP_175608.1|/5.63467e-171/IQ-domain 27 protein [Arabidopsis thaliana]
AT3G53600.1	528	0	1	0.001	0.264999	8.04984	Up	0.516198	0.652855	| Symbols: | C2H2-type zinc finger family protein | chr3:19875532-19876059 FORWARD LENGTH=528	GO:0044464//cell part	GO:0046914//transition metal ion binding;GO:0001071//nucleic acid binding transcription factor activity	GO:0006351//transcription, DNA-dependent;GO:0009743//response to carbohydrate stimulus	gi|15231845|ref|NP_190928.1|/2.30453e-98/C2H2-type zinc finger protein [Arabidopsis thaliana]
AT5G19350.2	1585	0	3	0.001	0.264832	8.04893	Up	0.13323	0.256141	| Symbols: | RNA-binding (RRM/RBD/RNP motifs) family protein | chr5:6518838-6521474 FORWARD LENGTH=1585	GO:0043231//intracellular membrane-bounded organelle	GO:0005488//binding	-	gi|145334517|ref|NP_001078604.1|/0/RNA recognition motif-containing protein [Arabidopsis thaliana]
AT5G03240.3	1589	0	3	0.001	0.264165	8.0453	Up	0.13323	0.254663	| Symbols: UBQ3 | polyubiquitin 3 | chr5:771725-773515 REVERSE LENGTH=1589	GO:0043231//intracellular membrane-bounded organelle	-	GO:0019941//modification-dependent protein catabolic process;GO:0016567//protein ubiquitination;GO:0009411//response to UV	gi|297812245|ref|XP_002874006.1|/5.91397e-168/hypothetical protein ARALYDRAFT_488966 [Arabidopsis lyrata subsp. lyrata]
AT5G53120.6	1596	0	3	0.001	0.263006	8.03895	Up	0.13323	0.256243	| Symbols: SPDS3 | spermidine synthase 3 | chr5:21534473-21537733 FORWARD LENGTH=1596	GO:0044424//intracellular part	GO:0008757//S-adenosylmethionine-dependent methyltransferase activity;GO:0005488//binding;GO:0016765//transferase activity, transferring alkyl or aryl (other than methyl) groups	GO:0006596//polyamine biosynthetic process;GO:0006730//one-carbon metabolic process	gi|334188357|ref|NP_001190527.1|/0/Spermine synthase [Arabidopsis thaliana]
AT5G16940.2	534	0	1	0.001	0.262021	8.03354	Up	0.516198	0.643265	| Symbols: | carbon-sulfur lyases | chr5:5571766-5572405 REVERSE LENGTH=534	-	GO:0016829//lyase activity	-	gi|15237879|ref|NP_197196.1|/7.83372e-78/carbon-sulfur lyase [Arabidopsis thaliana]
AT2G28930.3	1605	0	3	0.001	0.261532	8.03084	Up	0.13323	0.256958	| Symbols: APK1B, PK1B | protein kinase 1B | chr2:12424303-12426674 FORWARD LENGTH=1605	GO:0016020//membrane	GO:0004672//protein kinase activity;GO:0032559	GO:0006952//defense response;GO:0006464//protein modification process	gi|79323399|ref|NP_001031440.1|/0/protein kinase APK1B [Arabidopsis thaliana]
AT3G44735.2	535	0	1	0.001	0.261532	8.03084	Up	0.516198	0.640427	| Symbols: PSK3 | PHYTOSULFOKINE 3 PRECURSOR | chr3:16291180-16292464 REVERSE LENGTH=535	GO:0044464//cell part	GO:0005102//receptor binding	-	gi|18407840|ref|NP_566871.1|/2.26416e-40/phytosulfokine-beta [Arabidopsis thaliana]
AT1G07170.2	535	0	1	0.001	0.261532	8.03084	Up	0.516198	0.64821	| Symbols: | PHF5-like protein | chr1:2200174-2201049 FORWARD LENGTH=535	-	-	-	gi|297843506|ref|XP_002889634.1|/1.72558e-56/hypothetical protein ARALYDRAFT_334015 [Arabidopsis lyrata subsp. lyrata]
AT2G14835.1	1606	0	3	0.001	0.261369	8.02994	Up	0.13323	0.254965	| Symbols: | RING/U-box superfamily protein | chr2:6366888-6371034 FORWARD LENGTH=1606	-	GO:0046914//transition metal ion binding	GO:0009725//response to hormone stimulus	gi|18397649|ref|NP_565365.1|/0/RING/U-box domain-containing protein [Arabidopsis thaliana]
AT4G09130.1	1074	0	2	0.001	0.260557	8.02546	Up	0.262246	0.422368	| Symbols: | RING/U-box superfamily protein | chr4:5815849-5816922 FORWARD LENGTH=1074	GO:0044464//cell part	GO:0046914//transition metal ion binding	GO:0032446//protein modification by small protein conjugation	gi|15233745|ref|NP_192652.1|/0/putative RING-H2 finger protein ATL37 [Arabidopsis thaliana]
AT1G17285.1	537	0	1	0.001	0.260557	8.02546	Up	0.516198	0.636053	| Symbols: | unknown protein; FUNCTIONS IN: molecular_function unknown; INVOLVED IN: biological_process unknown; LOCATED IN: endomembrane system; BEST Arabidopsis thaliana protein match is: unknown protein (TAIR:AT1G17300.1); Has 35333 Blast hits to 34131 proteins in 2444 species: Archae - 798; Bacteria - 22429; Metazoa - 974; Fungi - 991; Plants - 531; Viruses - 0; Other Eukaryotes - 9610 (sourc…	GO:0044464//cell part	-	-	gi|42571517|ref|NP_973849.1|/3.26944e-39/uncharacterized protein [Arabidopsis thaliana]
AT2G23930.2	537	0	1	0.001	0.260557	8.02546	Up	0.516198	0.661016	| Symbols: SNRNP-G | probable small nuclear ribonucleoprotein G | chr2:10182251-10183240 FORWARD LENGTH=537	GO:0030529//ribonucleoprotein complex;GO:0031981//nuclear lumen	GO:0005488//binding	-	gi|15224075|ref|NP_179971.1|/1.92118e-31/small nuclear ribonucleoprotein [Arabidopsis thaliana]
AT1G04490.2	1612	0	3	0.001	0.260396	8.02456	Up	0.13323	0.255288	| Symbols: | Protein of unknown function (DUF3527) | chr1:1217948-1220137 REVERSE LENGTH=1612	GO:0043231//intracellular membrane-bounded organelle	-	-	gi|42561689|ref|NP_171943.2|/0/uncharacterized protein [Arabidopsis thaliana]
AT3G52630.2	538	0	1	0.001	0.260073	8.02277	Up	0.516198	0.661927	| Symbols: | Nucleic acid-binding, OB-fold-like protein | chr3:19513979-19514745 FORWARD LENGTH=538	-	-	-	gi|15231278|ref|NP_190831.1|/4.25026e-55/Nucleic acid-binding, OB-fold-like protein [Arabidopsis thaliana]
AT3G54310.1	1077	0	2	0.001	0.259832	8.02143	Up	0.262246	0.422424	| Symbols: | unknown protein; BEST Arabidopsis thaliana protein match is: unknown protein (TAIR:AT2G38430.1); Has 44 Blast hits to 41 proteins in 9 species: Archae - 0; Bacteria - 0; Metazoa - 0; Fungi - 0; Plants - 44; Viruses - 0; Other Eukaryotes - 0 (source: NCBI BLink). | chr3:20111153-20112944 REVERSE LENGTH=1077	-	-	-	gi|15232478|ref|NP_190999.1|/0/uncharacterized protein [Arabidopsis thaliana]
AT1G28395.3	540	0	1	0.001	0.25911	8.01742	Up	0.516198	0.657325	| Symbols: | unknown protein; FUNCTIONS IN: molecular_function unknown; INVOLVED IN: biological_process unknown; LOCATED IN: chloroplast; EXPRESSED IN: 22 plant structures; EXPRESSED DURING: 13 growth stages; BEST Arabidopsis thaliana protein match is: unknown protein (TAIR:AT2G33847.2); Has 35333 Blast hits to 34131 proteins in 2444 species: Archae - 798; Bacteria - 22429; Metazoa - 974; Fungi -…	GO:0009536//plastid	-	-	gi|18396775|ref|NP_564308.1|/1.10566e-34/uncharacterized protein [Arabidopsis thaliana]
AT1G32190.1	1624	0	3	0.001	0.258472	8.01386	Up	0.13323	0.25394	| Symbols: | alpha/beta-Hydrolases superfamily protein | chr1:11592955-11595982 REVERSE LENGTH=1624	GO:0016020//membrane	GO:0070011	GO:0019538//protein metabolic process	gi|15222598|ref|NP_174498.1|/8.77401e-167/alpha/beta-hydrolase-like protein [Arabidopsis thaliana]
AT4G31860.2	1624	0	3	0.001	0.258472	8.01386	Up	0.13323	0.257575	| Symbols: | Protein phosphatase 2C family protein | chr4:15406440-15409000 REVERSE LENGTH=1624	GO:0043234//protein complex;GO:0016020//membrane	GO:0043169//cation binding;GO:0004721//phosphoprotein phosphatase activity	GO:0009725//response to hormone stimulus;GO:0006464//protein modification process	gi|75266736|sp|Q9SZ53.1|P2C60_ARATH/0/RecName: Full=Probable protein phosphatase 2C 60; Short=AtPP2C60
AT5G55150.1	1083	0	2	0.001	0.258392	8.01342	Up	0.262246	0.42248	| Symbols: | Protein of unknown function (DUF295) | chr5:22382275-22383392 REVERSE LENGTH=1083	-	-	-	gi|22327850|ref|NP_200326.2|/0/uncharacterized protein [Arabidopsis thaliana]
AT3G22090.1	542	0	1	0.001	0.258154	8.01209	Up	0.516198	0.633213	| Symbols: | unknown protein; BEST Arabidopsis thaliana protein match is: unknown protein (TAIR:AT1G71470.2); Has 12 Blast hits to 12 proteins in 2 species: Archae - 0; Bacteria - 0; Metazoa - 0; Fungi - 0; Plants - 12; Viruses - 0; Other Eukaryotes - 0 (source: NCBI BLink). | chr3:7782912-7783561 FORWARD LENGTH=542	-	-	-	gi|145338813|ref|NP_188847.3|/3.58731e-57/uncharacterized protein [Arabidopsis thaliana]
AT3G09922.1	542	0	1	0.001	0.258154	8.01209	Up	0.516198	0.636605	| Symbols: IPS1, ATIPS1 | induced by phosphate starvation1 | chr3:3050989-3051530 FORWARD LENGTH=542	-	-	GO:0009267//cellular response to starvation	gi|30681072|ref|NP_850550.1|/6.81261e-32/induced by phosphate starvation1 [Arabidopsis thaliana]
AT3G21720.1	2171	0	4	0.001	0.257797	8.01009	Up	0.0676852	0.144976	| Symbols: ICL | isocitrate lyase | chr3:7652487-7656011 REVERSE LENGTH=2171	GO:0005777//peroxisome	GO:0005488//binding;GO:0016833//oxo-acid-lyase activity	GO:0009060//aerobic respiration;GO:0043436;GO:0044262//cellular carbohydrate metabolic process	gi|30686361|ref|NP_188809.2|/0/isocitrate lyase [Arabidopsis thaliana]
AT3G57820.1	544	0	1	0.001	0.257205	8.00677	Up	0.516198	0.648277	| Symbols: | 60S ribosomal protein L21 (RPL21F), pseudogene, 60S RIBOSOMAL PROTEIN L21 - Arabidopsis thaliana, SWISSPROT:RL21_ARATH; blastp match of 75% identity and 2.5e-15 P-value to GP|3885884|gb|AAC78102.1||AF093630 60S ribosomal protein L21 {Oryza sativa} | chr3:21418281-21418824 REVERSE LENGTH=544	GO:0043231//intracellular membrane-bounded organelle;GO:0015934//large ribosomal subunit	GO:0005198//structural molecule activity	GO:0010467//gene expression	gi|6729525|emb|CAB67610.1|/2.81496e-25/putative protein [Arabidopsis thaliana]
AT1G71120.1	1089	0	2	0.001	0.256969	8.00545	Up	0.262246	0.428013	| Symbols: GLIP6 | GDSL-motif lipase/hydrolase 6 | chr1:26821072-26822420 REVERSE LENGTH=1089	GO:0044464//cell part	GO:0016788//hydrolase activity, acting on ester bonds	GO:0044238//primary metabolic process	gi|15223959|ref|NP_177268.1|/0/GDSL esterase/lipase 6 [Arabidopsis thaliana]
AT1G02250.1	1089	0	2	0.001	0.256969	8.00545	Up	0.262246	0.430658	| Symbols: anac005, NAC005 | NAC domain containing protein 5 | chr1:437951-439559 REVERSE LENGTH=1089	-	GO:0001071//nucleic acid binding transcription factor activity	GO:0006351//transcription, DNA-dependent;GO:0032501//multicellular organismal process	gi|334182236|ref|NP_171727.2|/0/NAC domain-containing protein 5 [Arabidopsis thaliana]
AT5G54067.1	545	0	1	0.001	0.256733	8.00412	Up	0.516198	0.669059	| Symbols: | unknown protein; BEST Arabidopsis thaliana protein match is: unknown protein (TAIR:AT1G50220.1); Has 30201 Blast hits to 17322 proteins in 780 species: Archae - 12; Bacteria - 1396; Metazoa - 17338; Fungi - 3422; Plants - 5037; Viruses - 0; Other Eukaryotes - 2996 (source: NCBI BLink). | chr5:21941602-21942146 REVERSE LENGTH=545	-	-	GO:0007165//signal transduction	gi|22327823|ref|NP_680433.1|/2.97285e-67/uncharacterized protein [Arabidopsis thaliana]
AT5G26690.1	614	3	794	0.705974	180.938	8.00167	Up	3.0873e-227	2.43142e-225	| Symbols: | Heavy metal transport/detoxification superfamily protein | chr5:9310797-9311572 FORWARD LENGTH=614	-	GO:0043169//cation binding	GO:0006812//cation transport	gi|30690295|ref|NP_850876.1|/1.2565e-49/heavy-metal-associated domain-containing protein [Arabidopsis thaliana]
AT4G30300.1	546	0	1	0.001	0.256263	8.00148	Up	0.516198	0.632636	| Symbols: ATNAP15, NAP15 | non-intrinsic ABC protein 15 | chr4:14831005-14831550 REVERSE LENGTH=546	-	GO:0017111//nucleoside-triphosphatase activity;GO:0005488//binding	-	gi|15234702|ref|NP_194759.1|/4.23638e-98/ABC transporter E family member 3 [Arabidopsis thaliana]
AT4G00560.2	1094	0	2	0.001	0.255794	7.99884	Up	0.262246	0.426086	| Symbols: | NAD(P)-binding Rossmann-fold superfamily protein | chr4:240676-242379 REVERSE LENGTH=1094	GO:0044464//cell part	GO:0016616//oxidoreductase activity, acting on the CH-OH group of donors, NAD or NADP as acceptor	GO:0033692//cellular polysaccharide biosynthetic process	gi|30678677|ref|NP_191965.2|/1.65174e-155/Rossmann-fold NAD(P)-binding domain-containing protein [Arabidopsis thaliana]
AT5G62520.1	1646	0	3	0.001	0.255017	7.99445	Up	0.13323	0.254281	| Symbols: SRO5 | similar to RCD one 5 | chr5:25097998-25099907 FORWARD LENGTH=1646	GO:0043231//intracellular membrane-bounded organelle	-	GO:0006970//response to osmotic stress	gi|15241862|ref|NP_201058.1|/8.96514e-159/RCD one 5-like protein [Arabidopsis thaliana]
AT5G27840.2	1648	0	3	0.001	0.254708	7.9927	Up	0.13323	0.25412	| Symbols: TOPP8 | Calcineurin-like metallo-phosphoesterase superfamily protein | chr5:9862924-9865038 REVERSE LENGTH=1648	-	GO:0016791//phosphatase activity;GO:0043169//cation binding	GO:0050896//response to stimulus;GO:0006464//protein modification process	gi|30690815|ref|NP_568501.3|/0/serine/threonine-protein phosphatase PP1 isozyme 8 [Arabidopsis thaliana]
AT2G24320.1	1099	0	2	0.001	0.25463	7.99226	Up	0.262246	0.427033	| Symbols: | alpha/beta-Hydrolases superfamily protein | chr2:10345421-10346829 REVERSE LENGTH=1099	-	GO:0070011	GO:0019538//protein metabolic process	gi|116831113|gb|ABK28511.1|/1.4644e-161/unknown [Arabidopsis thaliana]
AT3G53890.2	550	0	1	0.001	0.254399	7.99095	Up	0.516198	0.667093	| Symbols: | Ribosomal protein S21e | chr3:19955344-19956345 REVERSE LENGTH=550	GO:0015935//small ribosomal subunit	GO:0005198//structural molecule activity	GO:0010467//gene expression;GO:0022613//ribonucleoprotein complex biogenesis	gi|15232356|ref|NP_190957.1|/4.68081e-36/40S ribosomal protein S21-1 [Arabidopsis thaliana]
AT2G15080.2	3309	0	6	0.001	0.253707	7.98702	Up	0.0174695	0.0442836	| Symbols: AtRLP19, RLP19 | receptor like protein 19 | chr2:6533687-6536995 FORWARD LENGTH=3309	GO:0009536//plastid	GO:0016772//transferase activity, transferring phosphorus-containing groups	GO:0006952//defense response;GO:0023052//signaling	gi|15226053|ref|NP_179112.1|/0/receptor like protein 19 [Arabidopsis thaliana]
AT4G11700.1	552	0	1	0.001	0.253477	7.98571	Up	0.516198	0.643232	| Symbols: | Protein of unknown function (DUF626) | chr4:7058086-7058637 REVERSE LENGTH=552	-	-	-	gi|15234271|ref|NP_192907.1|/1.2272e-100/uncharacterized protein [Arabidopsis thaliana]
AT2G36295.1	552	0	1	0.001	0.253477	7.98571	Up	0.516198	0.647705	| Symbols: | unknown protein; Has 35333 Blast hits to 34131 proteins in 2444 species: Archae - 798; Bacteria - 22429; Metazoa - 974; Fungi - 991; Plants - 531; Viruses - 0; Other Eukaryotes - 9610 (source: NCBI BLink). | chr2:15211718-15212269 FORWARD LENGTH=552	-	-	-	gi|42570368|ref|NP_850261.2|/3.34672e-42/uncharacterized protein [Arabidopsis thaliana]
AT1G50630.1	1660	0	3	0.001	0.252866	7.98223	Up	0.13323	0.254201	| Symbols: | Protein of unknown function (DUF3537) | chr1:18751456-18753669 REVERSE LENGTH=1660	-	-	-	gi|18403151|ref|NP_564578.1|/0/uncharacterized protein [Arabidopsis thaliana]
AT4G02380.2	555	0	1	0.001	0.252107	7.97789	Up	0.516198	0.637776	| Symbols: SAG21 | senescence-associated gene 21 | chr4:1046343-1046993 REVERSE LENGTH=555	-	-	GO:0009414//response to water deprivation;GO:0007275//multicellular organismal development;GO:0006979//response to oxidative stress	gi|3193289|gb|AAC19273.1|/2.34948e-65/T14P8.2 [Arabidopsis thaliana]
AT4G23140.2	2225	0	4	0.001	0.25154	7.97465	Up	0.0676852	0.145621	| Symbols: CRK6 | cysteine-rich RLK (RECEPTOR-like protein kinase) 6 | chr4:12121383-12124205 FORWARD LENGTH=2225	GO:0016020//membrane	GO:0004672//protein kinase activity;GO:0000166//nucleotide binding	GO:0006952//defense response;GO:0010033//response to organic substance;GO:0008219//cell death	gi|30686066|ref|NP_849426.1|/0/cysteine-rich receptor-like protein kinase 6 [Arabidopsis thaliana]
AT5G63440.1	1113	0	2	0.001	0.251427	7.974	Up	0.262246	0.422621	| Symbols: | Protein of unknown function (DUF167) | chr5:25406302-25408423 FORWARD LENGTH=1113	-	-	-	gi|30697842|ref|NP_851256.1|/2.32892e-114/uncharacterized protein [Arabidopsis thaliana]
AT1G15050.1	558	0	1	0.001	0.250752	7.97011	Up	0.516198	0.649762	| Symbols: IAA34 | indole-3-acetic acid inducible 34 | chr1:5182256-5183243 REVERSE LENGTH=558	GO:0043231//intracellular membrane-bounded organelle	GO:0001071//nucleic acid binding transcription factor activity;GO:0005515//protein binding	GO:0009755//hormone-mediated signaling pathway;GO:0003006//developmental process involved in reproduction;GO:0048229//gametophyte development	gi|22329571|ref|NP_172959.2|/9.65027e-109/auxin-responsive protein IAA34 [Arabidopsis thaliana]
AT4G38160.2	1677	0	3	0.001	0.250303	7.96753	Up	0.13323	0.254824	| Symbols: pde191 | Mitochondrial transcription termination factor family protein | chr4:17902273-17904300 FORWARD LENGTH=1677	-	-	-	gi|334187254|ref|NP_001190948.1|/0/Mitochondrial transcription termination factor family protein [Arabidopsis thaliana]
AT4G01735.1	561	0	1	0.001	0.249411	7.96238	Up	0.516198	0.649796	| Symbols: | unknown protein; Has 30201 Blast hits to 17322 proteins in 780 species: Archae - 12; Bacteria - 1396; Metazoa - 17338; Fungi - 3422; Plants - 5037; Viruses - 0; Other Eukaryotes - 2996 (source: NCBI BLink). | chr4:752288-752873 REVERSE LENGTH=561	-	-	-	gi|22328221|ref|NP_680556.1|/8.57482e-105/uncharacterized protein [Arabidopsis thaliana]
AT2G05380.2	561	0	1	0.001	0.249411	7.96238	Up	0.516198	0.658922	| Symbols: GRP3S | glycine-rich protein 3 short isoform | chr2:1966816-1968037 FORWARD LENGTH=561	-	-	GO:0010033//response to organic substance	gi|186499491|ref|NP_001118273.1|/1.13004e-24/glycine-rich protein 3 short isoform [Arabidopsis thaliana]
AT1G22403.1	562	0	1	0.001	0.248967	7.95981	Up	0.516198	0.643199	| Symbols: | other RNA | chr1:7908569-7909509 REVERSE LENGTH=562	-	-	-	gi|42571377|ref|NP_973779.1|/3.0917e-06/dessication-induced 1VOC-like protein [Arabidopsis thaliana]
AT4G37340.1	1687	0	3	0.001	0.248819	7.95895	Up	0.13323	0.257637	| Symbols: CYP81D3 | cytochrome P450, family 81, subfamily D, polypeptide 3 | chr4:17564850-17566787 REVERSE LENGTH=1687	GO:0043231//intracellular membrane-bounded organelle;GO:0016020//membrane	GO:0016491//oxidoreductase activity;GO:0005506//iron ion binding	GO:0006952//defense response;GO:0009628//response to abiotic stimulus;GO:0008152//metabolic process	gi|15235534|ref|NP_195451.1|/0/cytochrome P450, family 81, subfamily D, polypeptide 3 [Arabidopsis thaliana]
AT5G40990.1	1125	0	2	0.001	0.248746	7.95853	Up	0.262246	0.432627	| Symbols: GLIP1 | GDSL lipase 1 | chr5:16418920-16420400 FORWARD LENGTH=1125	GO:0044464//cell part;GO:0044421//extracellular region part	GO:0004091//carboxylesterase activity	GO:0044238//primary metabolic process;GO:0002218//activation of innate immune response;GO:0009861//jasmonic acid and ethylene-dependent systemic resistance;GO:0050832//defense response to fungus;GO:0009734//auxin mediated signaling pathway	gi|15237530|ref|NP_198915.1|/0/GDSL esterase/lipase 1 [Arabidopsis thaliana]
AT1G76965.1	564	0	1	0.001	0.248084	7.95468	Up	0.516198	0.656116	| Symbols: | Encodes a Protease inhibitor/seed storage/LTP family protein | chr1:28921729-28922292 REVERSE LENGTH=564	-	-	-	gi|145361259|ref|NP_683499.2|/2.10357e-50/uncharacterized protein [Arabidopsis thaliana]
AT1G47278.2	564	0	1	0.001	0.248084	7.95468	Up	0.516198	0.661191	| Symbols: | unknown protein; FUNCTIONS IN: molecular_function unknown; INVOLVED IN: biological_process unknown; LOCATED IN: cellular_component unknown; Has 37 Blast hits to 37 proteins in 14 species: Archae - 0; Bacteria - 0; Metazoa - 0; Fungi - 0; Plants - 36; Viruses - 0; Other Eukaryotes - 1 (source: NCBI BLink). | chr1:17330837-17331899 FORWARD LENGTH=564	-	-	-	gi|116830697|gb|ABK28306.1|/7.37783e-48/unknown [Arabidopsis thaliana]
AT1G31850.2	2257	0	4	0.001	0.247974	7.95405	Up	0.0676852	0.145518	| Symbols: | S-adenosyl-L-methionine-dependent methyltransferases superfamily protein | chr1:11430849-11433699 FORWARD LENGTH=2257	GO:0043231//intracellular membrane-bounded organelle	GO:0016741	GO:0006730//one-carbon metabolic process	gi|75169170|sp|Q9C6S7.1|PMTK_ARATH/0/RecName: Full=Probable methyltransferase PMT20
AT3G15536.1	495	7	1790	2.04328	505.971	7.95202	Up	0	0	| Symbols: | Unknown gene | chr3:5260723-5261322 FORWARD LENGTH=495	-	-	-	gi|116831654|gb|ABK28779.1|/6.91922e-08/unknown [Arabidopsis thaliana]
AT1G72530.1	567	0	1	0.001	0.246771	7.94703	Up	0.516198	0.639246	| Symbols: | plastid developmental protein DAG, putative | chr1:27312999-27313937 FORWARD LENGTH=567	-	GO:0046914//transition metal ion binding	-	gi|12323763|gb|AAG51843.1|AC010926_6/6.53835e-100/DAG-like protein; 97518-96580 [Arabidopsis thaliana]
AT4G17565.1	1137	0	2	0.001	0.24612	7.94322	Up	0.262246	0.430512	| Symbols: | F-box family protein with a domain of unknown function (DUF295) | chr4:9782508-9783644 REVERSE LENGTH=1137	-	-	-	gi|15236565|ref|NP_193490.1|/0/putative F-box protein [Arabidopsis thaliana]
AT5G03360.2	2276	0	4	0.001	0.245904	7.94195	Up	0.0676852	0.145182	| Symbols: | DC1 domain-containing protein | chr5:817864-820139 FORWARD LENGTH=2276	GO:0009526//plastid envelope	-	GO:0003006//developmental process involved in reproduction	gi|334187397|ref|NP_001190213.1|/0/DC1 domain-containing protein [Arabidopsis thaliana]
AT2G31345.1	569	0	1	0.001	0.245904	7.94195	Up	0.516198	0.642934	| Symbols: | unknown protein; FUNCTIONS IN: molecular_function unknown; INVOLVED IN: biological_process unknown; LOCATED IN: endomembrane system; BEST Arabidopsis thaliana protein match is: unknown protein (TAIR:AT1G06135.1); Has 35333 Blast hits to 34131 proteins in 2444 species: Archae - 798; Bacteria - 22429; Metazoa - 974; Fungi - 991; Plants - 531; Viruses - 0; Other Eukaryotes - 9610 (sourc…	-	-	-	gi|42571001|ref|NP_973574.1|/2.01017e-24/uncharacterized protein [Arabidopsis thaliana]
AT4G22960.1	1708	0	3	0.001	0.24576	7.94111	Up	0.13323	0.256304	| Symbols: | Protein of unknown function (DUF544) | chr4:12030020-12033137 FORWARD LENGTH=1708	GO:0044464//cell part	-	-	gi|79482700|ref|NP_194027.2|/0/uncharacterized protein [Arabidopsis thaliana]
AT5G40810.2	1709	0	3	0.001	0.245616	7.94026	Up	0.13323	0.255228	| Symbols: | Cytochrome C1 family | chr5:16339893-16342644 FORWARD LENGTH=1709	GO:0031224//intrinsic to membrane;GO:0005746//mitochondrial respiratory chain	GO:0009055//electron carrier activity;GO:0005506//iron ion binding	GO:0051234//establishment of localization;GO:0006091//generation of precursor metabolites and energy	gi|15237497|ref|NP_198897.1|/2.02285e-145/ubiquinol-cytochrome c reductase cytochrome c1 subunit [Arabidopsis thaliana]
AT3G60957.1	570	0	1	0.001	0.245473	7.93942	Up	0.516198	0.64046	| Symbols: | pseudogene of GPT | chr3:22533783-22535556 FORWARD LENGTH=570	-	GO:0016740//transferase activity	-	gi|116830307|gb|ABK28111.1|/1.48043e-43/unknown [Arabidopsis thaliana]
AT1G54210.2	570	0	1	0.001	0.245473	7.93942	Up	0.516198	0.647134	| Symbols: ATG12A | Ubiquitin-like superfamily protein | chr1:20241226-20242615 FORWARD LENGTH=570	-	-	GO:0016567//protein ubiquitination;GO:0044248//cellular catabolic process	gi|334183293|ref|NP_001185219.1|/2.90941e-15/ubiquitin-like protein ATG12A [Arabidopsis thaliana]
AT5G63670.2	573	0	1	0.001	0.244187	7.93184	Up	0.516198	0.651288	| Symbols: SPT42 | SPT4 homolog 2 | chr5:25487927-25489389 FORWARD LENGTH=573	GO:0043231//intracellular membrane-bounded organelle	GO:0046914//transition metal ion binding;GO:0008135//translation factor activity, nucleic acid binding	GO:0006412//translation;GO:0006355//regulation of transcription, DNA-dependent	gi|18424735|ref|NP_568976.1|/9.60562e-59/transcription elongation factor SPT4-2 [Arabidopsis thaliana]
AT4G24415.3	573	0	1	0.001	0.244187	7.93184	Up	0.516198	0.660596	| Symbols: MIR824A | MIR824a; miRNA | chr4:12623595-12624417 FORWARD LENGTH=573	-	-	-	gi|15233822|ref|NP_194172.1|/5.37483e-17/uncharacterized protein [Arabidopsis thaliana]
AT1G54080.2	1720	0	3	0.001	0.244045	7.93101	Up	0.13323	0.2561	| Symbols: UBP1A | oligouridylate-binding protein 1A | chr1:20183581-20186909 REVERSE LENGTH=1720	GO:0016020//membrane	GO:0005488//binding	-	gi|30695647|ref|NP_849806.1|/0/oligouridylate-binding protein 1A [Arabidopsis thaliana]
AT5G44730.1	1147	0	2	0.001	0.243974	7.93059	Up	0.262246	0.426602	| Symbols: | Haloacid dehalogenase-like hydrolase (HAD) superfamily protein | chr5:18045496-18046806 REVERSE LENGTH=1147	GO:0044464//cell part	GO:0016791//phosphatase activity	-	gi|15241564|ref|NP_199286.1|/1.66968e-147/haloacid dehalogenase-like hydrolase domain-containing protein [Arabidopsis thaliana]
AT4G10925.1	1148	0	2	0.001	0.243762	7.92933	Up	0.262246	0.431332	| Symbols: | Nuclear transport factor 2 (NTF2) family protein | chr4:6702743-6704603 REVERSE LENGTH=1148	-	-	-	gi|18413398|ref|NP_567369.1|/8.62872e-136/F-box protein SKIP8 [Arabidopsis thaliana]
AT1G73120.1	574	0	1	0.001	0.243762	7.92933	Up	0.516198	0.664818	| Symbols: | unknown protein; FUNCTIONS IN: molecular_function unknown; INVOLVED IN: response to oxidative stress; EXPRESSED IN: root, cultured cell; Has 36 Blast hits to 36 proteins in 8 species: Archae - 0; Bacteria - 0; Metazoa - 0; Fungi - 0; Plants - 36; Viruses - 0; Other Eukaryotes - 0 (source: NCBI BLink). | chr1:27497186-27497950 REVERSE LENGTH=574	-	-	GO:0006950//response to stress	gi|15219378|ref|NP_177455.1|/4.80528e-58/uncharacterized protein [Arabidopsis thaliana]
AT5G60230.1	1151	0	2	0.001	0.243127	7.92556	Up	0.262246	0.427926	| Symbols: SEN2, ATSEN2 | splicing endonuclease 2 | chr5:24250091-24251613 REVERSE LENGTH=1151	GO:0043234//protein complex;GO:0009536//plastid	GO:0005488//binding;GO:0004549//tRNA-specific ribonuclease activity	GO:0032502//developmental process;GO:0009719;GO:0006950//response to stress;GO:0000394//RNA splicing, via endonucleolytic cleavage and ligation	gi|42573740|ref|NP_974966.1|/3.5087e-145/tRNA-splicing endonuclease subunit Sen2-2 [Arabidopsis thaliana]
AT5G40348.1	576	0	1	0.001	0.242916	7.92431	Up	0.516198	0.669706	| Symbols: | other RNA | chr5:16136594-16141163 FORWARD LENGTH=576	GO:0043231//intracellular membrane-bounded organelle	GO:0003676//nucleic acid binding;GO:0001071//nucleic acid binding transcription factor activity	GO:0048437//floral organ development;GO:0010476//gibberellin mediated signaling pathway;GO:0006351//transcription, DNA-dependent	gi|21554734|gb|AAM63674.1|/6.07945e-28/putative transcription factor MYB24 [Arabidopsis thaliana]
AT3G25882.1	534	3	750	0.811738	196.516	7.91942	Up	2.27198e-214	1.70596e-212	| Symbols: NIMIN-2 | NIM1-interacting 2 | chr3:9470417-9470950 REVERSE LENGTH=534	-	-	-	gi|22331337|ref|NP_683594.1|/3.78318e-56/NIM1-interacting 2 protein [Arabidopsis thaliana]
AT1G08035.1	578	0	1	0.001	0.242075	7.91931	Up	0.516198	0.659688	| Symbols: | unknown protein; BEST Arabidopsis thaliana protein match is: unknown protein (TAIR:AT2G28330.1); Has 10 Blast hits to 10 proteins in 3 species: Archae - 0; Bacteria - 0; Metazoa - 0; Fungi - 0; Plants - 10; Viruses - 0; Other Eukaryotes - 0 (source: NCBI BLink). | chr1:2494402-2495149 FORWARD LENGTH=578	-	-	-	gi|334182374|ref|NP_683287.2|/5.26055e-68/uncharacterized protein [Arabidopsis thaliana]
AT1G59730.1	579	0	1	0.001	0.241657	7.91682	Up	0.516198	0.658817	| Symbols: ATH7, TH7 | thioredoxin H-type 7 | chr1:21952634-21953456 REVERSE LENGTH=579	-	GO:0015036//disulfide oxidoreductase activity	GO:0018904;GO:0019725//cellular homeostasis	gi|15218902|ref|NP_176182.1|/8.99397e-60/thioredoxin H7 [Arabidopsis thaliana]
AT3G12350.2	1159	0	2	0.001	0.241448	7.91557	Up	0.262246	0.42891	| Symbols: | F-box family protein | chr3:3931555-3932849 FORWARD LENGTH=1159	-	GO:0005488//binding	-	gi|15795155|dbj|BAB03143.1|/0/ankyrin-like protein [Arabidopsis thaliana]
AT3G15395.3	580	0	1	0.001	0.24124	7.91433	Up	0.516198	0.659165	| Symbols: | unknown protein; FUNCTIONS IN: molecular_function unknown; INVOLVED IN: biological_process unknown; LOCATED IN: endomembrane system; Has 35333 Blast hits to 34131 proteins in 2444 species: Archae - 798; Bacteria - 22429; Metazoa - 974; Fungi - 991; Plants - 531; Viruses - 0; Other Eukaryotes - 9610 (source: NCBI BLink). | chr3:5200639-5201514 FORWARD LENGTH=580	GO:0043231//intracellular membrane-bounded organelle	-	-	gi|42572451|ref|NP_974321.1|/9.99696e-27/uncharacterized protein [Arabidopsis thaliana]
AT5G08185.3	580	0	1	0.001	0.24124	7.91433	Up	0.516198	0.662208	| Symbols: MIR162A | microRNA162A | chr5:2634101-2635436 REVERSE LENGTH=580	-	-	GO:0035194//posttranscriptional gene silencing by RNA	gi|238481219|ref|NP_001154699.1|/3.02898e-15/microRNA162A [Arabidopsis thaliana]
AT1G71520.1	582	0	1	0.001	0.240411	7.90936	Up	0.516198	0.653642	| Symbols: | Integrase-type DNA-binding superfamily protein | chr1:26938525-26939106 FORWARD LENGTH=582	GO:0043231//intracellular membrane-bounded organelle	GO:0003676//nucleic acid binding;GO:0001071//nucleic acid binding transcription factor activity	GO:0006351//transcription, DNA-dependent;GO:0009743//response to carbohydrate stimulus	gi|15217518|ref|NP_177307.1|/3.31744e-78/ethylene-responsive transcription factor ERF020 [Arabidopsis thaliana]
AT1G54360.4	1747	0	3	0.001	0.240274	7.90853	Up	0.13323	0.254804	| Symbols: TAF6B4, TAF6B | TBP-ASSOCIATED FACTOR 6B | chr1:20290600-20293324 FORWARD LENGTH=1747	GO:0043231//intracellular membrane-bounded organelle	GO:0003676//nucleic acid binding	GO:0006355//regulation of transcription, DNA-dependent	gi|4585980|gb|AAD25616.1|AC005287_18/0/TATA binding protein-associated factor-like protein [Arabidopsis thaliana]
AT3G54960.2	1762	0	3	0.001	0.238228	7.8962	Up	0.13323	0.256121	| Symbols: ATPDIL1-3, PDIL1-3 | PDI-like 1-3 | chr3:20363708-20366840 REVERSE LENGTH=1762	GO:0031090//organelle membrane;GO:0009536//plastid	GO:0016862//intramolecular oxidoreductase activity, interconverting keto- and enol-groups;GO:0016757//transferase activity, transferring glycosyl groups;GO:0015036//disulfide oxidoreductase activity	GO:0018904;GO:0033554//cellular response to stress;GO:0019725//cellular homeostasis	gi|186511078|ref|NP_001118842.1|/0/protein PDI-like 1-3 [Arabidopsis thaliana]
AT2G07714.1	591	0	1	0.001	0.23675	7.88722	Up	0.516198	0.633663	| Symbols: | transcription factor-related | chr2:3407671-3408506 REVERSE LENGTH=591	GO:0043231//intracellular membrane-bounded organelle	-	GO:0009856//pollination;GO:0009741//response to brassinosteroid stimulus;GO:0009555//pollen development;GO:0003006//developmental process involved in reproduction;GO:0007140//male meiosis	gi|15226100|ref|NP_178796.1|/7.35141e-113/transcription factor-related protein [Arabidopsis thaliana]
AT2G23110.1	591	0	1	0.001	0.23675	7.88722	Up	0.516198	0.663899	| Symbols: | Late embryogenesis abundant protein, group 6 | chr2:9840456-9841046 FORWARD LENGTH=591	GO:0016020//membrane	-	-	gi|15227781|ref|NP_179892.1|/3.04759e-42/Late embryogenesis abundant protein, group 6 [Arabidopsis thaliana]
AT5G14420.3	1774	0	3	0.001	0.236617	7.88641	Up	0.13323	0.255795	| Symbols: RGLG2 | RING domain ligase2 | chr5:4648111-4650790 REVERSE LENGTH=1774	GO:0016020//membrane	GO:0046914//transition metal ion binding	GO:0042445//hormone metabolic process;GO:0006725//cellular aromatic compound metabolic process;GO:0032446//protein modification by small protein conjugation	gi|15241400|ref|NP_196946.1|/0/E3 ubiquitin-protein ligase RGLG2 [Arabidopsis thaliana]
AT3G60260.3	1184	0	2	0.001	0.23635	7.88478	Up	0.262246	0.427551	| Symbols: | ELMO/CED-12 family protein | chr3:22274505-22277148 FORWARD LENGTH=1184	GO:0043232	-	GO:0006897//endocytosis	gi|79315769|ref|NP_001030900.1|/6.68246e-139/ELMO/CED-12 domain-containing protein [Arabidopsis thaliana]
AT3G48510.1	1185	0	2	0.001	0.236151	7.88356	Up	0.262246	0.423921	| Symbols: | unknown protein; BEST Arabidopsis thaliana protein match is: unknown protein (TAIR:AT5G63350.1); Has 98 Blast hits to 98 proteins in 11 species: Archae - 0; Bacteria - 0; Metazoa - 0; Fungi - 0; Plants - 98; Viruses - 0; Other Eukaryotes - 0 (source: NCBI BLink). | chr3:17967354-17968538 REVERSE LENGTH=1185	-	-	-	gi|18408645|ref|NP_566907.1|/1.43192e-157/uncharacterized protein [Arabidopsis thaliana]
AT5G63510.2	1186	0	2	0.001	0.235952	7.88235	Up	0.262246	0.43248	| Symbols: GAMMA CAL1 | gamma carbonic anhydrase like 1 | chr5:25423967-25425871 FORWARD LENGTH=1186	GO:0030964;GO:0009536//plastid;GO:0005746//mitochondrial respiratory chain	GO:0016836//hydro-lyase activity	GO:0006970//response to osmotic stress;GO:0043094	gi|334188602|ref|NP_001190608.1|/2.61928e-159/gamma carbonic anhydrase like 1 [Arabidopsis thaliana]
AT3G29220.1	594	0	1	0.001	0.235555	7.87992	Up	0.516198	0.656323	| Symbols: | transposable element gene | chr3:11185678-11186271 FORWARD LENGTH=594	-	GO:0005488//binding	-	gi|9293915|dbj|BAB01818.1|/2.03171e-102/unnamed protein product [Arabidopsis thaliana]
AT3G61270.1	1783	0	3	0.001	0.235422	7.87911	Up	0.13323	0.254743	| Symbols: | Arabidopsis thaliana protein of unknown function (DUF821) | chr3:22678151-22680379 FORWARD LENGTH=1783	GO:0043231//intracellular membrane-bounded organelle	-	-	gi|15233070|ref|NP_191686.1|/0/uncharacterized protein [Arabidopsis thaliana]
AT1G07728.1	1791	0	3	0.001	0.234371	7.87265	Up	0.13323	0.256427	| Symbols: | other RNA | chr1:2395461-2397345 FORWARD LENGTH=1791	GO:0043234//protein complex;GO:0043231//intracellular membrane-bounded organelle;GO:0044444//cytoplasmic part;GO:0042995//cell projection	-	GO:0006887//exocytosis	gi|145361227|ref|NP_683286.2|/0/exocyst complex component 7 [Arabidopsis thaliana]
AT3G62280.1	1195	0	2	0.001	0.234175	7.87144	Up	0.262246	0.431215	| Symbols: | GDSL-like Lipase/Acylhydrolase superfamily protein | chr3:23049423-23051152 REVERSE LENGTH=1195	GO:0044464//cell part	GO:0016787//hydrolase activity	GO:0044238//primary metabolic process	gi|79456849|ref|NP_191787.2|/0/GDSL esterase/lipase [Arabidopsis thaliana]
AT1G23340.1	1796	0	3	0.001	0.233718	7.86863	Up	0.13323	0.25702	| Symbols: | Protein of Unknown Function (DUF239) | chr1:8283896-8286832 REVERSE LENGTH=1796	GO:0044464//cell part	-	-	gi|30688348|ref|NP_173748.2|/0/uncharacterized protein [Arabidopsis thaliana]
[truncated: 23,212 more rows]

## Sheet: Col+INA vs. hac1_5+INA
Supplementary Dataset S1. List of genes showing differential expression as identified by RNA seq.
[truncated: 24,084 more rows]

[truncated: 1 more sheets: Col+INA vs. npr1+INA]
