# Supplementary material for: Salicylic acid-induced transcriptional reprogramming by the HAC–NPR1–TGA histone acetyltransferase complex in Arabidopsis
Source: Nucleic Acids Res. 2018 Sep 17;46(22):11712–25. doi: 10.1093/nar/gky847 (PMC6294559; doi:10.1093/nar/gky847)
Supplement: Supplementary Data [file gky847_supplemental_files.zip › Supplementary Dataset S2.xlsx]

## Sheet: Group 1 genes
Supplementary Dataset S2. Lists of the Group 1 and Group 2 genes.
The Group 1 genes: 584 genes that are NPR1- and HAC1/5-dependently activated by INA (FDR ≤ 0.2 and log2 ratio ≥ 1).
Gene ID		Description
AT1G01470		| Symbols: LEA14, LSR3 | Late embryogenesis abundant protein | chr1:172146-172948 REVERSE LENGTH=727
AT1G02400		| Symbols: ATGA2OX4, ATGA2OX6, DTA1, GA2OX6 | gibberellin 2-oxidase 6 | chr1:486801-489577 FORWARD LENGTH=1339
AT1G02470		| Symbols: | Polyketide cyclase/dehydrase and lipid transport superfamily protein | chr1:511765-513624 REVERSE LENGTH=865
AT1G02660		| Symbols: | alpha/beta-Hydrolases superfamily protein | chr1:571955-574981 REVERSE LENGTH=2609
AT1G03170		| Symbols: | Protein of unknown function (DUF3049) | chr1:769632-770684 FORWARD LENGTH=1053
AT1G03320		| Symbols: | unknown protein; Has 1038 Blast hits to 683 proteins in 112 species: Archae - 4; Bacteria - 14; Metazoa - 318; Fungi - 117; Plants - 86; Viruses - 8; Other Eukaryotes - 491 (source: NCBI BLink). | chr1:817027-817767 FORWARD LENGTH=663
AT1G03660		| Symbols: | Ankyrin-repeat containing protein | chr1:911436-911759 REVERSE LENGTH=324
AT1G03850		| Symbols: | Glutaredoxin family protein | chr1:977102-977761 REVERSE LENGTH=660
AT1G04500		| Symbols: | CCT motif family protein | chr1:1221433-1224366 REVERSE LENGTH=1616
AT1G04980		| Symbols: ATPDIL2-2, ATPDI10, PDI10, PDIL2-2 | PDI-like 2-2 | chr1:1413644-1416144 REVERSE LENGTH=1593
AT1G05340		| Symbols: | unknown protein; FUNCTIONS IN: molecular_function unknown; INVOLVED IN: biological_process unknown; LOCATED IN: chloroplast; EXPRESSED IN: 14 plant structures; EXPRESSED DURING: 7 growth stages; BEST Arabidopsis thaliana protein match is: unknown protein (TAIR:AT2G32210.1); Has 189 Blast hits to 189 proteins in 27 species: Archae - 0; Bacteria - 0; Metazoa - 0; Fungi - 21; Plants - 1…
AT1G05880		| Symbols: ARI12 | RING/U-box superfamily protein | chr1:1775643-1778553 FORWARD LENGTH=1726
AT1G06160		| Symbols: ORA59 | octadecanoid-responsive Arabidopsis AP2/ERF 59 | chr1:1883004-1883934 FORWARD LENGTH=931
AT1G07160		| Symbols: | Protein phosphatase 2C family protein | chr1:2197908-2199748 REVERSE LENGTH=1460
AT1G07400		| Symbols: | HSP20-like chaperones superfamily protein | chr1:2274943-2275758 FORWARD LENGTH=816
AT1G07430		| Symbols: HAI2 | highly ABA-induced PP2C gene 2 | chr1:2280835-2282828 REVERSE LENGTH=1817
AT1G07640		| Symbols: OBP2 | Dof-type zinc finger DNA-binding family protein | chr1:2354354-2356227 REVERSE LENGTH=1588
AT1G07870		| Symbols: | Protein kinase superfamily protein | chr1:2429699-2432034 REVERSE LENGTH=1697
AT1G07900		| Symbols: LBD1 | LOB domain-containing protein 1 | chr1:2442622-2443632 FORWARD LENGTH=576
AT1G08290		| Symbols: WIP3 | WIP domain protein 3 | chr1:2609996-2613242 REVERSE LENGTH=1760
AT1G08940		| Symbols: | Phosphoglycerate mutase family protein | chr1:2877692-2879169 FORWARD LENGTH=913
AT1G09080		| Symbols: BIP3 | Heat shock protein 70 (Hsp 70) family protein | chr1:2929217-2931841 REVERSE LENGTH=2086
AT1G09210		| Symbols: CRT1b, AtCRT1b | calreticulin 1b | chr1:2972842-2976750 REVERSE LENGTH=1745
AT1G09740		| Symbols: | Adenine nucleotide alpha hydrolases-like superfamily protein | chr1:3154532-3156275 FORWARD LENGTH=843
AT1G09932		| Symbols: | Phosphoglycerate mutase family protein | chr1:3230450-3233109 REVERSE LENGTH=1131
AT1G12200		| Symbols: | Flavin-binding monooxygenase family protein | chr1:4137533-4140028 FORWARD LENGTH=1685
AT1G13310		| Symbols: | Endosomal targeting BRO1-like domain-containing protein | chr1:4561068-4563061 REVERSE LENGTH=1406
AT1G13340		| Symbols: | Regulator of Vps4 activity in the MVB pathway protein | chr1:4569448-4571118 REVERSE LENGTH=1479
AT1G13360		| Symbols: | unknown protein; BEST Arabidopsis thaliana protein match is: unknown protein (TAIR:AT3G25870.1); Has 69 Blast hits to 69 proteins in 16 species: Archae - 0; Bacteria - 0; Metazoa - 6; Fungi - 0; Plants - 63; Viruses - 0; Other Eukaryotes - 0 (source: NCBI BLink). | chr1:4576957-4577893 REVERSE LENGTH=937
AT1G13990		| Symbols: | unknown protein; FUNCTIONS IN: molecular_function unknown; INVOLVED IN: biological_process unknown; LOCATED IN: chloroplast; EXPRESSED IN: 23 plant structures; EXPRESSED DURING: 13 growth stages; CONTAINS InterPro DOMAIN/s: Protein of unknown function DUF3110 (InterPro:IPR021503); Has 25 Blast hits to 25 proteins in 8 species: Archae - 0; Bacteria - 0; Metazoa - 0; Fungi - 0; Plants …
AT1G14080		| Symbols: FUT6, ATFUT6 | fucosyltransferase 6 | chr1:4822528-4824414 FORWARD LENGTH=1808
AT1G14780		| Symbols: | MAC/Perforin domain-containing protein | chr1:5090990-5094152 FORWARD LENGTH=2193
AT1G15010		| Symbols: | unknown protein; BEST Arabidopsis thaliana protein match is: unknown protein (TAIR:AT2G01300.1); Has 71 Blast hits to 71 proteins in 13 species: Archae - 0; Bacteria - 2; Metazoa - 0; Fungi - 0; Plants - 69; Viruses - 0; Other Eukaryotes - 0 (source: NCBI BLink). | chr1:5171207-5171742 FORWARD LENGTH=536
AT1G16510		| Symbols: | SAUR-like auxin-responsive protein family | chr1:5644572-5645443 REVERSE LENGTH=872
AT1G16530		| Symbols: LBD3, ASL9 | ASYMMETRIC LEAVES 2-like 9 | chr1:5651370-5652883 REVERSE LENGTH=642
AT1G16840		| Symbols: | unknown protein; BEST Arabidopsis thaliana protein match is: unknown protein (TAIR:AT1G78890.1); Has 71 Blast hits to 71 proteins in 12 species: Archae - 0; Bacteria - 0; Metazoa - 0; Fungi - 0; Plants - 71; Viruses - 0; Other Eukaryotes - 0 (source: NCBI BLink). | chr1:5762694-5764073 REVERSE LENGTH=860
AT1G17020		| Symbols: SRG1, ATSRG1 | senescence-related gene 1 | chr1:5820206-5822013 FORWARD LENGTH=1401
AT1G17380		| Symbols: JAZ5, TIFY11A | jasmonate-zim-domain protein 5 | chr1:5955488-5957212 REVERSE LENGTH=1133
AT1G17615		| Symbols: | Disease resistance protein (TIR-NBS class) | chr1:6059441-6060667 FORWARD LENGTH=1143
AT1G18200		| Symbols: AtRABA6b, RABA6b | RAB GTPase homolog A6B | chr1:6265416-6266937 REVERSE LENGTH=852
AT1G19180		| Symbols: JAZ1, TIFY10A | jasmonate-zim-domain protein 1 | chr1:6622094-6623620 FORWARD LENGTH=1329
AT1G19250		| Symbols: FMO1 | flavin-dependent monooxygenase 1 | chr1:6650529-6653078 REVERSE LENGTH=1745
AT1G19300		| Symbols: GATL1, PARVUS, GLZ1, ATGATL1 | Nucleotide-diphospho-sugar transferases superfamily protein | chr1:6671137-6672653 REVERSE LENGTH=1517
AT1G20350		| Symbols: ATTIM17-1, TIM17-1 | translocase inner membrane subunit 17-1 | chr1:7043713-7044592 FORWARD LENGTH=880
AT1G21100		| Symbols: | O-methyltransferase family protein | chr1:7386839-7388428 REVERSE LENGTH=1384
AT1G21310		| Symbols: ATEXT3, RSH, EXT3 | extensin 3 | chr1:7453236-7455009 REVERSE LENGTH=1663
AT1G21390		| Symbols: emb2170 | embryo defective 2170 | chr1:7489151-7490737 REVERSE LENGTH=1164
AT1G21520		| Symbols: | unknown protein; Has 9 Blast hits to 9 proteins in 2 species: Archae - 0; Bacteria - 0; Metazoa - 0; Fungi - 0; Plants - 9; Viruses - 0; Other Eukaryotes - 0 (source: NCBI BLink). | chr1:7534154-7534789 REVERSE LENGTH=636
AT1G21525		| Symbols: | pseudogene of unknown protein | chr1:7537087-7537649 REVERSE LENGTH=563
AT1G21550		| Symbols: | Calcium-binding EF-hand family protein | chr1:7553101-7553876 REVERSE LENGTH=776
AT1G22110		| Symbols: | structural constituent of ribosome | chr1:7800507-7802562 REVERSE LENGTH=2056
AT1G22240		| Symbols: APUM8, PUM8 | pumilio 8 | chr1:7853084-7854963 FORWARD LENGTH=1548
AT1G22400		| Symbols: UGT85A1, ATUGT85A1 | UDP-Glycosyltransferase superfamily protein | chr1:7903660-7906673 REVERSE LENGTH=1727
AT1G22490		| Symbols: | basic helix-loop-helix (bHLH) DNA-binding superfamily protein | chr1:7938251-7940592 REVERSE LENGTH=1215
AT1G22500		| Symbols: | RING/U-box superfamily protein | chr1:7949476-7950900 FORWARD LENGTH=1425
AT1G22990		| Symbols: HIPP22 | Heavy metal transport/detoxification superfamily protein | chr1:8139165-8140202 FORWARD LENGTH=672
AT1G23040		| Symbols: | hydroxyproline-rich glycoprotein family protein | chr1:8164959-8165862 FORWARD LENGTH=904
AT1G26930		| Symbols: | Galactose oxidase/kelch repeat superfamily protein | chr1:9336057-9337786 REVERSE LENGTH=1547
AT1G27020		| Symbols: | unknown protein; BEST Arabidopsis thaliana protein match is: unknown protein (TAIR:AT1G27030.1); Has 514 Blast hits to 514 proteins in 175 species: Archae - 0; Bacteria - 311; Metazoa - 0; Fungi - 0; Plants - 65; Viruses - 0; Other Eukaryotes - 138 (source: NCBI BLink). | chr1:9378559-9380692 FORWARD LENGTH=1276
AT1G27330		| Symbols: | Ribosome associated membrane protein RAMP4 | chr1:9492964-9494069 FORWARD LENGTH=478
AT1G27350		| Symbols: | Ribosome associated membrane protein RAMP4 | chr1:9498151-9499425 REVERSE LENGTH=497
AT1G28230		| Symbols: PUP1, ATPUP1 | purine permease 1 | chr1:9862073-9864606 REVERSE LENGTH=1250
AT1G29060		| Symbols: | Target SNARE coiled-coil domain protein | chr1:10147693-10149686 FORWARD LENGTH=796
AT1G29310		| Symbols: | SecY protein transport family protein | chr1:10252294-10254690 FORWARD LENGTH=1700
AT1G29640		| Symbols: | Protein of unknown function, DUF584 | chr1:10355703-10356482 REVERSE LENGTH=780
AT1G29715		| Symbols: | pseudogene, putative receptor-related serine/threonine kinase, blastp match of 67% identity and 2.6e-98 P-value to GP|8671882|gb|AAF78445.1|AC018748_24|AC018748 Contains a weak similarity to disease resistance protein (cf-5) gene from Lycopersicon esculentum gb|AF053993 and contains multiple leucine rich PF|00560 repeats and protein kinase PF|00069 domain. EST gb|T0-TRUNCATED- | chr1…
AT1G30040		| Symbols: ATGA2OX2, GA2OX2 | gibberellin 2-oxidase | chr1:10537648-10539831 FORWARD LENGTH=1408
AT1G30850		| Symbols: RSH4 | root hair specific 4 | chr1:10985078-10986295 FORWARD LENGTH=1218
AT1G30890		| Symbols: | Integral membrane HRF1 family protein | chr1:10994321-10996134 FORWARD LENGTH=1042
AT1G32690		| Symbols: | unknown protein; FUNCTIONS IN: molecular_function unknown; INVOLVED IN: biological_process unknown; LOCATED IN: plasma membrane; EXPRESSED IN: 21 plant structures; EXPRESSED DURING: 11 growth stages; BEST Arabidopsis thaliana protein match is: unknown protein (TAIR:AT2G35200.1); Has 45 Blast hits to 45 proteins in 8 species: Archae - 0; Bacteria - 0; Metazoa - 0; Fungi - 0; Plants - …
AT1G32940		| Symbols: ATSBT3.5, SBT3.5 | Subtilase family protein | chr1:11937596-11940978 FORWARD LENGTH=2485
AT1G32950		| Symbols: | Subtilase family protein | chr1:11941438-11944760 FORWARD LENGTH=2483
AT1G33720		| Symbols: CYP76C6 | cytochrome P450, family 76, subfamily C, polypeptide 6 | chr1:12220897-12224000 REVERSE LENGTH=1615
AT1G33760		| Symbols: | Integrase-type DNA-binding superfamily protein | chr1:12237878-12238598 FORWARD LENGTH=721
AT1G33840		| Symbols: | Protein of unknown function (DUF567) | chr1:12283862-12285306 REVERSE LENGTH=693
AT1G33950		| Symbols: | Avirulence induced gene (AIG1) family protein | chr1:12333046-12339182 REVERSE LENGTH=936
AT1G33960		| Symbols: AIG1 | P-loop containing nucleoside triphosphate hydrolases superfamily protein | chr1:12346232-12348513 FORWARD LENGTH=1453
AT1G35230		| Symbols: AGP5 | arabinogalactan protein 5 | chr1:12917149-12917763 FORWARD LENGTH=615
AT1G43810		| Symbols: | unknown protein; Has 6 Blast hits to 6 proteins in 2 species: Archae - 0; Bacteria - 0; Metazoa - 0; Fungi - 0; Plants - 6; Viruses - 0; Other Eukaryotes - 0 (source: NCBI BLink). | chr1:16580447-16580800 REVERSE LENGTH=354
AT1G43910		| Symbols: | P-loop containing nucleoside triphosphate hydrolases superfamily protein | chr1:16655884-16657658 REVERSE LENGTH=1624
AT1G44130		| Symbols: | Eukaryotic aspartyl protease family protein | chr1:16787508-16789318 REVERSE LENGTH=1218
AT1G47603		| Symbols: ATPUP19, PUP19 | purine permease 19 | chr1:17496839-17498110 REVERSE LENGTH=1182
AT1G47880		| Symbols: | pseudogene, similar to NL0E, similar to disease resistance protein GB:BAB02103 GI:9294201 from (Arabidopsis thaliana); blastp match of 52% identity and 3.9e-11 P-value to GP|4235643|gb|AAD13303.1||AF119040 NL0E {Lycopersicon esculentum} | chr1:17640046-17641148 FORWARD LENGTH=1103
AT1G48000		| Symbols: MYB112, AtMYB112 | myb domain protein 112 | chr1:17704179-17706460 REVERSE LENGTH=905
AT1G51090		| Symbols: | Heavy metal transport/detoxification superfamily protein | chr1:18932937-18933950 FORWARD LENGTH=767
AT1G52800		| Symbols: | 2-oxoglutarate (2OG) and Fe(II)-dependent oxygenase superfamily protein | chr1:19664044-19665362 FORWARD LENGTH=945
AT1G53100		| Symbols: | Core-2/I-branching beta-1,6-N-acetylglucosaminyltransferase family protein | chr1:19786956-19788969 REVERSE LENGTH=1415
AT1G54010		| Symbols: | GDSL-like Lipase/Acylhydrolase superfamily protein | chr1:20158664-20160815 REVERSE LENGTH=1419
AT1G54575		| Symbols: | unknown protein; Has 35333 Blast hits to 34131 proteins in 2444 species: Archae - 798; Bacteria - 22429; Metazoa - 974; Fungi - 991; Plants - 531; Viruses - 0; Other Eukaryotes - 9610 (source: NCBI BLink). | chr1:20387060-20387710 FORWARD LENGTH=651
AT1G56600		| Symbols: AtGolS2, GolS2 | galactinol synthase 2 | chr1:21207537-21209596 FORWARD LENGTH=1396
AT1G57560		| Symbols: AtMYB50, MYB50 | myb domain protein 50 | chr1:21316828-21318064 FORWARD LENGTH=1073
AT1G57630		| Symbols: | Toll-Interleukin-Resistance (TIR) domain family protein | chr1:21345639-21346157 FORWARD LENGTH=519
AT1G57650		| Symbols: | ATP binding | chr1:21351291-21354311 FORWARD LENGTH=2130
AT1G58225		| Symbols: | unknown protein; FUNCTIONS IN: molecular_function unknown; INVOLVED IN: biological_process unknown; LOCATED IN: endomembrane system; Has 4 Blast hits to 4 proteins in 2 species: Archae - 0; Bacteria - 0; Metazoa - 0; Fungi - 0; Plants - 4; Viruses - 0; Other Eukaryotes - 0 (source: NCBI BLink). | chr1:21564111-21565171 FORWARD LENGTH=702
AT1G58300		| Symbols: HO4 | heme oxygenase 4 | chr1:21628012-21629996 REVERSE LENGTH=855
AT1G59590		| Symbols: ZCF37 | ZCF37 | chr1:21887752-21888792 FORWARD LENGTH=1041
AT1G60610		| Symbols: | SBP (S-ribonuclease binding protein) family protein | chr1:22327912-22330276 REVERSE LENGTH=1772
AT1G60970		| Symbols: | SNARE-like superfamily protein | chr1:22447848-22449526 REVERSE LENGTH=833
AT1G61080		| Symbols: | Hydroxyproline-rich glycoprotein family protein | chr1:22493194-22497019 REVERSE LENGTH=2724
AT1G61120		| Symbols: TPS04, GES, TPS4 | terpene synthase 04 | chr1:22523637-22528811 FORWARD LENGTH=2899
AT1G61260		| Symbols: | Protein of unknown function (DUF761) | chr1:22593465-22595069 REVERSE LENGTH=1409
AT1G62370		| Symbols: | RING/U-box superfamily protein | chr1:23072575-23073189 FORWARD LENGTH=615
AT1G62420		| Symbols: | Protein of unknown function (DUF506) | chr1:23102793-23104647 REVERSE LENGTH=1039
AT1G63245		| Symbols: CLE14 | CLAVATA3/ESR-RELATED 14 | chr1:23460529-23460771 REVERSE LENGTH=243
AT1G63900		| Symbols: DAL1 | E3 Ubiquitin ligase family protein | chr1:23716719-23719301 FORWARD LENGTH=1584
AT1G64065		| Symbols: | Late embryogenesis abundant (LEA) hydroxyproline-rich glycoprotein family | chr1:23778353-23779529 FORWARD LENGTH=1177
AT1G64470		| Symbols: | Ubiquitin-like superfamily protein | chr1:23944722-23945772 REVERSE LENGTH=1051
AT1G65040		| Symbols: | RING/U-box superfamily protein | chr1:24159834-24163628 REVERSE LENGTH=1790
AT1G65610		| Symbols: ATGH9A2, KOR2 | Six-hairpin glycosidases superfamily protein | chr1:24391679-24395360 REVERSE LENGTH=2115
AT1G65690		| Symbols: | Late embryogenesis abundant (LEA) hydroxyproline-rich glycoprotein family | chr1:24431430-24432953 REVERSE LENGTH=1026
AT1G66170		| Symbols: MMD1 | RING/FYVE/PHD zinc finger superfamily protein | chr1:24638685-24641494 REVERSE LENGTH=2495
AT1G66460		| Symbols: | Protein kinase superfamily protein | chr1:24789735-24791988 REVERSE LENGTH=1563
AT1G66960		| Symbols: | Terpenoid cyclases family protein | chr1:24984941-24989797 REVERSE LENGTH=2639
AT1G67330		| Symbols: | Protein of unknown function (DUF579) | chr1:25213852-25215174 FORWARD LENGTH=1323
AT1G67360		| Symbols: | Rubber elongation factor protein (REF) | chr1:25236811-25238036 REVERSE LENGTH=1107
AT1G67800		| Symbols: | Copine (Calcium-dependent phospholipid-binding protein) family | chr1:25420780-25423403 REVERSE LENGTH=1717
AT1G67856		| Symbols: | RING/U-box superfamily protein | chr1:25442404-25443019 FORWARD LENGTH=616
AT1G68500		| Symbols: | unknown protein; BEST Arabidopsis thaliana protein match is: unknown protein (TAIR:AT1G25422.1); Has 16 Blast hits to 16 proteins in 6 species: Archae - 0; Bacteria - 0; Metazoa - 0; Fungi - 0; Plants - 16; Viruses - 0; Other Eukaryotes - 0 (source: NCBI BLink). | chr1:25702003-25702511 FORWARD LENGTH=509
AT1G68620		| Symbols: | alpha/beta-Hydrolases superfamily protein | chr1:25765947-25767240 FORWARD LENGTH=1294
AT1G69050		| Symbols: | unknown protein; Has 9 Blast hits to 9 proteins in 4 species: Archae - 0; Bacteria - 0; Metazoa - 0; Fungi - 0; Plants - 9; Viruses - 0; Other Eukaryotes - 0 (source: NCBI BLink). | chr1:25961924-25962348 FORWARD LENGTH=425
AT1G69490		| Symbols: NAP, ANAC029, ATNAP | NAC-like, activated by AP3/PI | chr1:26122139-26123421 FORWARD LENGTH=1100
AT1G70260		| Symbols: | nodulin MtN21 /EamA-like transporter family protein | chr1:26456844-26459450 REVERSE LENGTH=1463
AT1G70570		| Symbols: | anthranilate phosphoribosyltransferase, putative | chr1:26608627-26612284 FORWARD LENGTH=2102
AT1G70690		| Symbols: HWI1, PDLP5 | Receptor-like protein kinase-related family protein | chr1:26652013-26653643 FORWARD LENGTH=1248
AT1G70800		| Symbols: | Calcium-dependent lipid-binding (CaLB domain) family protein | chr1:26702705-26703790 FORWARD LENGTH=717
AT1G71140		| Symbols: | MATE efflux family protein | chr1:26824677-26826748 FORWARD LENGTH=1543
AT1G71390		| Symbols: AtRLP11, RLP11 | receptor like protein 11 | chr1:26906453-26908807 FORWARD LENGTH=2355
AT1G71910		| Symbols: | unknown protein; Has 28 Blast hits to 28 proteins in 10 species: Archae - 0; Bacteria - 0; Metazoa - 0; Fungi - 0; Plants - 28; Viruses - 0; Other Eukaryotes - 0 (source: NCBI BLink). | chr1:27064932-27065947 FORWARD LENGTH=1016
AT1G72240		| Symbols: | unknown protein; BEST Arabidopsis thaliana protein match is: unknown protein (TAIR:AT1G22470.1); Has 65 Blast hits to 63 proteins in 13 species: Archae - 0; Bacteria - 0; Metazoa - 1; Fungi - 0; Plants - 64; Viruses - 0; Other Eukaryotes - 0 (source: NCBI BLink). | chr1:27190179-27190749 FORWARD LENGTH=571
AT1G72540		| Symbols: | Protein kinase superfamily protein | chr1:27314932-27316669 REVERSE LENGTH=1353
AT1G72770		| Symbols: HAB1 | homology to ABI1 | chr1:27390022-27393281 FORWARD LENGTH=2674
AT1G73000		| Symbols: PYL3, RCAR13 | PYR1-like 3 | chr1:27462995-27463877 FORWARD LENGTH=883
AT1G73260		| Symbols: ATKTI1, KTI1 | kunitz trypsin inhibitor 1 | chr1:27547274-27548190 REVERSE LENGTH=917
AT1G74010		| Symbols: | Calcium-dependent phosphotriesterase superfamily protein | chr1:27832158-27834113 REVERSE LENGTH=1348
AT1G75000		| Symbols: | GNS1/SUR4 membrane protein family | chr1:28163650-28164586 FORWARD LENGTH=846
AT1G75040		| Symbols: PR5, PR-5 | pathogenesis-related gene 5 | chr1:28177703-28178940 FORWARD LENGTH=980
AT1G75270		| Symbols: DHAR2 | dehydroascorbate reductase 2 | chr1:28250075-28251350 REVERSE LENGTH=935
AT1G76040		| Symbols: CPK29 | calcium-dependent protein kinase 29 | chr1:28537673-28540637 FORWARD LENGTH=1945
AT1G76470		| Symbols: | NAD(P)-binding Rossmann-fold superfamily protein | chr1:28689770-28691449 REVERSE LENGTH=1207
AT1G76520		| Symbols: | Auxin efflux carrier family protein | chr1:28715078-28717416 FORWARD LENGTH=1519
AT1G76930		| Symbols: ATEXT4, ORG5, ATEXT1, EXT1, EXT4 | extensin 4 | chr1:28895301-28896883 REVERSE LENGTH=1106
AT1G76960		| Symbols: | unknown protein; FUNCTIONS IN: molecular_function unknown; INVOLVED IN: biological_process unknown; LOCATED IN: endomembrane system; EXPRESSED IN: 9 plant structures; EXPRESSED DURING: 8 growth stages; Has 8 Blast hits to 8 proteins in 2 species: Archae - 0; Bacteria - 0; Metazoa - 0; Fungi - 0; Plants - 8; Viruses - 0; Other Eukaryotes - 0 (source: NCBI BLink). | chr1:28920457-28920…
AT1G76980		| Symbols: | FUNCTIONS IN: molecular_function unknown; INVOLVED IN: biological_process unknown; LOCATED IN: cellular_component unknown; BEST Arabidopsis thaliana protein match is: embryo defective 2170 (TAIR:AT1G21390.1); Has 61 Blast hits to 61 proteins in 18 species: Archae - 0; Bacteria - 8; Metazoa - 8; Fungi - 2; Plants - 40; Viruses - 3; Other Eukaryotes - 0 (source: NCBI BLink). | chr1:289…
AT1G77510		| Symbols: ATPDIL1-2, PDI6, ATPDI6, PDIL1-2 | PDI-like 1-2 | chr1:29126650-29129612 FORWARD LENGTH=1798
AT1G79110		| Symbols: | zinc ion binding | chr1:29759158-29760691 FORWARD LENGTH=1369
AT1G80120		| Symbols: | Protein of unknown function (DUF567) | chr1:30139101-30140204 FORWARD LENGTH=948
AT1G80450		| Symbols: | VQ motif-containing protein | chr1:30243930-30244783 REVERSE LENGTH=854
AT1G80820		| Symbols: CCR2, ATCCR2 | cinnamoyl coa reductase | chr1:30370572-30372670 FORWARD LENGTH=1283
AT2G02330		| Symbols: | pseudogene, similar to P0443G08.20, blastp match of 37% identity and 7.2e-16 P-value to GP|28812128|dbj|BAC64996.1||AP004461 P0443G08.20 {Oryza sativa (japonica cultivar-group)} | chr2:613725-614592 REVERSE LENGTH=868
AT2G02340		| Symbols: AtPP2-B8, PP2-B8 | phloem protein 2-B8 | chr2:616088-617274 REVERSE LENGTH=918
AT2G02580		| Symbols: CYP71B9 | cytochrome P450, family 71, subfamily B, polypeptide 9 | chr2:701946-703770 FORWARD LENGTH=1651
AT2G02810		| Symbols: ATUTR1, UTR1 | UDP-galactose transporter 1 | chr2:801530-803436 FORWARD LENGTH=1259
AT2G02990		| Symbols: RNS1, ATRNS1 | ribonuclease 1 | chr2:873506-874811 FORWARD LENGTH=1045
AT2G04100		| Symbols: | MATE efflux family protein | chr2:1376890-1379130 REVERSE LENGTH=1661
AT2G04430		| Symbols: atnudt5, NUDT5 | nudix hydrolase homolog 5 | chr2:1538901-1541094 FORWARD LENGTH=1019
AT2G04495		| Symbols: | unknown protein; FUNCTIONS IN: molecular_function unknown; INVOLVED IN: biological_process unknown; LOCATED IN: endomembrane system; BEST Arabidopsis thaliana protein match is: unknown protein (TAIR:AT2G04515.1); Has 30201 Blast hits to 17322 proteins in 780 species: Archae - 12; Bacteria - 1396; Metazoa - 17338; Fungi - 3422; Plants - 5037; Viruses - 0; Other Eukaryotes - 2996 (sour…
AT2G06255		| Symbols: ELF4-L3 | ELF4-like 3 | chr2:2457573-2459811 FORWARD LENGTH=703
AT2G13810		| Symbols: ALD1 | AGD2-like defense response protein 1 | chr2:5768446-5772259 FORWARD LENGTH=1535
AT2G14560		| Symbols: LURP1 | Protein of unknown function (DUF567) | chr2:6213972-6214792 FORWARD LENGTH=737
AT2G14610		| Symbols: PR1, PR 1, ATPR1 | pathogenesis-related gene 1 | chr2:6241704-6242463 REVERSE LENGTH=760
AT2G14620		| Symbols: XTH10 | xyloglucan endotransglucosylase/hydrolase 10 | chr2:6244781-6246233 FORWARD LENGTH=1231
AT2G17710		| Symbols: | unknown protein; Has 39 Blast hits to 39 proteins in 14 species: Archae - 0; Bacteria - 0; Metazoa - 0; Fungi - 0; Plants - 39; Viruses - 0; Other Eukaryotes - 0 (source: NCBI BLink). | chr2:7693596-7694746 FORWARD LENGTH=911
AT2G18590		| Symbols: | Major facilitator superfamily protein | chr2:8069945-8072866 FORWARD LENGTH=1465
AT2G18660		| Symbols: PNP-A | plant natriuretic peptide A | chr2:8090658-8091656 REVERSE LENGTH=779
AT2G20560		| Symbols: | DNAJ heat shock family protein | chr2:8848130-8850010 REVERSE LENGTH=1432
AT2G21510		| Symbols: | DNAJ heat shock N-terminal domain-containing protein | chr2:9210655-9213058 REVERSE LENGTH=1324
AT2G21900		| Symbols: WRKY59, ATWRKY59 | WRKY DNA-binding protein 59 | chr2:9334149-9336222 REVERSE LENGTH=609
AT2G22860		| Symbols: ATPSK2, PSK2 | phytosulfokine 2 precursor | chr2:9737607-9738298 FORWARD LENGTH=544
AT2G22970		| Symbols: SCPL11 | serine carboxypeptidase-like 11 | chr2:9774853-9778528 FORWARD LENGTH=1628
AT2G23120		| Symbols: | Late embryogenesis abundant protein, group 6 | chr2:9842043-9842634 FORWARD LENGTH=592
AT2G24762		| Symbols: AtGDU4, GDU4 | glutamine dumper 4 | chr2:10559384-10560175 FORWARD LENGTH=792
AT2G24850		| Symbols: TAT3, TAT | tyrosine aminotransferase 3 | chr2:10582830-10585216 REVERSE LENGTH=1642
AT2G25090		| Symbols: CIPK16, SnRK3.18 | CBL-interacting protein kinase 16 | chr2:10670467-10672653 REVERSE LENGTH=1528
AT2G25110		| Symbols: SDF2, ATSDL, AtSDF2 | stromal cell-derived factor 2-like protein precursor | chr2:10684135-10686085 FORWARD LENGTH=1197
AT2G25440		| Symbols: AtRLP20, RLP20 | receptor like protein 20 | chr2:10826735-10829402 FORWARD LENGTH=2016
AT2G25470		| Symbols: AtRLP21, RLP21 | receptor like protein 21 | chr2:10838420-10841881 FORWARD LENGTH=2808
AT2G25625		| Symbols: | unknown protein; FUNCTIONS IN: molecular_function unknown; INVOLVED IN: biological_process unknown; LOCATED IN: chloroplast; EXPRESSED IN: 10 plant structures; EXPRESSED DURING: LP.06 six leaves visible, LP.04 four leaves visible, 4 anthesis, petal differentiation and expansion stage; Has 24 Blast hits to 24 proteins in 9 species: Archae - 0; Bacteria - 0; Metazoa - 0; Fungi - 0; Pla…
AT2G26060		| Symbols: emb1345 | Transducin/WD40 repeat-like superfamily protein | chr2:11102301-11105355 FORWARD LENGTH=1386
AT2G26150		| Symbols: ATHSFA2, HSFA2 | heat shock transcription factor A2 | chr2:11135682-11137396 FORWARD LENGTH=1422
AT2G26390		| Symbols: | Serine protease inhibitor (SERPIN) family protein | chr2:11229087-11230491 REVERSE LENGTH=1170
AT2G26400		| Symbols: ARD, ATARD3, ARD3 | acireductone dioxygenase 3 | chr2:11231800-11233295 REVERSE LENGTH=879
AT2G26480		| Symbols: UGT76D1 | UDP-glucosyl transferase 76D1 | chr2:11263963-11265684 FORWARD LENGTH=1471
AT2G27380		| Symbols: ATEPR1, EPR1 | extensin proline-rich 1 | chr2:11713411-11715696 FORWARD LENGTH=2286
AT2G27660		| Symbols: | Cysteine/Histidine-rich C1 domain family protein | chr2:11798537-11800850 REVERSE LENGTH=2314
AT2G27690		| Symbols: CYP94C1 | cytochrome P450, family 94, subfamily C, polypeptide 1 | chr2:11809306-11811215 FORWARD LENGTH=1910
AT2G27830		| Symbols: | unknown protein; BEST Arabidopsis thaliana protein match is: unknown protein (TAIR:AT4G22758.1); Has 131 Blast hits to 131 proteins in 17 species: Archae - 0; Bacteria - 0; Metazoa - 0; Fungi - 0; Plants - 131; Viruses - 0; Other Eukaryotes - 0 (source: NCBI BLink). | chr2:11860218-11861475 FORWARD LENGTH=1258
AT2G28110		| Symbols: FRA8, IRX7 | Exostosin family protein | chr2:11977944-11979837 REVERSE LENGTH=1623
AT2G28400		| Symbols: | Protein of unknown function, DUF584 | chr2:12148304-12149052 REVERSE LENGTH=749
AT2G28500		| Symbols: LBD11 | LOB domain-containing protein 11 | chr2:12186569-12188142 REVERSE LENGTH=765
AT2G29350		| Symbols: SAG13 | senescence-associated gene 13 | chr2:12600914-12602556 FORWARD LENGTH=1364
AT2G30360		| Symbols: CIPK11, PKS5, SIP4, SNRK3.22 | SOS3-interacting protein 4 | chr2:12936979-12938834 REVERSE LENGTH=1856
AT2G30550		| Symbols: | alpha/beta-Hydrolases superfamily protein | chr2:13014848-13017153 FORWARD LENGTH=1774
AT2G31730		| Symbols: | basic helix-loop-helix (bHLH) DNA-binding superfamily protein | chr2:13487568-13489679 REVERSE LENGTH=1020
AT2G31865		| Symbols: PARG2 | poly(ADP-ribose) glycohydrolase 2 | chr2:13546596-13549536 REVERSE LENGTH=1827
AT2G32140		| Symbols: | transmembrane receptors | chr2:13655627-13657175 REVERSE LENGTH=1291
AT2G32150		| Symbols: | Haloacid dehalogenase-like hydrolase (HAD) superfamily protein | chr2:13659006-13660764 FORWARD LENGTH=1114
AT2G32800		| Symbols: AP4.3A | protein kinase family protein | chr2:13916452-13919179 FORWARD LENGTH=2728
AT2G33080		| Symbols: AtRLP28, RLP28 | receptor like protein 28 | chr2:14032015-14034237 FORWARD LENGTH=2223
AT2G34500		| Symbols: CYP710A1 | cytochrome P450, family 710, subfamily A, polypeptide 1 | chr2:14539479-14541406 REVERSE LENGTH=1928
AT2G34600		| Symbols: JAZ7, TIFY5B | jasmonate-zim-domain protein 7 | chr2:14573080-14573856 FORWARD LENGTH=677
AT2G34610		| Symbols: | unknown protein; BEST Arabidopsis thaliana protein match is: unknown protein (TAIR:AT1G30190.1); Has 342 Blast hits to 279 proteins in 74 species: Archae - 0; Bacteria - 7; Metazoa - 76; Fungi - 18; Plants - 51; Viruses - 0; Other Eukaryotes - 190 (source: NCBI BLink). | chr2:14575392-14576517 FORWARD LENGTH=1126
AT2G34655		| Symbols: | unknown protein; FUNCTIONS IN: molecular_function unknown; INVOLVED IN: biological_process unknown; LOCATED IN: endomembrane system; EXPRESSED IN: stem, root, inflorescence, cultured cell, leaf; Has 35333 Blast hits to 34131 proteins in 2444 species: Archae - 798; Bacteria - 22429; Metazoa - 974; Fungi - 991; Plants - 531; Viruses - 0; Other Eukaryotes - 9610 (source: NCBI BLink). | …
AT2G35000		| Symbols: | RING/U-box superfamily protein | chr2:14751574-14753319 REVERSE LENGTH=1746
AT2G35070		| Symbols: | unknown protein; FUNCTIONS IN: molecular_function unknown; INVOLVED IN: pollen tube development, pollen development; LOCATED IN: mitochondrion; BEST Arabidopsis thaliana protein match is: Protein of unknown function (DUF1640) (TAIR:AT2G35090.1); Has 62 Blast hits to 62 proteins in 11 species: Archae - 0; Bacteria - 0; Metazoa - 0; Fungi - 0; Plants - 62; Viruses - 0; Other Eukaryotes…
AT2G37830		| Symbols: | pseudogene, glycine-rich protein | chr2:15849271-15849591 REVERSE LENGTH=321
AT2G37870		| Symbols: | Bifunctional inhibitor/lipid-transfer protein/seed storage 2S albumin superfamily protein | chr2:15859239-15859907 FORWARD LENGTH=573
AT2G38170		| Symbols: CAX1, ATCAX1, RCI4 | cation exchanger 1 | chr2:15990045-15993278 REVERSE LENGTH=1596
AT2G38240		| Symbols: | 2-oxoglutarate (2OG) and Fe(II)-dependent oxygenase superfamily protein | chr2:16012535-16014753 REVERSE LENGTH=1337
AT2G38250		| Symbols: | Homeodomain-like superfamily protein | chr2:16018357-16019500 FORWARD LENGTH=897
AT2G38340		| Symbols: DREB19 | Integrase-type DNA-binding superfamily protein | chr2:16067396-16068291 REVERSE LENGTH=896
AT2G38490		| Symbols: CIPK22, SnRK3.19 | CBL-interacting protein kinase 22 | chr2:16113491-16115285 REVERSE LENGTH=1795
AT2G38500		| Symbols: | 2-oxoglutarate (2OG) and Fe(II)-dependent oxygenase superfamily protein | chr2:16117395-16119108 REVERSE LENGTH=1353
AT2G39030		| Symbols: | Acyl-CoA N-acyltransferases (NAT) superfamily protein | chr2:16298227-16299202 FORWARD LENGTH=976
AT2G39330		| Symbols: JAL23 | jacalin-related lectin 23 | chr2:16419596-16421852 REVERSE LENGTH=1619
AT2G39530		| Symbols: | Uncharacterised protein family (UPF0497) | chr2:16498486-16499471 REVERSE LENGTH=780
AT2G41110		| Symbols: CAM2, ATCAL5 | calmodulin 2 | chr2:17140311-17141431 FORWARD LENGTH=757
AT2G41190		| Symbols: | Transmembrane amino acid transporter family protein | chr2:17167279-17170407 REVERSE LENGTH=2155
AT2G41380		| Symbols: | S-adenosyl-L-methionine-dependent methyltransferases superfamily protein | chr2:17251941-17253057 FORWARD LENGTH=1021
AT2G41410		| Symbols: | Calcium-binding EF-hand family protein | chr2:17261728-17262884 REVERSE LENGTH=1157
AT2G41480		| Symbols: | Peroxidase superfamily protein | chr2:17296812-17298731 REVERSE LENGTH=1202
AT2G42360		| Symbols: | RING/U-box superfamily protein | chr2:17640798-17641790 FORWARD LENGTH=993
AT2G43060		| Symbols: IBH1 | ILI1 binding bHLH 1 | chr2:17909185-17910082 FORWARD LENGTH=898
AT2G43150		| Symbols: | Proline-rich extensin-like family protein | chr2:17945893-17947022 FORWARD LENGTH=1047
AT2G43290		| Symbols: MSS3 | Calcium-binding EF-hand family protein | chr2:17991052-17992047 REVERSE LENGTH=996
AT2G43510		| Symbols: ATTI1, TI1 | trypsin inhibitor protein 1 | chr2:18067172-18067802 FORWARD LENGTH=491
AT2G43570		| Symbols: CHI | chitinase, putative | chr2:18076224-18077463 REVERSE LENGTH=1027
AT2G44240		| Symbols: | Protein of Unknown Function (DUF239) | chr2:18289824-18292345 FORWARD LENGTH=1490
AT2G44290		| Symbols: | Bifunctional inhibitor/lipid-transfer protein/seed storage 2S albumin superfamily protein | chr2:18305201-18306251 REVERSE LENGTH=884
AT2G44380		| Symbols: | Cysteine/Histidine-rich C1 domain family protein | chr2:18323461-18324428 REVERSE LENGTH=968
AT2G44390		| Symbols: | Cysteine/Histidine-rich C1 domain family protein | chr2:18325811-18326551 REVERSE LENGTH=630
AT2G44740		| Symbols: CYCP4;1 | cyclin p4;1 | chr2:18441989-18443399 REVERSE LENGTH=1002
AT2G44910		| Symbols: ATHB4, ATHB-4, HB4 | homeobox-leucine zipper protein 4 | chr2:18517887-18519525 REVERSE LENGTH=957
AT2G45210		| Symbols: | SAUR-like auxin-responsive protein family | chr2:18641566-18642704 FORWARD LENGTH=1139
AT2G45570		| Symbols: CYP76C2 | cytochrome P450, family 76, subfamily C, polypeptide 2 | chr2:18779793-18781958 REVERSE LENGTH=1717
AT2G45660		| Symbols: AGL20, SOC1, ATSOC1 | AGAMOUS-like 20 | chr2:18807538-18811047 REVERSE LENGTH=1320
AT2G45760		| Symbols: BAP2, BAL | BON association protein 2 | chr2:18847007-18847821 REVERSE LENGTH=815
AT2G45790		| Symbols: ATPMM, PMM | phosphomannomutase | chr2:18855775-18858018 FORWARD LENGTH=1107
AT2G46270		| Symbols: GBF3 | G-box binding factor 3 | chr2:19000191-19003403 FORWARD LENGTH=1933
AT2G46410		| Symbols: CPC | Homeodomain-like superfamily protein | chr2:19049172-19050341 REVERSE LENGTH=584
AT2G46600		| Symbols: | Calcium-binding EF-hand family protein | chr2:19136019-19136600 FORWARD LENGTH=582
AT2G46700		| Symbols: ATCRK3, CRK3 | CDPK-related kinase 3 | chr2:19182724-19186578 REVERSE LENGTH=2180
AT2G47190		| Symbols: ATMYB2, MYB2 | myb domain protein 2 | chr2:19376202-19377531 FORWARD LENGTH=1138
AT2G47200		| Symbols: | unknown protein; Has 3 Blast hits to 3 proteins in 1 species: Archae - 0; Bacteria - 0; Metazoa - 0; Fungi - 0; Plants - 3; Viruses - 0; Other Eukaryotes - 0 (source: NCBI BLink). | chr2:19377729-19378331 REVERSE LENGTH=603
AT3G01830		| Symbols: | Calcium-binding EF-hand family protein | chr3:296054-297133 FORWARD LENGTH=1080
AT3G02150		| Symbols: PTF1, TFPD | plastid transcription factor 1 | chr3:391057-392741 FORWARD LENGTH=1432
AT3G02480		| Symbols: | Late embryogenesis abundant protein (LEA) family protein | chr3:512312-513027 FORWARD LENGTH=449
AT3G02910		| Symbols: | AIG2-like (avirulence induced gene) family protein | chr3:649814-650921 FORWARD LENGTH=1108
AT3G03341		| Symbols: | unknown protein; Has 30201 Blast hits to 17322 proteins in 780 species: Archae - 12; Bacteria - 1396; Metazoa - 17338; Fungi - 3422; Plants - 5037; Viruses - 0; Other Eukaryotes - 2996 (source: NCBI BLink). | chr3:790130-790648 REVERSE LENGTH=519
AT3G03470		| Symbols: CYP89A9 | cytochrome P450, family 87, subfamily A, polypeptide 9 | chr3:824552-826437 REVERSE LENGTH=1768
AT3G03640		| Symbols: GLUC, BGLU25 | beta glucosidase 25 | chr3:881006-884157 FORWARD LENGTH=1747
AT3G03780		| Symbols: ATMS2, MS2 | methionine synthase 2 | chr3:957235-960980 FORWARD LENGTH=2617
AT3G05230		| Symbols: | Signal peptidase subunit | chr3:1492142-1493619 FORWARD LENGTH=833
AT3G05500		| Symbols: | Rubber elongation factor protein (REF) | chr3:1593434-1595015 FORWARD LENGTH=1060
AT3G05660		| Symbols: AtRLP33, RLP33 | receptor like protein 33 | chr3:1648843-1652001 REVERSE LENGTH=3043
AT3G06890		| Symbols: | unknown protein; Has 91 Blast hits to 91 proteins in 12 species: Archae - 0; Bacteria - 0; Metazoa - 0; Fungi - 0; Plants - 91; Viruses - 0; Other Eukaryotes - 0 (source: NCBI BLink). | chr3:2176856-2177586 FORWARD LENGTH=731
AT3G07520		| Symbols: ATGLR1.4, GLR1.4 | glutamate receptor 1.4 | chr3:2394891-2398291 REVERSE LENGTH=2816
AT3G07590		| Symbols: | Small nuclear ribonucleoprotein family protein | chr3:2423085-2424166 FORWARD LENGTH=614
AT3G08860		| Symbols: PYD4 | PYRIMIDINE 4 | chr3:2696559-2699158 REVERSE LENGTH=1712
AT3G08970		| Symbols: ATERDJ3A, TMS1 | DNAJ heat shock N-terminal domain-containing protein | chr3:2737537-2740530 FORWARD LENGTH=2036
AT3G09270		| Symbols: ATGSTU8, GSTU8 | glutathione S-transferase TAU 8 | chr3:2848289-2849289 REVERSE LENGTH=856
AT3G10300		| Symbols: | Calcium-binding EF-hand family protein | chr3:3186314-3188205 FORWARD LENGTH=1264
AT3G10320		| Symbols: | Glycosyltransferase family 61 protein | chr3:3195314-3197346 REVERSE LENGTH=1847
AT3G11480		| Symbols: BSMT1, ATBSMT1 | S-adenosyl-L-methionine-dependent methyltransferases superfamily protein | chr3:3614437-3617314 FORWARD LENGTH=1424
AT3G11640		| Symbols: | unknown protein; FUNCTIONS IN: molecular_function unknown; INVOLVED IN: biological_process unknown; LOCATED IN: endomembrane system; BEST Arabidopsis thaliana protein match is: unknown protein (TAIR:AT3G52480.1); Has 36 Blast hits to 36 proteins in 7 species: Archae - 0; Bacteria - 0; Metazoa - 0; Fungi - 0; Plants - 36; Viruses - 0; Other Eukaryotes - 0 (source: NCBI BLink). | chr3:…
AT3G12500		| Symbols: ATHCHIB, PR3, PR-3, CHI-B, B-CHI, HCHIB | basic chitinase | chr3:3962382-3963984 REVERSE LENGTH=1127
AT3G12580		| Symbols: HSP70, ATHSP70 | heat shock protein 70 | chr3:3991261-3993792 REVERSE LENGTH=2282
AT3G13100		| Symbols: ATMRP7, MRP7, ABCC7 | multidrug resistance-associated protein 7 | chr3:4208735-4214173 REVERSE LENGTH=4606
AT3G13380		| Symbols: BRL3 | BRI1-like 3 | chr3:4346557-4350923 FORWARD LENGTH=4274
AT3G13433		| Symbols: | unknown protein; FUNCTIONS IN: molecular_function unknown; INVOLVED IN: biological_process unknown; LOCATED IN: endomembrane system; Has 0 Blast hits to 0 proteins in 0 species (source: NCBI BLink). | chr3:4374236-4374712 FORWARD LENGTH=409
AT3G13437		| Symbols: | unknown protein; FUNCTIONS IN: molecular_function unknown; INVOLVED IN: biological_process unknown; LOCATED IN: endomembrane system; Has 4 Blast hits to 4 proteins in 2 species: Archae - 0; Bacteria - 0; Metazoa - 0; Fungi - 0; Plants - 4; Viruses - 0; Other Eukaryotes - 0 (source: NCBI BLink). | chr3:4376361-4376959 FORWARD LENGTH=512
AT3G13610		| Symbols: | 2-oxoglutarate (2OG) and Fe(II)-dependent oxygenase superfamily protein | chr3:4449374-4450811 FORWARD LENGTH=1355
AT3G13850		| Symbols: LBD22 | LOB domain-containing protein 22 | chr3:4559908-4561020 FORWARD LENGTH=1113
AT3G14060		| Symbols: | unknown protein; BEST Arabidopsis thaliana protein match is: unknown protein (TAIR:AT1G54120.1); Has 30 Blast hits to 30 proteins in 8 species: Archae - 0; Bacteria - 0; Metazoa - 0; Fungi - 0; Plants - 30; Viruses - 0; Other Eukaryotes - 0 (source: NCBI BLink). | chr3:4657046-4657601 REVERSE LENGTH=556
AT3G14680		| Symbols: CYP72A14 | cytochrome P450, family 72, subfamily A, polypeptide 14 | chr3:4934420-4936563 FORWARD LENGTH=1698
AT3G15510		| Symbols: ATNAC2, ANAC056, NARS1, NAC2 | NAC domain containing protein 2 | chr3:5243510-5245382 FORWARD LENGTH=1626
AT3G15536		| Symbols: | Unknown gene | chr3:5260723-5261322 FORWARD LENGTH=495
AT3G15980		| Symbols: | Coatomer, beta' subunit | chr3:5411363-5418541 REVERSE LENGTH=3200
AT3G16857		| Symbols: ARR1, RR1 | response regulator 1 | chr3:5755821-5759443 FORWARD LENGTH=2669
AT3G17110		| Symbols: | pseudogene, glycine-rich protein | chr3:5837842-5838701 FORWARD LENGTH=860
AT3G17420		| Symbols: GPK1 | glyoxysomal protein kinase 1 | chr3:5959212-5962179 REVERSE LENGTH=1915
AT3G18485		| Symbols: ILR2 | iaa-leucine resistant 2 | chr3:6341918-6343178 REVERSE LENGTH=1161
AT3G19270		| Symbols: CYP707A4 | cytochrome P450, family 707, subfamily A, polypeptide 4 | chr3:6673727-6676520 REVERSE LENGTH=1685
AT3G19550		| Symbols: | unknown protein; FUNCTIONS IN: molecular_function unknown; INVOLVED IN: biological_process unknown; LOCATED IN: mitochondrion; EXPRESSED IN: 15 plant structures; EXPRESSED DURING: 9 growth stages; Has 36 Blast hits to 36 proteins in 8 species: Archae - 0; Bacteria - 0; Metazoa - 0; Fungi - 0; Plants - 36; Viruses - 0; Other Eukaryotes - 0 (source: NCBI BLink). | chr3:6787241-6788292 …
AT3G20080		| Symbols: CYP705A15 | cytochrome P450, family 705, subfamily A, polypeptide 15 | chr3:7008774-7010677 FORWARD LENGTH=1825
AT3G20340		| Symbols: | Expression of the gene is downregulated in the presence of paraquat, an inducer of photoxidative stress. | chr3:7092900-7093501 REVERSE LENGTH=602
AT3G21080		| Symbols: | ABC transporter-related | chr3:7388367-7389974 REVERSE LENGTH=1054
AT3G21720		| Symbols: ICL | isocitrate lyase | chr3:7652487-7656011 REVERSE LENGTH=2171
AT3G22100		| Symbols: | basic helix-loop-helix (bHLH) DNA-binding superfamily protein | chr3:7783711-7784469 REVERSE LENGTH=759
AT3G22560		| Symbols: | Acyl-CoA N-acyltransferases (NAT) superfamily protein | chr3:7998857-7999533 REVERSE LENGTH=677
AT3G22600		| Symbols: | Bifunctional inhibitor/lipid-transfer protein/seed storage 2S albumin superfamily protein | chr3:8006508-8007471 REVERSE LENGTH=790
AT3G22910		| Symbols: | ATPase E1-E2 type family protein / haloacid dehalogenase-like hydrolase family protein | chr3:8116335-8119388 REVERSE LENGTH=3054
AT3G22930		| Symbols: CML11 | calmodulin-like 11 | chr3:8124083-8125931 REVERSE LENGTH=821
AT3G23260		| Symbols: | F-box and associated interaction domains-containing protein | chr3:8313334-8314422 FORWARD LENGTH=1089
AT3G23630		| Symbols: ATIPT7, IPT7 | isopentenyltransferase 7 | chr3:8488695-8490210 FORWARD LENGTH=1516
AT3G24090		| Symbols: | glutamine-fructose-6-phosphate transaminase (isomerizing)s;sugar binding;transaminases | chr3:8697838-8700971 REVERSE LENGTH=2034
AT3G24500		| Symbols: MBF1C, ATMBF1C | multiprotein bridging factor 1C | chr3:8918679-8919308 FORWARD LENGTH=630
AT3G24927		| Symbols: | pseudogene of unknown protein | chr3:9103087-9103989 FORWARD LENGTH=903
AT3G25010		| Symbols: AtRLP41, RLP41 | receptor like protein 41 | chr3:9110103-9112748 REVERSE LENGTH=2646
AT3G25250		| Symbols: AGC2-1, AGC2, OXI1, AtOXI1 | AGC (cAMP-dependent, cGMP-dependent and protein kinase C) kinase family protein | chr3:9195503-9197124 FORWARD LENGTH=1504
AT3G25870		| Symbols: | unknown protein; BEST Arabidopsis thaliana protein match is: unknown protein (TAIR:AT1G13360.1); Has 50 Blast hits to 50 proteins in 12 species: Archae - 0; Bacteria - 0; Metazoa - 0; Fungi - 0; Plants - 50; Viruses - 0; Other Eukaryotes - 0 (source: NCBI BLink). | chr3:9463316-9464283 REVERSE LENGTH=968
AT3G26170		| Symbols: CYP71B19 | cytochrome P450, family 71, subfamily B, polypeptide 19 | chr3:9573360-9575148 REVERSE LENGTH=1710
AT3G26470		| Symbols: | Powdery mildew resistance protein, RPW8 domain | chr3:9686098-9687642 FORWARD LENGTH=1454
AT3G26840		| Symbols: | Esterase/lipase/thioesterase family protein | chr3:9892794-9896337 FORWARD LENGTH=2303
AT3G27210		| Symbols: | unknown protein; FUNCTIONS IN: molecular_function unknown; INVOLVED IN: N-terminal protein myristoylation; LOCATED IN: plasma membrane; EXPRESSED IN: 22 plant structures; EXPRESSED DURING: 13 growth stages; BEST Arabidopsis thaliana protein match is: unknown protein (TAIR:AT5G40860.1); Has 133 Blast hits to 98 proteins in 25 species: Archae - 0; Bacteria - 6; Metazoa - 32; Fungi - 7;…
AT3G27510		| Symbols: | Cysteine/Histidine-rich C1 domain family protein | chr3:10188221-10190343 REVERSE LENGTH=2123
AT3G27880		| Symbols: | Protein of unknown function (DUF1645) | chr3:10338212-10339436 FORWARD LENGTH=1225
AT3G28007		| Symbols: SWEET4, AtSWEET4 | Nodulin MtN3 family protein | chr3:10408092-10409745 REVERSE LENGTH=1019
AT3G28510		| Symbols: | P-loop containing nucleoside triphosphate hydrolases superfamily protein | chr3:10685524-10687364 FORWARD LENGTH=1841
AT3G28550		| Symbols: | Proline-rich extensin-like family protein | chr3:10700707-10703929 REVERSE LENGTH=3223
AT3G28890		| Symbols: AtRLP43, RLP43 | receptor like protein 43 | chr3:10896289-10898841 REVERSE LENGTH=2321
AT3G29250		| Symbols: | NAD(P)-binding Rossmann-fold superfamily protein | chr3:11193689-11194885 REVERSE LENGTH=906
AT3G44350		| Symbols: anac061, NAC061 | NAC domain containing protein 61 | chr3:16022836-16024487 REVERSE LENGTH=726
AT3G45620		| Symbols: | Transducin/WD40 repeat-like superfamily protein | chr3:16745882-16748156 FORWARD LENGTH=1747
AT3G45860		| Symbols: CRK4 | cysteine-rich RLK (RECEPTOR-like protein kinase) 4 | chr3:16863401-16866041 REVERSE LENGTH=2031
AT3G46080		| Symbols: | C2H2-type zinc finger family protein | chr3:16922753-16923247 REVERSE LENGTH=495
AT3G46090		| Symbols: ZAT7 | C2H2 and C2HC zinc fingers superfamily protein | chr3:16926216-16926850 REVERSE LENGTH=635
AT3G46230		| Symbols: ATHSP17.4, HSP17.4 | heat shock protein 17.4 | chr3:16984118-16984841 REVERSE LENGTH=724
AT3G46770		| Symbols: | AP2/B3-like transcriptional factor family protein | chr3:17223954-17225316 FORWARD LENGTH=941
AT3G47250		| Symbols: | Plant protein of unknown function (DUF247) | chr3:17399877-17401721 REVERSE LENGTH=1750
AT3G47480		| Symbols: | Calcium-binding EF-hand family protein | chr3:17496354-17496947 REVERSE LENGTH=594
AT3G47780		| Symbols: ATATH6, ATH6 | ABC2 homolog 6 | chr3:17624479-17629013 FORWARD LENGTH=2870
AT3G48520		| Symbols: CYP94B3 | cytochrome P450, family 94, subfamily B, polypeptide 3 | chr3:17974977-17976670 REVERSE LENGTH=1694
AT3G49340		| Symbols: | Cysteine proteinases superfamily protein | chr3:18293347-18294577 REVERSE LENGTH=1026
AT3G49540		| Symbols: | unknown protein; FUNCTIONS IN: molecular_function unknown; INVOLVED IN: N-terminal protein myristoylation; LOCATED IN: cellular_component unknown; Has 9244 Blast hits to 5308 proteins in 962 species: Archae - 18; Bacteria - 2665; Metazoa - 1953; Fungi - 964; Plants - 333; Viruses - 74; Other Eukaryotes - 3237 (source: NCBI BLink). | chr3:18365678-18366565 FORWARD LENGTH=785
AT3G49570		| Symbols: LSU3 | response to low sulfur 3 | chr3:18372533-18373024 REVERSE LENGTH=492
AT3G49580		| Symbols: LSU1 | response to low sulfur 1 | chr3:18375269-18375784 REVERSE LENGTH=516
AT3G49780		| Symbols: ATPSK4, ATPSK3 (FORMER SYMBOL), PSK4 | phytosulfokine 4 precursor | chr3:18465679-18466376 FORWARD LENGTH=433
AT3G50260		| Symbols: CEJ1, ATERF#011, DEAR1 | cooperatively regulated by ethylene and jasmonate 1 | chr3:18634576-18635398 FORWARD LENGTH=823
AT3G50390		| Symbols: | Transducin/WD40 repeat-like superfamily protein | chr3:18702074-18703619 FORWARD LENGTH=1546
AT3G50740		| Symbols: UGT72E1 | UDP-glucosyl transferase 72E1 | chr3:18855161-18856884 REVERSE LENGTH=1724
AT3G50770		| Symbols: CML41 | calmodulin-like 41 | chr3:18873958-18874780 FORWARD LENGTH=823
AT3G50920		| Symbols: | Phosphatidic acid phosphatase (PAP2) family protein | chr3:18922387-18923596 REVERSE LENGTH=919
AT3G50970		| Symbols: LTI30, XERO2 | dehydrin family protein | chr3:18940777-18941554 FORWARD LENGTH=778
AT3G51860		| Symbols: CAX3, ATHCX1, CAX1-LIKE, ATCAX3 | cation exchanger 3 | chr3:19239427-19242913 FORWARD LENGTH=1805
AT3G51980		| Symbols: | ARM repeat superfamily protein | chr3:19285572-19287552 REVERSE LENGTH=1438
AT3G52710		| Symbols: | unknown protein; FUNCTIONS IN: molecular_function unknown; INVOLVED IN: biological_process unknown; LOCATED IN: plasma membrane; EXPRESSED IN: 19 plant structures; EXPRESSED DURING: 9 growth stages; BEST Arabidopsis thaliana protein match is: unknown protein (TAIR:AT2G36220.1); Has 64 Blast hits to 64 proteins in 10 species: Archae - 0; Bacteria - 0; Metazoa - 0; Fungi - 0; Plants - …
AT3G52748		| Symbols: | other RNA | chr3:19548972-19549589 FORWARD LENGTH=436
AT3G53150		| Symbols: UGT73D1 | UDP-glucosyl transferase 73D1 | chr3:19697736-19699259 REVERSE LENGTH=1524
AT3G53650		| Symbols: | Histone superfamily protein | chr3:19889358-19889774 FORWARD LENGTH=417
AT3G53990		| Symbols: | Adenine nucleotide alpha hydrolases-like superfamily protein | chr3:19989337-19991134 REVERSE LENGTH=919
AT3G54960		| Symbols: ATPDIL1-3, PDI1, ATPDI1, PDIL1-3 | PDI-like 1-3 | chr3:20363310-20366840 REVERSE LENGTH=1962
AT3G55700		| Symbols: | UDP-Glycosyltransferase superfamily protein | chr3:20671115-20673372 FORWARD LENGTH=1564
AT3G55970		| Symbols: ATJRG21, JRG21 | jasmonate-regulated gene 21 | chr3:20766735-20769324 REVERSE LENGTH=1387
AT3G56800		| Symbols: CAM3, acam-3 | calmodulin 3 | chr3:21034537-21036077 REVERSE LENGTH=1051
AT3G57240		| Symbols: BG3 | beta-1,3-glucanase 3 | chr3:21181742-21183075 REVERSE LENGTH=1230
AT3G57260		| Symbols: BGL2, PR2, BG2, PR-2 | beta-1,3-glucanase 2 | chr3:21188517-21189859 REVERSE LENGTH=1249
AT3G57270		| Symbols: BG1 | beta-1,3-glucanase 1 | chr3:21191237-21193189 REVERSE LENGTH=1193
AT3G57380		| Symbols: | Glycosyltransferase family 61 protein | chr3:21229802-21231729 FORWARD LENGTH=1772
AT3G57950		| Symbols: | unknown protein; FUNCTIONS IN: molecular_function unknown; INVOLVED IN: biological_process unknown; LOCATED IN: chloroplast; EXPRESSED IN: 9 plant structures; EXPRESSED DURING: 4 anthesis, C globular stage, petal differentiation and expansion stage; BEST Arabidopsis thaliana protein match is: unknown protein (TAIR:AT2G42180.1); Has 81 Blast hits to 81 proteins in 11 species: Archae -…
AT3G59880		| Symbols: | unknown protein; FUNCTIONS IN: molecular_function unknown; INVOLVED IN: biological_process unknown; LOCATED IN: plasma membrane; BEST Arabidopsis thaliana protein match is: unknown protein (TAIR:AT2G44010.1); Has 20 Blast hits to 20 proteins in 7 species: Archae - 0; Bacteria - 0; Metazoa - 0; Fungi - 0; Plants - 20; Viruses - 0; Other Eukaryotes - 0 (source: NCBI BLink). | chr3:2212…
AT3G60470		| Symbols: | Plant protein of unknown function (DUF247) | chr3:22344813-22347121 FORWARD LENGTH=1860
AT3G60540		| Symbols: | Preprotein translocase Sec, Sec61-beta subunit protein | chr3:22374963-22375865 REVERSE LENGTH=481
AT3G60966		| Symbols: | RING/U-box superfamily protein | chr3:22552620-22553668 FORWARD LENGTH=1049
AT3G61930		| Symbols: | unknown protein; FUNCTIONS IN: molecular_function unknown; INVOLVED IN: N-terminal protein myristoylation; EXPRESSED IN: 11 plant structures; EXPRESSED DURING: 4 anthesis, C globular stage, petal differentiation and expansion stage; Has 11 Blast hits to 11 proteins in 5 species: Archae - 0; Bacteria - 0; Metazoa - 0; Fungi - 0; Plants - 11; Viruses - 0; Other Eukaryotes - 0 (source: …
AT3G62040		| Symbols: | Haloacid dehalogenase-like hydrolase (HAD) superfamily protein | chr3:22975276-22976583 REVERSE LENGTH=867
AT3G62210		| Symbols: EDA32 | Putative endonuclease or glycosyl hydrolase | chr3:23026609-23028306 REVERSE LENGTH=1334
AT3G62600		| Symbols: ATERDJ3B, ERDJ3B | DNAJ heat shock family protein | chr3:23150790-23153510 REVERSE LENGTH=1453
AT3G62990		| Symbols: | unknown protein; FUNCTIONS IN: molecular_function unknown; INVOLVED IN: biological_process unknown; LOCATED IN: endomembrane system; BEST Arabidopsis thaliana protein match is: unknown protein (TAIR:AT2G47950.1); Has 22 Blast hits to 22 proteins in 5 species: Archae - 0; Bacteria - 0; Metazoa - 0; Fungi - 0; Plants - 22; Viruses - 0; Other Eukaryotes - 0 (source: NCBI BLink). | chr3:…
AT3G63010		| Symbols: ATGID1B, GID1B | alpha/beta-Hydrolases superfamily protein | chr3:23289425-23291486 FORWARD LENGTH=1857
AT3G63060		| Symbols: EDL3 | EID1-like 3 | chr3:23300290-23301473 REVERSE LENGTH=1184
AT3G63380		| Symbols: | ATPase E1-E2 type family protein / haloacid dehalogenase-like hydrolase family protein | chr3:23406611-23410360 REVERSE LENGTH=3750
AT4G00700		| Symbols: | C2 calcium/lipid-binding plant phosphoribosyltransferase family protein | chr4:286051-289514 FORWARD LENGTH=3375
AT4G01130		| Symbols: | GDSL-like Lipase/Acylhydrolase superfamily protein | chr4:485833-488007 FORWARD LENGTH=1184
AT4G01390		| Symbols: | TRAF-like family protein | chr4:570242-571595 REVERSE LENGTH=903
AT4G01430		| Symbols: | nodulin MtN21 /EamA-like transporter family protein | chr4:585598-588029 FORWARD LENGTH=1390
AT4G02570		| Symbols: ATCUL1, CUL1, AXR6 | cullin 1 | chr4:1128619-1133696 FORWARD LENGTH=2653
AT4G03320		| Symbols: tic20-IV | translocon at the inner envelope membrane of chloroplasts 20-IV | chr4:1464467-1466165 FORWARD LENGTH=1262
AT4G03450		| Symbols: | Ankyrin repeat family protein | chr4:1529446-1531780 REVERSE LENGTH=2136
AT4G04020		| Symbols: FIB | fibrillin | chr4:1932144-1933950 FORWARD LENGTH=1378
AT4G04223		| Symbols: | other RNA | chr4:2036511-2037800 FORWARD LENGTH=549
AT4G04500		| Symbols: CRK37 | cysteine-rich RLK (RECEPTOR-like protein kinase) 37 | chr4:2238411-2240865 FORWARD LENGTH=2039
AT4G04510		| Symbols: CRK38 | cysteine-rich RLK (RECEPTOR-like protein kinase) 38 | chr4:2242122-2244930 FORWARD LENGTH=2221
AT4G04570		| Symbols: CRK40 | cysteine-rich RLK (RECEPTOR-like protein kinase) 40 | chr4:2289959-2292755 FORWARD LENGTH=2089
AT4G04810		| Symbols: ATMSRB4, MSRB4 | methionine sulfoxide reductase B4 | chr4:2441327-2442567 FORWARD LENGTH=505
AT4G04900		| Symbols: RIC10 | ROP-interactive CRIB motif-containing protein 10 | chr4:2486218-2487779 REVERSE LENGTH=471
AT4G05050		| Symbols: UBQ11 | ubiquitin 11 | chr4:2588004-2589184 REVERSE LENGTH=768
AT4G05540		| Symbols: | P-loop containing nucleoside triphosphate hydrolases superfamily protein | chr4:2818776-2821065 REVERSE LENGTH=2070
AT4G10500		| Symbols: | 2-oxoglutarate (2OG) and Fe(II)-dependent oxygenase superfamily protein | chr4:6491017-6492476 FORWARD LENGTH=1256
AT4G10860		| Symbols: | unknown protein; BEST Arabidopsis thaliana protein match is: unknown protein (TAIR:AT4G10880.1); Has 1807 Blast hits to 1807 proteins in 277 species: Archae - 0; Bacteria - 0; Metazoa - 736; Fungi - 347; Plants - 385; Viruses - 0; Other Eukaryotes - 339 (source: NCBI BLink). | chr4:6678900-6679436 REVERSE LENGTH=537
AT4G11340		| Symbols: | Disease resistance protein (TIR-NBS-LRR class) family | chr4:6894208-6899130 REVERSE LENGTH=1488
AT4G11655		| Symbols: | Uncharacterised protein family (UPF0497) | chr4:7038585-7039923 FORWARD LENGTH=796
AT4G11890		| Symbols: | Protein kinase superfamily protein | chr4:7147865-7149921 FORWARD LENGTH=1612
AT4G12470		| Symbols: AZI1 | azelaic acid induced 1 | chr4:7401109-7401907 REVERSE LENGTH=799
AT4G12480		| Symbols: pEARLI 1 | Bifunctional inhibitor/lipid-transfer protein/seed storage 2S albumin superfamily protein | chr4:7406105-7406937 REVERSE LENGTH=833
AT4G12490		| Symbols: | Bifunctional inhibitor/lipid-transfer protein/seed storage 2S albumin superfamily protein | chr4:7409621-7410406 REVERSE LENGTH=786
AT4G12500		| Symbols: | Bifunctional inhibitor/lipid-transfer protein/seed storage 2S albumin superfamily protein | chr4:7414150-7414927 REVERSE LENGTH=778
AT4G13000		| Symbols: | AGC (cAMP-dependent, cGMP-dependent and protein kinase C) kinase family protein | chr4:7598093-7599257 REVERSE LENGTH=1165
AT4G13820		| Symbols: | Leucine-rich repeat (LRR) family protein | chr4:8007989-8010745 REVERSE LENGTH=2757
AT4G13890		| Symbols: SHM5, EDA36, EDA37 | Pyridoxal phosphate (PLP)-dependent transferases superfamily protein | chr4:8031972-8033723 REVERSE LENGTH=1592
AT4G14420		| Symbols: | HR-like lesion-inducing protein-related | chr4:8301946-8303915 REVERSE LENGTH=879
AT4G14640		| Symbols: CAM8, AtCML8 | calmodulin 8 | chr4:8397712-8400076 FORWARD LENGTH=624
AT4G14690		| Symbols: ELIP2 | Chlorophyll A-B binding family protein | chr4:8418283-8419263 FORWARD LENGTH=806
AT4G14746		| Symbols: | CONTAINS InterPro DOMAIN/s: EGF-like (InterPro:IPR006210); Has 259 Blast hits to 234 proteins in 55 species: Archae - 0; Bacteria - 0; Metazoa - 184; Fungi - 0; Plants - 69; Viruses - 0; Other Eukaryotes - 6 (source: NCBI BLink). | chr4:8462614-8464326 REVERSE LENGTH=745
AT4G15530		| Symbols: PPDK | pyruvate orthophosphate dikinase | chr4:8864828-8870907 REVERSE LENGTH=3026
AT4G15765		| Symbols: | FAD/NAD(P)-binding oxidoreductase family protein | chr4:8975404-8977211 REVERSE LENGTH=1195
AT4G16000		| Symbols: | unknown protein; BEST Arabidopsis thaliana protein match is: unknown protein (TAIR:AT4G15990.1); Has 30201 Blast hits to 17322 proteins in 780 species: Archae - 12; Bacteria - 1396; Metazoa - 17338; Fungi - 3422; Plants - 5037; Viruses - 0; Other Eukaryotes - 2996 (source: NCBI BLink). | chr4:9063845-9064481 REVERSE LENGTH=637
AT4G16260		| Symbols: | Glycosyl hydrolase superfamily protein | chr4:9200010-9201552 REVERSE LENGTH=1316
AT4G17420		| Symbols: | Tryptophan RNA-binding attenuator protein-like | chr4:9722356-9724640 REVERSE LENGTH=1243
AT4G17620		| Symbols: | glycine-rich protein | chr4:9821914-9825029 FORWARD LENGTH=1896
AT4G17660		| Symbols: | Protein kinase superfamily protein | chr4:9831359-9833006 FORWARD LENGTH=1209
AT4G17670		| Symbols: | Protein of unknown function (DUF581) | chr4:9833661-9834727 REVERSE LENGTH=831
AT4G18980		| Symbols: AtS40-3 | AtS40-3 | chr4:10398918-10399512 FORWARD LENGTH=595
AT4G19420		| Symbols: | Pectinacetylesterase family protein | chr4:10587166-10590588 REVERSE LENGTH=1832
AT4G21120		| Symbols: AAT1, CAT1 | amino acid transporter 1 | chr4:11270045-11273973 FORWARD LENGTH=2256
AT4G21160		| Symbols: ZAC | Calcium-dependent ARF-type GTPase activating protein family | chr4:11284238-11286767 FORWARD LENGTH=1404
AT4G21570		| Symbols: | Protein of unknown function (DUF300) | chr4:11470883-11472981 REVERSE LENGTH=1380
AT4G21730		| Symbols: | pseudogene of N-ethylmaleimide sensitive factor (NSF) | chr4:11544933-11545527 FORWARD LENGTH=595
AT4G21840		| Symbols: ATMSRB8, MSRB8 | methionine sulfoxide reductase B8 | chr4:11587049-11588272 REVERSE LENGTH=708
AT4G21850		| Symbols: ATMSRB9, MSRB9 | methionine sulfoxide reductase B9 | chr4:11591116-11592238 REVERSE LENGTH=794
AT4G21926		| Symbols: | unknown protein; FUNCTIONS IN: molecular_function unknown; INVOLVED IN: biological_process unknown; LOCATED IN: cellular_component unknown; Has 30201 Blast hits to 17322 proteins in 780 species: Archae - 12; Bacteria - 1396; Metazoa - 17338; Fungi - 3422; Plants - 5037; Viruses - 0; Other Eukaryotes - 2996 (source: NCBI BLink). | chr4:11638701-11640164 REVERSE LENGTH=664
AT4G22470		| Symbols: | protease inhibitor/seed storage/lipid transfer protein (LTP) family protein | chr4:11840134-11841450 REVERSE LENGTH=1317
AT4G23030		| Symbols: | MATE efflux family protein | chr4:12072857-12074365 FORWARD LENGTH=1509
AT4G23160		| Symbols: CRK8 | cysteine-rich RLK (RECEPTOR-like protein kinase) 8 | chr4:12129485-12134187 FORWARD LENGTH=3890
AT4G23200		| Symbols: CRK12 | cysteine-rich RLK (RECEPTOR-like protein kinase) 12 | chr4:12145380-12147934 REVERSE LENGTH=1947
AT4G23210		| Symbols: CRK13 | cysteine-rich RLK (RECEPTOR-like protein kinase) 13 | chr4:12148714-12151479 REVERSE LENGTH=2261
AT4G23310		| Symbols: CRK23 | cysteine-rich RLK (RECEPTOR-like protein kinase) 23 | chr4:12185737-12188763 FORWARD LENGTH=2493
AT4G23680		| Symbols: | Polyketide cyclase/dehydrase and lipid transport superfamily protein | chr4:12336186-12337482 REVERSE LENGTH=751
AT4G24000		| Symbols: ATCSLG2, CSLG2 | cellulose synthase like G2 | chr4:12462030-12465625 FORWARD LENGTH=2435
AT4G25835		| Symbols: | P-loop containing nucleoside triphosphate hydrolases superfamily protein | chr4:13136107-13137859 FORWARD LENGTH=1753
AT4G26990		| Symbols: | unknown protein; BEST Arabidopsis thaliana protein match is: unknown protein (TAIR:AT5G54920.1); Has 30201 Blast hits to 17322 proteins in 780 species: Archae - 12; Bacteria - 1396; Metazoa - 17338; Fungi - 3422; Plants - 5037; Viruses - 0; Other Eukaryotes - 2996 (source: NCBI BLink). | chr4:13550906-13554386 REVERSE LENGTH=1802
AT4G27410		| Symbols: RD26, ANAC072 | NAC (No Apical Meristem) domain transcriptional regulator superfamily protein | chr4:13707240-13709149 REVERSE LENGTH=1718
AT4G28270		| Symbols: ATRMA2, RMA2 | RING membrane-anchor 2 | chr4:14007539-14009019 REVERSE LENGTH=880
AT4G28390		| Symbols: AAC3, ATAAC3 | ADP/ATP carrier 3 | chr4:14041288-14043278 REVERSE LENGTH=1444
AT4G28811		| Symbols: | basic helix-loop-helix (bHLH) DNA-binding superfamily protein | chr4:14225208-14228071 FORWARD LENGTH=1993
AT4G29330		| Symbols: DER1 | DERLIN-1 | chr4:14444819-14447115 FORWARD LENGTH=1082
AT4G29340		| Symbols: PRF4 | profilin 4 | chr4:14447647-14448698 FORWARD LENGTH=707
AT4G29520		| Symbols: | LOCATED IN: endoplasmic reticulum, plasma membrane; EXPRESSED IN: 23 plant structures; EXPRESSED DURING: 14 growth stages; CONTAINS InterPro DOMAIN/s: Saposin B (InterPro:IPR008139); Has 137 Blast hits to 137 proteins in 50 species: Archae - 2; Bacteria - 0; Metazoa - 41; Fungi - 10; Plants - 36; Viruses - 0; Other Eukaryotes - 48 (source: NCBI BLink). | chr4:14493911-14495745 REVERS…
AT4G30230		| Symbols: | unknown protein; Has 42 Blast hits to 42 proteins in 5 species: Archae - 0; Bacteria - 0; Metazoa - 0; Fungi - 0; Plants - 42; Viruses - 0; Other Eukaryotes - 0 (source: NCBI BLink). | chr4:14806345-14807425 FORWARD LENGTH=1081
AT4G30270		| Symbols: MERI5B, MERI-5, XTH24, SEN4 | xyloglucan endotransglucosylase/hydrolase 24 | chr4:14819192-14820592 REVERSE LENGTH=1207
AT4G30430		| Symbols: TET9 | tetraspanin9 | chr4:14878783-14880331 REVERSE LENGTH=1124
AT4G30500		| Symbols: | Protein of unknown function (DUF788) | chr4:14903487-14904917 FORWARD LENGTH=746
AT4G31300		| Symbols: PBA1 | N-terminal nucleophile aminohydrolases (Ntn hydrolases) superfamily protein | chr4:15188748-15191217 FORWARD LENGTH=1040
AT4G33040		| Symbols: | Thioredoxin superfamily protein | chr4:15940561-15941330 REVERSE LENGTH=770
AT4G34230		| Symbols: CAD5, ATCAD5, CAD-5 | cinnamyl alcohol dehydrogenase 5 | chr4:16386727-16388722 REVERSE LENGTH=1301
AT4G34380		| Symbols: | Transducin/WD40 repeat-like superfamily protein | chr4:16438524-16440641 FORWARD LENGTH=2118
AT4G35070		| Symbols: | SBP (S-ribonuclease binding protein) family protein | chr4:16694170-16695698 FORWARD LENGTH=1427
AT4G35160		| Symbols: | O-methyltransferase family protein | chr4:16730760-16732811 REVERSE LENGTH=1381
AT4G36430		| Symbols: | Peroxidase superfamily protein | chr4:17204478-17205966 REVERSE LENGTH=1215
AT4G36945		| Symbols: | PLC-like phosphodiesterases superfamily protein | chr4:17419918-17422130 REVERSE LENGTH=1490
AT4G36950		| Symbols: MAPKKK21 | mitogen-activated protein kinase kinase kinase 21 | chr4:17422572-17423901 REVERSE LENGTH=1330
AT4G37150		| Symbols: ATMES9, MES9 | methyl esterase 9 | chr4:17492878-17494109 REVERSE LENGTH=930
AT4G37295		| Symbols: | unknown protein; FUNCTIONS IN: molecular_function unknown; INVOLVED IN: biological_process unknown; LOCATED IN: endomembrane system; EXPRESSED IN: stem, root, leaf; EXPRESSED DURING: LP.06 six leaves visible, LP.04 four leaves visible; Has 30201 Blast hits to 17322 proteins in 780 species: Archae - 12; Bacteria - 1396; Metazoa - 17338; Fungi - 3422; Plants - 5037; Viruses - 0; Other …
AT4G37530		| Symbols: | Peroxidase superfamily protein | chr4:17634784-17636288 FORWARD LENGTH=1198
AT4G37690		| Symbols: | Galactosyl transferase GMA12/MNN10 family protein | chr4:17707894-17709847 FORWARD LENGTH=1954
AT4G37770		| Symbols: ACS8 | 1-amino-cyclopropane-1-carboxylate synthase 8 | chr4:17752084-17754157 FORWARD LENGTH=1780
AT4G37990		| Symbols: ELI3-2, ELI3, ATCAD8, CAD-B2 | elicitor-activated gene 3-2 | chr4:17855876-17857639 FORWARD LENGTH=1419
AT4G38560		| Symbols: | Arabidopsis phospholipase-like protein (PEARLI 4) family | chr4:18029196-18031333 FORWARD LENGTH=1787
AT4G39030		| Symbols: EDS5, SID1 | MATE efflux family protein | chr4:18185667-18189224 FORWARD LENGTH=2031
AT4G39830		| Symbols: | Cupredoxin superfamily protein | chr4:18478929-18481343 FORWARD LENGTH=2082
AT5G01380		| Symbols: | Homeodomain-like superfamily protein | chr5:155639-157601 REVERSE LENGTH=1267
AT5G01550		| Symbols: LECRKA4.2 | lectin receptor kinase a4.1 | chr5:214517-216583 REVERSE LENGTH=2067
AT5G01600		| Symbols: ATFER1, FER1 | ferretin 1 | chr5:227953-230051 REVERSE LENGTH=1421
AT5G01840		| Symbols: ATOFP1, OFP1 | ovate family protein 1 | chr5:324552-325516 FORWARD LENGTH=965
AT5G01900		| Symbols: WRKY62, ATWRKY62 | WRKY DNA-binding protein 62 | chr5:351008-352069 REVERSE LENGTH=976
AT5G02490		| Symbols: | Heat shock protein 70 (Hsp 70) family protein | chr5:550035-552647 REVERSE LENGTH=2305
AT5G02560		| Symbols: HTA12 | histone H2A 12 | chr5:575382-576606 FORWARD LENGTH=667
AT5G03210		| Symbols: | unknown protein; FUNCTIONS IN: molecular_function unknown; INVOLVED IN: biological_process unknown; LOCATED IN: endomembrane system; EXPRESSED IN: 11 plant structures; EXPRESSED DURING: 7 growth stages; Has 6 Blast hits to 6 proteins in 2 species: Archae - 0; Bacteria - 0; Metazoa - 0; Fungi - 0; Plants - 6; Viruses - 0; Other Eukaryotes - 0 (source: NCBI BLink). | chr5:762787-763321…
AT5G05600		| Symbols: | 2-oxoglutarate (2OG) and Fe(II)-dependent oxygenase superfamily protein | chr5:1672120-1674739 FORWARD LENGTH=1399
AT5G06300		| Symbols: | Putative lysine decarboxylase family protein | chr5:1921744-1925370 REVERSE LENGTH=1044
AT5G07010		| Symbols: ATST2A, ST2A | sulfotransferase 2A | chr5:2174678-2176106 REVERSE LENGTH=1429
AT5G07560		| Symbols: GRP20, ATGRP20 | glycine-rich protein 20 | chr5:2390207-2391075 REVERSE LENGTH=754
AT5G10300		| Symbols: ATMES5, MES5, HNL | methyl esterase 5 | chr5:3239617-3240870 FORWARD LENGTH=990
AT5G10380		| Symbols: RING1, ATRING1 | RING/U-box superfamily protein | chr5:3267635-3268813 FORWARD LENGTH=1179
AT5G10570		| Symbols: | basic helix-loop-helix (bHLH) DNA-binding superfamily protein | chr5:3341357-3342992 FORWARD LENGTH=1063
AT5G10625		| Symbols: | BEST Arabidopsis thaliana protein match is: flowering promoting factor 1 (TAIR:AT5G24860.1); Has 35333 Blast hits to 34131 proteins in 2444 species: Archae - 798; Bacteria - 22429; Metazoa - 974; Fungi - 991; Plants - 531; Viruses - 0; Other Eukaryotes - 9610 (source: NCBI BLink). | chr5:3358787-3359781 FORWARD LENGTH=995
AT5G10760		| Symbols: | Eukaryotic aspartyl protease family protein | chr5:3400342-3402207 REVERSE LENGTH=1766
AT5G11210		| Symbols: ATGLR2.5, GLR2.5 | glutamate receptor 2.5 | chr5:3571214-3574537 REVERSE LENGTH=2490
AT5G11740		| Symbols: AGP15, ATAGP15 | arabinogalactan protein 15 | chr5:3784251-3784792 FORWARD LENGTH=542
AT5G11930		| Symbols: | Thioredoxin superfamily protein | chr5:3844940-3845645 REVERSE LENGTH=706
AT5G13200		| Symbols: | GRAM domain family protein | chr5:4207004-4208289 FORWARD LENGTH=1106
AT5G13320		| Symbols: PBS3, GDG1, WIN3, GH3.12 | Auxin-responsive GH3 family protein | chr5:4267510-4271051 FORWARD LENGTH=1976
AT5G14490		| Symbols: anac085, NAC085 | NAC domain containing protein 85 | chr5:4670779-4672072 REVERSE LENGTH=1053
AT5G15022		| Symbols: | Potential natural antisense gene, locus overlaps with AT5G15030 | chr5:4866237-4866939 FORWARD LENGTH=703
AT5G15960		| Symbols: KIN1 | stress-responsive protein (KIN1) / stress-induced protein (KIN1) | chr5:5209898-5210727 FORWARD LENGTH=549
AT5G16080		| Symbols: AtCXE17, CXE17 | carboxyesterase 17 | chr5:5252315-5253618 REVERSE LENGTH=1304
AT5G16200		| Symbols: | 50S ribosomal protein-related | chr5:5289565-5290202 REVERSE LENGTH=638
AT5G16230		| Symbols: | Plant stearoyl-acyl-carrier-protein desaturase family protein | chr5:5303348-5306068 FORWARD LENGTH=1376
AT5G16360		| Symbols: | NC domain-containing protein-related | chr5:5355082-5356300 REVERSE LENGTH=1111
AT5G16410		| Symbols: | HXXXD-type acyl-transferase family protein | chr5:5365669-5367385 REVERSE LENGTH=1461
AT5G16570		| Symbols: GLN1;4 | glutamine synthetase 1;4 | chr5:5421743-5424566 REVERSE LENGTH=1269
AT5G17330		| Symbols: GAD, GAD1 | glutamate decarboxylase | chr5:5711012-5715075 FORWARD LENGTH=1874
AT5G17850		| Symbols: | Sodium/calcium exchanger family protein | chr5:5899253-5900932 FORWARD LENGTH=1680
AT5G18130		| Symbols: | unknown protein; BEST Arabidopsis thaliana protein match is: unknown protein (TAIR:AT3G03870.2); Has 1807 Blast hits to 1807 proteins in 277 species: Archae - 0; Bacteria - 0; Metazoa - 736; Fungi - 347; Plants - 385; Viruses - 0; Other Eukaryotes - 339 (source: NCBI BLink). | chr5:5995480-5997498 FORWARD LENGTH=1330
AT5G18310		| Symbols: | unknown protein; FUNCTIONS IN: molecular_function unknown; INVOLVED IN: biological_process unknown; LOCATED IN: plasma membrane; EXPRESSED IN: 22 plant structures; EXPRESSED DURING: 13 growth stages; BEST Arabidopsis thaliana protein match is: unknown protein (TAIR:AT5G48500.1); Has 30201 Blast hits to 17322 proteins in 780 species: Archae - 12; Bacteria - 1396; Metazoa - 17338; Fung…
AT5G18350		| Symbols: | Disease resistance protein (TIR-NBS-LRR class) family | chr5:6074069-6078569 REVERSE LENGTH=3738
AT5G18362		| Symbols: | Cytokine-induced anti-apoptosis inhibitor 1, Fe-S biogenesis | chr5:6083088-6084362 REVERSE LENGTH=549
AT5G19230		| Symbols: | Glycoprotein membrane precursor GPI-anchored | chr5:6467527-6468484 FORWARD LENGTH=826
AT5G19875		| Symbols: | unknown protein; FUNCTIONS IN: molecular_function unknown; INVOLVED IN: response to oxidative stress; LOCATED IN: endomembrane system; EXPRESSED IN: 21 plant structures; EXPRESSED DURING: 13 growth stages; BEST Arabidopsis thaliana protein match is: unknown protein (TAIR:AT2G31940.1); Has 30201 Blast hits to 17322 proteins in 780 species: Archae - 12; Bacteria - 1396; Metazoa - 17338…
AT5G20830		| Symbols: SUS1, ASUS1, atsus1 | sucrose synthase 1 | chr5:7050226-7054120 REVERSE LENGTH=2888
AT5G22530		| Symbols: | unknown protein; BEST Arabidopsis thaliana protein match is: unknown protein (TAIR:AT5G22520.1); Has 30201 Blast hits to 17322 proteins in 780 species: Archae - 12; Bacteria - 1396; Metazoa - 17338; Fungi - 3422; Plants - 5037; Viruses - 0; Other Eukaryotes - 2996 (source: NCBI BLink). | chr5:7480527-7481194 FORWARD LENGTH=668
AT5G22560		| Symbols: | Plant protein of unknown function (DUF247) | chr5:7491356-7493176 REVERSE LENGTH=1821
AT5G22860		| Symbols: | Serine carboxypeptidase S28 family protein | chr5:7639318-7642984 REVERSE LENGTH=1741
AT5G23020		| Symbols: MAM-L, MAM3, IMS2 | 2-isopropylmalate synthase 2 | chr5:7718121-7721839 FORWARD LENGTH=1799
AT5G23240		| Symbols: | DNAJ heat shock N-terminal domain-containing protein | chr5:7826732-7828724 REVERSE LENGTH=1713
AT5G24090		| Symbols: ATCHIA, CHIA | chitinase A | chr5:8143699-8145252 REVERSE LENGTH=1114
AT5G24140		| Symbols: SQP2 | squalene monooxygenase 2 | chr5:8164347-8167673 REVERSE LENGTH=1755
AT5G24200		| Symbols: | alpha/beta-Hydrolases superfamily protein | chr5:8203003-8205793 FORWARD LENGTH=1390
AT5G24240		| Symbols: | Phosphatidylinositol 3- and 4-kinase ;Ubiquitin family protein | chr5:8230942-8234150 REVERSE LENGTH=2380
AT5G24520		| Symbols: TTG1, TTG | Transducin/WD40 repeat-like superfamily protein | chr5:8370706-8372847 REVERSE LENGTH=1436
AT5G24540		| Symbols: BGLU31 | beta glucosidase 31 | chr5:8384876-8388027 REVERSE LENGTH=1605
AT5G24655		| Symbols: LSU4 | response to low sulfur 4 | chr5:8440694-8441218 REVERSE LENGTH=525
AT5G24910		| Symbols: CYP714A1 | cytochrome P450, family 714, subfamily A, polypeptide 1 | chr5:8567581-8570358 REVERSE LENGTH=1790
AT5G25160		| Symbols: ZFP3 | zinc finger protein 3 | chr5:8687457-8688415 FORWARD LENGTH=959
AT5G25260		| Symbols: | SPFH/Band 7/PHB domain-containing membrane-associated protein family | chr5:8752684-8754485 FORWARD LENGTH=1662
AT5G25280		| Symbols: | serine-rich protein-related | chr5:8773792-8776000 FORWARD LENGTH=2112
AT5G26180		| Symbols: | S-adenosyl-L-methionine-dependent methyltransferases superfamily protein | chr5:9149227-9153502 FORWARD LENGTH=2559
AT5G27060		| Symbols: AtRLP53, RLP53 | receptor like protein 53 | chr5:9522534-9525407 REVERSE LENGTH=2874
AT5G28230		| Symbols: | pseudogene, similar to glucose-6-phosphate/phosphate-translocator precursor, contains similarity to glucose-6-phosphate/phosphate-translocator precursors; blastp match of 78% identity and 1.6e-75 P-value to GP|2997591|gb|AAC08525.1||AF020814 glucose-6-phosphate/phosphate-translocator precursor {Pisum sativum} | chr5:10195174-10196616 REVERSE LENGTH=1443
AT5G28237		| Symbols: | Pyridoxal-5'-phosphate-dependent enzyme family protein | chr5:10207353-10213598 REVERSE LENGTH=1578
AT5G35580		| Symbols: | Protein kinase superfamily protein | chr5:13761965-13763944 FORWARD LENGTH=1593
AT5G35735		| Symbols: | Auxin-responsive family protein | chr5:13900752-13902997 REVERSE LENGTH=1439
AT5G37540		| Symbols: | Eukaryotic aspartyl protease family protein | chr5:14912835-14914431 FORWARD LENGTH=1597
AT5G39520		| Symbols: | Protein of unknown function (DUF1997) | chr5:15823735-15825492 REVERSE LENGTH=954
AT5G40010		| Symbols: AATP1 | AAA-ATPase 1 | chr5:16020218-16021762 REVERSE LENGTH=1545
AT5G40720		| Symbols: | Domain of unknown function (DUF23) | chr5:16297898-16300001 FORWARD LENGTH=2025
AT5G40800		| Symbols: | unknown protein; BEST Arabidopsis thaliana protein match is: unknown protein (TAIR:AT3G27250.1); Has 1807 Blast hits to 1807 proteins in 277 species: Archae - 0; Bacteria - 0; Metazoa - 736; Fungi - 347; Plants - 385; Viruses - 0; Other Eukaryotes - 339 (source: NCBI BLink). | chr5:16334810-16335628 REVERSE LENGTH=819
AT5G41400		| Symbols: | RING/U-box superfamily protein | chr5:16569377-16570177 REVERSE LENGTH=801
AT5G42830		| Symbols: | HXXXD-type acyl-transferase family protein | chr5:17176384-17178018 FORWARD LENGTH=1465
AT5G43650		| Symbols: BHLH92 | basic helix-loop-helix (bHLH) DNA-binding superfamily protein | chr5:17533193-17534796 REVERSE LENGTH=899
AT5G43860		| Symbols: ATCLH2, CLH2 | chlorophyllase 2 | chr5:17630450-17632312 FORWARD LENGTH=1127
AT5G43910		| Symbols: | pfkB-like carbohydrate kinase family protein | chr5:17667407-17670239 REVERSE LENGTH=1351
AT5G43980		| Symbols: PDLP1, PDLP1A | plasmodesmata-located protein 1 | chr5:17694680-17696622 REVERSE LENGTH=1213
AT5G44250		| Symbols: | Protein of unknown function DUF829, transmembrane 53 | chr5:17823745-17825762 REVERSE LENGTH=1485
AT5G44572		| Symbols: | unknown protein; FUNCTIONS IN: molecular_function unknown; INVOLVED IN: biological_process unknown; LOCATED IN: endomembrane system; Has 7 Blast hits to 7 proteins in 2 species: Archae - 0; Bacteria - 0; Metazoa - 0; Fungi - 0; Plants - 7; Viruses - 0; Other Eukaryotes - 0 (source: NCBI BLink). | chr5:17968152-17969563 FORWARD LENGTH=537
AT5G45090		| Symbols: AtPP2-A7, PP2-A7 | phloem protein 2-A7 | chr5:18202753-18205000 REVERSE LENGTH=999
AT5G45630		| Symbols: | Protein of unknown function, DUF584 | chr5:18505809-18506323 REVERSE LENGTH=515
AT5G45800		| Symbols: MEE62 | Leucine-rich repeat protein kinase family protein | chr5:18575536-18579107 REVERSE LENGTH=2365
AT5G46050		| Symbols: ATPTR3, PTR3 | peptide transporter 3 | chr5:18675035-18679146 REVERSE LENGTH=1851
AT5G46350		| Symbols: WRKY8, ATWRKY8 | WRKY DNA-binding protein 8 | chr5:18801218-18804043 REVERSE LENGTH=1308
AT5G47120		| Symbols: ATBI-1, BI-1, ATBI1, BI1 | BAX inhibitor 1 | chr5:19136023-19137942 FORWARD LENGTH=1149
AT5G47180		| Symbols: | Plant VAMP (vesicle-associated membrane protein) family protein | chr5:19161142-19163797 REVERSE LENGTH=1265
AT5G48570		| Symbols: ROF2, ATFKBP65, FKBP65 | FKBP-type peptidyl-prolyl cis-trans isomerase family protein | chr5:19690542-19693845 REVERSE LENGTH=2130
AT5G48850		| Symbols: ATSDI1 | Tetratricopeptide repeat (TPR)-like superfamily protein | chr5:19805437-19807759 REVERSE LENGTH=1120
AT5G49280		| Symbols: | hydroxyproline-rich glycoprotein family protein | chr5:19976594-19977449 REVERSE LENGTH=856
AT5G50350		| Symbols: | unknown protein; FUNCTIONS IN: molecular_function unknown; INVOLVED IN: response to oxidative stress; LOCATED IN: chloroplast; EXPRESSED IN: 22 plant structures; EXPRESSED DURING: 13 growth stages; Has 1807 Blast hits to 1807 proteins in 277 species: Archae - 0; Bacteria - 0; Metazoa - 736; Fungi - 347; Plants - 385; Viruses - 0; Other Eukaryotes - 339 (source: NCBI BLink). | chr5:20…
AT5G50560		| Symbols: | Protein of unknown function (DUF 3339) | chr5:20579121-20579588 FORWARD LENGTH=468
AT5G51380		| Symbols: | RNI-like superfamily protein | chr5:20875876-20877989 FORWARD LENGTH=1719
AT5G51440		| Symbols: | HSP20-like chaperones superfamily protein | chr5:20891163-20892211 FORWARD LENGTH=910
AT5G52640		| Symbols: HSP81-1, ATHS83, HSP81.1, HSP83, ATHSP90.1, AtHsp90-1, HSP90.1 | heat shock protein 90.1 | chr5:21352399-21355361 FORWARD LENGTH=2475
AT5G52720		| Symbols: | Copper transport protein family | chr5:21378857-21379744 FORWARD LENGTH=594
AT5G52730		| Symbols: | Copper transport protein family | chr5:21380174-21380865 FORWARD LENGTH=558
AT5G53820		| Symbols: | Late embryogenesis abundant protein (LEA) family protein | chr5:21853397-21854117 FORWARD LENGTH=533
AT5G53830		| Symbols: | VQ motif-containing protein | chr5:21857050-21857984 FORWARD LENGTH=935
AT5G53870		| Symbols: ENODL1, AtENODL1 | early nodulin-like protein 1 | chr5:21869864-21871284 REVERSE LENGTH=1338
AT5G54620		| Symbols: | Ankyrin repeat family protein | chr5:22187761-22189746 REVERSE LENGTH=1296
AT5G54840		| Symbols: ATSGP1, SGP1 | Ras-related small GTP-binding family protein | chr5:22276513-22278423 REVERSE LENGTH=1060
AT5G55450		| Symbols: | Bifunctional inhibitor/lipid-transfer protein/seed storage 2S albumin superfamily protein | chr5:22467430-22468263 FORWARD LENGTH=740
AT5G55530		| Symbols: | Calcium-dependent lipid-binding (CaLB domain) family protein | chr5:22493324-22495956 FORWARD LENGTH=1740
AT5G56050		| Symbols: | FUNCTIONS IN: molecular_function unknown; INVOLVED IN: biological_process unknown; LOCATED IN: chloroplast; BEST Arabidopsis thaliana protein match is: Late embryogenesis abundant (LEA) hydroxyproline-rich glycoprotein family (TAIR:AT4G26490.1); Has 1807 Blast hits to 1807 proteins in 277 species: Archae - 0; Bacteria - 0; Metazoa - 736; Fungi - 347; Plants - 385; Viruses - 0; Other …
AT5G56870		| Symbols: BGAL4 | beta-galactosidase 4 | chr5:23004196-23008649 FORWARD LENGTH=2502
AT5G56970		| Symbols: CKX3, ATCKX3 | cytokinin oxidase 3 | chr5:23044944-23048268 REVERSE LENGTH=1595
AT5G57150		| Symbols: | basic helix-loop-helix (bHLH) DNA-binding superfamily protein | chr5:23152319-23155066 FORWARD LENGTH=980
AT5G57480		| Symbols: | P-loop containing nucleoside triphosphate hydrolases superfamily protein | chr5:23279406-23280968 REVERSE LENGTH=1563
AT5G58570		| Symbols: | unknown protein; Has 30201 Blast hits to 17322 proteins in 780 species: Archae - 12; Bacteria - 1396; Metazoa - 17338; Fungi - 3422; Plants - 5037; Viruses - 0; Other Eukaryotes - 2996 (source: NCBI BLink). | chr5:23672695-23673287 REVERSE LENGTH=593
AT5G58710		| Symbols: ROC7 | rotamase CYP 7 | chr5:23717775-23719765 FORWARD LENGTH=950
AT5G59220		| Symbols: HAI1 | highly ABA-induced PP2C gene 1 | chr5:23894404-23896619 REVERSE LENGTH=1632
AT5G59310		| Symbols: LTP4 | lipid transfer protein 4 | chr5:23925085-23925852 REVERSE LENGTH=630
AT5G59320		| Symbols: LTP3 | lipid transfer protein 3 | chr5:23928971-23929745 FORWARD LENGTH=681
AT5G59490		| Symbols: | Haloacid dehalogenase-like hydrolase (HAD) superfamily protein | chr5:23982724-23984617 REVERSE LENGTH=1089
AT5G60800		| Symbols: | Heavy metal transport/detoxification superfamily protein | chr5:24460887-24462536 REVERSE LENGTH=1153
AT5G61160		| Symbols: AACT1 | anthocyanin 5-aromatic acyltransferase 1 | chr5:24608724-24610304 FORWARD LENGTH=1581
AT5G61790		| Symbols: CNX1, ATCNX1 | calnexin 1 | chr5:24827102-24829791 REVERSE LENGTH=2034
AT5G62150		| Symbols: | peptidoglycan-binding LysM domain-containing protein | chr5:24958241-24958769 FORWARD LENGTH=529
AT5G62360		| Symbols: | Plant invertase/pectin methylesterase inhibitor superfamily protein | chr5:25040649-25041462 FORWARD LENGTH=814
AT5G63225		| Symbols: | Carbohydrate-binding X8 domain superfamily protein | chr5:25356133-25356740 REVERSE LENGTH=608
AT5G64000		| Symbols: SAL2, ATSAL2 | Inositol monophosphatase family protein | chr5:25616638-25618631 FORWARD LENGTH=1223
AT5G64120		| Symbols: | Peroxidase superfamily protein | chr5:25659306-25661002 REVERSE LENGTH=1288
AT5G64310		| Symbols: AGP1, ATAGP1 | arabinogalactan protein 1 | chr5:25721933-25722646 FORWARD LENGTH=714
AT5G64400		| Symbols: | CONTAINS InterPro DOMAIN/s: CHCH (InterPro:IPR010625); BEST Arabidopsis thaliana protein match is: Cox19-like CHCH family protein (TAIR:AT5G09570.1); Has 1807 Blast hits to 1807 proteins in 277 species: Archae - 0; Bacteria - 0; Metazoa - 736; Fungi - 347; Plants - 385; Viruses - 0; Other Eukaryotes - 339 (source: NCBI BLink). | chr5:25748840-25750389 FORWARD LENGTH=724
AT5G64410		| Symbols: ATOPT4, OPT4 | oligopeptide transporter 4 | chr5:25750845-25755052 REVERSE LENGTH=2344
AT5G64510		| Symbols: TIN1 | unknown protein; FUNCTIONS IN: molecular_function unknown; INVOLVED IN: biological_process unknown; LOCATED IN: endomembrane system; EXPRESSED IN: 17 plant structures; EXPRESSED DURING: 10 growth stages; Has 35333 Blast hits to 34131 proteins in 2444 species: Archae - 798; Bacteria - 22429; Metazoa - 974; Fungi - 991; Plants - 531; Viruses - 0; Other Eukaryotes - 9610 (source: N…
AT5G64530		| Symbols: ANAC104, XND1 | xylem NAC domain 1 | chr5:25795233-25796938 FORWARD LENGTH=930
AT5G64570		| Symbols: XYL4, ATBXL4 | beta-D-xylosidase 4 | chr5:25810115-25813335 REVERSE LENGTH=2493
AT5G65300		| Symbols: | unknown protein; Has 30201 Blast hits to 17322 proteins in 780 species: Archae - 12; Bacteria - 1396; Metazoa - 17338; Fungi - 3422; Plants - 5037; Viruses - 0; Other Eukaryotes - 2996 (source: NCBI BLink). | chr5:26095147-26095771 REVERSE LENGTH=625
AT5G66350		| Symbols: SHI | Lateral root primordium (LRP) protein-related | chr5:26504467-26506569 REVERSE LENGTH=1669
AT5G66690		| Symbols: UGT72E2 | UDP-Glycosyltransferase superfamily protein | chr5:26625080-26626793 FORWARD LENGTH=1714
AT5G67300		| Symbols: ATMYBR1, ATMYB44, MYBR1, MYB44 | myb domain protein r1 | chr5:26854022-26856006 FORWARD LENGTH=1985
AT1G69840		| Symbols: | SPFH/Band 7/PHB domain-containing membrane-associated protein family | chr1:26293660-26295778 REVERSE LENGTH=1331
AT1G14990		| Symbols: | unknown protein; FUNCTIONS IN: molecular_function unknown; INVOLVED IN: biological_process unknown; LOCATED IN: endomembrane system; EXPRESSED IN: 22 plant structures; EXPRESSED DURING: 13 growth stages; Has 34 Blast hits to 34 proteins in 12 species: Archae - 0; Bacteria - 0; Metazoa - 0; Fungi - 0; Plants - 34; Viruses - 0; Other Eukaryotes - 0 (source: NCBI BLink). | chr1:5167147-…
AT2G41640		| Symbols: | Glycosyltransferase family 61 protein | chr2:17360491-17362535 FORWARD LENGTH=1810
AT3G53970		| Symbols: | proteasome inhibitor-related | chr3:19985139-19987339 FORWARD LENGTH=1185
AT3G59950		| Symbols: | Peptidase family C54 protein | chr3:22144280-22147691 REVERSE LENGTH=1905
AT5G02600		| Symbols: NAKR1 | Heavy metal transport/detoxification superfamily protein | chr5:585101-586897 REVERSE LENGTH=1614
AT5G36880		| Symbols: ACS | acetyl-CoA synthetase | chr5:14534613-14540299 REVERSE LENGTH=2583

## Sheet: Group 2 genes
Supplementary Dataset S2. Lists of the Group 1 and Group 2 genes.
The Group 2 genes: 2,158 genes that are NPR1- but not HAC1/5-dependently activated by INA (FDR ≤ 0.2 and log2 ratio ≥ 1)
Gene ID		Description
AT1G01140		| Symbols: CIPK9, SnRK3.12, PKS6 | CBL-interacting protein kinase 9 | chr1:64166-67625 REVERSE LENGTH=1689
AT1G01230		| Symbols: | ORMDL family protein | chr1:97456-99240 FORWARD LENGTH=832
AT1G01240		| Symbols: | unknown protein; INVOLVED IN: N-terminal protein myristoylation; EXPRESSED IN: 17 plant structures; EXPRESSED DURING: 11 growth stages; BEST Arabidopsis thaliana protein match is: unknown protein (TAIR:AT2G46550.1); Has 95 Blast hits to 78 proteins in 16 species: Archae - 0; Bacteria - 2; Metazoa - 11; Fungi - 0; Plants - 80; Viruses - 0; Other Eukaryotes - 2 (source: NCBI BLink). | …
AT1G01290		| Symbols: CNX3 | cofactor of nitrate reductase and xanthine dehydrogenase 3 | chr1:114286-115549 FORWARD LENGTH=1079
AT1G01550		| Symbols: BPS1 | Protein of unknown function (DUF793) | chr1:199791-201775 FORWARD LENGTH=1434
AT1G01560		| Symbols: ATMPK11, MPK11 | MAP kinase 11 | chr1:202136-204189 FORWARD LENGTH=1319
AT1G01680		| Symbols: ATPUB54, PUB54 | plant U-box 54 | chr1:246411-248367 REVERSE LENGTH=965
AT1G01730		| Symbols: | unknown protein; FUNCTIONS IN: molecular_function unknown; INVOLVED IN: biological_process unknown; LOCATED IN: chloroplast; EXPRESSED IN: 23 plant structures; EXPRESSED DURING: 13 growth stages; Has 42 Blast hits to 42 proteins in 17 species: Archae - 0; Bacteria - 2; Metazoa - 5; Fungi - 1; Plants - 34; Viruses - 0; Other Eukaryotes - 0 (source: NCBI BLink). | chr1:270956-272061 FO…
AT1G02170		| Symbols: LOL3, ATMCPB1, MCP1B, ATMC1, MC1 | metacaspase 1 | chr1:411779-413554 FORWARD LENGTH=1336
AT1G02220		| Symbols: ANAC003, NAC003 | NAC domain containing protein 3 | chr1:428814-430647 REVERSE LENGTH=1353
AT1G02270		| Symbols: | Calcium-binding endonuclease/exonuclease/phosphatase family | chr1:443149-446235 REVERSE LENGTH=1645
AT1G02300		| Symbols: | Cysteine proteinases superfamily protein | chr1:453288-455463 FORWARD LENGTH=1227
AT1G02360		| Symbols: | Chitinase family protein | chr1:471990-473160 REVERSE LENGTH=1011
AT1G02430		| Symbols: ATARFD1B, ARFD1B | ADP-ribosylation factor D1B | chr1:495050-496062 REVERSE LENGTH=698
AT1G02440		| Symbols: ATARFD1A, ARFD1A | ADP-ribosylation factor D1A | chr1:496586-497479 REVERSE LENGTH=573
AT1G02450		| Symbols: NIMIN1, NIMIN-1 | NIM1-interacting 1 | chr1:497976-498516 REVERSE LENGTH=541
AT1G02580		| Symbols: MEA, EMB173, FIS1, SDG5 | SET domain-containing protein | chr1:544783-549202 FORWARD LENGTH=2291
AT1G02610		| Symbols: | RING/FYVE/PHD zinc finger superfamily protein | chr1:553050-555994 REVERSE LENGTH=937
AT1G02740		| Symbols: | MRG family protein | chr1:599416-602038 REVERSE LENGTH=1319
AT1G02770		| Symbols: | Protein of unknown function (DUF626) | chr1:604873-606693 REVERSE LENGTH=1218
AT1G02920		| Symbols: ATGSTF7, GST11, ATGSTF8, GSTF7, ATGST11 | glutathione S-transferase 7 | chr1:658657-659771 REVERSE LENGTH=925
AT1G02930		| Symbols: ATGSTF6, GST1, ERD11, ATGSTF3, GSTF6, ATGST1 | glutathione S-transferase 6 | chr1:661177-662427 REVERSE LENGTH=1049
AT1G03030		| Symbols: | P-loop containing nucleoside triphosphate hydrolases superfamily protein | chr1:701478-703864 FORWARD LENGTH=1345
AT1G03210		| Symbols: | Phenazine biosynthesis PhzC/PhzF protein | chr1:782948-784240 FORWARD LENGTH=861
AT1G03220		| Symbols: | Eukaryotic aspartyl protease family protein | chr1:787122-788651 FORWARD LENGTH=1530
AT1G03230		| Symbols: | Eukaryotic aspartyl protease family protein | chr1:790091-791592 FORWARD LENGTH=1502
AT1G03290		| Symbols: | unknown protein; FUNCTIONS IN: molecular_function unknown; INVOLVED IN: biological_process unknown; LOCATED IN: cellular_component unknown; EXPRESSED IN: 22 plant structures; EXPRESSED DURING: 13 growth stages; BEST Arabidopsis thaliana protein match is: unknown protein (TAIR:AT4G02880.2). | chr1:807361-810868 FORWARD LENGTH=2194
AT1G03340		| Symbols: | unknown protein; BEST Arabidopsis thaliana protein match is: unknown protein (TAIR:AT4G02920.1); Has 44 Blast hits to 41 proteins in 13 species: Archae - 0; Bacteria - 1; Metazoa - 0; Fungi - 0; Plants - 43; Viruses - 0; Other Eukaryotes - 0 (source: NCBI BLink). | chr1:819662-821317 FORWARD LENGTH=1298
AT1G03400		| Symbols: | 2-oxoglutarate (2OG) and Fe(II)-dependent oxygenase superfamily protein | chr1:842747-844190 REVERSE LENGTH=1236
AT1G03430		| Symbols: AHP5 | histidine-containing phosphotransfer factor 5 | chr1:847873-849500 FORWARD LENGTH=1025
AT1G03730		| Symbols: | unknown protein; BEST Arabidopsis thaliana protein match is: unknown protein (TAIR:AT4G03600.1); Has 50 Blast hits to 50 proteins in 10 species: Archae - 0; Bacteria - 0; Metazoa - 0; Fungi - 0; Plants - 50; Viruses - 0; Other Eukaryotes - 0 (source: NCBI BLink). | chr1:930828-931895 REVERSE LENGTH=1068
AT1G03900		| Symbols: ATNAP4, NAP4 | non-intrinsic ABC protein 4 | chr1:991139-993118 FORWARD LENGTH=1198
AT1G04280		| Symbols: | P-loop containing nucleoside triphosphate hydrolases superfamily protein | chr1:1143436-1146654 REVERSE LENGTH=1925
AT1G04340		| Symbols: | HR-like lesion-inducing protein-related | chr1:1163097-1164851 REVERSE LENGTH=842
AT1G04440		| Symbols: CKL13 | casein kinase like 13 | chr1:1202255-1205803 FORWARD LENGTH=2106
AT1G04550		| Symbols: IAA12, BDL | AUX/IAA transcriptional regulator family protein | chr1:1240375-1242120 FORWARD LENGTH=1391
AT1G04555		| Symbols: | unknown protein; FUNCTIONS IN: molecular_function unknown; INVOLVED IN: biological_process unknown; LOCATED IN: cellular_component unknown; BEST Arabidopsis thaliana protein match is: unknown protein (TAIR:AT4G33380.1); Has 84 Blast hits to 83 proteins in 15 species: Archae - 0; Bacteria - 0; Metazoa - 9; Fungi - 0; Plants - 75; Viruses - 0; Other Eukaryotes - 0 (source: NCBI BLink).…
AT1G04600		| Symbols: XIA, ATXIA | myosin XI A | chr1:1262123-1272376 FORWARD LENGTH=5193
AT1G04690		| Symbols: KAB1, KV-BETA1 | potassium channel beta subunit 1 | chr1:1313564-1315750 FORWARD LENGTH=1415
AT1G04750		| Symbols: VAMP7B, VAMP721, ATVAMP721, AT VAMP7B | vesicle-associated membrane protein 721 | chr1:1331466-1333567 REVERSE LENGTH=1192
AT1G04990		| Symbols: | Zinc finger C-x8-C-x5-C-x3-H type family protein | chr1:1419080-1421789 REVERSE LENGTH=1838
AT1G05010		| Symbols: EFE, ACO4, EAT1 | ethylene-forming enzyme | chr1:1431190-1432858 REVERSE LENGTH=1364
AT1G05020		| Symbols: | ENTH/ANTH/VHS superfamily protein | chr1:1435254-1437667 REVERSE LENGTH=2414
AT1G05575		| Symbols: | unknown protein; FUNCTIONS IN: molecular_function unknown; INVOLVED IN: anaerobic respiration; LOCATED IN: endomembrane system; EXPRESSED IN: 17 plant structures; EXPRESSED DURING: 9 growth stages; BEST Arabidopsis thaliana protein match is: unknown protein (TAIR:AT2G31945.1); Has 63 Blast hits to 63 proteins in 10 species: Archae - 0; Bacteria - 0; Metazoa - 0; Fungi - 0; Plants - 6…
AT1G05675		| Symbols: | UDP-Glycosyltransferase superfamily protein | chr1:1701116-1702749 REVERSE LENGTH=1493
AT1G05720		| Symbols: | selenoprotein family protein | chr1:1717447-1718909 REVERSE LENGTH=782
AT1G05805		| Symbols: | basic helix-loop-helix (bHLH) DNA-binding superfamily protein | chr1:1744773-1747693 FORWARD LENGTH=1425
AT1G06290		| Symbols: ACX3, ATACX3 | acyl-CoA oxidase 3 | chr1:1922352-1926278 FORWARD LENGTH=2375
AT1G06515		| Symbols: | Protein of unknown function (DUF3317) | chr1:1990634-1992228 REVERSE LENGTH=680
AT1G06620		| Symbols: | 2-oxoglutarate (2OG) and Fe(II)-dependent oxygenase superfamily protein | chr1:2025601-2027271 FORWARD LENGTH=1292
AT1G07000		| Symbols: ATEXO70B2, EXO70B2 | exocyst subunit exo70 family protein B2 | chr1:2150194-2152325 REVERSE LENGTH=2024
AT1G07020		| Symbols: | unknown protein; Has 39 Blast hits to 39 proteins in 17 species: Archae - 0; Bacteria - 0; Metazoa - 6; Fungi - 3; Plants - 28; Viruses - 0; Other Eukaryotes - 2 (source: NCBI BLink). | chr1:2155213-2156008 REVERSE LENGTH=674
AT1G07040		| Symbols: | unknown protein; INVOLVED IN: biological_process unknown; LOCATED IN: chloroplast; EXPRESSED IN: 24 plant structures; EXPRESSED DURING: 14 growth stages; BEST Arabidopsis thaliana protein match is: unknown protein (TAIR:AT1G27030.1); Has 540 Blast hits to 538 proteins in 187 species: Archae - 0; Bacteria - 333; Metazoa - 0; Fungi - 0; Plants - 67; Viruses - 0; Other Eukaryotes - 140 …
AT1G07135		| Symbols: | glycine-rich protein | chr1:2189928-2190659 REVERSE LENGTH=732
AT1G07220		| Symbols: | Arabidopsis thaliana protein of unknown function (DUF821) | chr1:2216925-2219474 REVERSE LENGTH=1767
AT1G07520		| Symbols: | GRAS family transcription factor | chr1:2309564-2311805 REVERSE LENGTH=2242
AT1G07620		| Symbols: ATOBGM | GTP-binding protein Obg/CgtA | chr1:2344390-2346842 REVERSE LENGTH=2053
AT1G07630		| Symbols: PLL5 | pol-like 5 | chr1:2349097-2351692 FORWARD LENGTH=2336
AT1G07670		| Symbols: ATECA4, ECA4 | endomembrane-type CA-ATPase 4 | chr1:2370052-2374545 REVERSE LENGTH=3538
AT1G07700		| Symbols: | Thioredoxin superfamily protein | chr1:2379661-2381362 FORWARD LENGTH=1098
AT1G07705		| Symbols: | NOT2 / NOT3 / NOT5 family | chr1:2381615-2386092 FORWARD LENGTH=2316
AT1G08050		| Symbols: | Zinc finger (C3HC4-type RING finger) family protein | chr1:2498836-2501427 REVERSE LENGTH=2294
AT1G08090		| Symbols: ATNRT2:1, NRT2, NRT2;1AT, ACH1, LIN1, ATNRT2.1, NRT2.1, NRT2:1 | nitrate transporter 2:1 | chr1:2524076-2526164 FORWARD LENGTH=1900
AT1G08105		| Symbols: | transposable element gene | chr1:2531695-2534786 REVERSE LENGTH=3092
AT1G08420		| Symbols: BSL2 | BRI1 suppressor 1 (BSU1)-like 2 | chr1:2649773-2657061 FORWARD LENGTH=3740
AT1G08460		| Symbols: HDA08, HDA8, ATHDA8 | histone deacetylase 8 | chr1:2672451-2674628 FORWARD LENGTH=1369
AT1G08480		| Symbols: | unknown protein; FUNCTIONS IN: molecular_function unknown; INVOLVED IN: biological_process unknown; LOCATED IN: mitochondrion, plasma membrane, plastid, vacuole; EXPRESSED IN: 27 plant structures; EXPRESSED DURING: 15 growth stages; Has 39 Blast hits to 39 proteins in 13 species: Archae - 0; Bacteria - 0; Metazoa - 0; Fungi - 0; Plants - 39; Viruses - 0; Other Eukaryotes - 0 (source:…
AT1G08830		| Symbols: CSD1 | copper/zinc superoxide dismutase 1 | chr1:2827061-2829315 FORWARD LENGTH=872
AT1G08860		| Symbols: BON3 | Calcium-dependent phospholipid-binding Copine family protein | chr1:2842153-2846138 FORWARD LENGTH=1755
AT1G08890		| Symbols: | Major facilitator superfamily protein | chr1:2848348-2852270 FORWARD LENGTH=1675
AT1G09070		| Symbols: SRC2, (AT)SRC2 | soybean gene regulated by cold-2 | chr1:2927703-2928968 FORWARD LENGTH=1266
AT1G09100		| Symbols: RPT5B | 26S proteasome AAA-ATPase subunit RPT5B | chr1:2936528-2939326 REVERSE LENGTH=1487
AT1G09330		| Symbols: | unknown protein; FUNCTIONS IN: molecular_function unknown; INVOLVED IN: biological_process unknown; LOCATED IN: integral to membrane; EXPRESSED IN: 24 plant structures; EXPRESSED DURING: 15 growth stages; CONTAINS InterPro DOMAIN/s: Protein of unknown function DUF846, eukaryotic (InterPro:IPR008564); Has 518 Blast hits to 518 proteins in 206 species: Archae - 0; Bacteria - 0; Metazoa…
AT1G09400		| Symbols: | FMN-linked oxidoreductases superfamily protein | chr1:3033512-3035036 REVERSE LENGTH=1182
AT1G09430		| Symbols: ACLA-3 | ATP-citrate lyase A-3 | chr1:3041996-3045402 FORWARD LENGTH=1838
AT1G09560		| Symbols: GLP5 | germin-like protein 5 | chr1:3093839-3094864 FORWARD LENGTH=942
AT1G09630		| Symbols: ATRAB11C, ATRABA2A, ATRAB-A2A, RAB-A2A, RAB11c | RAB GTPase 11C | chr1:3118203-3119708 REVERSE LENGTH=938
AT1G09645		| Symbols: | unknown protein; BEST Arabidopsis thaliana protein match is: unknown protein (TAIR:AT1G57765.1); Has 35333 Blast hits to 34131 proteins in 2444 species: Archae - 798; Bacteria - 22429; Metazoa - 974; Fungi - 991; Plants - 531; Viruses - 0; Other Eukaryotes - 9610 (source: NCBI BLink). | chr1:3122956-3124578 FORWARD LENGTH=751
AT1G09680		| Symbols: | Pentatricopeptide repeat (PPR) superfamily protein | chr1:3134107-3135930 REVERSE LENGTH=1824
AT1G09794		| Symbols: | Cox19 family protein (CHCH motif) | chr1:3172108-3173463 FORWARD LENGTH=422
AT1G09970		| Symbols: LRR XI-23, RLK7 | Leucine-rich receptor-like protein kinase family protein | chr1:3252240-3255693 FORWARD LENGTH=3364
AT1G10050		| Symbols: | glycosyl hydrolase family 10 protein / carbohydrate-binding domain-containing protein | chr1:3279270-3283482 FORWARD LENGTH=3230
AT1G10110		| Symbols: | F-box family protein | chr1:3302742-3304092 FORWARD LENGTH=1351
AT1G10140		| Symbols: | Uncharacterised conserved protein UCP031279 | chr1:3322802-3323548 REVERSE LENGTH=747
AT1G10200		| Symbols: WLIM1 | GATA type zinc finger transcription factor family protein | chr1:3346390-3347885 REVERSE LENGTH=982
AT1G10210		| Symbols: ATMPK1, MPK1 | mitogen-activated protein kinase 1 | chr1:3349219-3351180 FORWARD LENGTH=1631
AT1G10290		| Symbols: ADL6, DRP2A | dynamin-like protein 6 | chr1:3370558-3377463 FORWARD LENGTH=3304
AT1G10340		| Symbols: | Ankyrin repeat family protein | chr1:3390322-3392571 REVERSE LENGTH=1980
AT1G10410		| Symbols: | Protein of unknown function (DUF1336) | chr1:3416680-3419639 REVERSE LENGTH=1995
AT1G10417		| Symbols: | Encodes protein with unknown function whose expression is repressed by inoculation with Agrobacterium tumerifaciens. | chr1:3424186-3427457 REVERSE LENGTH=1641
AT1G10560		| Symbols: PUB18, ATPUB18 | plant U-box 18 | chr1:3484580-3486965 FORWARD LENGTH=2386
AT1G10690		| Symbols: | unknown protein; BEST Arabidopsis thaliana protein match is: unknown protein (TAIR:AT1G60783.1); Has 59 Blast hits to 59 proteins in 9 species: Archae - 0; Bacteria - 0; Metazoa - 0; Fungi - 0; Plants - 59; Viruses - 0; Other Eukaryotes - 0 (source: NCBI BLink). | chr1:3549992-3550632 REVERSE LENGTH=641
AT1G10970		| Symbols: ZIP4, ATZIP4 | zinc transporter 4 precursor | chr1:3665087-3667139 REVERSE LENGTH=1547
AT1G11200		| Symbols: | Protein of unknown function (DUF300) | chr1:3753365-3755641 FORWARD LENGTH=1153
AT1G11300		| Symbols: | protein serine/threonine kinases;protein kinases;ATP binding;sugar binding;kinases;carbohydrate binding | chr1:3794238-3800719 FORWARD LENGTH=5104
AT1G11320		| Symbols: | unknown protein; FUNCTIONS IN: molecular_function unknown; INVOLVED IN: biological_process unknown; LOCATED IN: mitochondrion, plastid; EXPRESSED IN: 7 plant structures; EXPRESSED DURING: C globular stage, F mature embryo stage, petal differentiation and expansion stage, E expanded cotyledon stage, D bilateral stage; Has 46 Blast hits to 46 proteins in 14 species: Archae - 0; Bacteri…
AT1G11572		| Symbols: | Plant thionin family protein | chr1:3884356-3884952 FORWARD LENGTH=597
AT1G11800		| Symbols: | endonuclease/exonuclease/phosphatase family protein | chr1:3985225-3987290 REVERSE LENGTH=1648
AT1G11880		| Symbols: | transferases, transferring hexosyl groups | chr1:4007705-4010433 REVERSE LENGTH=1780
AT1G11890		| Symbols: SEC22, ATSEC22 | Synaptobrevin family protein | chr1:4010779-4013125 FORWARD LENGTH=1094
AT1G11905		| Symbols: | B-cell receptor-associated protein 31-like | chr1:4014847-4016540 FORWARD LENGTH=1095
AT1G12160		| Symbols: | Flavin-binding monooxygenase family protein | chr1:4126066-4128310 FORWARD LENGTH=1629
AT1G12210		| Symbols: RFL1 | RPS5-like 1 | chr1:4140948-4143605 FORWARD LENGTH=2658
AT1G12610		| Symbols: DDF1 | Integrase-type DNA-binding superfamily protein | chr1:4289944-4291017 REVERSE LENGTH=1074
AT1G12760		| Symbols: | Zinc finger, C3HC4 type (RING finger) family protein | chr1:4348498-4350867 FORWARD LENGTH=1812
AT1G12970		| Symbols: PIRL3 | plant intracellular ras group-related LRR 3 | chr1:4423640-4425789 FORWARD LENGTH=1639
AT1G12990		| Symbols: | beta-1,4-N-acetylglucosaminyltransferase family protein | chr1:4433640-4436075 FORWARD LENGTH=2035
AT1G13060		| Symbols: PBE1 | 20S proteasome beta subunit E1 | chr1:4452271-4454874 FORWARD LENGTH=1147
AT1G13180		| Symbols: DIS1, ARP3, ATARP3 | Actin-like ATPase superfamily protein | chr1:4495028-4498469 FORWARD LENGTH=1915
AT1G13210		| Symbols: ACA.l | autoinhibited Ca2+/ATPase II | chr1:4508963-4513938 REVERSE LENGTH=4065
AT1G13245		| Symbols: RTFL17, DVL4 | ROTUNDIFOLIA like 17 | chr1:4525486-4526064 REVERSE LENGTH=579
AT1G13260		| Symbols: RAV1, EDF4 | related to ABI3/VP1 1 | chr1:4542168-4543742 FORWARD LENGTH=1575
AT1G13470		| Symbols: | Protein of unknown function (DUF1262) | chr1:4620228-4621580 REVERSE LENGTH=1272
AT1G13520		| Symbols: | Protein of unknown function (DUF1262) | chr1:4631778-4633248 REVERSE LENGTH=1268
AT1G13540		| Symbols: | Protein of unknown function (DUF1262) | chr1:4635463-4636805 REVERSE LENGTH=1254
AT1G13550		| Symbols: | Protein of unknown function (DUF1262) | chr1:4636984-4638330 REVERSE LENGTH=1270
AT1G13700		| Symbols: PGL1 | 6-phosphogluconolactonase 1 | chr1:4694372-4696023 REVERSE LENGTH=1018
AT1G13750		| Symbols: | Purple acid phosphatases superfamily protein | chr1:4715394-4718235 REVERSE LENGTH=2082
AT1G13830		| Symbols: | Carbohydrate-binding X8 domain superfamily protein | chr1:4739873-4741038 REVERSE LENGTH=832
AT1G13960		| Symbols: WRKY4 | WRKY DNA-binding protein 4 | chr1:4776605-4779400 FORWARD LENGTH=1919
AT1G14010		| Symbols: | emp24/gp25L/p24 family/GOLD family protein | chr1:4800169-4801850 REVERSE LENGTH=915
AT1G14200		| Symbols: | RING/U-box superfamily protein | chr1:4854384-4855200 REVERSE LENGTH=817
AT1G14230		| Symbols: | GDA1/CD39 nucleoside phosphatase family protein | chr1:4861266-4864094 FORWARD LENGTH=1846
AT1G14260		| Symbols: | RING/FYVE/PHD zinc finger superfamily protein | chr1:4872856-4874826 FORWARD LENGTH=1401
AT1G14360		| Symbols: ATUTR3, UTR3 | UDP-galactose transporter 3 | chr1:4911093-4913152 REVERSE LENGTH=1388
AT1G14370		| Symbols: APK2A, PBL2 | protein kinase 2A | chr1:4915576-4918138 FORWARD LENGTH=1743
AT1G14540		| Symbols: | Peroxidase superfamily protein | chr1:4974067-4975705 REVERSE LENGTH=1219
AT1G14670		| Symbols: | Endomembrane protein 70 protein family | chr1:5037612-5040528 FORWARD LENGTH=2165
AT1G14740		| Symbols: | Protein of unknown function (DUF1423) | chr1:5075213-5077791 REVERSE LENGTH=2498
AT1G14790		| Symbols: RDR1, ATRDRP1 | RNA-dependent RNA polymerase 1 | chr1:5093961-5098032 REVERSE LENGTH=3807
AT1G14870		| Symbols: PCR2 | PLANT CADMIUM RESISTANCE 2 | chr1:5128375-5129523 REVERSE LENGTH=740
AT1G14880		| Symbols: PCR1 | PLANT CADMIUM RESISTANCE 1 | chr1:5132535-5133716 REVERSE LENGTH=765
AT1G15120		| Symbols: | Ubiquinol-cytochrome C reductase hinge protein | chr1:5202854-5204193 FORWARD LENGTH=599
AT1G15125		| Symbols: | S-adenosyl-L-methionine-dependent methyltransferases superfamily protein | chr1:5204625-5205912 FORWARD LENGTH=1056
AT1G15130		| Symbols: | Endosomal targeting BRO1-like domain-containing protein | chr1:5206002-5209915 REVERSE LENGTH=2823
AT1G15310		| Symbols: ATHSRP54A, SRP54-1 | signal recognition particle 54 kDa subunit | chr1:5269019-5272058 REVERSE LENGTH=1705
AT1G15400		| Symbols: | unknown protein; FUNCTIONS IN: molecular_function unknown; INVOLVED IN: biological_process unknown; LOCATED IN: plasma membrane; EXPRESSED IN: 23 plant structures; EXPRESSED DURING: 13 growth stages; BEST Arabidopsis thaliana protein match is: unknown protein (TAIR:AT1G80180.1); Has 82 Blast hits to 82 proteins in 16 species: Archae - 0; Bacteria - 4; Metazoa - 0; Fungi - 0; Plants -…
AT1G15405		| Symbols: | other RNA | chr1:5297875-5298166 REVERSE LENGTH=292
AT1G15415		| Symbols: | The protein encoded by this gene was identified as a part of pollen proteome by mass spec analysis. It has weak homology to LEA (late embryo abundant) proteins. Encodes protein phosphatase 2A (PP2A) B'gamma subunit. Targeted to nucleus and cytosol. | chr1:5300742-5301412 REVERSE LENGTH=480
AT1G15520		| Symbols: PDR12, ATPDR12, ABCG40, ATABCG40 | pleiotropic drug resistance 12 | chr1:5331858-5338326 REVERSE LENGTH=4558
AT1G15670		| Symbols: | Galactose oxidase/kelch repeat superfamily protein | chr1:5389952-5391490 FORWARD LENGTH=1539
AT1G15750		| Symbols: WSIP1, TPL | Transducin family protein / WD-40 repeat family protein | chr1:5414817-5421033 REVERSE LENGTH=3969
AT1G15790		| Symbols: | unknown protein; BEST Arabidopsis thaliana protein match is: unknown protein (TAIR:AT1G15780.1); Has 170 Blast hits to 94 proteins in 14 species: Archae - 0; Bacteria - 0; Metazoa - 0; Fungi - 0; Plants - 170; Viruses - 0; Other Eukaryotes - 0 (source: NCBI BLink). | chr1:5438299-5440030 REVERSE LENGTH=771
AT1G15860		| Symbols: | Domain of unknown function (DUF298) | chr1:5454838-5457022 FORWARD LENGTH=1182
AT1G15890		| Symbols: | Disease resistance protein (CC-NBS-LRR class) family | chr1:5461317-5464223 FORWARD LENGTH=2907
AT1G16040		| Symbols: | FUNCTIONS IN: molecular_function unknown; INVOLVED IN: GPI anchor biosynthetic process; LOCATED IN: integral to membrane, endoplasmic reticulum membrane; EXPRESSED IN: 24 plant structures; EXPRESSED DURING: 13 growth stages; CONTAINS InterPro DOMAIN/s: GPI biosynthesis protein Pig-F (InterPro:IPR009580); Has 280 Blast hits to 280 proteins in 133 species: Archae - 0; Bacteria - 0; Met…
AT1G16110		| Symbols: WAKL6 | wall associated kinase-like 6 | chr1:5518373-5520891 FORWARD LENGTH=2358
AT1G16180		| Symbols: | Serinc-domain containing serine and sphingolipid biosynthesis protein | chr1:5540427-5542902 FORWARD LENGTH=1618
AT1G16420		| Symbols: ATMC8, MC8 | metacaspase 8 | chr1:5612150-5613867 REVERSE LENGTH=1338
AT1G16500		| Symbols: | unknown protein; BEST Arabidopsis thaliana protein match is: unknown protein (TAIR:AT1G79160.1); Has 136 Blast hits to 134 proteins in 17 species: Archae - 0; Bacteria - 0; Metazoa - 0; Fungi - 4; Plants - 131; Viruses - 1; Other Eukaryotes - 0 (source: NCBI BLink). | chr1:5639032-5640173 FORWARD LENGTH=1005
AT1G16670		| Symbols: | Protein kinase superfamily protein | chr1:5697324-5699769 FORWARD LENGTH=1720
AT1G16900		| Symbols: | Alg9-like mannosyltransferase family | chr1:5779021-5782433 REVERSE LENGTH=2084
AT1G17080		| Symbols: | Ribosomal protein L18ae family | chr1:5840269-5841606 REVERSE LENGTH=724
AT1G17147		| Symbols: | VQ motif-containing protein | chr1:5863431-5864009 REVERSE LENGTH=579
AT1G17240		| Symbols: AtRLP2, RLP2 | receptor like protein 2 | chr1:5896416-5898717 REVERSE LENGTH=2302
AT1G17290		| Symbols: AlaAT1 | alanine aminotransferas | chr1:5922630-5926400 FORWARD LENGTH=2080
AT1G17330		| Symbols: | Metal-dependent phosphohydrolase | chr1:5929909-5931831 FORWARD LENGTH=962
AT1G17430		| Symbols: | alpha/beta-Hydrolases superfamily protein | chr1:5982267-5984013 FORWARD LENGTH=1136
AT1G17490		| Symbols: | unknown protein; BEST Arabidopsis thaliana protein match is: unknown protein (TAIR:AT1G72690.1); Has 57 Blast hits to 45 proteins in 9 species: Archae - 0; Bacteria - 0; Metazoa - 0; Fungi - 0; Plants - 57; Viruses - 0; Other Eukaryotes - 0 (source: NCBI BLink). | chr1:6008589-6009420 FORWARD LENGTH=569
AT1G17530		| Symbols: ATTIM23-1, TIM23-1 | translocase of inner mitochondrial membrane 23 | chr1:6027631-6028506 FORWARD LENGTH=876
AT1G17744		| Symbols: | unknown protein; FUNCTIONS IN: molecular_function unknown; INVOLVED IN: biological_process unknown; LOCATED IN: cellular_component unknown; EXPRESSED IN: stem; Has 30201 Blast hits to 17322 proteins in 780 species: Archae - 12; Bacteria - 1396; Metazoa - 17338; Fungi - 3422; Plants - 5037; Viruses - 0; Other Eukaryotes - 2996 (source: NCBI BLink). | chr1:6100961-6101983 REVERSE LENGT…
AT1G17745		| Symbols: PGDH | D-3-phosphoglycerate dehydrogenase | chr1:6100964-6105265 FORWARD LENGTH=2354
AT1G17780		| Symbols: | unknown protein; BEST Arabidopsis thaliana protein match is: unknown protein (TAIR:AT2G16575.1); Has 35333 Blast hits to 34131 proteins in 2444 species: Archae - 798; Bacteria - 22429; Metazoa - 974; Fungi - 991; Plants - 531; Viruses - 0; Other Eukaryotes - 9610 (source: NCBI BLink). | chr1:6123701-6125269 FORWARD LENGTH=1289
AT1G17830		| Symbols: | Protein of unknown function (DUF789) | chr1:6135803-6138432 REVERSE LENGTH=1589
AT1G17860		| Symbols: | Kunitz family trypsin and protease inhibitor protein | chr1:6149301-6150038 FORWARD LENGTH=738
AT1G17890		| Symbols: GER2 | NAD(P)-binding Rossmann-fold superfamily protein | chr1:6154268-6155752 REVERSE LENGTH=1353
AT1G18210		| Symbols: | Calcium-binding EF-hand family protein | chr1:6267969-6268828 REVERSE LENGTH=860
AT1G18260		| Symbols: | HCP-like superfamily protein | chr1:6278848-6282103 REVERSE LENGTH=2331
AT1G18300		| Symbols: atnudt4, NUDT4 | nudix hydrolase homolog 4 | chr1:6299687-6301086 FORWARD LENGTH=1065
AT1G18390		| Symbols: | Protein kinase superfamily protein | chr1:6325642-6330079 FORWARD LENGTH=2325
AT1G18570		| Symbols: MYB51, AtMYB51, BW51A, BW51B, HIG1 | myb domain protein 51 | chr1:6389411-6391267 FORWARD LENGTH=1654
AT1G18740		| Symbols: | Protein of unknown function (DUF793) | chr1:6463922-6465476 FORWARD LENGTH=1555
AT1G18890		| Symbols: ATCDPK1, CPK10, CDPK1, AtCPK10 | calcium-dependent protein kinase 1 | chr1:6522764-6525962 REVERSE LENGTH=2568
AT1G18940		| Symbols: | Nodulin-like / Major Facilitator Superfamily protein | chr1:6543852-6545592 FORWARD LENGTH=1581
AT1G19020		| Symbols: | unknown protein; BEST Arabidopsis thaliana protein match is: unknown protein (TAIR:AT3G48180.1); Has 88 Blast hits to 88 proteins in 15 species: Archae - 0; Bacteria - 0; Metazoa - 0; Fungi - 0; Plants - 88; Viruses - 0; Other Eukaryotes - 0 (source: NCBI BLink). | chr1:6568073-6568597 FORWARD LENGTH=525
AT1G19240		| Symbols: | unknown protein; Has 24 Blast hits to 24 proteins in 11 species: Archae - 0; Bacteria - 0; Metazoa - 0; Fungi - 0; Plants - 24; Viruses - 0; Other Eukaryotes - 0 (source: NCBI BLink). | chr1:6649243-6650420 REVERSE LENGTH=670
AT1G19270		| Symbols: DA1 | DA1 | chr1:6662501-6666028 FORWARD LENGTH=2346
AT1G19310		| Symbols: | RING/U-box superfamily protein | chr1:6676234-6677673 REVERSE LENGTH=1045
AT1G19380		| Symbols: | Protein of unknown function (DUF1195) | chr1:6698058-6698824 FORWARD LENGTH=677
AT1G19910		| Symbols: AVA-P2, AVA-2PE, ATVHA-C2 | ATPase, F0/V0 complex, subunit C protein | chr1:6913229-6914594 FORWARD LENGTH=858
AT1G19960		| Symbols: | BEST Arabidopsis thaliana protein match is: transmembrane receptors (TAIR:AT2G32140.1); Has 41 Blast hits to 41 proteins in 17 species: Archae - 0; Bacteria - 2; Metazoa - 23; Fungi - 0; Plants - 11; Viruses - 0; Other Eukaryotes - 5 (source: NCBI BLink). | chr1:6928039-6928463 FORWARD LENGTH=425
AT1G20050		| Symbols: HYD1 | C-8,7 sterol isomerase | chr1:6949043-6950319 FORWARD LENGTH=973
AT1G20110		| Symbols: | RING/FYVE/PHD zinc finger superfamily protein | chr1:6971485-6974835 FORWARD LENGTH=2132
AT1G20200		| Symbols: EMB2719, HAP15 | PAM domain (PCI/PINT associated module) protein | chr1:7001201-7004418 REVERSE LENGTH=1804
AT1G20310		| Symbols: | unknown protein; FUNCTIONS IN: molecular_function unknown; INVOLVED IN: biological_process unknown; LOCATED IN: chloroplast; EXPRESSED IN: 16 plant structures; EXPRESSED DURING: 9 growth stages; BEST Arabidopsis thaliana protein match is: unknown protein (TAIR:AT1G76070.1); Has 46 Blast hits to 46 proteins in 12 species: Archae - 0; Bacteria - 0; Metazoa - 0; Fungi - 0; Plants - 46; …
AT1G20460		| Symbols: | unknown protein; BEST Arabidopsis thaliana protein match is: unknown protein (TAIR:AT1G76185.1); Has 37 Blast hits to 37 proteins in 11 species: Archae - 0; Bacteria - 0; Metazoa - 0; Fungi - 0; Plants - 37; Viruses - 0; Other Eukaryotes - 0 (source: NCBI BLink). | chr1:7091361-7092993 FORWARD LENGTH=465
AT1G20510		| Symbols: OPCL1 | OPC-8:0 CoA ligase1 | chr1:7103454-7105881 REVERSE LENGTH=1857
AT1G20770		| Symbols: | unknown protein; Has 59 Blast hits to 59 proteins in 24 species: Archae - 0; Bacteria - 0; Metazoa - 26; Fungi - 4; Plants - 29; Viruses - 0; Other Eukaryotes - 0 (source: NCBI BLink). | chr1:7215015-7216741 REVERSE LENGTH=1071
AT1G21110		| Symbols: | O-methyltransferase family protein | chr1:7389981-7391553 REVERSE LENGTH=1385
AT1G21120		| Symbols: | O-methyltransferase family protein | chr1:7395228-7396773 REVERSE LENGTH=1358
AT1G21130		| Symbols: | O-methyltransferase family protein | chr1:7399062-7400604 REVERSE LENGTH=1452
AT1G21240		| Symbols: WAK3 | wall associated kinase 3 | chr1:7434303-7436830 FORWARD LENGTH=2354
AT1G21250		| Symbols: WAK1, PRO25 | cell wall-associated kinase | chr1:7439266-7442113 FORWARD LENGTH=2675
AT1G21270		| Symbols: WAK2 | wall-associated kinase 2 | chr1:7444931-7447549 FORWARD LENGTH=2469
AT1G21370		| Symbols: | unknown protein; CONTAINS InterPro DOMAIN/s: Protein of unknown function DUF218 (InterPro:IPR003848); Has 160 Blast hits to 160 proteins in 86 species: Archae - 0; Bacteria - 0; Metazoa - 0; Fungi - 102; Plants - 44; Viruses - 0; Other Eukaryotes - 14 (source: NCBI BLink). | chr1:7483882-7485666 FORWARD LENGTH=1612
AT1G21400		| Symbols: | Thiamin diphosphate-binding fold (THDP-binding) superfamily protein | chr1:7493426-7496710 FORWARD LENGTH=1955
AT1G21720		| Symbols: PBC1 | proteasome beta subunit C1 | chr1:7626283-7628262 FORWARD LENGTH=918
AT1G21750		| Symbols: ATPDIL1-1, ATPDI5, PDI5, PDIL1-1 | PDI-like 1-1 | chr1:7645700-7648841 FORWARD LENGTH=1900
AT1G21770		| Symbols: | Acyl-CoA N-acyltransferases (NAT) superfamily protein | chr1:7651646-7652288 REVERSE LENGTH=572
AT1G21900		| Symbols: | emp24/gp25L/p24 family/GOLD family protein | chr1:7690802-7692438 REVERSE LENGTH=1125
AT1G22040		| Symbols: | Galactose oxidase/kelch repeat superfamily protein | chr1:7767924-7770055 FORWARD LENGTH=1838
AT1G22180		| Symbols: | Sec14p-like phosphatidylinositol transfer family protein | chr1:7828328-7830392 REVERSE LENGTH=1299
AT1G22300		| Symbols: GRF10, 14-3-3EPSILON, GF14 EPSILON | general regulatory factor 10 | chr1:7878769-7881219 REVERSE LENGTH=1258
AT1G22410		| Symbols: | Class-II DAHP synthetase family protein | chr1:7912046-7915003 FORWARD LENGTH=1919
AT1G22570		| Symbols: | Major facilitator superfamily protein | chr1:7976620-7978573 REVERSE LENGTH=1698
AT1G22650		| Symbols: | Plant neutral invertase family protein | chr1:8013382-8015991 REVERSE LENGTH=1869
AT1G22750		| Symbols: | unknown protein; FUNCTIONS IN: molecular_function unknown; INVOLVED IN: biological_process unknown; LOCATED IN: vacuole; EXPRESSED IN: 23 plant structures; EXPRESSED DURING: 15 growth stages; CONTAINS InterPro DOMAIN/s: Protein of unknown function DUF1475 (InterPro:IPR009943); Has 185 Blast hits to 155 proteins in 21 species: Archae - 0; Bacteria - 8; Metazoa - 3; Fungi - 0; Plants -…
AT1G22890		| Symbols: | unknown protein; FUNCTIONS IN: molecular_function unknown; INVOLVED IN: biological_process unknown; LOCATED IN: endomembrane system; EXPRESSED IN: 19 plant structures; EXPRESSED DURING: 11 growth stages; Has 17 Blast hits to 17 proteins in 2 species: Archae - 0; Bacteria - 0; Metazoa - 0; Fungi - 0; Plants - 17; Viruses - 0; Other Eukaryotes - 0 (source: NCBI BLink). | chr1:8102818-8…
AT1G23140		| Symbols: | Calcium-dependent lipid-binding (CaLB domain) family protein | chr1:8202261-8203215 REVERSE LENGTH=642
AT1G23260		| Symbols: MMZ1, UEV1A | MMS ZWEI homologue 1 | chr1:8256986-8258688 REVERSE LENGTH=815
AT1G23390		| Symbols: | Kelch repeat-containing F-box family protein | chr1:8309112-8310649 REVERSE LENGTH=1538
AT1G23440		| Symbols: | Peptidase C15, pyroglutamyl peptidase I-like | chr1:8321680-8324240 FORWARD LENGTH=1016
AT1G23490		| Symbols: ATARFA1A, ATARF1, ATARF, ARF1 | ADP-ribosylation factor 1 | chr1:8336683-8338672 FORWARD LENGTH=982
AT1G23710		| Symbols: | Protein of unknown function (DUF1645) | chr1:8385251-8386426 FORWARD LENGTH=1176
AT1G23830		| Symbols: | unknown protein; FUNCTIONS IN: molecular_function unknown; INVOLVED IN: biological_process unknown; LOCATED IN: endomembrane system; EXPRESSED IN: 12 plant structures; EXPRESSED DURING: 9 growth stages; BEST Arabidopsis thaliana protein match is: unknown protein (TAIR:AT1G23840.1); Has 57 Blast hits to 52 proteins in 7 species: Archae - 0; Bacteria - 0; Metazoa - 0; Fungi - 0; Plants…
AT1G23840		| Symbols: | unknown protein; LOCATED IN: endomembrane system; EXPRESSED IN: 18 plant structures; EXPRESSED DURING: 12 growth stages; BEST Arabidopsis thaliana protein match is: unknown protein (TAIR:AT1G23850.1); Has 53 Blast hits to 48 proteins in 5 species: Archae - 0; Bacteria - 0; Metazoa - 0; Fungi - 0; Plants - 53; Viruses - 0; Other Eukaryotes - 0 (source: NCBI BLink). | chr1:8424297-8425…
AT1G24140		| Symbols: | Matrixin family protein | chr1:8536045-8537387 REVERSE LENGTH=1343
AT1G24145		| Symbols: | unknown protein; FUNCTIONS IN: molecular_function unknown; INVOLVED IN: biological_process unknown; LOCATED IN: endomembrane system; Has 3 Blast hits to 3 proteins in 1 species: Archae - 0; Bacteria - 0; Metazoa - 0; Fungi - 0; Plants - 3; Viruses - 0; Other Eukaryotes - 0 (source: NCBI BLink). | chr1:8541027-8541739 FORWARD LENGTH=523
AT1G24147		| Symbols: | unknown protein; FUNCTIONS IN: molecular_function unknown; INVOLVED IN: biological_process unknown; LOCATED IN: endomembrane system; BEST Arabidopsis thaliana protein match is: unknown protein (TAIR:AT1G24148.1); Has 4 Blast hits to 4 proteins in 2 species: Archae - 0; Bacteria - 0; Metazoa - 0; Fungi - 0; Plants - 4; Viruses - 0; Other Eukaryotes - 0 (source: NCBI BLink). | chr1:854…
AT1G24148		| Symbols: | unknown protein; FUNCTIONS IN: molecular_function unknown; INVOLVED IN: biological_process unknown; LOCATED IN: cellular_component unknown. | chr1:8544420-8545551 FORWARD LENGTH=1132
AT1G24150		| Symbols: ATFH4, FH4 | formin homologue 4 | chr1:8549518-8551993 FORWARD LENGTH=2261
AT1G24530		| Symbols: | Transducin/WD40 repeat-like superfamily protein | chr1:8693227-8694705 FORWARD LENGTH=1479
AT1G24575		| Symbols: | unknown protein; Has 7 Blast hits to 7 proteins in 2 species: Archae - 0; Bacteria - 0; Metazoa - 0; Fungi - 0; Plants - 7; Viruses - 0; Other Eukaryotes - 0 (source: NCBI BLink). | chr1:8711036-8711528 REVERSE LENGTH=493
AT1G25520		| Symbols: | Uncharacterized protein family (UPF0016) | chr1:8962125-8964564 FORWARD LENGTH=1184
AT1G25550		| Symbols: | myb-like transcription factor family protein | chr1:8976434-8978093 FORWARD LENGTH=1396
AT1G25560		| Symbols: TEM1, EDF1 | AP2/B3 transcription factor family protein | chr1:8981677-8983041 REVERSE LENGTH=1365
AT1G25580		| Symbols: SOG1, ANAC008 | NAC (No Apical Meristem) domain transcriptional regulator superfamily protein | chr1:8996768-8999860 REVERSE LENGTH=1906
AT1G26130		| Symbols: | ATPase E1-E2 type family protein / haloacid dehalogenase-like hydrolase family protein | chr1:9033218-9038577 FORWARD LENGTH=4170
AT1G26200		| Symbols: | TRAM, LAG1 and CLN8 (TLC) lipid-sensing domain containing protein | chr1:9063471-9064914 REVERSE LENGTH=939
AT1G26380		| Symbols: | FAD-binding Berberine family protein | chr1:9126737-9128528 REVERSE LENGTH=1792
AT1G26390		| Symbols: | FAD-binding Berberine family protein | chr1:9130017-9131779 REVERSE LENGTH=1763
AT1G26410		| Symbols: | FAD-binding Berberine family protein | chr1:9138675-9140439 REVERSE LENGTH=1765
AT1G26420		| Symbols: | FAD-binding Berberine family protein | chr1:9141567-9143304 REVERSE LENGTH=1738
AT1G26670		| Symbols: VTI12, ATVTI12, VTI1B | Vesicle transport v-SNARE family protein | chr1:9215901-9218010 FORWARD LENGTH=1088
AT1G26690		| Symbols: | emp24/gp25L/p24 family/GOLD family protein | chr1:9224145-9225775 REVERSE LENGTH=892
AT1G26800		| Symbols: | RING/U-box superfamily protein | chr1:9285099-9286324 REVERSE LENGTH=1226
AT1G26940		| Symbols: | Cyclophilin-like peptidyl-prolyl cis-trans isomerase family protein | chr1:9343126-9345145 FORWARD LENGTH=931
AT1G27100		| Symbols: | Actin cross-linking protein | chr1:9407125-9411172 REVERSE LENGTH=2090
AT1G27290		| Symbols: | unknown protein; Has 44 Blast hits to 44 proteins in 12 species: Archae - 0; Bacteria - 0; Metazoa - 0; Fungi - 0; Plants - 44; Viruses - 0; Other Eukaryotes - 0 (source: NCBI BLink). | chr1:9481532-9482912 FORWARD LENGTH=1021
AT1G27450		| Symbols: APT1, ATAPT1 | adenine phosphoribosyl transferase 1 | chr1:9531839-9534114 FORWARD LENGTH=1242
AT1G27730		| Symbols: STZ, ZAT10 | salt tolerance zinc finger | chr1:9648141-9649073 REVERSE LENGTH=933
AT1G27770		| Symbols: ACA1, PEA1 | autoinhibited Ca2+-ATPase 1 | chr1:9671638-9676157 REVERSE LENGTH=3484
AT1G27930		| Symbols: | Protein of unknown function (DUF579) | chr1:9731260-9732719 REVERSE LENGTH=1460
AT1G27980		| Symbols: DPL1, ATDPL1 | dihydrosphingosine phosphate lyase | chr1:9748737-9752769 FORWARD LENGTH=1861
AT1G28070		| Symbols: | unknown protein; BEST Arabidopsis thaliana protein match is: unknown protein (TAIR:AT2G33510.1); Has 85 Blast hits to 77 proteins in 15 species: Archae - 0; Bacteria - 0; Metazoa - 0; Fungi - 0; Plants - 85; Viruses - 0; Other Eukaryotes - 0 (source: NCBI BLink). | chr1:9782996-9783998 FORWARD LENGTH=751
AT1G28110		| Symbols: SCPL45 | serine carboxypeptidase-like 45 | chr1:9803865-9806896 REVERSE LENGTH=1738
AT1G28190		| Symbols: | unknown protein; BEST Arabidopsis thaliana protein match is: unknown protein (TAIR:AT5G12340.1); Has 166 Blast hits to 162 proteins in 36 species: Archae - 0; Bacteria - 2; Metazoa - 15; Fungi - 5; Plants - 124; Viruses - 0; Other Eukaryotes - 20 (source: NCBI BLink). | chr1:9846884-9847923 REVERSE LENGTH=1040
AT1G28200		| Symbols: FIP1 | FH interacting protein 1 | chr1:9850147-9852366 REVERSE LENGTH=1094
AT1G28280		| Symbols: | VQ motif-containing protein | chr1:9886077-9887478 REVERSE LENGTH=1402
AT1G28370		| Symbols: ERF11, ATERF11 | ERF domain protein 11 | chr1:9955969-9956940 REVERSE LENGTH=972
AT1G28480		| Symbols: GRX480, roxy19 | Thioredoxin superfamily protein | chr1:10013474-10014073 REVERSE LENGTH=600
AT1G28540		| Symbols: | unknown protein; Has 25 Blast hits to 25 proteins in 10 species: Archae - 0; Bacteria - 0; Metazoa - 0; Fungi - 0; Plants - 25; Viruses - 0; Other Eukaryotes - 0 (source: NCBI BLink). | chr1:10035664-10036956 FORWARD LENGTH=602
AT1G28580		| Symbols: | GDSL-like Lipase/Acylhydrolase superfamily protein | chr1:10044337-10046442 REVERSE LENGTH=1502
AT1G29150		| Symbols: ATS9, RPN6 | non-ATPase subunit 9 | chr1:10180518-10182703 FORWARD LENGTH=1570
AT1G29240		| Symbols: | Protein of unknown function (DUF688) | chr1:10216779-10219846 REVERSE LENGTH=2294
AT1G29290		| Symbols: | unknown protein; FUNCTIONS IN: molecular_function unknown; INVOLVED IN: biological_process unknown; LOCATED IN: endomembrane system; Has 18 Blast hits to 18 proteins in 5 species: Archae - 0; Bacteria - 0; Metazoa - 0; Fungi - 0; Plants - 18; Viruses - 0; Other Eukaryotes - 0 (source: NCBI BLink). | chr1:10244966-10245572 FORWARD LENGTH=607
AT1G29330		| Symbols: ATERD2, AERD2, ERD2 | ER lumen protein retaining receptor family protein | chr1:10258248-10261112 REVERSE LENGTH=1186
AT1G29690		| Symbols: CAD1 | MAC/Perforin domain-containing protein | chr1:10379020-10382123 REVERSE LENGTH=2238
AT1G29785		| Symbols: | other RNA | chr1:10428509-10429133 REVERSE LENGTH=625
AT1G29860		| Symbols: WRKY71, ATWRKY71 | WRKY DNA-binding protein 71 | chr1:10454482-10455785 FORWARD LENGTH=982
AT1G29960		| Symbols: | Peptidase S24/S26A/S26B/S26C family protein | chr1:10494707-10496170 FORWARD LENGTH=935
AT1G30220		| Symbols: ATINT2, INT2 | inositol transporter 2 | chr1:10632821-10635471 REVERSE LENGTH=1911
AT1G30550		| Symbols: | S-adenosyl-L-methionine-dependent methyltransferases superfamily protein | chr1:10819554-10823659 REVERSE LENGTH=2047
AT1G30630		| Symbols: | Coatomer epsilon subunit | chr1:10858298-10860261 REVERSE LENGTH=1215
AT1G30640		| Symbols: | Protein kinase family protein | chr1:10860655-10864700 FORWARD LENGTH=1922
AT1G30700		| Symbols: | FAD-binding Berberine family protein | chr1:10892570-10894572 FORWARD LENGTH=1772
AT1G30755		| Symbols: | Protein of unknown function (DUF668) | chr1:10905817-10908892 REVERSE LENGTH=2141
AT1G30757		| Symbols: | unknown protein; FUNCTIONS IN: molecular_function unknown; INVOLVED IN: biological_process unknown; LOCATED IN: endomembrane system; Has 2 Blast hits to 2 proteins in 1 species: Archae - 0; Bacteria - 0; Metazoa - 0; Fungi - 0; Plants - 2; Viruses - 0; Other Eukaryotes - 0 (source: NCBI BLink). | chr1:10909150-10909784 FORWARD LENGTH=635
AT1G30900		| Symbols: VSR6, VSR3;3, BP80-3;3 | VACUOLAR SORTING RECEPTOR 6 | chr1:10997275-11000543 FORWARD LENGTH=1896
AT1G31130		| Symbols: | unknown protein; FUNCTIONS IN: molecular_function unknown; INVOLVED IN: biological_process unknown; LOCATED IN: cellular_component unknown; EXPRESSED IN: 23 plant structures; EXPRESSED DURING: 13 growth stages; BEST Arabidopsis thaliana protein match is: unknown protein (TAIR:AT4G19950.1); Has 246 Blast hits to 244 proteins in 29 species: Archae - 2; Bacteria - 16; Metazoa - 0; Fungi…
AT1G31220		| Symbols: | Formyl transferase | chr1:11156802-11158683 FORWARD LENGTH=1416
AT1G31258		| Symbols: | other RNA | chr1:11171225-11171835 FORWARD LENGTH=135
AT1G31300		| Symbols: | TRAM, LAG1 and CLN8 (TLC) lipid-sensing domain containing protein | chr1:11193693-11196312 FORWARD LENGTH=1410
AT1G31460		| Symbols: | unknown protein; FUNCTIONS IN: molecular_function unknown; INVOLVED IN: biological_process unknown; LOCATED IN: plasma membrane; EXPRESSED IN: 23 plant structures; EXPRESSED DURING: 13 growth stages; BEST Arabidopsis thaliana protein match is: unknown protein (TAIR:AT1G23270.1); Has 1251 Blast hits to 756 proteins in 185 species: Archae - 0; Bacteria - 295; Metazoa - 374; Fungi - 176…
AT1G31540		| Symbols: | Disease resistance protein (TIR-NBS-LRR class) family | chr1:11288452-11293753 REVERSE LENGTH=4239
AT1G31550		| Symbols: | GDSL-like Lipase/Acylhydrolase superfamily protein | chr1:11295525-11297379 REVERSE LENGTH=1390
AT1G31580		| Symbols: ECS1, CXC750 | ECS1 | chr1:11311169-11311989 FORWARD LENGTH=696
AT1G31820		| Symbols: | Amino acid permease family protein | chr1:11416451-11418279 REVERSE LENGTH=1728
AT1G32210		| Symbols: ATDAD1 | Defender against death (DAD family) protein | chr1:11605857-11607768 REVERSE LENGTH=654
AT1G32350		| Symbols: AOX1D | alternative oxidase 1D | chr1:11666977-11668690 REVERSE LENGTH=1338
AT1G32460		| Symbols: | unknown protein; Has 19 Blast hits to 19 proteins in 8 species: Archae - 0; Bacteria - 0; Metazoa - 0; Fungi - 0; Plants - 19; Viruses - 0; Other Eukaryotes - 0 (source: NCBI BLink). | chr1:11738118-11739326 FORWARD LENGTH=659
AT1G32700		| Symbols: | PLATZ transcription factor family protein | chr1:11827433-11829759 FORWARD LENGTH=1112
AT1G32920		| Symbols: | unknown protein; FUNCTIONS IN: molecular_function unknown; INVOLVED IN: response to wounding; LOCATED IN: endomembrane system; EXPRESSED IN: 23 plant structures; EXPRESSED DURING: 13 growth stages; BEST Arabidopsis thaliana protein match is: unknown protein (TAIR:AT1G32928.1); Has 42 Blast hits to 42 proteins in 8 species: Archae - 0; Bacteria - 0; Metazoa - 0; Fungi - 0; Plants - 42…
AT1G32928		| Symbols: | unknown protein; BEST Arabidopsis thaliana protein match is: unknown protein (TAIR:AT1G32920.1); Has 35333 Blast hits to 34131 proteins in 2444 species: Archae - 798; Bacteria - 22429; Metazoa - 974; Fungi - 991; Plants - 531; Viruses - 0; Other Eukaryotes - 9610 (source: NCBI BLink). | chr1:11931203-11931801 FORWARD LENGTH=599
AT1G32960		| Symbols: ATSBT3.3, SBT3.3 | Subtilase family protein | chr1:11945307-11948650 FORWARD LENGTH=2599
AT1G33030		| Symbols: | O-methyltransferase family protein | chr1:11964776-11966276 REVERSE LENGTH=1232
AT1G33420		| Symbols: | RING/FYVE/PHD zinc finger superfamily protein | chr1:12120886-12123576 REVERSE LENGTH=2501
AT1G33560		| Symbols: ADR1 | Disease resistance protein (CC-NBS-LRR class) family | chr1:12168768-12172005 FORWARD LENGTH=2815
AT1G33610		| Symbols: | Leucine-rich repeat (LRR) family protein | chr1:12188910-12190418 FORWARD LENGTH=1509
AT1G33730		| Symbols: CYP76C5 | cytochrome P450, family 76, subfamily C, polypeptide 5 | chr1:12227279-12228460 FORWARD LENGTH=1107
AT1G34130		| Symbols: STT3B | staurosporin and temperature sensitive 3-like b | chr1:12429890-12433187 FORWARD LENGTH=2520
AT1G34180		| Symbols: anac016, NAC016 | NAC domain containing protein 16 | chr1:12448567-12451287 FORWARD LENGTH=2021
AT1G34190		| Symbols: anac017, NAC017 | NAC domain containing protein 17 | chr1:12451451-12454142 FORWARD LENGTH=2180
AT1G34300		| Symbols: | lectin protein kinase family protein | chr1:12503406-12506048 FORWARD LENGTH=2643
AT1G34420		| Symbols: | leucine-rich repeat transmembrane protein kinase family protein | chr1:12584587-12587570 FORWARD LENGTH=2901
AT1G34750		| Symbols: | Protein phosphatase 2C family protein | chr1:12736092-12738196 REVERSE LENGTH=1515
AT1G35160		| Symbols: GRF4, 14-3-3PHI, GF14 PHI | GF14 protein phi chain | chr1:12867181-12868793 FORWARD LENGTH=1166
AT1G35210		| Symbols: | unknown protein; FUNCTIONS IN: molecular_function unknown; INVOLVED IN: biological_process unknown; LOCATED IN: chloroplast; EXPRESSED IN: 14 plant structures; EXPRESSED DURING: 9 growth stages; CONTAINS InterPro DOMAIN/s: Protein of unknown function DUF740 (InterPro:IPR008004); BEST Arabidopsis thaliana protein match is: unknown protein (TAIR:AT1G22470.1); Has 83 Blast hits to 83 pr…
AT1G35350		| Symbols: | EXS (ERD1/XPR1/SYG1) family protein | chr1:12981251-12984583 REVERSE LENGTH=2256
AT1G35430		| Symbols: | unknown protein; FUNCTIONS IN: molecular_function unknown; INVOLVED IN: biological_process unknown; LOCATED IN: mitochondrion; EXPRESSED IN: 22 plant structures; EXPRESSED DURING: 13 growth stages; BEST Arabidopsis thaliana protein match is: unknown protein (TAIR:AT4G09170.1); Has 23 Blast hits to 23 proteins in 5 species: Archae - 0; Bacteria - 0; Metazoa - 0; Fungi - 0; Plants - 23…
AT1G35710		| Symbols: | Protein kinase family protein with leucine-rich repeat domain | chr1:13220940-13224681 FORWARD LENGTH=3658
AT1G36622		| Symbols: | unknown protein; LOCATED IN: endomembrane system; BEST Arabidopsis thaliana protein match is: unknown protein (TAIR:AT1G36640.1); Has 12 Blast hits to 12 proteins in 2 species: Archae - 0; Bacteria - 0; Metazoa - 0; Fungi - 0; Plants - 12; Viruses - 0; Other Eukaryotes - 0 (source: NCBI BLink). | chr1:13836131-13836954 REVERSE LENGTH=540
AT1G42990		| Symbols: ATBZIP60, BZIP60 | basic region/leucine zipper motif 60 | chr1:16135852-16137463 REVERSE LENGTH=1102
AT1G43000		| Symbols: | PLATZ transcription factor family protein | chr1:16140816-16141655 FORWARD LENGTH=651
AT1G43130		| Symbols: LCV2 | like COV 2 | chr1:16228208-16231233 REVERSE LENGTH=1314
AT1G43160		| Symbols: RAP2.6 | related to AP2 6 | chr1:16263813-16264818 FORWARD LENGTH=910
AT1G44350		| Symbols: ILL6 | IAA-leucine resistant (ILR)-like gene 6 | chr1:16834210-16838286 REVERSE LENGTH=2019
AT1G44770		| Symbols: | unknown protein; BEST Arabidopsis thaliana protein match is: unknown protein (TAIR:AT5G49710.3); Has 81 Blast hits to 81 proteins in 17 species: Archae - 0; Bacteria - 0; Metazoa - 0; Fungi - 0; Plants - 81; Viruses - 0; Other Eukaryotes - 0 (source: NCBI BLink). | chr1:16907539-16909495 REVERSE LENGTH=1197
AT1G44960		| Symbols: | SNARE associated Golgi protein family | chr1:16999538-17001729 FORWARD LENGTH=1106
AT1G45145		| Symbols: ATTRX5, ATH5, LIV1, TRX5 | thioredoxin H-type 5 | chr1:17074942-17076330 REVERSE LENGTH=753
AT1G47480		| Symbols: | alpha/beta-Hydrolases superfamily protein | chr1:17417579-17419432 FORWARD LENGTH=1125
AT1G47640		| Symbols: | unknown protein; FUNCTIONS IN: molecular_function unknown; INVOLVED IN: biological_process unknown; LOCATED IN: mitochondrion; EXPRESSED IN: 23 plant structures; EXPRESSED DURING: 13 growth stages; CONTAINS InterPro DOMAIN/s: Protein of unknown function DUF2053, membrane (InterPro:IPR019164); Has 204 Blast hits to 204 proteins in 84 species: Archae - 0; Bacteria - 0; Metazoa - 127; F…
AT1G47890		| Symbols: AtRLP7, RLP7 | receptor like protein 7 | chr1:17643976-17647035 FORWARD LENGTH=3060
AT1G47980		| Symbols: | unknown protein; FUNCTIONS IN: molecular_function unknown; INVOLVED IN: biological_process unknown; LOCATED IN: endomembrane system; EXPRESSED IN: 6 plant structures; EXPRESSED DURING: 4 anthesis, F mature embryo stage, petal differentiation and expansion stage, E expanded cotyledon stage; BEST Arabidopsis thaliana protein match is: unknown protein (TAIR:AT3G62730.1); Has 169 Blast h…
AT1G48170		| Symbols: | unknown protein; Has 78 Blast hits to 78 proteins in 34 species: Archae - 0; Bacteria - 0; Metazoa - 30; Fungi - 0; Plants - 48; Viruses - 0; Other Eukaryotes - 0 (source: NCBI BLink). | chr1:17788786-17790093 FORWARD LENGTH=944
AT1G48210		| Symbols: | Protein kinase superfamily protein | chr1:17798431-17801987 FORWARD LENGTH=1468
AT1G48370		| Symbols: YSL8 | YELLOW STRIPE like 8 | chr1:17874512-17877397 FORWARD LENGTH=2364
AT1G48430		| Symbols: | Dihydroxyacetone kinase | chr1:17902636-17906806 REVERSE LENGTH=2137
AT1G48440		| Symbols: | B-cell receptor-associated 31-like | chr1:17906987-17908534 FORWARD LENGTH=685
AT1G48605		| Symbols: ATHAL3B, HAL3B, HAL3 | Flavoprotein | chr1:17969395-17970282 REVERSE LENGTH=644
AT1G48960		| Symbols: | Adenine nucleotide alpha hydrolases-like superfamily protein | chr1:18112458-18113733 FORWARD LENGTH=937
AT1G49000		| Symbols: | unknown protein; FUNCTIONS IN: molecular_function unknown; INVOLVED IN: biological_process unknown; LOCATED IN: chloroplast; EXPRESSED IN: stem; BEST Arabidopsis thaliana protein match is: unknown protein (TAIR:AT3G18560.1); Has 105 Blast hits to 105 proteins in 13 species: Archae - 0; Bacteria - 0; Metazoa - 0; Fungi - 0; Plants - 105; Viruses - 0; Other Eukaryotes - 0 (source: NCBI…
AT1G49050		| Symbols: | Eukaryotic aspartyl protease family protein | chr1:18150538-18153361 FORWARD LENGTH=2027
AT1G49170		| Symbols: | Protein of unknown function (DUF167) | chr1:18183266-18184443 REVERSE LENGTH=685
AT1G49350		| Symbols: | pfkB-like carbohydrate kinase family protein | chr1:18264971-18267270 FORWARD LENGTH=1472
AT1G49710		| Symbols: FUT12, ATFUT12, FUCTB, FUCT2 | fucosyltransferase 12 | chr1:18391338-18393947 REVERSE LENGTH=2004
AT1G49820		| Symbols: ATMTK, MTK | S-methyl-5-thioribose kinase | chr1:18442882-18445098 FORWARD LENGTH=1577
AT1G49850		| Symbols: | RING/U-box superfamily protein | chr1:18455064-18456544 REVERSE LENGTH=1115
AT1G50400		| Symbols: | Eukaryotic porin family protein | chr1:18668155-18670546 FORWARD LENGTH=1157
AT1G50570		| Symbols: | Calcium-dependent lipid-binding (CaLB domain) family protein | chr1:18726273-18728077 REVERSE LENGTH=1552
AT1G50740		| Symbols: | Transmembrane proteins 14C | chr1:18807672-18809004 FORWARD LENGTH=788
AT1G50750		| Symbols: | Plant mobile domain protein family | chr1:18809184-18812290 REVERSE LENGTH=2691
AT1G50940		| Symbols: ETFALPHA | electron transfer flavoprotein alpha | chr1:18877812-18880010 REVERSE LENGTH=1389
AT1G51270		| Symbols: | structural molecules;transmembrane receptors;structural molecules | chr1:19007510-19010711 FORWARD LENGTH=1878
AT1G51390		| Symbols: NFU5, ATNFU1 | NFU domain protein 5 | chr1:19050344-19052094 FORWARD LENGTH=1252
AT1G51550		| Symbols: | Kelch repeat-containing F-box family protein | chr1:19117032-19119371 REVERSE LENGTH=2058
AT1G51660		| Symbols: ATMKK4, MKK4, ATMEK4 | mitogen-activated protein kinase kinase 4 | chr1:19154323-19155947 FORWARD LENGTH=1625
AT1G51670		| Symbols: | unknown protein; BEST Arabidopsis thaliana protein match is: unknown protein (TAIR:AT1G48180.1); Has 37 Blast hits to 37 proteins in 2 species: Archae - 0; Bacteria - 0; Metazoa - 0; Fungi - 0; Plants - 37; Viruses - 0; Other Eukaryotes - 0 (source: NCBI BLink). | chr1:19156504-19158749 FORWARD LENGTH=960
AT1G51760		| Symbols: IAR3, JR3 | peptidase M20/M25/M40 family protein | chr1:19199419-19201642 FORWARD LENGTH=1684
AT1G51790		| Symbols: | Leucine-rich repeat protein kinase family protein | chr1:19206711-19211417 REVERSE LENGTH=2960
AT1G51800		| Symbols: | Leucine-rich repeat protein kinase family protein | chr1:19214148-19217970 FORWARD LENGTH=2877
AT1G51820		| Symbols: | Leucine-rich repeat protein kinase family protein | chr1:19237407-19241883 REVERSE LENGTH=2658
AT1G51850		| Symbols: | Leucine-rich repeat protein kinase family protein | chr1:19252847-19256783 REVERSE LENGTH=2715
AT1G51860		| Symbols: | Leucine-rich repeat protein kinase family protein | chr1:19257634-19261479 REVERSE LENGTH=2673
AT1G51890		| Symbols: | Leucine-rich repeat protein kinase family protein | chr1:19274658-19278528 REVERSE LENGTH=2775
AT1G51920		| Symbols: | unknown protein; FUNCTIONS IN: molecular_function unknown; INVOLVED IN: biological_process unknown; LOCATED IN: endomembrane system; EXPRESSED IN: stem, stamen; EXPRESSED DURING: 4 anthesis; Has 22 Blast hits to 22 proteins in 5 species: Archae - 0; Bacteria - 0; Metazoa - 0; Fungi - 0; Plants - 22; Viruses - 0; Other Eukaryotes - 0 (source: NCBI BLink). | chr1:19294229-19294579 FORW…
AT1G52200		| Symbols: | PLAC8 family protein | chr1:19442068-19443529 REVERSE LENGTH=898
AT1G52290		| Symbols: | Protein kinase superfamily protein | chr1:19470033-19472449 REVERSE LENGTH=1835
AT1G52347		| Symbols: | other RNA | chr1:19496506-19497703 FORWARD LENGTH=628
AT1G52600		| Symbols: | Peptidase S24/S26A/S26B/S26C family protein | chr1:19590487-19592695 FORWARD LENGTH=877
AT1G52780		| Symbols: | Protein of unknown function (DUF2921) | chr1:19658643-19662181 FORWARD LENGTH=3539
AT1G52810		| Symbols: | 2-oxoglutarate (2OG) and Fe(II)-dependent oxygenase superfamily protein | chr1:19667127-19668237 FORWARD LENGTH=870
AT1G52855		| Symbols: | unknown protein; BEST Arabidopsis thaliana protein match is: unknown protein (TAIR:AT3G15534.1); Has 35333 Blast hits to 34131 proteins in 2444 species: Archae - 798; Bacteria - 22429; Metazoa - 974; Fungi - 991; Plants - 531; Viruses - 0; Other Eukaryotes - 9610 (source: NCBI BLink). | chr1:19682946-19683498 REVERSE LENGTH=553
AT1G53030		| Symbols: | Cytochrome C oxidase copper chaperone (COX17) | chr1:19760001-19761452 REVERSE LENGTH=530
AT1G53540		| Symbols: | HSP20-like chaperones superfamily protein | chr1:19980462-19981109 FORWARD LENGTH=648
AT1G53620		| Symbols: | unknown protein; FUNCTIONS IN: molecular_function unknown; INVOLVED IN: biological_process unknown; LOCATED IN: endomembrane system; BEST Arabidopsis thaliana protein match is: unknown protein (TAIR:AT1G53610.1); Has 5795 Blast hits to 2209 proteins in 338 species: Archae - 0; Bacteria - 1555; Metazoa - 2403; Fungi - 181; Plants - 1035; Viruses - 76; Other Eukaryotes - 545 (source: N…
AT1G53625		| Symbols: | unknown protein; Has 29996 Blast hits to 6987 proteins in 655 species: Archae - 23; Bacteria - 6686; Metazoa - 10521; Fungi - 1178; Plants - 7439; Viruses - 681; Other Eukaryotes - 3468 (source: NCBI BLink). | chr1:20014410-20014923 REVERSE LENGTH=514
AT1G54000		| Symbols: | GDSL-like Lipase/Acylhydrolase superfamily protein | chr1:20154169-20156419 REVERSE LENGTH=1609
AT1G54030		| Symbols: MVP1 | GDSL-like Lipase/Acylhydrolase superfamily protein | chr1:20167629-20169600 FORWARD LENGTH=1434
AT1G54115		| Symbols: ATCCX4, CCX4 | cation calcium exchanger 4 | chr1:20202118-20204177 FORWARD LENGTH=2060
AT1G54150		| Symbols: | E3 Ubiquitin ligase family protein | chr1:20215432-20217489 FORWARD LENGTH=1386
AT1G54320		| Symbols: | LEM3 (ligand-effect modulator 3) family protein / CDC50 family protein | chr1:20275534-20277957 REVERSE LENGTH=1412
AT1G54830		| Symbols: NF-YC3 | nuclear factor Y, subunit C3 | chr1:20451083-20452671 FORWARD LENGTH=1159
AT1G54990		| Symbols: AXR4, RGR, RGR1 | alpha/beta-Hydrolases superfamily protein | chr1:20511519-20513681 FORWARD LENGTH=1660
AT1G55000		| Symbols: | peptidoglycan-binding LysM domain-containing protein | chr1:20514634-20516468 FORWARD LENGTH=1096
AT1G55080		| Symbols: MED9 | MED9; BEST Arabidopsis thaliana protein match is: unknown protein (TAIR:AT1G29580.1); Has 67203 Blast hits to 25757 proteins in 1293 species: Archae - 12; Bacteria - 4374; Metazoa - 24340; Fungi - 7940; Plants - 5927; Viruses - 273; Other Eukaryotes - 24337 (source: NCBI BLink). | chr1:20553011-20554254 REVERSE LENGTH=925
AT1G55210		| Symbols: | Disease resistance-responsive (dirigent-like protein) family protein | chr1:20597869-20598708 REVERSE LENGTH=840
AT1G55230		| Symbols: | Family of unknown function (DUF716) | chr1:20602819-20603924 FORWARD LENGTH=1106
AT1G55265		| Symbols: | Protein of unknown function, DUF538 | chr1:20617313-20618005 FORWARD LENGTH=693
AT1G55310		| Symbols: SR33, SCL33, At-SCL33 | SC35-like splicing factor 33 | chr1:20630070-20632973 FORWARD LENGTH=1267
AT1G55420		| Symbols: EDA11 | Cysteine/Histidine-rich C1 domain family protein | chr1:20691775-20693952 REVERSE LENGTH=2178
AT1G55450		| Symbols: | S-adenosyl-L-methionine-dependent methyltransferases superfamily protein | chr1:20704918-20706890 REVERSE LENGTH=1357
AT1G55830		| Symbols: | unknown protein; FUNCTIONS IN: molecular_function unknown; INVOLVED IN: biological_process unknown; LOCATED IN: cellular_component unknown; EXPRESSED IN: 22 plant structures; EXPRESSED DURING: 13 growth stages; CONTAINS InterPro DOMAIN/s: Protein of unknown function DUF812 (InterPro:IPR008530). | chr1:20867872-20870338 REVERSE LENGTH=1661
AT1G55910		| Symbols: ZIP11 | zinc transporter 11 precursor | chr1:20906134-20907413 FORWARD LENGTH=1196
AT1G56010		| Symbols: NAC1, ANAC022 | NAC domain containing protein 1 | chr1:20946571-20949281 REVERSE LENGTH=1393
AT1G56020		| Symbols: | unknown protein; BEST Arabidopsis thaliana protein match is: unknown protein (TAIR:AT3G12970.1); Has 3011 Blast hits to 958 proteins in 192 species: Archae - 0; Bacteria - 193; Metazoa - 479; Fungi - 286; Plants - 158; Viruses - 8; Other Eukaryotes - 1887 (source: NCBI BLink). | chr1:20952144-20953547 FORWARD LENGTH=1404
AT1G56060		| Symbols: | unknown protein; BEST Arabidopsis thaliana protein match is: unknown protein (TAIR:AT2G32210.1); Has 180 Blast hits to 180 proteins in 22 species: Archae - 0; Bacteria - 0; Metazoa - 0; Fungi - 10; Plants - 170; Viruses - 0; Other Eukaryotes - 0 (source: NCBI BLink). | chr1:20966528-20967144 REVERSE LENGTH=436
AT1G56120		| Symbols: | Leucine-rich repeat transmembrane protein kinase | chr1:20987288-20993072 REVERSE LENGTH=3144
AT1G56150		| Symbols: | SAUR-like auxin-responsive protein family | chr1:21017385-21017939 FORWARD LENGTH=555
AT1G56220		| Symbols: | Dormancy/auxin associated family protein | chr1:21043348-21044738 FORWARD LENGTH=749
AT1G56330		| Symbols: SAR1, ATSAR1, ATSARA1B, ATSAR1B, SAR1B | secretion-associated RAS 1B | chr1:21086555-21088549 REVERSE LENGTH=943
AT1G56340		| Symbols: CRT1, CRT1a, AtCRT1a | calreticulin 1a | chr1:21089844-21092660 REVERSE LENGTH=1523
AT1G56450		| Symbols: PBG1 | 20S proteasome beta subunit G1 | chr1:21141883-21144400 FORWARD LENGTH=1042
AT1G56550		| Symbols: RXGT1 | RhamnoGalacturonan speci&#64257;c Xylosyltransferase 1 | chr1:21185662-21188369 REVERSE LENGTH=1625
AT1G57990		| Symbols: ATPUP18, PUP18 | purine permease 18 | chr1:21441505-21442920 REVERSE LENGTH=1416
AT1G58190		| Symbols: AtRLP9, RLP9 | receptor like protein 9 | chr1:21540632-21544398 FORWARD LENGTH=2955
AT1G58340		| Symbols: ZF14 | MATE efflux family protein | chr1:21653008-21655439 FORWARD LENGTH=2075
AT1G58420		| Symbols: | Uncharacterised conserved protein UCP031279 | chr1:21707379-21708118 FORWARD LENGTH=740
AT1G59580		| Symbols: ATMPK2, MPK2 | mitogen-activated protein kinase homolog 2 | chr1:21884043-21886051 FORWARD LENGTH=1615
AT1G59710		| Symbols: | Protein of unknown function (DUF569) | chr1:21938367-21940184 FORWARD LENGTH=1670
AT1G59870		| Symbols: PEN3, PDR8, ATPDR8, ABCG36, ATABCG36 | ABC-2 and Plant PDR ABC-type transporter family protein | chr1:22034506-22040038 FORWARD LENGTH=4759
AT1G59960		| Symbols: | NAD(P)-linked oxidoreductase superfamily protein | chr1:22071292-22073147 REVERSE LENGTH=1179
AT1G60140		| Symbols: ATTPS10, TPS10 | trehalose phosphate synthase | chr1:22176934-22180875 REVERSE LENGTH=3146
AT1G60420		| Symbols: | DC1 domain-containing protein | chr1:22261888-22264408 FORWARD LENGTH=1992
AT1G60830		| Symbols: | RNA-binding (RRM/RBD/RNP motifs) family protein | chr1:22395058-22395603 REVERSE LENGTH=336
AT1G60960		| Symbols: IRT3, ATIRT3 | iron regulated transporter 3 | chr1:22445310-22447214 REVERSE LENGTH=1532
AT1G61150		| Symbols: | LisH and RanBPM domains containing protein | chr1:22542524-22544644 FORWARD LENGTH=1236
AT1G61160		| Symbols: | CONTAINS InterPro DOMAIN/s: Retrotransposon gag protein (InterPro:IPR005162); Has 30201 Blast hits to 17322 proteins in 780 species: Archae - 12; Bacteria - 1396; Metazoa - 17338; Fungi - 3422; Plants - 5037; Viruses - 0; Other Eukaryotes - 2996 (source: NCBI BLink). | chr1:22544868-22546230 REVERSE LENGTH=632
AT1G61170		| Symbols: | unknown protein; FUNCTIONS IN: molecular_function unknown; INVOLVED IN: N-terminal protein myristoylation; LOCATED IN: cellular_component unknown; EXPRESSED IN: 19 plant structures; EXPRESSED DURING: 12 growth stages; BEST Arabidopsis thaliana protein match is: unknown protein (TAIR:AT1G11125.1); Has 54 Blast hits to 54 proteins in 15 species: Archae - 0; Bacteria - 0; Metazoa - 17; …
AT1G61250		| Symbols: SC3 | secretory carrier 3 | chr1:22585899-22588905 FORWARD LENGTH=1247
AT1G61370		| Symbols: | S-locus lectin protein kinase family protein | chr1:22642096-22645147 REVERSE LENGTH=2445
AT1G61420		| Symbols: | S-locus lectin protein kinase family protein | chr1:22660460-22663963 REVERSE LENGTH=2681
AT1G61470		| Symbols: | Polynucleotidyl transferase, ribonuclease H-like superfamily protein | chr1:22678185-22679021 FORWARD LENGTH=837
AT1G61780		| Symbols: | postsynaptic protein-related | chr1:22812615-22814153 REVERSE LENGTH=641
AT1G61790		| Symbols: | Oligosaccharyltransferase complex/magnesium transporter family protein | chr1:22814390-22815430 FORWARD LENGTH=1041
AT1G62300		| Symbols: WRKY6, ATWRKY6 | WRKY family transcription factor | chr1:23016683-23019279 REVERSE LENGTH=1990
AT1G62422		| Symbols: | unknown protein; EXPRESSED IN: 22 plant structures; EXPRESSED DURING: 13 growth stages; BEST Arabidopsis thaliana protein match is: unknown protein (TAIR:AT1G12020.1); Has 87 Blast hits to 86 proteins in 14 species: Archae - 0; Bacteria - 0; Metazoa - 0; Fungi - 0; Plants - 87; Viruses - 0; Other Eukaryotes - 0 (source: NCBI BLink). | chr1:23100139-23101033 REVERSE LENGTH=895
AT1G62730		| Symbols: | Terpenoid synthases superfamily protein | chr1:23229059-23230736 REVERSE LENGTH=1251
AT1G62840		| Symbols: | Protein of unknown function (DUF1442) | chr1:23271416-23272578 FORWARD LENGTH=911
AT1G63270		| Symbols: ATNAP10, NAP10 | non-intrinsic ABC protein 10 | chr1:23469664-23471237 REVERSE LENGTH=937
AT1G63350		| Symbols: | Disease resistance protein (CC-NBS-LRR class) family | chr1:23494935-23497631 REVERSE LENGTH=2697
AT1G63460		| Symbols: GPX8, ATGPX8 | glutathione peroxidase 8 | chr1:23535016-23536467 FORWARD LENGTH=747
AT1G63720		| Symbols: | BEST Arabidopsis thaliana protein match is: hydroxyproline-rich glycoprotein family protein (TAIR:AT5G52430.1); Has 490 Blast hits to 394 proteins in 96 species: Archae - 0; Bacteria - 2; Metazoa - 132; Fungi - 88; Plants - 175; Viruses - 14; Other Eukaryotes - 79 (source: NCBI BLink). | chr1:23635856-23637529 REVERSE LENGTH=1524
AT1G63830		| Symbols: | PLAC8 family protein | chr1:23685319-23687322 FORWARD LENGTH=1012
AT1G63840		| Symbols: | RING/U-box superfamily protein | chr1:23689697-23690807 REVERSE LENGTH=1111
AT1G63880		| Symbols: | Disease resistance protein (TIR-NBS-LRR class) family | chr1:23712276-23716124 REVERSE LENGTH=3369
AT1G64280		| Symbols: NPR1, SAI1, NIM1, ATNPR1 | regulatory protein (NPR1) | chr1:23852748-23855566 REVERSE LENGTH=2522
AT1G64350		| Symbols: SEH1H | Transducin/WD40 repeat-like superfamily protein | chr1:23881512-23883297 FORWARD LENGTH=1275
AT1G64360		| Symbols: | unknown protein; Has 6 Blast hits to 6 proteins in 2 species: Archae - 0; Bacteria - 0; Metazoa - 0; Fungi - 0; Plants - 6; Viruses - 0; Other Eukaryotes - 0 (source: NCBI BLink). | chr1:23887870-23888533 FORWARD LENGTH=563
AT1G64370		| Symbols: | unknown protein; Has 773 Blast hits to 375 proteins in 118 species: Archae - 0; Bacteria - 97; Metazoa - 421; Fungi - 108; Plants - 31; Viruses - 0; Other Eukaryotes - 116 (source: NCBI BLink). | chr1:23888920-23889661 FORWARD LENGTH=742
AT1G64460		| Symbols: | Protein kinase superfamily protein | chr1:23943499-23944680 REVERSE LENGTH=1095
AT1G64520		| Symbols: RPN12a | regulatory particle non-ATPase 12A | chr1:23956386-23958322 FORWARD LENGTH=1079
AT1G64610		| Symbols: | Transducin/WD40 repeat-like superfamily protein | chr1:23998736-24001950 REVERSE LENGTH=2428
AT1G64710		| Symbols: | GroES-like zinc-binding dehydrogenase family protein | chr1:24044545-24046552 FORWARD LENGTH=1523
AT1G64810		| Symbols: APO1 | Arabidopsis thaliana protein of unknown function (DUF794) | chr1:24086558-24088525 FORWARD LENGTH=1770
AT1G64890		| Symbols: | Major facilitator superfamily protein | chr1:24109542-24111400 FORWARD LENGTH=1774
AT1G65250		| Symbols: | Protein kinase superfamily protein | chr1:24234338-24235808 FORWARD LENGTH=1471
AT1G65270		| Symbols: | unknown protein; FUNCTIONS IN: molecular_function unknown; INVOLVED IN: biological_process unknown; LOCATED IN: endoplasmic reticulum, plasma membrane; EXPRESSED IN: 24 plant structures; EXPRESSED DURING: 13 growth stages; Has 35333 Blast hits to 34131 proteins in 2444 species: Archae - 798; Bacteria - 22429; Metazoa - 974; Fungi - 991; Plants - 531; Viruses - 0; Other Eukaryotes - 9…
AT1G65360		| Symbols: AGL23 | AGAMOUS-like 23 | chr1:24281337-24282151 FORWARD LENGTH=681
AT1G65481		| Symbols: | unknown protein; FUNCTIONS IN: molecular_function unknown; INVOLVED IN: biological_process unknown; LOCATED IN: endomembrane system. | chr1:24341026-24341739 REVERSE LENGTH=517
AT1G65484		| Symbols: | unknown protein; FUNCTIONS IN: molecular_function unknown; INVOLVED IN: biological_process unknown; LOCATED IN: endomembrane system; Has 30201 Blast hits to 17322 proteins in 780 species: Archae - 12; Bacteria - 1396; Metazoa - 17338; Fungi - 3422; Plants - 5037; Viruses - 0; Other Eukaryotes - 2996 (source: NCBI BLink). | chr1:24347750-24348609 FORWARD LENGTH=636
AT1G65485		| Symbols: | transposable element gene | chr1:24346724-24347264 FORWARD LENGTH=541
AT1G65486		| Symbols: | unknown protein; FUNCTIONS IN: molecular_function unknown; INVOLVED IN: biological_process unknown; LOCATED IN: chloroplast; BEST Arabidopsis thaliana protein match is: unknown protein (TAIR:AT1G65490.1); Has 16 Blast hits to 16 proteins in 2 species: Archae - 0; Bacteria - 0; Metazoa - 0; Fungi - 0; Plants - 16; Viruses - 0; Other Eukaryotes - 0 (source: NCBI BLink). | chr1:24349740…
AT1G65500		| Symbols: | unknown protein; FUNCTIONS IN: molecular_function unknown; INVOLVED IN: biological_process unknown; LOCATED IN: endomembrane system; EXPRESSED IN: 14 plant structures; EXPRESSED DURING: 9 growth stages; BEST Arabidopsis thaliana protein match is: unknown protein (TAIR:AT1G65486.1); Has 23 Blast hits to 23 proteins in 2 species: Archae - 0; Bacteria - 0; Metazoa - 0; Fungi - 0; Plants…
AT1G65510		| Symbols: | unknown protein; FUNCTIONS IN: molecular_function unknown; INVOLVED IN: N-terminal protein myristoylation; LOCATED IN: endomembrane system; EXPRESSED IN: 9 plant structures; EXPRESSED DURING: LP.06 six leaves visible, LP.04 four leaves visible, 4 anthesis, petal differentiation and expansion stage, LP.08 eight leaves visible; BEST Arabidopsis thaliana protein match is: unknown protei…
AT1G65520		| Symbols: ATECI1, ECI1, ECHIC, PEC11 | delta(3), delta(2)-enoyl CoA isomerase 1 | chr1:24361032-24361993 REVERSE LENGTH=962
AT1G65540		| Symbols: | LETM1-like protein | chr1:24362382-24366011 REVERSE LENGTH=2211
AT1G65720		| Symbols: | unknown protein; FUNCTIONS IN: molecular_function unknown; INVOLVED IN: biological_process unknown; LOCATED IN: endomembrane system; EXPRESSED IN: 24 plant structures; EXPRESSED DURING: 15 growth stages; Has 44 Blast hits to 44 proteins in 14 species: Archae - 0; Bacteria - 0; Metazoa - 0; Fungi - 0; Plants - 44; Viruses - 0; Other Eukaryotes - 0 (source: NCBI BLink). | chr1:24440259…
AT1G65730		| Symbols: YSL7 | YELLOW STRIPE like 7 | chr1:24442504-24446291 FORWARD LENGTH=2371
AT1G65790		| Symbols: ARK1, RK1 | receptor kinase 1 | chr1:24468932-24472329 FORWARD LENGTH=2532
AT1G65845		| Symbols: | unknown protein; FUNCTIONS IN: molecular_function unknown; INVOLVED IN: biological_process unknown; LOCATED IN: endomembrane system; Has 9 Blast hits to 9 proteins in 2 species: Archae - 0; Bacteria - 0; Metazoa - 0; Fungi - 0; Plants - 9; Viruses - 0; Other Eukaryotes - 0 (source: NCBI BLink). | chr1:24493174-24493798 REVERSE LENGTH=489
AT1G65970		| Symbols: TPX2 | thioredoxin-dependent peroxidase 2 | chr1:24557372-24558322 REVERSE LENGTH=737
AT1G65980		| Symbols: TPX1 | thioredoxin-dependent peroxidase 1 | chr1:24559306-24560936 REVERSE LENGTH=890
AT1G66090		| Symbols: | Disease resistance protein (TIR-NBS class) | chr1:24602146-24604763 FORWARD LENGTH=1555
AT1G66240		| Symbols: ATX1, ATATX1 | homolog of anti-oxidant 1 | chr1:24686256-24687332 REVERSE LENGTH=515
AT1G66410		| Symbols: CAM4, ACAM-4 | calmodulin 4 | chr1:24774217-24775900 REVERSE LENGTH=779
AT1G66600		| Symbols: WRKY63, ATWRKY63, ABO3 | ABA overly sensitive mutant 3 | chr1:24848320-24849364 FORWARD LENGTH=841
AT1G66700		| Symbols: PXMT1 | S-adenosyl-L-methionine-dependent methyltransferases superfamily protein | chr1:24873291-24874758 REVERSE LENGTH=1299
AT1G66725		| Symbols: MIR163 | MIR163; miRNA | chr1:24883931-24884559 FORWARD LENGTH=629
AT1G66870		| Symbols: | Carbohydrate-binding X8 domain superfamily protein | chr1:24945484-24946968 REVERSE LENGTH=1485
AT1G66880		| Symbols: | Protein kinase superfamily protein | chr1:24946928-24955611 FORWARD LENGTH=4064
AT1G67000		| Symbols: | Protein kinase superfamily protein | chr1:25004109-25007647 REVERSE LENGTH=2830
AT1G67060		| Symbols: | unknown protein; FUNCTIONS IN: molecular_function unknown; INVOLVED IN: biological_process unknown; LOCATED IN: plasma membrane; EXPRESSED IN: 22 plant structures; EXPRESSED DURING: 13 growth stages; Has 283 Blast hits to 281 proteins in 136 species: Archae - 0; Bacteria - 145; Metazoa - 0; Fungi - 65; Plants - 41; Viruses - 0; Other Eukaryotes - 32 (source: NCBI BLink). | chr1:25036…
AT1G67250		| Symbols: | Proteasome maturation factor UMP1 | chr1:25163642-25165056 REVERSE LENGTH=681
AT1G67290		| Symbols: | glyoxal oxidase-related protein | chr1:25191021-25193237 REVERSE LENGTH=2072
AT1G67520		| Symbols: | lectin protein kinase family protein | chr1:25302726-25305857 REVERSE LENGTH=2387
AT1G67650		| Symbols: | SRP72 RNA-binding domain | chr1:25359659-25362395 REVERSE LENGTH=2129
AT1G67810		| Symbols: SUFE2 | sulfur E2 | chr1:25426488-25427349 FORWARD LENGTH=862
AT1G67920		| Symbols: | unknown protein; BEST Arabidopsis thaliana protein match is: unknown protein (TAIR:AT1G24600.1); Has 22 Blast hits to 22 proteins in 5 species: Archae - 0; Bacteria - 0; Metazoa - 0; Fungi - 0; Plants - 22; Viruses - 0; Other Eukaryotes - 0 (source: NCBI BLink). | chr1:25473544-25474140 FORWARD LENGTH=597
AT1G67940		| Symbols: ATNAP3, AtSTAR1, NAP3 | non-intrinsic ABC protein 3 | chr1:25477670-25478803 FORWARD LENGTH=1063
AT1G67970		| Symbols: AT-HSFA8, HSFA8 | heat shock transcription factor A8 | chr1:25484699-25486462 REVERSE LENGTH=1419
AT1G68000		| Symbols: ATPIS1, ATPIS, PIS1 | phosphatidylinositol synthase 1 | chr1:25491014-25493053 FORWARD LENGTH=1005
AT1G68100		| Symbols: IAR1 | ZIP metal ion transporter family | chr1:25521204-25524175 FORWARD LENGTH=1674
AT1G68290		| Symbols: ENDO 2 | endonuclease 2 | chr1:25596671-25598438 FORWARD LENGTH=1094
AT1G68300		| Symbols: | Adenine nucleotide alpha hydrolases-like superfamily protein | chr1:25598331-25599357 REVERSE LENGTH=766
AT1G68310		| Symbols: AE7 | Protein of unknown function (DUF59) | chr1:25599617-25601463 FORWARD LENGTH=762
AT1G68650		| Symbols: | Uncharacterized protein family (UPF0016) | chr1:25775741-25777874 FORWARD LENGTH=962
AT1G68690		| Symbols: | Protein kinase superfamily protein | chr1:25788608-25792324 FORWARD LENGTH=3050
AT1G68765		| Symbols: IDA | Putative membrane lipoprotein | chr1:25829952-25830487 REVERSE LENGTH=536
AT1G68840		| Symbols: RAV2, RAP2.8, TEM2, EDF2, AtRAV2 | related to ABI3/VP1 2 | chr1:25880327-25881736 FORWARD LENGTH=1410
AT1G69270		| Symbols: RPK1 | receptor-like protein kinase 1 | chr1:26040689-26042702 REVERSE LENGTH=2014
AT1G69310		| Symbols: WRKY57, ATWRKY57 | WRKY DNA-binding protein 57 | chr1:26054665-26058105 REVERSE LENGTH=1325
AT1G69450		| Symbols: | Early-responsive to dehydration stress protein (ERD4) | chr1:26106911-26110267 REVERSE LENGTH=2487
AT1G69520		| Symbols: | S-adenosyl-L-methionine-dependent methyltransferases superfamily protein | chr1:26128288-26129602 FORWARD LENGTH=794
AT1G69720		| Symbols: HO3 | heme oxygenase 3 | chr1:26226866-26228580 FORWARD LENGTH=1115
AT1G69790		| Symbols: | Protein kinase superfamily protein | chr1:26266609-26269013 FORWARD LENGTH=1588
AT1G69810		| Symbols: WRKY36, ATWRKY36 | WRKY DNA-binding protein 36 | chr1:26277238-26279118 REVERSE LENGTH=1166
AT1G69930		| Symbols: ATGSTU11, GSTU11 | glutathione S-transferase TAU 11 | chr1:26337497-26338795 REVERSE LENGTH=1048
AT1G69960		| Symbols: PP2A | serine/threonine protein phosphatase 2A | chr1:26348721-26350697 REVERSE LENGTH=1281
AT1G69980		| Symbols: | unknown protein; LOCATED IN: endomembrane system; EXPRESSED IN: 24 plant structures; EXPRESSED DURING: 15 growth stages; Has 30 Blast hits to 30 proteins in 12 species: Archae - 0; Bacteria - 0; Metazoa - 0; Fungi - 0; Plants - 30; Viruses - 0; Other Eukaryotes - 0 (source: NCBI BLink). | chr1:26356356-26357667 REVERSE LENGTH=841
AT1G70160		| Symbols: | unknown protein; FUNCTIONS IN: molecular_function unknown; INVOLVED IN: biological_process unknown; LOCATED IN: endomembrane system; EXPRESSED IN: 24 plant structures; EXPRESSED DURING: 15 growth stages; BEST Arabidopsis thaliana protein match is: unknown protein (TAIR:AT4G27020.1); Has 108 Blast hits to 108 proteins in 20 species: Archae - 0; Bacteria - 0; Metazoa - 0; Fungi - 0; Pl…
AT1G70170		| Symbols: MMP | matrix metalloproteinase | chr1:26423874-26425356 FORWARD LENGTH=1483
AT1G70490		| Symbols: ATARFA1D, ARFA1D | Ras-related small GTP-binding family protein | chr1:26563924-26565789 REVERSE LENGTH=893
AT1G70518		| Symbols: | Unknown gene | chr1:26583570-26584684 FORWARD LENGTH=649
AT1G70530		| Symbols: CRK3 | cysteine-rich RLK (RECEPTOR-like protein kinase) 3 | chr1:26588750-26591379 REVERSE LENGTH=1941
AT1G70581		| Symbols: | other RNA | chr1:26616267-26616996 FORWARD LENGTH=730
AT1G70740		| Symbols: | Protein kinase superfamily protein | chr1:26673632-26675947 REVERSE LENGTH=1753
AT1G70770		| Symbols: | Protein of unknown function DUF2359, transmembrane | chr1:26688230-26691277 REVERSE LENGTH=2317
AT1G70810		| Symbols: | Calcium-dependent lipid-binding (CaLB domain) family protein | chr1:26704130-26705236 FORWARD LENGTH=720
AT1G71040		| Symbols: LPR2 | Cupredoxin superfamily protein | chr1:26796966-26800322 REVERSE LENGTH=2079
AT1G71100		| Symbols: RSW10 | Ribose 5-phosphate isomerase, type A protein | chr1:26814632-26815671 FORWARD LENGTH=1040
AT1G71110		| Symbols: | unknown protein; FUNCTIONS IN: molecular_function unknown; INVOLVED IN: biological_process unknown; LOCATED IN: endomembrane system; BEST Arabidopsis thaliana protein match is: unknown protein (TAIR:AT2G12400.1); Has 173 Blast hits to 169 proteins in 21 species: Archae - 0; Bacteria - 0; Metazoa - 3; Fungi - 0; Plants - 165; Viruses - 0; Other Eukaryotes - 5 (source: NCBI BLink). | c…
AT1G71170		| Symbols: | 6-phosphogluconate dehydrogenase family protein | chr1:26830669-26832099 FORWARD LENGTH=1431
AT1G71190		| Symbols: SAG18 | senescence associated gene 18 | chr1:26833406-26835032 REVERSE LENGTH=1087
AT1G71400		| Symbols: AtRLP12, RLP12 | receptor like protein 12 | chr1:26909835-26912597 FORWARD LENGTH=2763
AT1G71880		| Symbols: SUC1, ATSUC1 | sucrose-proton symporter 1 | chr1:27054180-27056341 FORWARD LENGTH=1937
AT1G71940		| Symbols: | SNARE associated Golgi protein family | chr1:27078531-27080230 FORWARD LENGTH=1351
AT1G71950		| Symbols: | Proteinase inhibitor, propeptide | chr1:27080184-27081613 REVERSE LENGTH=720
AT1G71970		| Symbols: | unknown protein; FUNCTIONS IN: molecular_function unknown; INVOLVED IN: biological_process unknown; LOCATED IN: chloroplast; EXPRESSED IN: 22 plant structures; EXPRESSED DURING: 13 growth stages; BEST Arabidopsis thaliana protein match is: unknown protein (TAIR:AT1G22680.1); Has 58 Blast hits to 58 proteins in 13 species: Archae - 0; Bacteria - 0; Metazoa - 4; Fungi - 0; Plants - 49;…
AT1G72000		| Symbols: | Plant neutral invertase family protein | chr1:27103277-27105663 FORWARD LENGTH=1500
AT1G72060		| Symbols: | serine-type endopeptidase inhibitors | chr1:27118447-27119011 FORWARD LENGTH=461
AT1G72120		| Symbols: | Major facilitator superfamily protein | chr1:27132097-27133985 FORWARD LENGTH=1720
AT1G72175		| Symbols: | RING/U-box protein with domain of unknown function (DUF 1232) | chr1:27157875-27159558 FORWARD LENGTH=860
AT1G72280		| Symbols: AERO1, ERO1 | endoplasmic reticulum oxidoreductins 1 | chr1:27211845-27214665 REVERSE LENGTH=1763
AT1G72520		| Symbols: LOX4 | PLAT/LH2 domain-containing lipoxygenase family protein | chr1:27308515-27312754 FORWARD LENGTH=3042
AT1G72680		| Symbols: ATCAD1, CAD1 | cinnamyl-alcohol dehydrogenase | chr1:27359232-27361016 REVERSE LENGTH=1322
AT1G72700		| Symbols: | ATPase E1-E2 type family protein / haloacid dehalogenase-like hydrolase family protein | chr1:27365896-27371733 FORWARD LENGTH=4404
AT1G72760		| Symbols: | Protein kinase superfamily protein | chr1:27385421-27388274 REVERSE LENGTH=2094
AT1G72870		| Symbols: | Disease resistance protein (TIR-NBS class) | chr1:27421023-27423184 FORWARD LENGTH=1787
AT1G72900		| Symbols: | Toll-Interleukin-Resistance (TIR) domain-containing protein | chr1:27432195-27433782 FORWARD LENGTH=1363
AT1G72910		| Symbols: | Toll-Interleukin-Resistance (TIR) domain-containing protein | chr1:27435614-27437144 FORWARD LENGTH=1420
AT1G72920		| Symbols: | Toll-Interleukin-Resistance (TIR) domain family protein | chr1:27437928-27439091 FORWARD LENGTH=1070
AT1G72930		| Symbols: TIR | toll/interleukin-1 receptor-like | chr1:27439452-27440464 FORWARD LENGTH=915
AT1G72950		| Symbols: | Disease resistance protein (TIR-NBS class) | chr1:27444585-27445980 FORWARD LENGTH=1306
AT1G73030		| Symbols: VPS46.2, CHMP1A | SNF7 family protein | chr1:27473826-27475122 FORWARD LENGTH=998
AT1G73250		| Symbols: ATFX, GER1 | GDP-4-keto-6-deoxymannose-3,5-epimerase-4-reductase 1 | chr1:27545006-27546435 REVERSE LENGTH=1254
AT1G73500		| Symbols: ATMKK9, MKK9 | MAP kinase kinase 9 | chr1:27639091-27640529 REVERSE LENGTH=1439
AT1G73650		| Symbols: | Protein of unknown function (DUF1295) | chr1:27688123-27690307 REVERSE LENGTH=1337
AT1G73805		| Symbols: | Calmodulin binding protein-like | chr1:27745427-27749178 REVERSE LENGTH=1690
AT1G73810		| Symbols: | Core-2/I-branching beta-1,6-N-acetylglucosaminyltransferase family protein | chr1:27752400-27755297 REVERSE LENGTH=1452
AT1G74020		| Symbols: SS2 | strictosidine synthase 2 | chr1:27835131-27837317 REVERSE LENGTH=1206
AT1G74088		| Symbols: | FUNCTIONS IN: molecular_function unknown; INVOLVED IN: biological_process unknown; LOCATED IN: endomembrane system; BEST Arabidopsis thaliana protein match is: galacturonosyltransferase 11 (TAIR:AT1G18580.1). | chr1:27861116-27862753 FORWARD LENGTH=846
AT1G74210		| Symbols: | PLC-like phosphodiesterases superfamily protein | chr1:27910314-27912941 FORWARD LENGTH=1417
AT1G74230		| Symbols: GR-RBP5 | glycine-rich RNA-binding protein 5 | chr1:27914699-27917083 FORWARD LENGTH=1172
AT1G74280		| Symbols: | alpha/beta-Hydrolases superfamily protein | chr1:27929662-27931364 FORWARD LENGTH=1453
AT1G74290		| Symbols: | alpha/beta-Hydrolases superfamily protein | chr1:27931836-27934268 FORWARD LENGTH=1116
AT1G74300		| Symbols: | alpha/beta-Hydrolases superfamily protein | chr1:27935298-27936608 FORWARD LENGTH=1245
AT1G74340		| Symbols: | dolichol phosphate-mannose biosynthesis regulatory protein-related | chr1:27948123-27951668 REVERSE LENGTH=529
AT1G74360		| Symbols: | Leucine-rich repeat protein kinase family protein | chr1:27954231-27958114 FORWARD LENGTH=3592
AT1G74410		| Symbols: | RING/U-box superfamily protein | chr1:27965551-27967926 FORWARD LENGTH=1089
AT1G74430		| Symbols: MYB95, ATMYB95, ATMYBCP66 | myb domain protein 95 | chr1:27975179-27977434 FORWARD LENGTH=1362
AT1G74440		| Symbols: | Protein of unknown function (DUF962) | chr1:27976502-27980404 REVERSE LENGTH=1202
AT1G74590		| Symbols: ATGSTU10, GSTU10 | glutathione S-transferase TAU 10 | chr1:28023627-28024726 REVERSE LENGTH=1019
AT1G74680		| Symbols: | Exostosin family protein | chr1:28059188-28061119 FORWARD LENGTH=1861
AT1G74710		| Symbols: EDS16, ICS1, SID2, ATICS1 | ADC synthase superfamily protein | chr1:28070295-28074148 FORWARD LENGTH=2056
AT1G74930		| Symbols: ORA47 | Integrase-type DNA-binding superfamily protein | chr1:28144132-28145049 FORWARD LENGTH=918
AT1G75020		| Symbols: LPAT4 | lysophosphatidyl acyltransferase 4 | chr1:28171018-28173436 FORWARD LENGTH=1345
AT1G75080		| Symbols: BZR1 | Brassinosteroid signalling positive regulator (BZR1) family protein | chr1:28185504-28187410 FORWARD LENGTH=1563
AT1G75130		| Symbols: CYP721A1 | cytochrome P450, family 721, subfamily A, polypeptide 1 | chr1:28199970-28201950 REVERSE LENGTH=1660
AT1G75380		| Symbols: ATBBD1, BBD1 | bifunctional nuclease in basal defense response 1 | chr1:28281389-28284045 REVERSE LENGTH=1550
AT1G75400		| Symbols: | RING/U-box superfamily protein | chr1:28296919-28299686 FORWARD LENGTH=1948
AT1G75440		| Symbols: UBC16 | ubiquitin-conjugating enzyme 16 | chr1:28313487-28315122 FORWARD LENGTH=784
AT1G75510		| Symbols: | Transcription initiation factor IIF, beta subunit | chr1:28347055-28348735 REVERSE LENGTH=1091
AT1G75760		| Symbols: | ER lumen protein retaining receptor family protein | chr1:28446632-28448646 REVERSE LENGTH=1352
AT1G75990		| Symbols: | PAM domain (PCI/PINT associated module) protein | chr1:28524493-28526776 REVERSE LENGTH=1652
AT1G76150		| Symbols: ECH2, ATECH2 | enoyl-CoA hydratase 2 | chr1:28574740-28577700 REVERSE LENGTH=1489
AT1G76185		| Symbols: | unknown protein; BEST Arabidopsis thaliana protein match is: unknown protein (TAIR:AT1G20460.1); Has 37 Blast hits to 37 proteins in 11 species: Archae - 0; Bacteria - 0; Metazoa - 0; Fungi - 0; Plants - 37; Viruses - 0; Other Eukaryotes - 0 (source: NCBI BLink). | chr1:28590325-28591518 FORWARD LENGTH=854
AT1G76360		| Symbols: | Protein kinase superfamily protein | chr1:28643038-28646712 REVERSE LENGTH=1888
AT1G76600		| Symbols: | unknown protein; FUNCTIONS IN: molecular_function unknown; INVOLVED IN: N-terminal protein myristoylation; LOCATED IN: nucleolus, nucleus; EXPRESSED IN: 24 plant structures; EXPRESSED DURING: 15 growth stages; BEST Arabidopsis thaliana protein match is: unknown protein (TAIR:AT1G21010.1); Has 220 Blast hits to 220 proteins in 14 species: Archae - 0; Bacteria - 0; Metazoa - 0; Fungi -…
AT1G76760		| Symbols: ATY1, TRX-Y1, TY1 | thioredoxin Y1 | chr1:28811685-28813070 REVERSE LENGTH=829
AT1G76955		| Symbols: | Expressed protein | chr1:28918810-28919545 REVERSE LENGTH=608
AT1G76970		| Symbols: | Target of Myb protein 1 | chr1:28922666-28925404 REVERSE LENGTH=1761
AT1G77370		| Symbols: | Glutaredoxin family protein | chr1:29073843-29074796 FORWARD LENGTH=620
AT1G77420		| Symbols: | alpha/beta-Hydrolases superfamily protein | chr1:29093499-29095716 FORWARD LENGTH=1565
AT1G77660		| Symbols: | Histone H3 K4-specific methyltransferase SET7/9 family protein | chr1:29185899-29187825 REVERSE LENGTH=1765
AT1G77770		| Symbols: | Protein of unknown function (DUF1644) | chr1:29246205-29248028 REVERSE LENGTH=1189
AT1G77810		| Symbols: | Galactosyltransferase family protein | chr1:29260562-29263113 REVERSE LENGTH=1631
AT1G77885		| Symbols: | unknown protein; BEST Arabidopsis thaliana protein match is: unknown protein (TAIR:AT1G22065.1); Has 35333 Blast hits to 34131 proteins in 2444 species: Archae - 798; Bacteria - 22429; Metazoa - 974; Fungi - 991; Plants - 531; Viruses - 0; Other Eukaryotes - 9610 (source: NCBI BLink). | chr1:29289873-29290915 FORWARD LENGTH=1043
AT1G77920		| Symbols: | bZIP transcription factor family protein | chr1:29298243-29300863 FORWARD LENGTH=1826
AT1G78190		| Symbols: | Trm112p-like protein | chr1:29418620-29418994 REVERSE LENGTH=375
AT1G78200		| Symbols: | Protein phosphatase 2C family protein | chr1:29420355-29421864 FORWARD LENGTH=1194
AT1G78300		| Symbols: GRF2, 14-3-3OMEGA, GF14 OMEGA | general regulatory factor 2 | chr1:29461671-29463385 FORWARD LENGTH=1325
AT1G78310		| Symbols: | VQ motif-containing protein | chr1:29463656-29465053 REVERSE LENGTH=1398
AT1G78380		| Symbols: ATGSTU19, GST8, GSTU19 | glutathione S-transferase TAU 19 | chr1:29486413-29487906 REVERSE LENGTH=993
AT1G78410		| Symbols: | VQ motif-containing protein | chr1:29502582-29503241 FORWARD LENGTH=660
AT1G78420		| Symbols: | RING/U-box superfamily protein | chr1:29504533-29507486 FORWARD LENGTH=1923
AT1G78550		| Symbols: | 2-oxoglutarate (2OG) and Fe(II)-dependent oxygenase superfamily protein | chr1:29544927-29546487 REVERSE LENGTH=1302
AT1G78890		| Symbols: | unknown protein; BEST Arabidopsis thaliana protein match is: unknown protein (TAIR:AT1G16840.1); Has 30201 Blast hits to 17322 proteins in 780 species: Archae - 12; Bacteria - 1396; Metazoa - 17338; Fungi - 3422; Plants - 5037; Viruses - 0; Other Eukaryotes - 2996 (source: NCBI BLink). | chr1:29656577-29658065 FORWARD LENGTH=802
AT1G79075		| Symbols: | other RNA | chr1:29745939-29746842 FORWARD LENGTH=290
AT1G79380		| Symbols: | Ca(2)-dependent phospholipid-binding protein (Copine) family | chr1:29860491-29863316 FORWARD LENGTH=1820
AT1G79400		| Symbols: ATCHX2, CHX2 | cation/H+ exchanger 2 | chr1:29864992-29867840 FORWARD LENGTH=2352
AT1G79670		| Symbols: RFO1, WAKL22 | Wall-associated kinase family protein | chr1:29976725-29979350 REVERSE LENGTH=2431
AT1G79680		| Symbols: WAKL10, ATWAKL10 | WALL ASSOCIATED KINASE (WAK)-LIKE 10 | chr1:29979973-29982773 REVERSE LENGTH=2549
AT1G79900		| Symbols: ATMBAC2, BAC2 | Mitochondrial substrate carrier family protein | chr1:30052297-30053936 REVERSE LENGTH=1455
AT1G80000		| Symbols: | CASC3/Barentsz eIF4AIII binding | chr1:30092924-30097165 FORWARD LENGTH=2345
AT1G80110		| Symbols: ATPP2-B11, PP2-B11 | phloem protein 2-B11 | chr1:30135381-30136956 FORWARD LENGTH=1048
AT1G80290		| Symbols: | Nucleotide-diphospho-sugar transferases superfamily protein | chr1:30188321-30189726 FORWARD LENGTH=1406
AT1G80440		| Symbols: | Galactose oxidase/kelch repeat superfamily protein | chr1:30241607-30243071 FORWARD LENGTH=1465
AT1G80460		| Symbols: NHO1, GLI1 | Actin-like ATPase superfamily protein | chr1:30246768-30249253 REVERSE LENGTH=1959
AT1G80510		| Symbols: | Transmembrane amino acid transporter family protein | chr1:30272849-30274793 FORWARD LENGTH=1945
AT1G80610		| Symbols: | unknown protein; BEST Arabidopsis thaliana protein match is: unknown protein (TAIR:AT1G15800.1); Has 73 Blast hits to 69 proteins in 15 species: Archae - 0; Bacteria - 0; Metazoa - 2; Fungi - 2; Plants - 55; Viruses - 0; Other Eukaryotes - 14 (source: NCBI BLink). | chr1:30300733-30304033 REVERSE LENGTH=1180
AT1G80650		| Symbols: RTL1 | RNAse THREE-like protein 1 | chr1:30314536-30315819 FORWARD LENGTH=889
AT1G80840		| Symbols: WRKY40, ATWRKY40 | WRKY DNA-binding protein 40 | chr1:30383691-30385499 FORWARD LENGTH=1195
AT1G80920		| Symbols: J8 | Chaperone DnaJ-domain superfamily protein | chr1:30403644-30404690 REVERSE LENGTH=852
AT1G80950		| Symbols: | Phospholipid/glycerol acyltransferase family protein | chr1:30412544-30415113 REVERSE LENGTH=1484
AT2G01060		| Symbols: | myb-like HTH transcriptional regulator family protein | chr2:73258-75389 REVERSE LENGTH=1264
AT2G01180		| Symbols: ATPAP1, PAP1, LPP1, ATLPP1 | phosphatidic acid phosphatase 1 | chr2:106900-108803 REVERSE LENGTH=1514
AT2G01190		| Symbols: | Octicosapeptide/Phox/Bem1p family protein | chr2:114975-117640 FORWARD LENGTH=2555
AT2G01410		| Symbols: | NHL domain-containing protein | chr2:175040-176407 REVERSE LENGTH=1368
AT2G01540		| Symbols: | Calcium-dependent lipid-binding (CaLB domain) family protein | chr2:242123-243493 REVERSE LENGTH=977
AT2G01650		| Symbols: PUX2 | plant UBX domain-containing protein 2 | chr2:284672-286493 REVERSE LENGTH=1655
AT2G01670		| Symbols: atnudt17, NUDT17 | nudix hydrolase homolog 17 | chr2:296510-298101 REVERSE LENGTH=1211
AT2G01720		| Symbols: | Ribophorin I | chr2:317030-320264 REVERSE LENGTH=1719
AT2G01735		| Symbols: RIE1 | RING-finger protein for embryogenesis | chr2:324472-326094 FORWARD LENGTH=1306
AT2G02010		| Symbols: GAD4 | glutamate decarboxylase 4 | chr2:474165-476594 REVERSE LENGTH=1791
AT2G02220		| Symbols: ATPSKR1, PSKR1 | phytosulfokin receptor 1 | chr2:583978-587124 REVERSE LENGTH=3147
AT2G02360		| Symbols: AtPP2-B10, PP2-B10 | phloem protein 2-B10 | chr2:619406-620768 REVERSE LENGTH=1144
AT2G02390		| Symbols: ATGSTZ1, GST18, GSTZ1 | glutathione S-transferase zeta 1 | chr2:628899-630797 FORWARD LENGTH=882
AT2G02760		| Symbols: ATUBC2, UBC2 | ubiquiting-conjugating enzyme 2 | chr2:773684-775371 FORWARD LENGTH=934
AT2G02930		| Symbols: ATGSTF3, GST16, GSTF3 | glutathione S-transferase F3 | chr2:851164-852222 REVERSE LENGTH=939
AT2G03120		| Symbols: ATSPP, SPP | signal peptide peptidase | chr2:937420-940339 FORWARD LENGTH=1425
AT2G03450		| Symbols: PAP9, ATPAP9 | purple acid phosphatase 9 | chr2:1041388-1043667 FORWARD LENGTH=2194
AT2G03510		| Symbols: | SPFH/Band 7/PHB domain-containing membrane-associated protein family | chr2:1066606-1069149 FORWARD LENGTH=1397
AT2G03680		| Symbols: SPR1, SKU6 | spiral1 | chr2:1120800-1122055 FORWARD LENGTH=659
AT2G04070		| Symbols: | MATE efflux family protein | chr2:1353755-1355790 REVERSE LENGTH=1623
AT2G04080		| Symbols: | MATE efflux family protein | chr2:1357189-1359253 REVERSE LENGTH=1663
AT2G04110		| Symbols: | pseudogene of unknown protein | chr2:1382635-1383495 REVERSE LENGTH=861
AT2G04135		| Symbols: | transposable element gene | chr2:1391930-1392938 REVERSE LENGTH=858
AT2G04400		| Symbols: | Aldolase-type TIM barrel family protein | chr2:1531148-1533737 FORWARD LENGTH=1428
AT2G04410		| Symbols: | RPM1-interacting protein 4 (RIN4) family protein | chr2:1533697-1535118 REVERSE LENGTH=615
AT2G04450		| Symbols: ATNUDT6, NUDX6, ATNUDX6, NUDT6 | nudix hydrolase homolog 6 | chr2:1543320-1545462 FORWARD LENGTH=1311
AT2G04515		| Symbols: | unknown protein; FUNCTIONS IN: molecular_function unknown; INVOLVED IN: biological_process unknown; LOCATED IN: endomembrane system; BEST Arabidopsis thaliana protein match is: unknown protein (TAIR:AT2G04495.1); Has 30201 Blast hits to 17322 proteins in 780 species: Archae - 12; Bacteria - 1396; Metazoa - 17338; Fungi - 3422; Plants - 5037; Viruses - 0; Other Eukaryotes - 2996 (sour…
AT2G04550		| Symbols: IBR5, DSPTP1E | indole-3-butyric acid response 5 | chr2:1588360-1590166 FORWARD LENGTH=1280
AT2G04620		| Symbols: | Cation efflux family protein | chr2:1610506-1612902 REVERSE LENGTH=2397
AT2G04690		| Symbols: | Pyridoxamine 5'-phosphate oxidase family protein | chr2:1644497-1646355 FORWARD LENGTH=940
AT2G04900		| Symbols: | unknown protein; FUNCTIONS IN: molecular_function unknown; INVOLVED IN: N-terminal protein myristoylation; LOCATED IN: cellular_component unknown; EXPRESSED IN: 23 plant structures; EXPRESSED DURING: 15 growth stages; CONTAINS InterPro DOMAIN/s: Protein of unknown function DUF423 (InterPro:IPR006696); Has 1824 Blast hits to 1824 proteins in 878 species: Archae - 0; Bacteria - 1498; M…
AT2G05320		| Symbols: | beta-1,2-N-acetylglucosaminyltransferase II | chr2:1936016-1937464 FORWARD LENGTH=1449
AT2G05518		| Symbols: | Unknown gene | chr2:2023295-2023995 FORWARD LENGTH=511
AT2G05630		| Symbols: ATG8D | Ubiquitin-like superfamily protein | chr2:2082986-2084882 REVERSE LENGTH=695
AT2G05840		| Symbols: PAA2 | 20S proteasome subunit PAA2 | chr2:2234092-2236294 FORWARD LENGTH=1116
AT2G05940		| Symbols: | Protein kinase superfamily protein | chr2:2287238-2289307 REVERSE LENGTH=1702
AT2G06002		| Symbols: | other RNA | chr2:2330776-2331479 FORWARD LENGTH=704
AT2G06530		| Symbols: VPS2.1 | SNF7 family protein | chr2:2588545-2590453 REVERSE LENGTH=1041
AT2G07180		| Symbols: | Protein kinase superfamily protein | chr2:2980899-2983495 REVERSE LENGTH=1736
AT2G07681		| Symbols: | Cytochrome C assembly protein | chr2:3287552-3292366 FORWARD LENGTH=2291
AT2G07683		| Symbols: | transposable element gene | chr2:3301883-3303367 FORWARD LENGTH=1485
AT2G07684		| Symbols: | unknown protein; Has 30201 Blast hits to 17322 proteins in 780 species: Archae - 12; Bacteria - 1396; Metazoa - 17338; Fungi - 3422; Plants - 5037; Viruses - 0; Other Eukaryotes - 2996 (source: NCBI BLink). | chr2:3262235-3262345 REVERSE LENGTH=111
AT2G07688		| Symbols: | pseudogene, similar to Photosystem Q(B) protein (32 kDa thylakoid membrane protein) (Photosystem II protein D1)., blastp match of 82% identity and 4.9e-79 P-value to SP|Q9MUW0|PSBA_MESVI Photosystem Q(B) protein (32 kDa thylakoid membrane protein) (Photosystem II protein D1). {Mesostigma viride} | chr2:3331570-3332664 REVERSE LENGTH=1095
AT2G07697		| Symbols: | transposable element gene | chr2:3354014-3357474 REVERSE LENGTH=3461
AT2G07698		| Symbols: | ATPase, F1 complex, alpha subunit protein | chr2:3361474-3364127 FORWARD LENGTH=2433
AT2G07715		| Symbols: | Nucleic acid-binding, OB-fold-like protein | chr2:3410597-3413161 FORWARD LENGTH=2170
AT2G07734		| Symbols: | Alpha-L RNA-binding motif/Ribosomal protein S4 family protein | chr2:3472305-3473692 REVERSE LENGTH=1388
AT2G07776		| Symbols: | unknown protein; BEST Arabidopsis thaliana protein match is: unknown protein (TAIR:ATMG00530.1); Has 35333 Blast hits to 34131 proteins in 2444 species: Archae - 798; Bacteria - 22429; Metazoa - 974; Fungi - 991; Plants - 531; Viruses - 0; Other Eukaryotes - 9610 (source: NCBI BLink). | chr2:3246019-3246901 REVERSE LENGTH=883
AT2G07779		| Symbols: | unknown protein; Has 35333 Blast hits to 34131 proteins in 2444 species: Archae - 798; Bacteria - 22429; Metazoa - 974; Fungi - 991; Plants - 531; Viruses - 0; Other Eukaryotes - 9610 (source: NCBI BLink). | chr2:3254777-3255370 REVERSE LENGTH=594
AT2G07785		| Symbols: | NADH dehydrogenase family protein | chr2:3348003-3348904 FORWARD LENGTH=902
AT2G07811		| Symbols: | pseudogene of mitochondrial protein | chr2:3313598-3314901 REVERSE LENGTH=1304
AT2G11520		| Symbols: CRCK3 | calmodulin-binding receptor-like cytoplasmic kinase 3 | chr2:4618581-4621576 FORWARD LENGTH=1968
AT2G13790		| Symbols: ATSERK4, SERK4, BKK1, BAK7 | somatic embryogenesis receptor-like kinase 4 | chr2:5741820-5746793 FORWARD LENGTH=2234
AT2G14720		| Symbols: VSR4, VSR2;1, BP80-2;1, MTV4 | vacuolar sorting receptor 4 | chr2:6300488-6304359 REVERSE LENGTH=2480
AT2G14878		| Symbols: | | chr2:6392167-6393042 FORWARD LENGTH=876
AT2G15040		| Symbols: AtRLP18, RLP18 | pseudogene, disease resistance protein-related, low similarity to disease resistance protein Cf-2.1 (Lycopersicon pimpinellifolium) GI:1184075; contains Pfam profile PF00560: Leucine Rich Repeat; blastp match of 38% identity and 4.4e-96 P-value to GP|1184075|gb|AAC15779.1||U42444 Cf-2.1 {Lycopersicon pimpinellifolium} | chr2:6507523-6508565 FORWARD LENGTH=1043
AT2G15042		| Symbols: | Leucine-rich repeat (LRR) family protein | chr2:6510165-6512637 FORWARD LENGTH=1859
AT2G15080		| Symbols: AtRLP19, RLP19 | receptor like protein 19 | chr2:6533687-6536995 FORWARD LENGTH=3206
AT2G15220		| Symbols: | Plant basic secretory protein (BSP) family protein | chr2:6608659-6609506 FORWARD LENGTH=848
AT2G15230		| Symbols: ATLIP1, LIP1 | lipase 1 | chr2:6612581-6615395 FORWARD LENGTH=1458
AT2G15390		| Symbols: FUT4, atfut4 | fucosyltransferase 4 | chr2:6709260-6711156 REVERSE LENGTH=1805
AT2G15480		| Symbols: UGT73B5 | UDP-glucosyl transferase 73B5 | chr2:6758681-6760633 FORWARD LENGTH=1772
AT2G15570		| Symbols: ATHM3, ATM3, TRX-M3, GAT1 | Thioredoxin superfamily protein | chr2:6791290-6792933 REVERSE LENGTH=819
AT2G16530		| Symbols: | 3-oxo-5-alpha-steroid 4-dehydrogenase family protein | chr2:7162989-7165323 REVERSE LENGTH=1427
AT2G16595		| Symbols: | Translocon-associated protein (TRAP), alpha subunit | chr2:7198127-7200297 FORWARD LENGTH=1203
AT2G16600		| Symbols: ROC3 | rotamase CYP 3 | chr2:7200807-7201574 FORWARD LENGTH=768
AT2G16700		| Symbols: ADF5, ATADF5 | actin depolymerizing factor 5 | chr2:7244608-7245741 FORWARD LENGTH=815
AT2G16760		| Symbols: | Calcium-dependent phosphotriesterase superfamily protein | chr2:7275700-7277233 FORWARD LENGTH=1134
AT2G17040		| Symbols: anac036, NAC036 | NAC domain containing protein 36 | chr2:7407123-7408270 FORWARD LENGTH=981
AT2G17120		| Symbols: LYM2 | lysm domain GPI-anchored protein 2 precursor | chr2:7459047-7460819 FORWARD LENGTH=1333
AT2G17200		| Symbols: DSK2 | ubiquitin family protein | chr2:7481881-7485240 REVERSE LENGTH=2058
AT2G17290		| Symbols: CPK6, ATCDPK3, ATCPK6 | Calcium-dependent protein kinase family protein | chr2:7516415-7519633 FORWARD LENGTH=2332
AT2G17420		| Symbols: NTRA, ATNTRA, NTR2 | NADPH-dependent thioredoxin reductase A | chr2:7564345-7566539 FORWARD LENGTH=1469
AT2G17440		| Symbols: PIRL5 | plant intracellular ras group-related LRR 5 | chr2:7571140-7573799 FORWARD LENGTH=2091
AT2G17450		| Symbols: RHA3A | RING-H2 finger A3A | chr2:7576474-7577300 REVERSE LENGTH=827
AT2G17570		| Symbols: | Undecaprenyl pyrophosphate synthetase family protein | chr2:7644053-7646254 FORWARD LENGTH=1413
AT2G17660		| Symbols: | RPM1-interacting protein 4 (RIN4) family protein | chr2:7673282-7673712 FORWARD LENGTH=431
AT2G17705		| Symbols: | unknown protein; FUNCTIONS IN: molecular_function unknown; INVOLVED IN: biological_process unknown; LOCATED IN: plasma membrane; EXPRESSED IN: cultured cell; BEST Arabidopsis thaliana protein match is: unknown protein (TAIR:AT4G08330.1); Has 135 Blast hits to 135 proteins in 32 species: Archae - 5; Bacteria - 29; Metazoa - 0; Fungi - 0; Plants - 91; Viruses - 0; Other Eukaryotes - 10…
AT2G17720		| Symbols: | 2-oxoglutarate (2OG) and Fe(II)-dependent oxygenase superfamily protein | chr2:7697336-7699568 FORWARD LENGTH=1339
AT2G17740		| Symbols: | Cysteine/Histidine-rich C1 domain family protein | chr2:7706896-7707861 REVERSE LENGTH=966
AT2G17760		| Symbols: | Eukaryotic aspartyl protease family protein | chr2:7713314-7716464 FORWARD LENGTH=1911
AT2G17840		| Symbols: ERD7 | Senescence/dehydration-associated protein-related | chr2:7755605-7757852 REVERSE LENGTH=1731
AT2G17880		| Symbols: | Chaperone DnaJ-domain superfamily protein | chr2:7766962-7767931 REVERSE LENGTH=970
AT2G18000		| Symbols: TAF14 | TBP-associated factor 14 | chr2:7829035-7830580 FORWARD LENGTH=807
AT2G18030		| Symbols: | Peptide methionine sulfoxide reductase family protein | chr2:7840108-7841823 FORWARD LENGTH=1191
AT2G18170		| Symbols: ATMPK7, MPK7 | MAP kinase 7 | chr2:7907804-7909923 REVERSE LENGTH=1695
AT2G18600		| Symbols: | Ubiquitin-conjugating enzyme family protein | chr2:8073200-8074982 REVERSE LENGTH=846
AT2G18670		| Symbols: | RING/U-box superfamily protein | chr2:8093220-8095729 FORWARD LENGTH=2072
AT2G18690		| Symbols: | unknown protein; FUNCTIONS IN: molecular_function unknown; INVOLVED IN: biological_process unknown; LOCATED IN: membrane; EXPRESSED IN: 17 plant structures; EXPRESSED DURING: 9 growth stages; CONTAINS InterPro DOMAIN/s: Protein of unknown function DUF975 (InterPro:IPR010380); BEST Arabidopsis thaliana protein match is: unknown protein (TAIR:AT2G18680.1); Has 213 Blast hits to 211 pro…
AT2G18700		| Symbols: ATTPS11, TPS11, ATTPSB | trehalose phosphatase/synthase 11 | chr2:8109043-8112010 FORWARD LENGTH=2800
AT2G18730		| Symbols: ATDGK3, DGK3 | diacylglycerol kinase 3 | chr2:8118830-8121925 FORWARD LENGTH=1849
AT2G18780		| Symbols: | F-box and associated interaction domains-containing protein | chr2:8136758-8138118 REVERSE LENGTH=1361
AT2G18840		| Symbols: | Integral membrane Yip1 family protein | chr2:8158198-8160091 FORWARD LENGTH=1179
AT2G18938		| Symbols: | unknown protein; FUNCTIONS IN: molecular_function unknown; INVOLVED IN: biological_process unknown; LOCATED IN: cellular_component unknown; Has 30201 Blast hits to 17322 proteins in 780 species: Archae - 12; Bacteria - 1396; Metazoa - 17338; Fungi - 3422; Plants - 5037; Viruses - 0; Other Eukaryotes - 2996 (source: NCBI BLink). | chr2:8202216-8202690 FORWARD LENGTH=475
AT2G19130		| Symbols: | S-locus lectin protein kinase family protein | chr2:8293682-8296275 FORWARD LENGTH=2594
AT2G19160		| Symbols: | Core-2/I-branching beta-1,6-N-acetylglucosaminyltransferase family protein | chr2:8309816-8314008 FORWARD LENGTH=2064
AT2G19180		| Symbols: | unknown protein; BEST Arabidopsis thaliana protein match is: unknown protein (TAIR:AT1G16840.1); Has 64 Blast hits to 64 proteins in 12 species: Archae - 0; Bacteria - 0; Metazoa - 0; Fungi - 0; Plants - 64; Viruses - 0; Other Eukaryotes - 0 (source: NCBI BLink). | chr2:8324716-8325965 FORWARD LENGTH=864
AT2G19190		| Symbols: FRK1 | FLG22-induced receptor-like kinase 1 | chr2:8326049-8329944 REVERSE LENGTH=2700
AT2G19350		| Symbols: | Eukaryotic protein of unknown function (DUF872) | chr2:8376202-8377343 FORWARD LENGTH=685
AT2G20130		| Symbols: LCV1 | like COV 1 | chr2:8690368-8692420 REVERSE LENGTH=1203
AT2G20142		| Symbols: | Toll-Interleukin-Resistance (TIR) domain family protein | chr2:8695374-8696643 FORWARD LENGTH=1032
AT2G20670		| Symbols: | Protein of unknown function (DUF506) | chr2:8911860-8913534 REVERSE LENGTH=1250
AT2G20760		| Symbols: | Clathrin light chain protein | chr2:8942763-8945244 REVERSE LENGTH=1669
AT2G20780		| Symbols: | Major facilitator superfamily protein | chr2:8947242-8949413 REVERSE LENGTH=2078
AT2G20820		| Symbols: | unknown protein; Has 44 Blast hits to 44 proteins in 13 species: Archae - 0; Bacteria - 0; Metazoa - 0; Fungi - 0; Plants - 44; Viruses - 0; Other Eukaryotes - 0 (source: NCBI BLink). | chr2:8964400-8965430 FORWARD LENGTH=596
AT2G21188		| Symbols: | other RNA | chr2:9079042-9079538 REVERSE LENGTH=370
AT2G21190		| Symbols: | ER lumen protein retaining receptor family protein | chr2:9080865-9082904 FORWARD LENGTH=1123
AT2G21350		| Symbols: | RNA-binding CRS1 / YhbY (CRM) domain protein | chr2:9136451-9137267 REVERSE LENGTH=669
AT2G21500		| Symbols: | RING/U-box superfamily protein | chr2:9207549-9210231 REVERSE LENGTH=1817
AT2G21550		| Symbols: | Bifunctional dihydrofolate reductase/thymidylate synthase | chr2:9227209-9230189 FORWARD LENGTH=1479
AT2G21850		| Symbols: | Cysteine/Histidine-rich C1 domain family protein | chr2:9315218-9318238 FORWARD LENGTH=2654
AT2G22370		| Symbols: | unknown protein; Has 127 Blast hits to 127 proteins in 48 species: Archae - 0; Bacteria - 0; Metazoa - 87; Fungi - 0; Plants - 39; Viruses - 0; Other Eukaryotes - 1 (source: NCBI BLink). | chr2:9500815-9502190 REVERSE LENGTH=976
AT2G22425		| Symbols: | Microsomal signal peptidase 12 kDa subunit (SPC12) | chr2:9514936-9515535 FORWARD LENGTH=516
AT2G22480		| Symbols: PFK5 | phosphofructokinase 5 | chr2:9545547-9548566 FORWARD LENGTH=1889
AT2G22500		| Symbols: UCP5, ATPUMP5, DIC1 | uncoupling protein 5 | chr2:9563224-9564751 REVERSE LENGTH=1528
AT2G22570		| Symbols: ATNIC1, NIC1 | nicotinamidase 1 | chr2:9589435-9590879 REVERSE LENGTH=937
AT2G22780		| Symbols: PMDH1 | peroxisomal NAD-malate dehydrogenase 1 | chr2:9689415-9692154 REVERSE LENGTH=1876
AT2G22840		| Symbols: AtGRF1, GRF1 | growth-regulating factor 1 | chr2:9728756-9731301 FORWARD LENGTH=1838
AT2G23170		| Symbols: GH3.3 | Auxin-responsive GH3 family protein | chr2:9863855-9866562 REVERSE LENGTH=2118
AT2G23320		| Symbols: WRKY15 | WRKY DNA-binding protein 15 | chr2:9924933-9926372 FORWARD LENGTH=1237
AT2G23680		| Symbols: | Cold acclimation protein WCOR413 family | chr2:10066163-10067455 FORWARD LENGTH=940
AT2G23770		| Symbols: | protein kinase family protein / peptidoglycan-binding LysM domain-containing protein | chr2:10120242-10122080 REVERSE LENGTH=1839
AT2G23810		| Symbols: TET8 | tetraspanin8 | chr2:10135605-10137561 REVERSE LENGTH=1285
AT2G23830		| Symbols: | PapD-like superfamily protein | chr2:10143646-10144511 FORWARD LENGTH=450
AT2G23945		| Symbols: | Eukaryotic aspartyl protease family protein | chr2:10185229-10186605 REVERSE LENGTH=1377
AT2G24160		| Symbols: | pseudogene, leucine rich repeat protein family, contains leucine rich-repeat domains Pfam:PF00560, INTERPRO:IPR001611; contains some similarity to Cf-4 (Lycopersicon hirsutum) gi|2808683|emb|CAA05268; blastp match of 37% identity and 8.4e-98 P-value to GP|2808683|emb|CAA05268.1||AJ002235 Cf-4 {Lycopersicon hirsutum} | chr2:10268008-10270612 REVERSE LENGTH=2605
AT2G24200		| Symbols: | Cytosol aminopeptidase family protein | chr2:10286806-10289555 REVERSE LENGTH=1879
AT2G24240		| Symbols: | BTB/POZ domain with WD40/YVTN repeat-like protein | chr2:10310648-10312328 FORWARD LENGTH=1681
AT2G24360		| Symbols: | Protein kinase superfamily protein | chr2:10364451-10366902 REVERSE LENGTH=1882
AT2G24550		| Symbols: | unknown protein; BEST Arabidopsis thaliana protein match is: unknown protein (TAIR:AT4G31510.1); Has 219 Blast hits to 219 proteins in 33 species: Archae - 0; Bacteria - 0; Metazoa - 16; Fungi - 2; Plants - 184; Viruses - 0; Other Eukaryotes - 17 (source: NCBI BLink). | chr2:10427856-10429222 REVERSE LENGTH=1113
AT2G25000		| Symbols: WRKY60, ATWRKY60 | WRKY DNA-binding protein 60 | chr2:10629737-10631413 FORWARD LENGTH=1209
AT2G25070		| Symbols: | Protein phosphatase 2C family protein | chr2:10663240-10665964 REVERSE LENGTH=1517
AT2G25190		| Symbols: | PPPDE putative thiol peptidase family protein | chr2:10733946-10735699 FORWARD LENGTH=1237
AT2G25200		| Symbols: | Plant protein of unknown function (DUF868) | chr2:10736483-10737654 REVERSE LENGTH=1172
AT2G25260		| Symbols: | unknown protein; FUNCTIONS IN: molecular_function unknown; INVOLVED IN: biological_process unknown; LOCATED IN: endomembrane system; BEST Arabidopsis thaliana protein match is: unknown protein (TAIR:AT5G25265.1); Has 35333 Blast hits to 34131 proteins in 2444 species: Archae - 798; Bacteria - 22429; Metazoa - 974; Fungi - 991; Plants - 531; Viruses - 0; Other Eukaryotes - 9610 (sourc…
AT2G25460		| Symbols: | CONTAINS InterPro DOMAIN/s: C2 calcium-dependent membrane targeting (InterPro:IPR000008); BEST Arabidopsis thaliana protein match is: unknown protein (TAIR:AT5G04860.1); Has 108 Blast hits to 69 proteins in 11 species: Archae - 0; Bacteria - 0; Metazoa - 0; Fungi - 0; Plants - 108; Viruses - 0; Other Eukaryotes - 0 (source: NCBI BLink). | chr2:10832754-10835483 REVERSE LENGTH=1802
AT2G25510		| Symbols: | unknown protein; Has 2 Blast hits to 2 proteins in 1 species: Archae - 0; Bacteria - 0; Metazoa - 0; Fungi - 0; Plants - 2; Viruses - 0; Other Eukaryotes - 0 (source: NCBI BLink). | chr2:10856399-10857156 FORWARD LENGTH=571
AT2G25520		| Symbols: | Drug/metabolite transporter superfamily protein | chr2:10860828-10862357 FORWARD LENGTH=1530
AT2G25735		| Symbols: | unknown protein; Has 31 Blast hits to 31 proteins in 9 species: Archae - 0; Bacteria - 0; Metazoa - 0; Fungi - 0; Plants - 31; Viruses - 0; Other Eukaryotes - 0 (source: NCBI BLink). | chr2:10975060-10975759 REVERSE LENGTH=700
AT2G26190		| Symbols: | calmodulin-binding family protein | chr2:11147639-11150510 REVERSE LENGTH=2022
AT2G26230		| Symbols: | uricase / urate oxidase / nodulin 35, putative | chr2:11164575-11167195 FORWARD LENGTH=1354
AT2G26240		| Symbols: | Transmembrane proteins 14C | chr2:11167257-11168473 REVERSE LENGTH=666
AT2G26440		| Symbols: | Plant invertase/pectin methylesterase inhibitor superfamily | chr2:11247383-11249493 FORWARD LENGTH=1754
AT2G26560		| Symbols: PLP2, PLA IIA, PLA2A | phospholipase A 2A | chr2:11293769-11295806 REVERSE LENGTH=1465
AT2G26600		| Symbols: | Glycosyl hydrolase superfamily protein | chr2:11316412-11318483 FORWARD LENGTH=1750
AT2G26970		| Symbols: | Polynucleotidyl transferase, ribonuclease H-like superfamily protein | chr2:11509721-11511914 REVERSE LENGTH=867
AT2G27020		| Symbols: PAG1 | 20S proteasome alpha subunit G1 | chr2:11528348-11530976 REVERSE LENGTH=1035
AT2G27260		| Symbols: | Late embryogenesis abundant (LEA) hydroxyproline-rich glycoprotein family | chr2:11669655-11670644 FORWARD LENGTH=990
AT2G27310		| Symbols: | F-box family protein | chr2:11683862-11684967 REVERSE LENGTH=1106
AT2G27580		| Symbols: | A20/AN1-like zinc finger family protein | chr2:11776411-11777529 REVERSE LENGTH=1002
AT2G27600		| Symbols: SKD1, VPS4, ATSKD1 | AAA-type ATPase family protein | chr2:11781038-11783992 FORWARD LENGTH=1758
AT2G27710		| Symbols: | 60S acidic ribosomal protein family | chr2:11816791-11817867 FORWARD LENGTH=683
AT2G28120		| Symbols: | Major facilitator superfamily protein | chr2:11985687-11987738 FORWARD LENGTH=2052
AT2G28140		| Symbols: | Protein of unknown function (DUF1635) | chr2:11994966-11996002 FORWARD LENGTH=955
AT2G28160		| Symbols: FIT1, ATBHLH029, FRU, BHLH029, ATBHLH29, ATFIT1 | FER-like regulator of iron uptake | chr2:12004708-12006122 FORWARD LENGTH=1176
AT2G28890		| Symbols: PLL4 | poltergeist like 4 | chr2:12405596-12408235 REVERSE LENGTH=2341
AT2G29020		| Symbols: | Rab5-interacting family protein | chr2:12469724-12471700 FORWARD LENGTH=819
AT2G29100		| Symbols: ATGLR2.9, GLR2.9 | glutamate receptor 2.9 | chr2:12501092-12504912 REVERSE LENGTH=2823
AT2G29110		| Symbols: ATGLR2.8, GLR2.8 | glutamate receptor 2.8 | chr2:12506880-12510552 REVERSE LENGTH=2844
AT2G29120		| Symbols: ATGLR2.7, GLR2.7 | glutamate receptor 2.7 | chr2:12511292-12515895 REVERSE LENGTH=3048
AT2G29400		| Symbols: TOPP1, PP1-AT | type one protein phosphatase 1 | chr2:12613081-12615399 REVERSE LENGTH=1404
AT2G29460		| Symbols: ATGSTU4, GST22, GSTU4 | glutathione S-transferase tau 4 | chr2:12626536-12627678 REVERSE LENGTH=906
AT2G29470		| Symbols: ATGSTU3, GST21, GSTU3 | glutathione S-transferase tau 3 | chr2:12628541-12629543 REVERSE LENGTH=856
AT2G29720		| Symbols: CTF2B | FAD/NAD(P)-binding oxidoreductase family protein | chr2:12700401-12702341 REVERSE LENGTH=1527
AT2G29750		| Symbols: UGT71C1 | UDP-glucosyl transferase 71C1 | chr2:12709727-12711696 FORWARD LENGTH=1970
AT2G29950		| Symbols: ELF4-L1 | ELF4-like 1 | chr2:12767585-12768435 FORWARD LENGTH=851
AT2G29990		| Symbols: NDA2 | alternative NAD(P)H dehydrogenase 2 | chr2:12793340-12795913 REVERSE LENGTH=1749
AT2G30020		| Symbols: | Protein phosphatase 2C family protein | chr2:12814410-12816088 FORWARD LENGTH=1402
AT2G30140		| Symbols: | UDP-Glycosyltransferase superfamily protein | chr2:12872134-12873820 FORWARD LENGTH=1560
AT2G30250		| Symbols: WRKY25, ATWRKY25 | WRKY DNA-binding protein 25 | chr2:12903236-12905198 REVERSE LENGTH=1608
AT2G30270		| Symbols: | Protein of unknown function (DUF567) | chr2:12907841-12909261 REVERSE LENGTH=939
AT2G30440		| Symbols: TPP | thylakoid processing peptide | chr2:12972877-12975497 FORWARD LENGTH=1860
AT2G30750		| Symbols: CYP71A12 | cytochrome P450, family 71, subfamily A, polypeptide 12 | chr2:13099336-13101413 REVERSE LENGTH=1686
AT2G30770		| Symbols: CYP71A13 | cytochrome P450, family 71, subfamily A, polypeptide 13 | chr2:13109794-13112011 REVERSE LENGTH=1632
AT2G30870		| Symbols: ATGSTF10, ERD13, ATGSTF4, GSTF10 | glutathione S-transferase PHI 10 | chr2:13141357-13142613 FORWARD LENGTH=1002
AT2G30942		| Symbols: | Protein of unknown function (DUF3317) | chr2:13170871-13172021 FORWARD LENGTH=439
AT2G31020		| Symbols: ORP1A | OSBP(oxysterol binding protein)-related protein 1A | chr2:13201668-13204821 FORWARD LENGTH=2422
AT2G31090		| Symbols: | unknown protein; FUNCTIONS IN: molecular_function unknown; INVOLVED IN: biological_process unknown; LOCATED IN: endomembrane system; EXPRESSED IN: 24 plant structures; EXPRESSED DURING: 13 growth stages; BEST Arabidopsis thaliana protein match is: unknown protein (TAIR:AT2G20562.1); Has 70 Blast hits to 70 proteins in 13 species: Archae - 0; Bacteria - 0; Metazoa - 0; Fungi - 0; Plan…
AT2G31110		| Symbols: | Plant protein of unknown function (DUF828) | chr2:13258329-13262099 REVERSE LENGTH=1316
AT2G31390		| Symbols: | pfkB-like carbohydrate kinase family protein | chr2:13383423-13386209 REVERSE LENGTH=1283
AT2G31800		| Symbols: | Integrin-linked protein kinase family | chr2:13520325-13523708 REVERSE LENGTH=1773
AT2G31870		| Symbols: TEJ | Poly (ADP-ribose) glycohydrolase (PARG) | chr2:13549999-13553843 REVERSE LENGTH=1734
AT2G31880		| Symbols: SOBIR1, EVR | Leucine-rich repeat protein kinase family protein | chr2:13554894-13556977 FORWARD LENGTH=2084
AT2G31990		| Symbols: | Exostosin family protein | chr2:13611351-13613573 REVERSE LENGTH=1611
AT2G32160		| Symbols: | S-adenosyl-L-methionine-dependent methyltransferases superfamily protein | chr2:13662213-13666269 FORWARD LENGTH=1553
AT2G32210		| Symbols: | unknown protein; BEST Arabidopsis thaliana protein match is: unknown protein (TAIR:AT2G32190.1); Has 214 Blast hits to 214 proteins in 21 species: Archae - 0; Bacteria - 0; Metazoa - 1; Fungi - 10; Plants - 203; Viruses - 0; Other Eukaryotes - 0 (source: NCBI BLink). | chr2:13677986-13678830 FORWARD LENGTH=583
AT2G32380		| Symbols: | Transmembrane protein 97, predicted | chr2:13746611-13747791 REVERSE LENGTH=749
AT2G32520		| Symbols: | alpha/beta-Hydrolases superfamily protein | chr2:13805519-13807536 REVERSE LENGTH=1118
AT2G32670		| Symbols: ATVAMP725, VAMP725 | vesicle-associated membrane protein 725 | chr2:13857877-13859774 FORWARD LENGTH=1350
AT2G32680		| Symbols: AtRLP23, RLP23 | receptor like protein 23 | chr2:13859769-13862614 REVERSE LENGTH=2846
AT2G32830		| Symbols: PHT5, PHT1;5 | phosphate transporter 1;5 | chr2:13927699-13929713 REVERSE LENGTH=1740
AT2G32920		| Symbols: ATPDIL2-3, PDI9, ATPDI9, PDIL2-3 | PDI-like 2-3 | chr2:13962318-13965472 REVERSE LENGTH=1573
AT2G33110		| Symbols: ATVAMP723, VAMP723 | vesicle-associated membrane protein 723 | chr2:14041038-14043358 REVERSE LENGTH=1379
AT2G33120		| Symbols: SAR1, VAMP722, ATVAMP722 | synaptobrevin-related protein 1 | chr2:14043469-14045543 REVERSE LENGTH=1188
AT2G33150		| Symbols: PKT3, PED1, KAT2 | peroxisomal 3-ketoacyl-CoA thiolase 3 | chr2:14047478-14051140 REVERSE LENGTH=1882
AT2G33490		| Symbols: | hydroxyproline-rich glycoprotein family protein | chr2:14183552-14187869 FORWARD LENGTH=2075
AT2G33580		| Symbols: | Protein kinase superfamily protein | chr2:14219623-14221861 REVERSE LENGTH=2239
AT2G33630		| Symbols: | NAD(P)-binding Rossmann-fold superfamily protein | chr2:14236833-14238793 REVERSE LENGTH=1620
AT2G33845		| Symbols: | Nucleic acid-binding, OB-fold-like protein | chr2:14317676-14319389 FORWARD LENGTH=1331
AT2G34250		| Symbols: | SecY protein transport family protein | chr2:14462059-14464862 FORWARD LENGTH=1912
AT2G34940		| Symbols: VSR5, VSR3;2, BP80-3;2 | VACUOLAR SORTING RECEPTOR 5 | chr2:14740468-14743417 FORWARD LENGTH=1989
AT2G35020		| Symbols: GlcNAc1pUT2 | N-acetylglucosamine-1-phosphate uridylyltransferase 2 | chr2:14756711-14760706 FORWARD LENGTH=1830
AT2G35736		| Symbols: | unknown protein; FUNCTIONS IN: molecular_function unknown; INVOLVED IN: biological_process unknown; LOCATED IN: endomembrane system; EXPRESSED IN: 22 plant structures; EXPRESSED DURING: 13 growth stages; BEST Arabidopsis thaliana protein match is: unknown protein (TAIR:AT4G25225.1). | chr2:15022582-15023364 REVERSE LENGTH=519
AT2G35810		| Symbols: | unknown protein; BEST Arabidopsis thaliana protein match is: unknown protein (TAIR:AT2G35830.2); Has 153 Blast hits to 153 proteins in 52 species: Archae - 0; Bacteria - 62; Metazoa - 0; Fungi - 0; Plants - 82; Viruses - 0; Other Eukaryotes - 9 (source: NCBI BLink). | chr2:15049150-15050323 FORWARD LENGTH=858
AT2G35930		| Symbols: PUB23 | plant U-box 23 | chr2:15082855-15084473 REVERSE LENGTH=1619
AT2G35980		| Symbols: YLS9, NHL10, ATNHL10 | Late embryogenesis abundant (LEA) hydroxyproline-rich glycoprotein family | chr2:15110588-15111471 FORWARD LENGTH=884
AT2G36300		| Symbols: | Integral membrane Yip1 family protein | chr2:15213022-15214272 REVERSE LENGTH=1251
AT2G36305		| Symbols: RCE1, ATFACE-2, ATFACE2, FACE2 | farnesylated protein-converting enzyme 2 | chr2:15214519-15216612 FORWARD LENGTH=1187
AT2G36330		| Symbols: | Uncharacterised protein family (UPF0497) | chr2:15233522-15235453 FORWARD LENGTH=1105
AT2G36580		| Symbols: | Pyruvate kinase family protein | chr2:15339122-15343086 FORWARD LENGTH=2020
AT2G37060		| Symbols: NF-YB8 | nuclear factor Y, subunit B8 | chr2:15576058-15577877 FORWARD LENGTH=870
AT2G37110		| Symbols: | PLAC8 family protein | chr2:15592552-15594014 FORWARD LENGTH=1154
AT2G37130		| Symbols: | Peroxidase superfamily protein | chr2:15597921-15600077 REVERSE LENGTH=1361
AT2G37195		| Symbols: | unknown protein; FUNCTIONS IN: molecular_function unknown; INVOLVED IN: biological_process unknown; LOCATED IN: endomembrane system; Has 23 Blast hits to 23 proteins in 10 species: Archae - 0; Bacteria - 0; Metazoa - 0; Fungi - 0; Plants - 23; Viruses - 0; Other Eukaryotes - 0 (source: NCBI BLink). | chr2:15620349-15621632 FORWARD LENGTH=591
AT2G37410		| Symbols: ATTIM17-2, TIM17, TIM17-2 | translocase inner membrane subunit 17-2 | chr2:15697842-15699275 REVERSE LENGTH=1162
AT2G37430		| Symbols: | C2H2 and C2HC zinc fingers superfamily protein | chr2:15706357-15707224 FORWARD LENGTH=868
AT2G37678		| Symbols: FHY1, PAT3, FRY1 | far-red elongated hypocotyl 1 | chr2:15801465-15802793 REVERSE LENGTH=930
AT2G37710		| Symbols: RLK | receptor lectin kinase | chr2:15814718-15817004 REVERSE LENGTH=2287
AT2G37750		| Symbols: | unknown protein; Has 21 Blast hits to 21 proteins in 7 species: Archae - 0; Bacteria - 0; Metazoa - 0; Fungi - 0; Plants - 21; Viruses - 0; Other Eukaryotes - 0 (source: NCBI BLink). | chr2:15830989-15831558 FORWARD LENGTH=570
AT2G37940		| Symbols: AtIPCS2 | Arabidopsis Inositol phosphorylceramide synthase 2 | chr2:15876750-15879655 FORWARD LENGTH=1581
AT2G37970		| Symbols: SOUL-1 | SOUL heme-binding family protein | chr2:15890972-15891843 FORWARD LENGTH=872
AT2G37980		| Symbols: | O-fucosyltransferase family protein | chr2:15894057-15897610 REVERSE LENGTH=2180
AT2G38000		| Symbols: | chaperone protein dnaJ-related | chr2:15903125-15905391 REVERSE LENGTH=1565
AT2G38180		| Symbols: | SGNH hydrolase-type esterase superfamily protein | chr2:15997114-15998906 FORWARD LENGTH=1167
AT2G38290		| Symbols: ATAMT2, AMT2;1, AMT2 | ammonium transporter 2 | chr2:16039475-16042383 REVERSE LENGTH=1717
AT2G38470		| Symbols: WRKY33, ATWRKY33 | WRKY DNA-binding protein 33 | chr2:16108361-16110766 FORWARD LENGTH=1902
AT2G38690		| Symbols: | unknown protein; Has 9 Blast hits to 7 proteins in 5 species: Archae - 0; Bacteria - 0; Metazoa - 4; Fungi - 2; Plants - 3; Viruses - 0; Other Eukaryotes - 0 (source: NCBI BLink). | chr2:16176631-16177754 REVERSE LENGTH=935
AT2G38790		| Symbols: | unknown protein; Has 21 Blast hits to 21 proteins in 5 species: Archae - 0; Bacteria - 0; Metazoa - 0; Fungi - 0; Plants - 19; Viruses - 0; Other Eukaryotes - 2 (source: NCBI BLink). | chr2:16214189-16215264 REVERSE LENGTH=1076
AT2G39050		| Symbols: | hydroxyproline-rich glycoprotein family protein | chr2:16303403-16305629 FORWARD LENGTH=1271
AT2G39200		| Symbols: MLO12, ATMLO12 | Seven transmembrane MLO family protein | chr2:16356148-16359813 REVERSE LENGTH=1854
AT2G39210		| Symbols: | Major facilitator superfamily protein | chr2:16366157-16368275 REVERSE LENGTH=1980
AT2G39270		| Symbols: | P-loop containing nucleoside triphosphate hydrolases superfamily protein | chr2:16399972-16401671 FORWARD LENGTH=1162
AT2G39400		| Symbols: | alpha/beta-Hydrolases superfamily protein | chr2:16452612-16454801 FORWARD LENGTH=1194
AT2G39420		| Symbols: | alpha/beta-Hydrolases superfamily protein | chr2:16460364-16463061 FORWARD LENGTH=1221
AT2G39518		| Symbols: | Uncharacterised protein family (UPF0497) | chr2:16495875-16496995 REVERSE LENGTH=737
AT2G39550		| Symbols: ATGGT-IB, GGB, PGGT-I | Prenyltransferase family protein | chr2:16501623-16504304 FORWARD LENGTH=1331
AT2G39650		| Symbols: | Protein of unknown function (DUF506) | chr2:16527792-16529407 REVERSE LENGTH=1311
AT2G39705		| Symbols: RTFL8, DVL11 | ROTUNDIFOLIA like 8 | chr2:16556856-16557577 FORWARD LENGTH=722
AT2G39840		| Symbols: TOPP4 | type one serine/threonine protein phosphatase 4 | chr2:16627258-16629289 FORWARD LENGTH=1443
AT2G39960		| Symbols: | Microsomal signal peptidase 25 kDa subunit (SPC25) | chr2:16681474-16683640 REVERSE LENGTH=920
AT2G39970		| Symbols: | Mitochondrial substrate carrier family protein | chr2:16683832-16686709 REVERSE LENGTH=1415
AT2G40000		| Symbols: HSPRO2, ATHSPRO2 | ortholog of sugar beet HS1 PRO-1 2 | chr2:16700510-16702028 REVERSE LENGTH=1519
AT2G40080		| Symbols: ELF4 | Protein of unknown function (DUF1313) | chr2:16734294-16734912 REVERSE LENGTH=619
AT2G40095		| Symbols: | Alpha/beta hydrolase related protein | chr2:16743023-16745144 FORWARD LENGTH=1217
AT2G40140		| Symbols: CZF1, ZFAR1, SZF2, ATSZF2 | zinc finger (CCCH-type) family protein | chr2:16772073-16774657 FORWARD LENGTH=2310
AT2G40200		| Symbols: | basic helix-loop-helix (bHLH) DNA-binding superfamily protein | chr2:16791098-16792090 FORWARD LENGTH=828
AT2G40410		| Symbols: | Staphylococcal nuclease homologue | chr2:16873399-16875396 FORWARD LENGTH=1290
AT2G40520		| Symbols: | Nucleotidyltransferase family protein | chr2:16923318-16925914 FORWARD LENGTH=1971
AT2G40600		| Symbols: | appr-1-p processing enzyme family protein | chr2:16946870-16948561 REVERSE LENGTH=940
AT2G40740		| Symbols: WRKY55, ATWRKY55 | WRKY DNA-binding protein 55 | chr2:16997177-16999277 FORWARD LENGTH=880
AT2G40750		| Symbols: WRKY54, ATWRKY54 | WRKY DNA-binding protein 54 | chr2:17000454-17002468 REVERSE LENGTH=1337
AT2G40830		| Symbols: RHC1A | RING-H2 finger C1A | chr2:17042652-17044859 FORWARD LENGTH=1468
AT2G40950		| Symbols: BZIP17 | Basic-leucine zipper (bZIP) transcription factor family protein | chr2:17087620-17090424 REVERSE LENGTH=2467
AT2G41090		| Symbols: | Calcium-binding EF-hand family protein | chr2:17135721-17136852 FORWARD LENGTH=912
AT2G41160		| Symbols: | Ubiquitin-associated (UBA) protein | chr2:17156029-17158880 REVERSE LENGTH=1342
AT2G41180		| Symbols: | VQ motif-containing protein | chr2:17165191-17166025 FORWARD LENGTH=835
AT2G41250		| Symbols: | Haloacid dehalogenase-like hydrolase (HAD) superfamily protein | chr2:17200659-17202618 REVERSE LENGTH=1143
AT2G41342		| Symbols: | unknown protein; FUNCTIONS IN: molecular_function unknown; INVOLVED IN: biological_process unknown; LOCATED IN: cellular_component unknown; Has 30201 Blast hits to 17322 proteins in 780 species: Archae - 12; Bacteria - 1396; Metazoa - 17338; Fungi - 3422; Plants - 5037; Viruses - 0; Other Eukaryotes - 2996 (source: NCBI BLink). | chr2:17230533-17231037 REVERSE LENGTH=505
AT2G41420		| Symbols: | proline-rich family protein | chr2:17266477-17268024 REVERSE LENGTH=765
AT2G41430		| Symbols: ERD15, LSR1, CID1 | dehydration-induced protein (ERD15) | chr2:17269232-17270537 FORWARD LENGTH=989
AT2G41490		| Symbols: GPT | UDP-glcnac-adolichol phosphate glcnac-1-p-transferase | chr2:17301695-17304211 FORWARD LENGTH=1544
AT2G41530		| Symbols: ATSFGH, SFGH | S-formylglutathione hydrolase | chr2:17323495-17325618 REVERSE LENGTH=1204
AT2G41730		| Symbols: | unknown protein; BEST Arabidopsis thaliana protein match is: unknown protein (TAIR:AT5G24640.1); Has 25 Blast hits to 25 proteins in 5 species: Archae - 0; Bacteria - 0; Metazoa - 0; Fungi - 0; Plants - 25; Viruses - 0; Other Eukaryotes - 0 (source: NCBI BLink). | chr2:17409463-17409937 FORWARD LENGTH=475
AT2G41800		| Symbols: | Protein of unknown function, DUF642 | chr2:17436529-17438040 REVERSE LENGTH=1290
AT2G41835		| Symbols: | zinc finger (C2H2 type, AN1-like) family protein | chr2:17457786-17459568 REVERSE LENGTH=1228
AT2G42230		| Symbols: | C-CAP/cofactor C-like domain-containing protein | chr2:17593411-17596629 REVERSE LENGTH=2067
AT2G42350		| Symbols: | RING/U-box superfamily protein | chr2:17639152-17639998 FORWARD LENGTH=847
AT2G42390		| Symbols: | protein kinase C substrate, heavy chain-related | chr2:17651253-17652588 REVERSE LENGTH=846
AT2G42790		| Symbols: CSY3 | citrate synthase 3 | chr2:17801471-17806049 REVERSE LENGTH=3249
AT2G42810		| Symbols: PAPP5, PP5 | protein phosphatase 5.2 | chr2:17811935-17816692 REVERSE LENGTH=2050
AT2G42950		| Symbols: | Magnesium transporter CorA-like family protein | chr2:17863819-17866487 FORWARD LENGTH=1826
AT2G43000		| Symbols: anac042, NAC042 | NAC domain containing protein 42 | chr2:17880615-17882636 REVERSE LENGTH=882
AT2G43070		| Symbols: SPPL3, ATSPPL3 | SIGNAL PEPTIDE PEPTIDASE-LIKE 3 | chr2:17910888-17914870 REVERSE LENGTH=2062
AT2G43080		| Symbols: AT-P4H-1 | P4H isoform 1 | chr2:17915561-17918754 FORWARD LENGTH=1201
AT2G43140		| Symbols: | basic helix-loop-helix (bHLH) DNA-binding superfamily protein | chr2:17931525-17935686 REVERSE LENGTH=1132
AT2G43320		| Symbols: | S-adenosyl-L-methionine-dependent methyltransferases superfamily protein | chr2:17996650-17999927 REVERSE LENGTH=1591
AT2G43350		| Symbols: ATGPX3, GPX3 | glutathione peroxidase 3 | chr2:18008642-18010600 REVERSE LENGTH=905
AT2G43420		| Symbols: | 3-beta hydroxysteroid dehydrogenase/isomerase family protein | chr2:18031268-18035098 REVERSE LENGTH=2073
AT2G43620		| Symbols: | Chitinase family protein | chr2:18093770-18095025 REVERSE LENGTH=1036
AT2G43790		| Symbols: ATMPK6, MPK6, MAPK6, ATMAPK6 | MAP kinase 6 | chr2:18138307-18140988 FORWARD LENGTH=1653
AT2G43940		| Symbols: ATHOL3, HOL3 | S-adenosyl-L-methionine-dependent methyltransferases superfamily protein | chr2:18195953-18197687 REVERSE LENGTH=842
AT2G44100		| Symbols: ATGDI1, AT-GDI1, GDI1 | guanosine nucleotide diphosphate dissociation inhibitor 1 | chr2:18241692-18246498 FORWARD LENGTH=3084
AT2G44180		| Symbols: MAP2A | methionine aminopeptidase 2A | chr2:18269243-18271860 REVERSE LENGTH=1600
AT2G44370		| Symbols: | Cysteine/Histidine-rich C1 domain family protein | chr2:18321994-18323121 REVERSE LENGTH=1128
AT2G44383		| Symbols: | Pseudogene of AT2G44400; DC1 domain-containing protein | chr2:18324980-18325291 FORWARD LENGTH=312
AT2G44400		| Symbols: | Cysteine/Histidine-rich C1 domain family protein | chr2:18327096-18327536 FORWARD LENGTH=441
AT2G44410		| Symbols: | RING/U-box superfamily protein | chr2:18328417-18330336 FORWARD LENGTH=1774
AT2G44420		| Symbols: | protein N-terminal asparagine amidohydrolase family protein | chr2:18330473-18332913 FORWARD LENGTH=1356
AT2G44520		| Symbols: COX10 | cytochrome c oxidase 10 | chr2:18379564-18381942 FORWARD LENGTH=1603
AT2G44660		| Symbols: | ALG6, ALG8 glycosyltransferase family | chr2:18420832-18422839 REVERSE LENGTH=1533
AT2G44790		| Symbols: UCC2 | uclacyanin 2 | chr2:18461906-18463309 REVERSE LENGTH=962
AT2G45010		| Symbols: | PLAC8 family protein | chr2:18567923-18569857 FORWARD LENGTH=1698
AT2G45070		| Symbols: SEC61 BETA | Preprotein translocase Sec, Sec61-beta subunit protein | chr2:18587082-18588259 REVERSE LENGTH=458
AT2G45140		| Symbols: PVA12 | plant VAP homolog 12 | chr2:18610806-18613290 FORWARD LENGTH=1262
AT2G45220		| Symbols: | Plant invertase/pectin methylesterase inhibitor superfamily | chr2:18644084-18646447 REVERSE LENGTH=1786
AT2G45510		| Symbols: CYP704A2 | cytochrome P450, family 704, subfamily A, polypeptide 2 | chr2:18753074-18755172 FORWARD LENGTH=1775
AT2G46150		| Symbols: | Late embryogenesis abundant (LEA) hydroxyproline-rich glycoprotein family | chr2:18961403-18962376 FORWARD LENGTH=974
AT2G46170		| Symbols: | Reticulon family protein | chr2:18965313-18967213 FORWARD LENGTH=1138
AT2G46330		| Symbols: AGP16, ATAGP16 | arabinogalactan protein 16 | chr2:19018509-19019255 REVERSE LENGTH=590
AT2G46370		| Symbols: JAR1, FIN219 | Auxin-responsive GH3 family protein | chr2:19033782-19036659 FORWARD LENGTH=2105
AT2G46400		| Symbols: WRKY46, ATWRKY46 | WRKY DNA-binding protein 46 | chr2:19043414-19044826 REVERSE LENGTH=1222
AT2G46430		| Symbols: ATCNGC3, CNGC3, CNGC3.C | cyclic nucleotide gated channel 3 | chr2:19058130-19061436 FORWARD LENGTH=2446
AT2G46440		| Symbols: ATCNGC11, CNGC11 | cyclic nucleotide-gated channels | chr2:19061861-19064881 FORWARD LENGTH=2340
AT2G46620		| Symbols: | P-loop containing nucleoside triphosphate hydrolases superfamily protein | chr2:19138801-19140747 REVERSE LENGTH=1947
AT2G47130		| Symbols: | NAD(P)-binding Rossmann-fold superfamily protein | chr2:19349536-19350539 REVERSE LENGTH=923
AT2G47170		| Symbols: ARF1A1C | Ras-related small GTP-binding family protein | chr2:19366623-19368840 FORWARD LENGTH=1036
AT2G47380		| Symbols: | Cytochrome c oxidase subunit Vc family protein | chr2:19440955-19442053 FORWARD LENGTH=422
AT2G48030		| Symbols: | DNAse I-like superfamily protein | chr2:19647523-19650148 REVERSE LENGTH=1788
AT3G01050		| Symbols: MUB1 | membrane-anchored ubiquitin-fold protein 1 precursor | chr3:13230-14675 FORWARD LENGTH=579
AT3G01080		| Symbols: WRKY58, ATWRKY58 | WRKY DNA-binding protein 58 | chr3:25507-27449 FORWARD LENGTH=1272
AT3G01170		| Symbols: | Ribosomal protein L34e superfamily protein | chr3:57641-58909 FORWARD LENGTH=1269
AT3G01202		| Symbols: | other RNA | chr3:69854-71415 FORWARD LENGTH=1248
AT3G01290		| Symbols: | SPFH/Band 7/PHB domain-containing membrane-associated protein family | chr3:88054-89422 REVERSE LENGTH=1122
AT3G01360		| Symbols: | Family of unknown function (DUF716) | chr3:137642-138799 REVERSE LENGTH=1158
AT3G01513		| Symbols: | unknown protein; CONTAINS InterPro DOMAIN/s: Protein of unknown function DUF1645 (InterPro:IPR012442); BEST Arabidopsis thaliana protein match is: unknown protein (TAIR:AT5G14730.1); Has 69 Blast hits to 69 proteins in 9 species: Archae - 0; Bacteria - 0; Metazoa - 0; Fungi - 0; Plants - 69; Viruses - 0; Other Eukaryotes - 0 (source: NCBI BLink). | chr3:201920-202740 REVERSE LENGTH=8…
AT3G01640		| Symbols: ATGLCAK, GLCAK | glucuronokinase G | chr3:239381-241443 FORWARD LENGTH=1371
AT3G01720		| Symbols: | unknown protein; FUNCTIONS IN: molecular_function unknown; INVOLVED IN: biological_process unknown; LOCATED IN: endomembrane system; EXPRESSED IN: 24 plant structures; EXPRESSED DURING: 13 growth stages; BEST Arabidopsis thaliana protein match is: unknown protein (TAIR:AT5G25265.1); Has 374 Blast hits to 211 proteins in 23 species: Archae - 0; Bacteria - 0; Metazoa - 0; Fungi - 0; Pl…
AT3G01850		| Symbols: | Aldolase-type TIM barrel family protein | chr3:300040-302038 REVERSE LENGTH=1024
AT3G02070		| Symbols: | Cysteine proteinases superfamily protein | chr3:360921-363429 FORWARD LENGTH=1142
AT3G02190		| Symbols: | Ribosomal protein L39 family protein | chr3:405816-406401 REVERSE LENGTH=404
AT3G02340		| Symbols: | RING/U-box superfamily protein | chr3:477003-478442 FORWARD LENGTH=1440
AT3G02360		| Symbols: | 6-phosphogluconate dehydrogenase family protein | chr3:481898-484147 FORWARD LENGTH=1828
AT3G02420		| Symbols: | unknown protein; FUNCTIONS IN: molecular_function unknown; INVOLVED IN: biological_process unknown; LOCATED IN: membrane; EXPRESSED IN: 25 plant structures; EXPRESSED DURING: 15 growth stages; CONTAINS InterPro DOMAIN/s: Uncharacterised protein family UPF0121 (InterPro:IPR005344); Has 72 Blast hits to 71 proteins in 25 species: Archae - 0; Bacteria - 0; Metazoa - 2; Fungi - 2; Plants…
AT3G02460		| Symbols: | Ypt/Rab-GAP domain of gyp1p superfamily protein | chr3:505434-508428 FORWARD LENGTH=1896
AT3G02520		| Symbols: GRF7, GF14 NU | general regulatory factor 7 | chr3:526437-528313 REVERSE LENGTH=1245
AT3G02550		| Symbols: LBD41 | LOB domain-containing protein 41 | chr3:536505-537998 REVERSE LENGTH=1382
AT3G02610		| Symbols: | Plant stearoyl-acyl-carrier-protein desaturase family protein | chr3:555626-557723 FORWARD LENGTH=1444
AT3G02740		| Symbols: | Eukaryotic aspartyl protease family protein | chr3:590448-593186 FORWARD LENGTH=1677
AT3G02770		| Symbols: | Ribonuclease E inhibitor RraA/Dimethylmenaquinone methyltransferase | chr3:600893-602259 REVERSE LENGTH=761
AT3G02800		| Symbols: | Tyrosine phosphatase family protein | chr3:606471-607886 REVERSE LENGTH=961
AT3G02840		| Symbols: | ARM repeat superfamily protein | chr3:618409-619686 FORWARD LENGTH=1278
AT3G03000		| Symbols: | EF hand calcium-binding protein family | chr3:677240-678084 FORWARD LENGTH=845
AT3G03020		| Symbols: | unknown protein; FUNCTIONS IN: molecular_function unknown; INVOLVED IN: biological_process unknown; LOCATED IN: chloroplast; EXPRESSED IN: 21 plant structures; EXPRESSED DURING: 13 growth stages; Has 5 Blast hits to 5 proteins in 1 species: Archae - 0; Bacteria - 0; Metazoa - 0; Fungi - 0; Plants - 5; Viruses - 0; Other Eukaryotes - 0 (source: NCBI BLink). | chr3:680944-681999 FORWAR…
AT3G03160		| Symbols: | FUNCTIONS IN: molecular_function unknown; INVOLVED IN: intracellular protein transport; LOCATED IN: endomembrane system, integral to membrane, endoplasmic reticulum; EXPRESSED IN: 23 plant structures; EXPRESSED DURING: 15 growth stages; CONTAINS InterPro DOMAIN/s: B-cell receptor-associated 31-like (InterPro:IPR008417); BEST Arabidopsis thaliana protein match is: unknown protein (TAI…
AT3G03310		| Symbols: ATLCAT3, LCAT3 | lecithin:cholesterol acyltransferase 3 | chr3:778568-781580 REVERSE LENGTH=1635
AT3G03560		| Symbols: | unknown protein; LOCATED IN: plasma membrane; EXPRESSED IN: 22 plant structures; EXPRESSED DURING: 13 growth stages; BEST Arabidopsis thaliana protein match is: unknown protein (TAIR:AT5G23490.1); Has 157 Blast hits to 146 proteins in 38 species: Archae - 3; Bacteria - 14; Metazoa - 8; Fungi - 0; Plants - 120; Viruses - 0; Other Eukaryotes - 12 (source: NCBI BLink). | chr3:852910-856…
AT3G03570		| Symbols: | Protein of unknown function (DUF3550/UPF0682) | chr3:856876-860469 FORWARD LENGTH=2325
AT3G03610		| Symbols: | ELMO/CED-12 family protein | chr3:868791-871812 FORWARD LENGTH=1251
AT3G03720		| Symbols: CAT4 | cationic amino acid transporter 4 | chr3:925612-929940 REVERSE LENGTH=2301
AT3G03855		| Symbols: | pseudogene of disease resistance protein | chr3:986948-990738 FORWARD LENGTH=3791
AT3G03870		| Symbols: | unknown protein; BEST Arabidopsis thaliana protein match is: unknown protein (TAIR:AT5G18130.1); Has 47 Blast hits to 47 proteins in 13 species: Archae - 0; Bacteria - 0; Metazoa - 2; Fungi - 0; Plants - 45; Viruses - 0; Other Eukaryotes - 0 (source: NCBI BLink). | chr3:995217-997410 FORWARD LENGTH=1334
AT3G03990		| Symbols: | alpha/beta-Hydrolases superfamily protein | chr3:1033768-1034906 FORWARD LENGTH=1139
AT3G04060		| Symbols: anac046, NAC046 | NAC domain containing protein 46 | chr3:1053366-1055163 REVERSE LENGTH=1487
AT3G04090		| Symbols: SIP1;1, SIP1A | small and basic intrinsic protein 1A | chr3:1072092-1074160 REVERSE LENGTH=1100
AT3G04120		| Symbols: GAPC, GAPC-1, GAPC1 | glyceraldehyde-3-phosphate dehydrogenase C subunit 1 | chr3:1080950-1083530 FORWARD LENGTH=1543
AT3G04181		| Symbols: | unknown protein; FUNCTIONS IN: molecular_function unknown; INVOLVED IN: biological_process unknown; LOCATED IN: cellular_component unknown; Has 30201 Blast hits to 17322 proteins in 780 species: Archae - 12; Bacteria - 1396; Metazoa - 17338; Fungi - 3422; Plants - 5037; Viruses - 0; Other Eukaryotes - 2996 (source: NCBI BLink). | chr3:1098839-1099452 FORWARD LENGTH=391
AT3G04210		| Symbols: | Disease resistance protein (TIR-NBS class) | chr3:1105963-1108069 REVERSE LENGTH=1940
AT3G04220		| Symbols: | Disease resistance protein (TIR-NBS-LRR class) family | chr3:1109118-1112188 REVERSE LENGTH=2604
AT3G04717		| Symbols: | Encodes a Wound-induced protein (WIP) family protein | chr3:1284851-1285293 REVERSE LENGTH=243
AT3G04720		| Symbols: PR4, HEL, PR-4 | pathogenesis-related 4 | chr3:1285524-1286562 REVERSE LENGTH=837
AT3G04930		| Symbols: | DNA-binding storekeeper protein-related transcriptional regulator | chr3:1362905-1364799 FORWARD LENGTH=1895
AT3G05200		| Symbols: ATL6 | RING/U-box superfamily protein | chr3:1476982-1478730 FORWARD LENGTH=1749
AT3G05320		| Symbols: | O-fucosyltransferase family protein | chr3:1513450-1514895 REVERSE LENGTH=1446
AT3G05360		| Symbols: AtRLP30, RLP30 | receptor like protein 30 | chr3:1530735-1533288 REVERSE LENGTH=2554
AT3G05420		| Symbols: ACBP4 | acyl-CoA binding protein 4 | chr3:1561778-1567318 FORWARD LENGTH=2380
AT3G05580		| Symbols: | Calcineurin-like metallo-phosphoesterase superfamily protein | chr3:1617847-1620120 REVERSE LENGTH=1596
AT3G05970		| Symbols: LACS6, ATLACS6 | long-chain acyl-CoA synthetase 6 | chr3:1786318-1791802 REVERSE LENGTH=2354
AT3G06050		| Symbols: PRXIIF, ATPRXIIF | peroxiredoxin IIF | chr3:1826073-1827861 REVERSE LENGTH=896
AT3G06170		| Symbols: | Serinc-domain containing serine and sphingolipid biosynthesis protein | chr3:1867415-1869948 FORWARD LENGTH=1545
AT3G06300		| Symbols: AT-P4H-2 | P4H isoform 2 | chr3:1907582-1909804 FORWARD LENGTH=1191
AT3G06540		| Symbols: REP, AthREP | Rab escort protein | chr3:2035003-2037788 REVERSE LENGTH=2016
AT3G06630		| Symbols: | protein kinase family protein | chr3:2070388-2073800 REVERSE LENGTH=2025
AT3G06860		| Symbols: MFP2, ATMFP2 | multifunctional protein 2 | chr3:2161869-2166349 FORWARD LENGTH=2575
AT3G07195		| Symbols: | RPM1-interacting protein 4 (RIN4) family protein | chr3:2288892-2290505 FORWARD LENGTH=941
AT3G07570		| Symbols: | Cytochrome b561/ferric reductase transmembrane with DOMON related domain | chr3:2418049-2420296 REVERSE LENGTH=1356
AT3G07580		| Symbols: | unknown protein; FUNCTIONS IN: molecular_function unknown; INVOLVED IN: biological_process unknown; LOCATED IN: chloroplast; EXPRESSED IN: 18 plant structures; EXPRESSED DURING: 12 growth stages; BEST Arabidopsis thaliana protein match is: unknown protein (TAIR:AT5G48335.1); Has 30201 Blast hits to 17322 proteins in 780 species: Archae - 12; Bacteria - 1396; Metazoa - 17338; Fungi - …
AT3G07600		| Symbols: | Heavy metal transport/detoxification superfamily protein | chr3:2424117-2425022 REVERSE LENGTH=725
AT3G07640		| Symbols: | unknown protein; Has 27 Blast hits to 27 proteins in 10 species: Archae - 0; Bacteria - 0; Metazoa - 0; Fungi - 0; Plants - 27; Viruses - 0; Other Eukaryotes - 0 (source: NCBI BLink). | chr3:2438132-2439883 FORWARD LENGTH=987
AT3G07680		| Symbols: | emp24/gp25L/p24 family/GOLD family protein | chr3:2455290-2456879 FORWARD LENGTH=1033
AT3G07690		| Symbols: | 6-phosphogluconate dehydrogenase family protein | chr3:2457108-2459552 FORWARD LENGTH=1699
AT3G07720		| Symbols: | Galactose oxidase/kelch repeat superfamily protein | chr3:2465365-2467233 FORWARD LENGTH=1264
AT3G07760		| Symbols: | Sterile alpha motif (SAM) domain-containing protein | chr3:2476367-2478215 FORWARD LENGTH=860
AT3G07780		| Symbols: OBE1 | Protein of unknown function (DUF1423) | chr3:2484469-2487024 FORWARD LENGTH=1933
AT3G07870		| Symbols: | F-box and associated interaction domains-containing protein | chr3:2510783-2512394 FORWARD LENGTH=1612
AT3G08650		| Symbols: | ZIP metal ion transporter family | chr3:2624461-2627450 REVERSE LENGTH=2309
AT3G08690		| Symbols: UBC11, ATUBC11 | ubiquitin-conjugating enzyme 11 | chr3:2641056-2642688 FORWARD LENGTH=835
AT3G08710		| Symbols: ATH9, TRX H9, TH9 | thioredoxin H-type 9 | chr3:2645195-2646497 FORWARD LENGTH=894
AT3G08720		| Symbols: ATPK19, ATPK2 | serine/threonine protein kinase 2 | chr3:2648512-2650985 REVERSE LENGTH=1999
AT3G08760		| Symbols: ATSIK | Protein kinase superfamily protein | chr3:2657918-2660889 REVERSE LENGTH=2147
AT3G08780		| Symbols: | unknown protein; FUNCTIONS IN: molecular_function unknown; INVOLVED IN: biological_process unknown; LOCATED IN: cellular_component unknown; EXPRESSED IN: male gametophyte, cultured cell; EXPRESSED DURING: L mature pollen stage, M germinated pollen stage; Has 129 Blast hits to 129 proteins in 38 species: Archae - 0; Bacteria - 0; Metazoa - 96; Fungi - 0; Plants - 31; Viruses - 0; Othe…
AT3G08870		| Symbols: | Concanavalin A-like lectin protein kinase family protein | chr3:2700355-2702581 REVERSE LENGTH=2227
AT3G09010		| Symbols: | Protein kinase superfamily protein | chr3:2749953-2752276 FORWARD LENGTH=1704
AT3G09020		| Symbols: | alpha 1,4-glycosyltransferase family protein | chr3:2753307-2754621 FORWARD LENGTH=1315
AT3G09030		| Symbols: | BTB/POZ domain-containing protein | chr3:2754782-2756507 FORWARD LENGTH=1726
AT3G09280		| Symbols: | unknown protein; FUNCTIONS IN: molecular_function unknown; INVOLVED IN: biological_process unknown; LOCATED IN: endomembrane system; EXPRESSED IN: root; Has 31 Blast hits to 31 proteins in 9 species: Archae - 0; Bacteria - 0; Metazoa - 0; Fungi - 0; Plants - 31; Viruses - 0; Other Eukaryotes - 0 (source: NCBI BLink). | chr3:2850920-2851258 REVERSE LENGTH=339
AT3G09350		| Symbols: Fes1A | Fes1A | chr3:2871045-2873312 FORWARD LENGTH=1466
AT3G09390		| Symbols: MT2A, ATMT-K, ATMT-1 | metallothionein 2A | chr3:2889486-2890229 REVERSE LENGTH=538
AT3G09405		| Symbols: | Pectinacetylesterase family protein | chr3:2894812-2897674 REVERSE LENGTH=1735
AT3G09490		| Symbols: | Tetratricopeptide repeat (TPR)-like superfamily protein | chr3:2915559-2916673 FORWARD LENGTH=1115
AT3G09520		| Symbols: ATEXO70H4, EXO70H4 | exocyst subunit exo70 family protein H4 | chr3:2923743-2925629 FORWARD LENGTH=1887
AT3G09570		| Symbols: | Lung seven transmembrane receptor family protein | chr3:2940446-2942109 FORWARD LENGTH=1664
AT3G09735		| Symbols: | S1FA-like DNA-binding protein | chr3:2986626-2987969 REVERSE LENGTH=521
AT3G09830		| Symbols: | Protein kinase superfamily protein | chr3:3016538-3018983 FORWARD LENGTH=1846
AT3G09840		| Symbols: CDC48, ATCDC48, CDC48A | cell division cycle 48 | chr3:3019340-3023052 FORWARD LENGTH=2804
AT3G09940		| Symbols: MDHAR, ATMDAR3, MDAR3, MDAR2 | monodehydroascorbate reductase | chr3:3056375-3059148 REVERSE LENGTH=1497
AT3G09960		| Symbols: | Calcineurin-like metallo-phosphoesterase superfamily protein | chr3:3061952-3063594 FORWARD LENGTH=1113
AT3G10500		| Symbols: anac053, NAC053 | NAC domain containing protein 53 | chr3:3271490-3274030 FORWARD LENGTH=2021
AT3G10640		| Symbols: VPS60.1 | SNF7 family protein | chr3:3323310-3325039 REVERSE LENGTH=1033
AT3G10800		| Symbols: BZIP28 | Basic-leucine zipper (bZIP) transcription factor family protein | chr3:3379254-3381621 FORWARD LENGTH=2291
AT3G10815		| Symbols: | RING/U-box superfamily protein | chr3:3384807-3386327 REVERSE LENGTH=846
AT3G10930		| Symbols: | unknown protein; FUNCTIONS IN: molecular_function unknown; INVOLVED IN: biological_process unknown; LOCATED IN: mitochondrion; EXPRESSED IN: 18 plant structures; EXPRESSED DURING: 9 growth stages; Has 1 Blast hits to 1 proteins in 1 species: Archae - 0; Bacteria - 0; Metazoa - 0; Fungi - 0; Plants - 1; Viruses - 0; Other Eukaryotes - 0 (source: NCBI BLink). | chr3:3420130-3420832 REV…
AT3G11010		| Symbols: AtRLP34, RLP34 | receptor like protein 34 | chr3:3450496-3453683 REVERSE LENGTH=2952
AT3G11020		| Symbols: DREB2B, DREB2 | DRE/CRT-binding protein 2B | chr3:3455355-3457214 FORWARD LENGTH=1434
AT3G11030		| Symbols: TBL32 | TRICHOME BIREFRINGENCE-LIKE 32 | chr3:3457227-3459380 REVERSE LENGTH=1509
AT3G11040		| Symbols: | Glycosyl hydrolase family 85 | chr3:3460143-3463312 FORWARD LENGTH=2106
AT3G11080		| Symbols: AtRLP35, RLP35 | receptor like protein 35 | chr3:3470440-3473312 FORWARD LENGTH=2873
AT3G11090		| Symbols: LBD21 | LOB domain-containing protein 21 | chr3:3475002-3475604 FORWARD LENGTH=603
AT3G11320		| Symbols: | Nucleotide-sugar transporter family protein | chr3:3546646-3548856 REVERSE LENGTH=1615
AT3G11340		| Symbols: | UDP-Glycosyltransferase superfamily protein | chr3:3556705-3558269 FORWARD LENGTH=1487
AT3G11402		| Symbols: | Cysteine/Histidine-rich C1 domain family protein | chr3:3573361-3578125 FORWARD LENGTH=3248
AT3G11440		| Symbols: ATMYB65, MYB65 | myb domain protein 65 | chr3:3602093-3605104 FORWARD LENGTH=2015
AT3G11650		| Symbols: NHL2 | NDR1/HIN1-like 2 | chr3:3676146-3677037 REVERSE LENGTH=892
AT3G11780		| Symbols: | MD-2-related lipid recognition domain-containing protein / ML domain-containing protein | chr3:3724134-3725592 REVERSE LENGTH=770
AT3G11820		| Symbols: SYP121, AT-SYR1, ATSYP121, SYR1, ATSYR1, PEN1 | syntaxin of plants 121 | chr3:3729305-3731116 REVERSE LENGTH=1524
AT3G11840		| Symbols: PUB24 | plant U-box 24 | chr3:3736400-3738257 REVERSE LENGTH=1598
AT3G11880		| Symbols: | Protein of unknown function DUF2359, transmembrane | chr3:3751660-3754060 FORWARD LENGTH=1707
AT3G12030		| Symbols: | Protein of unknown function DUF106, transmembrane | chr3:3834361-3835075 REVERSE LENGTH=715
AT3G12040		| Symbols: | DNA-3-methyladenine glycosylase (MAG) | chr3:3835129-3836833 REVERSE LENGTH=1037
AT3G12140		| Symbols: | Emsy N Terminus (ENT)/ plant Tudor-like domains-containing protein | chr3:3869069-3871713 REVERSE LENGTH=1535
AT3G12220		| Symbols: scpl16 | serine carboxypeptidase-like 16 | chr3:3896531-3899019 REVERSE LENGTH=1412
AT3G12290		| Symbols: | Amino acid dehydrogenase family protein | chr3:3919502-3921519 FORWARD LENGTH=1182
AT3G12300		| Symbols: | unknown protein; FUNCTIONS IN: molecular_function unknown; INVOLVED IN: biological_process unknown; LOCATED IN: endomembrane system; EXPRESSED IN: 23 plant structures; EXPRESSED DURING: 15 growth stages; CONTAINS InterPro DOMAIN/s: Protein of unknown function DUF667 (InterPro:IPR007714); Has 373 Blast hits to 371 proteins in 116 species: Archae - 0; Bacteria - 0; Metazoa - 213; Fungi…
AT3G12360		| Symbols: ITN1 | Ankyrin repeat family protein | chr3:3934078-3936694 FORWARD LENGTH=2040
AT3G12400		| Symbols: ELC, ATELC | Ubiquitin-conjugating enzyme/RWD-like protein | chr3:3944296-3945851 REVERSE LENGTH=1556
AT3G12510		| Symbols: | MADS-box family protein | chr3:3967095-3967822 FORWARD LENGTH=728
AT3G12620		| Symbols: | Protein phosphatase 2C family protein | chr3:4009275-4011399 REVERSE LENGTH=1711
AT3G12740		| Symbols: ALIS1 | ALA-interacting subunit 1 | chr3:4049515-4051775 FORWARD LENGTH=1491
AT3G12760		| Symbols: | CONTAINS InterPro DOMAIN/s: Defective-in-cullin neddylation protein (InterPro:IPR014764), Protein of unknown function DUF298 (InterPro:IPR005176), UBA-like (InterPro:IPR009060); BEST Arabidopsis thaliana protein match is: Domain of unknown function (DUF298) (TAIR:AT1G15860.2); Has 857 Blast hits to 855 proteins in 202 species: Archae - 0; Bacteria - 0; Metazoa - 482; Fungi - 154; Pla…
AT3G12830		| Symbols: | SAUR-like auxin-responsive protein family | chr3:4078651-4079608 REVERSE LENGTH=958
AT3G12910		| Symbols: | NAC (No Apical Meristem) domain transcriptional regulator superfamily protein | chr3:4109375-4110648 FORWARD LENGTH=954
AT3G13050		| Symbols: | Major facilitator superfamily protein | chr3:4176511-4179066 FORWARD LENGTH=1801
AT3G13080		| Symbols: ATMRP3, MRP3, ABCC3 | multidrug resistance-associated protein 3 | chr3:4195786-4201265 REVERSE LENGTH=4793
AT3G13090		| Symbols: ATMRP8, ABCC6, MRP8 | multidrug resistance-associated protein 8 | chr3:4203013-4208171 REVERSE LENGTH=4401
AT3G13235		| Symbols: | ubiquitin family protein | chr3:4271232-4274436 REVERSE LENGTH=1590
AT3G13310		| Symbols: | Chaperone DnaJ-domain superfamily protein | chr3:4310608-4311441 REVERSE LENGTH=834
AT3G13330		| Symbols: PA200 | proteasome activating protein 200 | chr3:4319647-4330061 REVERSE LENGTH=5608
AT3G13900		| Symbols: | ATPase E1-E2 type family protein / haloacid dehalogenase-like hydrolase family protein | chr3:4586151-4590681 FORWARD LENGTH=3732
AT3G13910		| Symbols: | Protein of unknown function (DUF3511) | chr3:4590919-4591483 REVERSE LENGTH=565
AT3G13950		| Symbols: | unknown protein; BEST Arabidopsis thaliana protein match is: unknown protein (TAIR:AT4G13266.1); Has 339 Blast hits to 265 proteins in 12 species: Archae - 0; Bacteria - 0; Metazoa - 0; Fungi - 0; Plants - 339; Viruses - 0; Other Eukaryotes - 0 (source: NCBI BLink). | chr3:4604149-4605425 FORWARD LENGTH=854
AT3G14050		| Symbols: RSH2, AT-RSH2, ATRSH2 | RELA/SPOT homolog 2 | chr3:4650757-4653914 REVERSE LENGTH=2675
AT3G14090		| Symbols: ATEXO70D3, EXO70D3 | exocyst subunit exo70 family protein D3 | chr3:4669253-4671575 REVERSE LENGTH=2238
AT3G14130		| Symbols: | Aldolase-type TIM barrel family protein | chr3:4685646-4688309 REVERSE LENGTH=1442
AT3G14280		| Symbols: | unknown protein; Has 51 Blast hits to 51 proteins in 13 species: Archae - 0; Bacteria - 0; Metazoa - 0; Fungi - 0; Plants - 51; Viruses - 0; Other Eukaryotes - 0 (source: NCBI BLink). | chr3:4761432-4762395 REVERSE LENGTH=757
AT3G14430		| Symbols: | unknown protein; FUNCTIONS IN: molecular_function unknown; INVOLVED IN: response to oxidative stress; LOCATED IN: mitochondrion; EXPRESSED IN: 23 plant structures; EXPRESSED DURING: 13 growth stages; Has 16 Blast hits to 16 proteins in 7 species: Archae - 0; Bacteria - 0; Metazoa - 0; Fungi - 0; Plants - 16; Viruses - 0; Other Eukaryotes - 0 (source: NCBI BLink). | chr3:4824196-48248…
AT3G14470		| Symbols: | NB-ARC domain-containing disease resistance protein | chr3:4857940-4861247 FORWARD LENGTH=3308
AT3G14700		| Symbols: | SART-1 family | chr3:4940318-4941398 FORWARD LENGTH=979
AT3G14710		| Symbols: | RNI-like superfamily protein | chr3:4941545-4943055 FORWARD LENGTH=1329
AT3G15040		| Symbols: | Protein of unknown function, DUF584 | chr3:5064704-5066690 REVERSE LENGTH=1667
AT3G15210		| Symbols: ATERF-4, ERF4, RAP2.5, ATERF4 | ethylene responsive element binding factor 4 | chr3:5121422-5122562 FORWARD LENGTH=1141
AT3G15260		| Symbols: | Protein phosphatase 2C family protein | chr3:5138696-5142644 FORWARD LENGTH=1277
AT3G15355		| Symbols: UBC25, PFU1 | ubiquitin-conjugating enzyme 25 | chr3:5183739-5186929 FORWARD LENGTH=2209
AT3G15356		| Symbols: | Legume lectin family protein | chr3:5174402-5175469 REVERSE LENGTH=1068
AT3G15390		| Symbols: SDE5 | silencing defective 5 | chr3:5196522-5198536 REVERSE LENGTH=1158
AT3G15518		| Symbols: | unknown protein; FUNCTIONS IN: molecular_function unknown; INVOLVED IN: biological_process unknown; LOCATED IN: cellular_component unknown; Has 30201 Blast hits to 17322 proteins in 780 species: Archae - 12; Bacteria - 1396; Metazoa - 17338; Fungi - 3422; Plants - 5037; Viruses - 0; Other Eukaryotes - 2996 (source: NCBI BLink). | chr3:5249112-5249754 FORWARD LENGTH=643
AT3G15534		| Symbols: | unknown protein; FUNCTIONS IN: molecular_function unknown; INVOLVED IN: biological_process unknown; LOCATED IN: cellular_component unknown; BEST Arabidopsis thaliana protein match is: unknown protein (TAIR:AT1G52855.1); Has 30201 Blast hits to 17322 proteins in 780 species: Archae - 12; Bacteria - 1396; Metazoa - 17338; Fungi - 3422; Plants - 5037; Viruses - 0; Other Eukaryotes - 299…
AT3G15580		| Symbols: ATG8I, APG8H | Ubiquitin-like superfamily protein | chr3:5273895-5275095 REVERSE LENGTH=623
AT3G15710		| Symbols: | Peptidase S24/S26A/S26B/S26C family protein | chr3:5323358-5324908 REVERSE LENGTH=872
AT3G15730		| Symbols: PLDALPHA1, PLD | phospholipase D alpha 1 | chr3:5330322-5333745 FORWARD LENGTH=2810
AT3G15760		| Symbols: | unknown protein; FUNCTIONS IN: molecular_function unknown; INVOLVED IN: biological_process unknown; LOCATED IN: endomembrane system; EXPRESSED IN: 22 plant structures; EXPRESSED DURING: 10 growth stages; BEST Arabidopsis thaliana protein match is: unknown protein (TAIR:AT1G52565.1); Has 42 Blast hits to 42 proteins in 10 species: Archae - 0; Bacteria - 0; Metazoa - 0; Fungi - 0; Plan…
AT3G15770		| Symbols: | unknown protein; BEST Arabidopsis thaliana protein match is: unknown protein (TAIR:AT5G25360.2); Has 143 Blast hits to 143 proteins in 25 species: Archae - 0; Bacteria - 0; Metazoa - 0; Fungi - 0; Plants - 136; Viruses - 0; Other Eukaryotes - 7 (source: NCBI BLink). | chr3:5340098-5341339 FORWARD LENGTH=757
AT3G16030		| Symbols: CES101 | lectin protein kinase family protein | chr3:5439609-5442802 FORWARD LENGTH=2553
AT3G16050		| Symbols: A37, ATPDX1.2, PDX1.2 | pyridoxine biosynthesis 1.2 | chr3:5443950-5445329 REVERSE LENGTH=1380
AT3G16510		| Symbols: | Calcium-dependent lipid-binding (CaLB domain) family protein | chr3:5616992-5618294 REVERSE LENGTH=1303
AT3G16530		| Symbols: | Legume lectin family protein | chr3:5624377-5625470 REVERSE LENGTH=1094
AT3G16565		| Symbols: | alanine-tRNA ligases;nucleic acid binding;ligases, forming aminoacyl-tRNA and related compounds;nucleotide binding;ATP binding | chr3:5639839-5642737 REVERSE LENGTH=1139
AT3G16720		| Symbols: ATL2, TL2 | TOXICOS EN LEVADURA 2 | chr3:5692738-5694127 FORWARD LENGTH=1390
AT3G16740		| Symbols: | F-box and associated interaction domains-containing protein | chr3:5699333-5700826 FORWARD LENGTH=1494
AT3G16760		| Symbols: | Tetratricopeptide repeat (TPR)-like superfamily protein | chr3:5703013-5705313 FORWARD LENGTH=1861
AT3G16990		| Symbols: | Haem oxygenase-like, multi-helical | chr3:5795834-5796850 REVERSE LENGTH=836
AT3G17000		| Symbols: UBC32 | ubiquitin-conjugating enzyme 32 | chr3:5797179-5799683 FORWARD LENGTH=1263
AT3G17240		| Symbols: mtLPD2 | lipoamide dehydrogenase 2 | chr3:5891660-5892216 REVERSE LENGTH=557
AT3G17365		| Symbols: | S-adenosyl-L-methionine-dependent methyltransferases superfamily protein | chr3:5946951-5948849 REVERSE LENGTH=996
AT3G17410		| Symbols: | Protein kinase superfamily protein | chr3:5955909-5959106 FORWARD LENGTH=1480
AT3G17690		| Symbols: ATCNGC19, CNGC19 | cyclic nucleotide gated channel 19 | chr3:6045002-6048488 FORWARD LENGTH=2719
AT3G17700		| Symbols: CNBT1, CNGC20, ATCNGC20 | cyclic nucleotide-binding transporter 1 | chr3:6048916-6052552 FORWARD LENGTH=2556
AT3G17810		| Symbols: PYD1 | pyrimidine 1 | chr3:6094098-6096566 FORWARD LENGTH=1739
AT3G17910		| Symbols: SURF1 | Surfeit locus 1 cytochrome c oxidase biogenesis protein | chr3:6133528-6136371 FORWARD LENGTH=1436
AT3G18250		| Symbols: | Putative membrane lipoprotein | chr3:6258067-6258417 REVERSE LENGTH=351
AT3G18410		| Symbols: | Complex I subunit NDUFS6 | chr3:6323162-6324579 FORWARD LENGTH=591
AT3G18690		| Symbols: MKS1 | MAP kinase substrate 1 | chr3:6429534-6430514 REVERSE LENGTH=981
AT3G18820		| Symbols: ATRABG3F, ATRAB7B, RAB71, RABG3F, RAB7B | RAB GTPase homolog G3F | chr3:6484068-6486247 FORWARD LENGTH=1061
AT3G18830		| Symbols: ATPLT5, PMT5, ATPMT5 | polyol/monosaccharide transporter 5 | chr3:6488862-6491273 REVERSE LENGTH=1822
AT3G19250		| Symbols: | Protein of unknown function (DUF677) | chr3:6666842-6668395 REVERSE LENGTH=1470
AT3G19290		| Symbols: ABF4 | ABRE binding factor 4 | chr3:6687140-6690123 FORWARD LENGTH=1805
AT3G19580		| Symbols: AZF2, ZF2 | zinc-finger protein 2 | chr3:6803166-6804233 REVERSE LENGTH=1068
AT3G19895		| Symbols: | RING/U-box superfamily protein | chr3:6917294-6921556 REVERSE LENGTH=2246
AT3G19930		| Symbols: STP4, ATSTP4 | sugar transporter 4 | chr3:6934773-6937120 FORWARD LENGTH=2099
AT3G19990		| Symbols: | unknown protein; INVOLVED IN: biological_process unknown; LOCATED IN: chloroplast stroma, chloroplast; EXPRESSED IN: 23 plant structures; EXPRESSED DURING: 13 growth stages; Has 118 Blast hits to 118 proteins in 41 species: Archae - 0; Bacteria - 42; Metazoa - 0; Fungi - 0; Plants - 56; Viruses - 0; Other Eukaryotes - 20 (source: NCBI BLink). | chr3:6965647-6967248 FORWARD LENGTH=1448
AT3G20250		| Symbols: APUM5, PUM5 | pumilio 5 | chr3:7058902-7063240 REVERSE LENGTH=3213
AT3G20410		| Symbols: CPK9 | calmodulin-domain protein kinase 9 | chr3:7116201-7119121 FORWARD LENGTH=2110
AT3G20510		| Symbols: | Transmembrane proteins 14C | chr3:7160677-7162206 FORWARD LENGTH=782
AT3G20600		| Symbols: NDR1 | Late embryogenesis abundant (LEA) hydroxyproline-rich glycoprotein family | chr3:7194846-7195736 FORWARD LENGTH=891
AT3G20660		| Symbols: AtOCT4, 4-Oct | organic cation/carnitine transporter4 | chr3:7225135-7228595 REVERSE LENGTH=1802
AT3G20920		| Symbols: | translocation protein-related | chr3:7328576-7330751 REVERSE LENGTH=1338
AT3G20960		| Symbols: CYP705A33 | cytochrome P450, family 705, subfamily A, polypeptide 33 | chr3:7345436-7347104 FORWARD LENGTH=1583
AT3G21140		| Symbols: | Pyridoxamine 5'-phosphate oxidase family protein | chr3:7409442-7412225 REVERSE LENGTH=1557
AT3G21220		| Symbols: ATMKK5, ATMAP2K_ALPHA, MAP2K_A, MKK5, ATMEK5, MEK5 | MAP kinase kinase 5 | chr3:7445757-7447351 FORWARD LENGTH=1595
AT3G21520		| Symbols: DMP1, AtDMP1 | DUF679 domain membrane protein 1 | chr3:7581959-7582793 FORWARD LENGTH=835
AT3G21630		| Symbols: CERK1, LYSM RLK1 | chitin elicitor receptor kinase 1 | chr3:7615385-7618581 REVERSE LENGTH=2063
AT3G21780		| Symbols: UGT71B6 | UDP-glucosyl transferase 71B6 | chr3:7675004-7676494 REVERSE LENGTH=1491
AT3G22060		| Symbols: | Receptor-like protein kinase-related family protein | chr3:7771016-7772340 FORWARD LENGTH=1011
AT3G22160		| Symbols: | VQ motif-containing protein | chr3:7817857-7818985 REVERSE LENGTH=1129
AT3G22231		| Symbols: PCC1 | pathogen and circadian controlled 1 | chr3:7845823-7846605 REVERSE LENGTH=545
AT3G22235		| Symbols: | BEST Arabidopsis thaliana protein match is: pathogen and circadian controlled 1 (TAIR:AT3G22231.1); Has 122 Blast hits to 122 proteins in 11 species: Archae - 0; Bacteria - 0; Metazoa - 0; Fungi - 0; Plants - 122; Viruses - 0; Other Eukaryotes - 0 (source: NCBI BLink). | chr3:7854419-7855791 REVERSE LENGTH=670
AT3G22460		| Symbols: OASA2 | O-acetylserine (thiol) lyase (OAS-TL) isoform A2 | chr3:7963537-7965907 FORWARD LENGTH=1157
AT3G22620		| Symbols: | Bifunctional inhibitor/lipid-transfer protein/seed storage 2S albumin superfamily protein | chr3:8008534-8009590 FORWARD LENGTH=868
AT3G22845		| Symbols: | emp24/gp25L/p24 family/GOLD family protein | chr3:8087307-8088747 FORWARD LENGTH=908
AT3G22886		| Symbols: MIR167A | MIR167A; miRNA | chr3:8108021-8108622 FORWARD LENGTH=602
AT3G22942		| Symbols: AGG2 | G-protein gamma subunit 2 | chr3:8134190-8136204 FORWARD LENGTH=1125
AT3G23010		| Symbols: AtRLP36, RLP36 | receptor like protein 36 | chr3:8174858-8176645 FORWARD LENGTH=1788
AT3G23110		| Symbols: AtRLP37, RLP37 | receptor like protein 37 | chr3:8222364-8224871 REVERSE LENGTH=2508
AT3G23120		| Symbols: AtRLP38, RLP38 | receptor like protein 38 | chr3:8227222-8229576 REVERSE LENGTH=2355
AT3G23200		| Symbols: | Uncharacterised protein family (UPF0497) | chr3:8281363-8282778 FORWARD LENGTH=930
AT3G23230		| Symbols: | Integrase-type DNA-binding superfamily protein | chr3:8289647-8290066 REVERSE LENGTH=420
AT3G23240		| Symbols: ERF1, ATERF1 | ethylene response factor 1 | chr3:8295644-8296604 FORWARD LENGTH=961
AT3G23280		| Symbols: XBAT35 | XB3 ortholog 5 in Arabidopsis thaliana | chr3:8321350-8324428 FORWARD LENGTH=1946
AT3G23400		| Symbols: FIB4 | Plastid-lipid associated protein PAP / fibrillin family protein | chr3:8376444-8378305 REVERSE LENGTH=1127
AT3G23550		| Symbols: | MATE efflux family protein | chr3:8448273-8450697 REVERSE LENGTH=1620
AT3G23560		| Symbols: ALF5 | MATE efflux family protein | chr3:8454116-8456681 REVERSE LENGTH=1772
AT3G23570		| Symbols: | alpha/beta-Hydrolases superfamily protein | chr3:8457778-8459691 REVERSE LENGTH=1077
AT3G23600		| Symbols: | alpha/beta-Hydrolases superfamily protein | chr3:8473775-8475858 FORWARD LENGTH=981
AT3G23870		| Symbols: | Protein of unknown function (DUF803) | chr3:8619192-8621907 FORWARD LENGTH=1553
AT3G24180		| Symbols: | Beta-glucosidase, GBA2 type family protein | chr3:8734634-8741725 REVERSE LENGTH=3626
AT3G24900		| Symbols: AtRLP39, RLP39 | receptor like protein 39 | chr3:9099183-9101837 REVERSE LENGTH=2655
AT3G24982		| Symbols: ATRLP40, RLP40 | receptor like protein 40 | chr3:9106000-9108937 REVERSE LENGTH=2905
AT3G25020		| Symbols: AtRLP42, RLP42 | receptor like protein 42 | chr3:9116868-9119540 REVERSE LENGTH=2673
AT3G25070		| Symbols: RIN4 | RPM1 interacting protein 4 | chr3:9132310-9134030 FORWARD LENGTH=1067
AT3G25220		| Symbols: FKBP15-1 | FK506-binding protein 15 kD-1 | chr3:9182616-9184679 FORWARD LENGTH=753
AT3G25400		| Symbols: | CONTAINS InterPro DOMAIN/s: NTP Pyrophosphohydrolase MazG-related, RS21-C6 (InterPro:IPR011394), EAR (InterPro:IPR009039), NTP pyrophosphohydrolase MazG, putative catalytic core (InterPro:IPR004518); Has 1123 Blast hits to 1121 proteins in 452 species: Archae - 22; Bacteria - 753; Metazoa - 81; Fungi - 3; Plants - 83; Viruses - 0; Other Eukaryotes - 181 (source: NCBI BLink). | chr3:9…
AT3G25510		| Symbols: | disease resistance protein (TIR-NBS-LRR class), putative | chr3:9260838-9268797 REVERSE LENGTH=5946
AT3G25540		| Symbols: LAG1 | TRAM, LAG1 and CLN8 (TLC) lipid-sensing domain containing protein | chr3:9274335-9276685 FORWARD LENGTH=1682
AT3G25545		| Symbols: | unknown protein; FUNCTIONS IN: molecular_function unknown; INVOLVED IN: biological_process unknown; LOCATED IN: cellular_component unknown; EXPRESSED IN: 23 plant structures; EXPRESSED DURING: 13 growth stages; Has 38 Blast hits to 38 proteins in 14 species: Archae - 0; Bacteria - 0; Metazoa - 0; Fungi - 0; Plants - 38; Viruses - 0; Other Eukaryotes - 0 (source: NCBI BLink). | chr3:9…
AT3G25597		| Symbols: | unknown protein; LOCATED IN: endomembrane system; BEST Arabidopsis thaliana protein match is: unknown protein (TAIR:AT1G26140.1); Has 35333 Blast hits to 34131 proteins in 2444 species: Archae - 798; Bacteria - 22429; Metazoa - 974; Fungi - 991; Plants - 531; Viruses - 0; Other Eukaryotes - 9610 (source: NCBI BLink). | chr3:9305922-9306766 FORWARD LENGTH=845
AT3G25600		| Symbols: | Calcium-binding EF-hand family protein | chr3:9307254-9307967 FORWARD LENGTH=714
AT3G25610		| Symbols: | ATPase E1-E2 type family protein / haloacid dehalogenase-like hydrolase family protein | chr3:9308942-9313353 REVERSE LENGTH=3609
AT3G25780		| Symbols: AOC3 | allene oxide cyclase 3 | chr3:9409290-9410567 FORWARD LENGTH=1007
AT3G25882		| Symbols: NIMIN-2 | NIM1-interacting 2 | chr3:9470417-9470950 REVERSE LENGTH=534
AT3G25990		| Symbols: | Homeodomain-like superfamily protein | chr3:9504677-9506787 REVERSE LENGTH=1372
AT3G26090		| Symbols: RGS1, ATRGS1 | G-protein coupled receptors;GTPase activators | chr3:9532748-9535629 FORWARD LENGTH=1734
AT3G26165		| Symbols: CYP71B18 | putative cytochrome P450. | chr3:9570418-9571979 REVERSE LENGTH=1424
AT3G26180		| Symbols: CYP71B20 | cytochrome P450, family 71, subfamily B, polypeptide 20 | chr3:9578217-9580086 REVERSE LENGTH=1792
AT3G26210		| Symbols: CYP71B23 | cytochrome P450, family 71, subfamily B, polypeptide 23 | chr3:9593132-9595243 REVERSE LENGTH=1744
AT3G26220		| Symbols: CYP71B3 | cytochrome P450, family 71, subfamily B, polypeptide 3 | chr3:9596077-9597833 REVERSE LENGTH=1642
AT3G26230		| Symbols: CYP71B24 | cytochrome P450, family 71, subfamily B, polypeptide 24 | chr3:9598005-9599959 REVERSE LENGTH=1759
AT3G26280		| Symbols: CYP71B4 | cytochrome P450, family 71, subfamily B, polypeptide 4 | chr3:9630200-9632009 REVERSE LENGTH=1712
AT3G26320		| Symbols: CYP71B36 | cytochrome P450, family 71, subfamily B, polypeptide 36 | chr3:9644383-9646064 REVERSE LENGTH=1503
AT3G26500		| Symbols: PIRL2 | plant intracellular ras group-related LRR 2 | chr3:9708109-9709964 REVERSE LENGTH=1522
AT3G26590		| Symbols: | MATE efflux family protein | chr3:9761700-9765315 REVERSE LENGTH=1786
AT3G26600		| Symbols: ARO4 | armadillo repeat only 4 | chr3:9769744-9772035 FORWARD LENGTH=2292
AT3G26740		| Symbols: CCL | CCR-like | chr3:9827801-9828680 FORWARD LENGTH=712
AT3G26830		| Symbols: PAD3, CYP71B15 | Cytochrome P450 superfamily protein | chr3:9887948-9889705 FORWARD LENGTH=1660
AT3G27000		| Symbols: ARP2, ATARP2, WRM | actin related protein 2 | chr3:9952563-9955941 REVERSE LENGTH=1551
AT3G27110		| Symbols: | Peptidase family M48 family protein | chr3:9997895-10000230 FORWARD LENGTH=1395
AT3G27560		| Symbols: ATN1 | Protein kinase superfamily protein | chr3:10210431-10213004 REVERSE LENGTH=1734
AT3G27890		| Symbols: NQR | NADPH:quinone oxidoreductase | chr3:10350656-10352033 REVERSE LENGTH=837
AT3G27940		| Symbols: LBD26 | LOB domain-containing protein 26 | chr3:10373251-10376461 FORWARD LENGTH=740
AT3G27997		| Symbols: | pseudogene of unknown protein | chr3:10400133-10401382 REVERSE LENGTH=1250
AT3G28100		| Symbols: | nodulin MtN21 /EamA-like transporter family protein | chr3:10456099-10460965 FORWARD LENGTH=1266
AT3G28210		| Symbols: PMZ, SAP12 | zinc finger (AN1-like) family protein | chr3:10520509-10521532 FORWARD LENGTH=946
AT3G28340		| Symbols: GATL10 | galacturonosyltransferase-like 10 | chr3:10588947-10590552 REVERSE LENGTH=1606
AT3G28450		| Symbols: | Leucine-rich repeat protein kinase family protein | chr3:10667262-10669377 FORWARD LENGTH=2116
AT3G28480		| Symbols: | Oxoglutarate/iron-dependent oxygenase | chr3:10676033-10678388 REVERSE LENGTH=1310
AT3G28540		| Symbols: | P-loop containing nucleoside triphosphate hydrolases superfamily protein | chr3:10694444-10696123 FORWARD LENGTH=1680
AT3G28580		| Symbols: | P-loop containing nucleoside triphosphate hydrolases superfamily protein | chr3:10715623-10717329 FORWARD LENGTH=1707
AT3G28690		| Symbols: | Protein kinase superfamily protein | chr3:10755039-10757868 FORWARD LENGTH=2468
AT3G28720		| Symbols: | unknown protein; FUNCTIONS IN: molecular_function unknown; INVOLVED IN: biological_process unknown; LOCATED IN: cellular_component unknown; EXPRESSED IN: 25 plant structures; EXPRESSED DURING: 13 growth stages; BEST Arabidopsis thaliana protein match is: unknown protein (TAIR:AT5G58100.1); Has 1610 Blast hits to 344 proteins in 85 species: Archae - 0; Bacteria - 567; Metazoa - 95; Fu…
AT3G28850		| Symbols: | Glutaredoxin family protein | chr3:10848669-10850122 FORWARD LENGTH=1454
AT3G28910		| Symbols: ATMYB30, MYB30 | myb domain protein 30 | chr3:10911157-10913190 FORWARD LENGTH=1592
AT3G28930		| Symbols: AIG2 | AIG2-like (avirulence induced gene) family protein | chr3:10959686-10960808 REVERSE LENGTH=797
AT3G28940		| Symbols: | AIG2-like (avirulence induced gene) family protein | chr3:10968100-10969387 REVERSE LENGTH=810
AT3G28950		| Symbols: | AIG2-like (avirulence induced gene) family protein | chr3:10976108-10977492 REVERSE LENGTH=871
AT3G29000		| Symbols: | Calcium-binding EF-hand family protein | chr3:11005779-11006414 FORWARD LENGTH=636
AT3G29034		| Symbols: | unknown protein; Has 7 Blast hits to 7 proteins in 3 species: Archae - 0; Bacteria - 0; Metazoa - 0; Fungi - 0; Plants - 7; Viruses - 0; Other Eukaryotes - 0 (source: NCBI BLink). | chr3:11030064-11030633 REVERSE LENGTH=570
AT3G29075		| Symbols: | glycine-rich protein | chr3:11051489-11052694 REVERSE LENGTH=1106
AT3G29170		| Symbols: | Eukaryotic protein of unknown function (DUF872) | chr3:11136006-11137849 REVERSE LENGTH=703
AT3G29240		| Symbols: | Protein of unknown function (DUF179) | chr3:11191601-11192986 FORWARD LENGTH=1251
AT3G29400		| Symbols: ATEXO70E1, EXO70E1 | exocyst subunit exo70 family protein E1 | chr3:11297283-11299620 REVERSE LENGTH=2338
AT3G29810		| Symbols: COBL2 | COBRA-like protein 2 precursor | chr3:11728113-11730239 FORWARD LENGTH=1506
AT3G30775		| Symbols: ERD5, PRODH, AT-POX, ATPOX, ATPDH, PRO1 | Methylenetetrahydrofolate reductase family protein | chr3:12448636-12451248 REVERSE LENGTH=1866
AT3G42790		| Symbols: AL3 | alfin-like 3 | chr3:14877958-14879781 REVERSE LENGTH=1086
AT3G43510		| Symbols: | transposable element gene | chr3:15403872-15405378 REVERSE LENGTH=1507
AT3G43670		| Symbols: | Copper amine oxidase family protein | chr3:15567099-15569901 FORWARD LENGTH=2276
AT3G44260		| Symbols: | Polynucleotidyl transferase, ribonuclease H-like superfamily protein | chr3:15952045-15953084 REVERSE LENGTH=1040
AT3G44300		| Symbols: NIT2, AtNIT2 | nitrilase 2 | chr3:15983311-15985535 FORWARD LENGTH=1423
AT3G44326		| Symbols: | F-box family protein | chr3:16000879-16002118 REVERSE LENGTH=1240
AT3G44340		| Symbols: CEF | clone eighty-four | chr3:16011621-16020254 REVERSE LENGTH=3723
AT3G44400		| Symbols: | Disease resistance protein (TIR-NBS-LRR class) family | chr3:16044687-16049701 REVERSE LENGTH=3469
AT3G44860		| Symbols: FAMT | farnesoic acid carboxyl-O-methyltransferase | chr3:16379633-16381070 FORWARD LENGTH=1234
AT3G44880		| Symbols: ACD1, LLS1, PAO | Pheophorbide a oxygenase family protein with Rieske [2Fe-2S] domain | chr3:16383595-16386312 FORWARD LENGTH=1985
AT3G45040		| Symbols: | phosphatidate cytidylyltransferase family protein | chr3:16472662-16475753 REVERSE LENGTH=1900
AT3G45060		| Symbols: ATNRT2.6, NRT2.6 | high affinity nitrate transporter 2.6 | chr3:16477561-16479482 REVERSE LENGTH=1835
AT3G45130		| Symbols: LAS1 | lanosterol synthase 1 | chr3:16512271-16517522 REVERSE LENGTH=2552
AT3G45260		| Symbols: | C2H2-like zinc finger protein | chr3:16596381-16598698 REVERSE LENGTH=1885
AT3G45290		| Symbols: MLO3, ATMLO3 | Seven transmembrane MLO family protein | chr3:16617544-16621370 FORWARD LENGTH=1587
AT3G45330		| Symbols: | Concanavalin A-like lectin protein kinase family protein | chr3:16632440-16634488 REVERSE LENGTH=2049
AT3G45410		| Symbols: | Concanavalin A-like lectin protein kinase family protein | chr3:16653899-16656013 REVERSE LENGTH=2115
AT3G45640		| Symbols: ATMPK3, MPK3, ATMAPK3 | mitogen-activated protein kinase 3 | chr3:16756770-16758698 FORWARD LENGTH=1483
AT3G45730		| Symbols: | unknown protein; Has 3 Blast hits to 3 proteins in 1 species: Archae - 0; Bacteria - 0; Metazoa - 0; Fungi - 0; Plants - 3; Viruses - 0; Other Eukaryotes - 0 (source: NCBI BLink). | chr3:16789980-16790582 FORWARD LENGTH=603
AT3G46280		| Symbols: | protein kinase-related | chr3:17005483-17008424 REVERSE LENGTH=1619
AT3G46385		| Symbols: | pseudogene of unknown protein | chr3:17065485-17066571 REVERSE LENGTH=1087
AT3G46440		| Symbols: UXS5 | UDP-XYL synthase 5 | chr3:17089045-17091875 REVERSE LENGTH=1424
AT3G46510		| Symbols: PUB13, ATPUB13 | plant U-box 13 | chr3:17123739-17126691 REVERSE LENGTH=2502
AT3G46620		| Symbols: | zinc finger (C3HC4-type RING finger) family protein | chr3:17178697-17180067 REVERSE LENGTH=1371
AT3G46668		| Symbols: | other RNA | chr3:17191668-17195280 FORWARD LENGTH=621
AT3G46690		| Symbols: | UDP-Glycosyltransferase superfamily protein | chr3:17197626-17199337 REVERSE LENGTH=1633
AT3G46930		| Symbols: | Protein kinase superfamily protein | chr3:17285643-17288032 FORWARD LENGTH=1844
AT3G47090		| Symbols: | Leucine-rich repeat protein kinase family protein | chr3:17341512-17344645 REVERSE LENGTH=3030
AT3G47380		| Symbols: | Plant invertase/pectin methylesterase inhibitor superfamily protein | chr3:17457795-17458570 FORWARD LENGTH=776
AT3G47570		| Symbols: | Leucine-rich repeat protein kinase family protein | chr3:17527507-17530929 FORWARD LENGTH=3318
AT3G47670		| Symbols: | Plant invertase/pectin methylesterase inhibitor superfamily protein | chr3:17574785-17575880 REVERSE LENGTH=1096
AT3G47810		| Symbols: MAG1 | Calcineurin-like metallo-phosphoesterase superfamily protein | chr3:17637122-17639691 REVERSE LENGTH=932
AT3G47820		| Symbols: PUB39 | PLANT U-BOX 39 | chr3:17644428-17646160 FORWARD LENGTH=1733
AT3G47833		| Symbols: | unknown protein; BEST Arabidopsis thaliana protein match is: unknown protein (TAIR:AT5G62575.2); Has 42 Blast hits to 42 proteins in 12 species: Archae - 0; Bacteria - 0; Metazoa - 0; Fungi - 0; Plants - 42; Viruses - 0; Other Eukaryotes - 0 (source: NCBI BLink). | chr3:17648623-17650140 FORWARD LENGTH=691
AT3G47950		| Symbols: AHA4, HA4 | H(+)-ATPase 4 | chr3:17692702-17697999 FORWARD LENGTH=3220
AT3G48020		| Symbols: | unknown protein; FUNCTIONS IN: molecular_function unknown; INVOLVED IN: biological_process unknown; LOCATED IN: chloroplast; EXPRESSED IN: 11 plant structures; EXPRESSED DURING: LP.04 four leaves visible, 4 anthesis; BEST Arabidopsis thaliana protein match is: unknown protein (TAIR:AT5G62865.1); Has 82 Blast hits to 82 proteins in 12 species: Archae - 0; Bacteria - 0; Metazoa - 0; Fu…
AT3G48080		| Symbols: | alpha/beta-Hydrolases superfamily protein | chr3:17752938-17755190 REVERSE LENGTH=2101
AT3G48090		| Symbols: EDS1, ATEDS1 | alpha/beta-Hydrolases superfamily protein | chr3:17755374-17757780 REVERSE LENGTH=2139
AT3G48100		| Symbols: ARR5, ATRR2, IBC6, RR5 | response regulator 5 | chr3:17758427-17760874 REVERSE LENGTH=1374
AT3G48140		| Symbols: | B12D protein | chr3:17778356-17779549 FORWARD LENGTH=632
AT3G48310		| Symbols: CYP71A22 | cytochrome P450, family 71, subfamily A, polypeptide 22 | chr3:17888101-17889814 FORWARD LENGTH=1629
AT3G48320		| Symbols: CYP71A21 | cytochrome P450, family 71, subfamily A, polypeptide 21 | chr3:17891134-17892847 FORWARD LENGTH=1623
AT3G48630		| Symbols: | unknown protein; BEST Arabidopsis thaliana protein match is: unknown protein (TAIR:AT3G44150.1); Has 64 Blast hits to 64 proteins in 15 species: Archae - 0; Bacteria - 0; Metazoa - 0; Fungi - 0; Plants - 64; Viruses - 0; Other Eukaryotes - 0 (source: NCBI BLink). | chr3:18018226-18018808 REVERSE LENGTH=421
AT3G48640		| Symbols: | unknown protein; FUNCTIONS IN: molecular_function unknown; INVOLVED IN: biological_process unknown; LOCATED IN: endomembrane system; EXPRESSED IN: 10 plant structures; EXPRESSED DURING: 10 growth stages; CONTAINS InterPro DOMAIN/s: Protein of unknown function DUF677 (InterPro:IPR007749); BEST Arabidopsis thaliana protein match is: Protein of unknown function (DUF677) (TAIR:AT5G66670.…
AT3G48650		| Symbols: | pseudogene, At14a-related protein, similar to At14a (GI:11994571 and GI:11994573) (Arabidopsis thaliana) | chr3:18024663-18026149 FORWARD LENGTH=1487
AT3G48760		| Symbols: | DHHC-type zinc finger family protein | chr3:18075794-18078291 FORWARD LENGTH=1746
AT3G48850		| Symbols: PHT3;2 | phosphate transporter 3;2 | chr3:18114526-18116499 REVERSE LENGTH=1404
AT3G48890		| Symbols: ATMP2, ATMAPR3, MSBP2, MAPR3 | membrane-associated progesterone binding protein 3 | chr3:18129601-18131573 FORWARD LENGTH=990
AT3G49110		| Symbols: PRX33, PRXCA, ATPRX33, ATPCA | peroxidase CA | chr3:18200664-18203142 FORWARD LENGTH=1365
AT3G49120		| Symbols: ATPERX34, PERX34, PRXCB, ATPCB, PRX34 | peroxidase CB | chr3:18207651-18210132 FORWARD LENGTH=1321
AT3G49160		| Symbols: | pyruvate kinase family protein | chr3:18221994-18224885 REVERSE LENGTH=2445
AT3G49350		| Symbols: | Ypt/Rab-GAP domain of gyp1p superfamily protein | chr3:18297406-18300189 REVERSE LENGTH=2220
AT3G49370		| Symbols: | Calcium-dependent protein kinase (CDPK) family protein | chr3:18304742-18307906 REVERSE LENGTH=1997
AT3G49530		| Symbols: ANAC062, NTL6, NAC062 | NAC domain containing protein 62 | chr3:18362443-18364913 REVERSE LENGTH=1802
AT3G49800		| Symbols: | BSD domain-containing protein | chr3:18471625-18473743 REVERSE LENGTH=1686
AT3G50140		| Symbols: | Plant protein of unknown function (DUF247) | chr3:18592401-18594564 REVERSE LENGTH=1693
AT3G50280		| Symbols: | HXXXD-type acyl-transferase family protein | chr3:18637854-18639185 FORWARD LENGTH=1332
AT3G50470		| Symbols: HR3, MLA10 | homolog of RPW8 3 | chr3:18729054-18730269 FORWARD LENGTH=841
AT3G50480		| Symbols: HR4 | homolog of RPW8 4 | chr3:18733068-18734388 FORWARD LENGTH=1030
AT3G50650		| Symbols: | GRAS family transcription factor | chr3:18806258-18808210 REVERSE LENGTH=1953
AT3G50810		| Symbols: | Uncharacterised protein family (UPF0497) | chr3:18888868-18890101 REVERSE LENGTH=736
AT3G50830		| Symbols: COR413-PM2, ATCOR413-PM2 | cold-regulated 413-plasma membrane 2 | chr3:18893845-18895497 REVERSE LENGTH=1018
AT3G50850		| Symbols: | Putative methyltransferase family protein | chr3:18901342-18902152 REVERSE LENGTH=811
AT3G50930		| Symbols: BCS1 | cytochrome BC1 synthesis | chr3:18929526-18931839 FORWARD LENGTH=2314
AT3G50940		| Symbols: | P-loop containing nucleoside triphosphate hydrolases superfamily protein | chr3:18933763-18935611 FORWARD LENGTH=1511
AT3G50950		| Symbols: ZAR1 | HOPZ-ACTIVATED RESISTANCE 1 | chr3:18935674-18938799 FORWARD LENGTH=2898
AT3G51000		| Symbols: | alpha/beta-Hydrolases superfamily protein | chr3:18945025-18946621 REVERSE LENGTH=1327
AT3G51130		| Symbols: | unknown protein; CONTAINS InterPro DOMAIN/s: Uncharacterised protein family UPF0183 (InterPro:IPR005373); Has 269 Blast hits to 265 proteins in 123 species: Archae - 0; Bacteria - 0; Metazoa - 131; Fungi - 82; Plants - 37; Viruses - 0; Other Eukaryotes - 19 (source: NCBI BLink). | chr3:18994141-18997589 FORWARD LENGTH=1571
AT3G51260		| Symbols: PAD1 | 20S proteasome alpha subunit PAD1 | chr3:19030995-19033064 FORWARD LENGTH=1162
AT3G51330		| Symbols: | Eukaryotic aspartyl protease family protein | chr3:19053368-19056224 REVERSE LENGTH=1774
AT3G51350		| Symbols: | Eukaryotic aspartyl protease family protein | chr3:19060322-19063510 REVERSE LENGTH=2012
AT3G51370		| Symbols: | Protein phosphatase 2C family protein | chr3:19069363-19072195 FORWARD LENGTH=1814
AT3G51430		| Symbols: YLS2, SSL5 | Calcium-dependent phosphotriesterase superfamily protein | chr3:19086465-19088110 FORWARD LENGTH=1400
AT3G51440		| Symbols: | Calcium-dependent phosphotriesterase superfamily protein | chr3:19089081-19090639 FORWARD LENGTH=1251
AT3G51450		| Symbols: | Calcium-dependent phosphotriesterase superfamily protein | chr3:19090947-19092509 FORWARD LENGTH=1298
AT3G51540		| Symbols: | unknown protein; BEST Arabidopsis thaliana protein match is: unknown protein (TAIR:AT3G08670.1); Has 22744 Blast hits to 9965 proteins in 783 species: Archae - 64; Bacteria - 2760; Metazoa - 8515; Fungi - 3864; Plants - 499; Viruses - 702; Other Eukaryotes - 6340 (source: NCBI BLink). | chr3:19115342-19117210 FORWARD LENGTH=1317
AT3G51660		| Symbols: | Tautomerase/MIF superfamily protein | chr3:19164063-19165247 REVERSE LENGTH=676
AT3G51670		| Symbols: | SEC14 cytosolic factor family protein / phosphoglyceride transfer family protein | chr3:19168850-19171150 FORWARD LENGTH=1594
AT3G51890		| Symbols: | Clathrin light chain protein | chr3:19249480-19250974 REVERSE LENGTH=1067
AT3G52060		| Symbols: | Core-2/I-branching beta-1,6-N-acetylglucosaminyltransferase family protein | chr3:19310532-19312286 REVERSE LENGTH=1668
AT3G52105		| Symbols: | unknown protein; FUNCTIONS IN: molecular_function unknown; INVOLVED IN: biological_process unknown; LOCATED IN: endomembrane system; Has 35333 Blast hits to 34131 proteins in 2444 species: Archae - 798; Bacteria - 22429; Metazoa - 974; Fungi - 991; Plants - 531; Viruses - 0; Other Eukaryotes - 9610 (source: NCBI BLink). | chr3:19323332-19323827 FORWARD LENGTH=496
AT3G52400		| Symbols: SYP122, ATSYP122 | syntaxin of plants 122 | chr3:19425634-19427141 REVERSE LENGTH=1336
AT3G52430		| Symbols: PAD4, ATPAD4 | alpha/beta-Hydrolases superfamily protein | chr3:19431371-19434403 FORWARD LENGTH=1932
AT3G52535		| Symbols: | other RNA | chr3:19487129-19487469 FORWARD LENGTH=341
AT3G52570		| Symbols: | alpha/beta-Hydrolases superfamily protein | chr3:19501130-19502999 FORWARD LENGTH=1227
AT3G52742		| Symbols: | other RNA | chr3:19547358-19549011 REVERSE LENGTH=1654
AT3G52800		| Symbols: | A20/AN1-like zinc finger family protein | chr3:19569311-19570682 FORWARD LENGTH=1129
AT3G53120		| Symbols: VPS37-1 | Modifier of rudimentary (Mod(r)) protein | chr3:19690571-19692578 REVERSE LENGTH=900
AT3G53230		| Symbols: | ATPase, AAA-type, CDC48 protein | chr3:19723351-19726672 FORWARD LENGTH=2696
AT3G53410		| Symbols: | RING/U-box superfamily protein | chr3:19800951-19802328 REVERSE LENGTH=1178
AT3G53490		| Symbols: | unknown protein; FUNCTIONS IN: molecular_function unknown; INVOLVED IN: biological_process unknown; LOCATED IN: endomembrane system; BEST Arabidopsis thaliana protein match is: unknown protein (TAIR:AT5G02720.1); Has 70 Blast hits to 70 proteins in 13 species: Archae - 0; Bacteria - 0; Metazoa - 0; Fungi - 0; Plants - 70; Viruses - 0; Other Eukaryotes - 0 (source: NCBI BLink). | chr3…
AT3G53780		| Symbols: ATRBL4, RBL4 | RHOMBOID-like protein 4 | chr3:19924568-19927026 REVERSE LENGTH=1724
AT3G53810		| Symbols: | Concanavalin A-like lectin protein kinase family protein | chr3:19932992-19935234 REVERSE LENGTH=2243
AT3G54020		| Symbols: AtIPCS1 | Arabidopsis Inositol phosphorylceramide synthase 1 | chr3:20005733-20008254 FORWARD LENGTH=1517
AT3G54100		| Symbols: | O-fucosyltransferase family protein | chr3:20034071-20037953 REVERSE LENGTH=2376
AT3G54150		| Symbols: | S-adenosyl-L-methionine-dependent methyltransferases superfamily protein | chr3:20050644-20052815 REVERSE LENGTH=1203
AT3G54270		| Symbols: | sucrose-6F-phosphate phosphohydrolase family protein | chr3:20087082-20089846 REVERSE LENGTH=1726
AT3G54620		| Symbols: ATBZIP25, BZO2H4, BZIP25 | basic leucine zipper 25 | chr3:20217897-20220410 REVERSE LENGTH=1469
AT3G54640		| Symbols: TSA1, TRP3 | tryptophan synthase alpha chain | chr3:20223148-20225523 REVERSE LENGTH=1342
AT3G54850		| Symbols: ATPUB14, PUB14 | plant U-box 14 | chr3:20321422-20324020 FORWARD LENGTH=2173
AT3G55560		| Symbols: AGF2, AHL15 | AT-hook protein of GA feedback 2 | chr3:20604616-20606380 REVERSE LENGTH=1588
AT3G55830		| Symbols: EPC1 | Nucleotide-diphospho-sugar transferases superfamily protein | chr3:20714946-20717443 FORWARD LENGTH=1470
AT3G55880		| Symbols: SUE4 | Alpha/beta hydrolase related protein | chr3:20736591-20737939 FORWARD LENGTH=1028
AT3G55910		| Symbols: | unknown protein; Has 4 Blast hits to 4 proteins in 2 species: Archae - 0; Bacteria - 0; Metazoa - 0; Fungi - 0; Plants - 4; Viruses - 0; Other Eukaryotes - 0 (source: NCBI BLink). | chr3:20742899-20743479 FORWARD LENGTH=488
AT3G55950		| Symbols: CCR3, ATCRR3 | CRINKLY4 related 3 | chr3:20753691-20756395 REVERSE LENGTH=2705
AT3G55980		| Symbols: SZF1, ATSZF1 | salt-inducible zinc finger 1 | chr3:20776295-20778842 FORWARD LENGTH=2153
AT3G56170		| Symbols: CAN | Ca-2+ dependent nuclease | chr3:20842145-20844476 FORWARD LENGTH=1440
AT3G56400		| Symbols: WRKY70, ATWRKY70 | WRKY DNA-binding protein 70 | chr3:20908928-20910481 REVERSE LENGTH=1111
AT3G56470		| Symbols: | F-box family protein | chr3:20934815-20936436 FORWARD LENGTH=1415
AT3G56500		| Symbols: | serine-rich protein-related | chr3:20943638-20943970 FORWARD LENGTH=333
AT3G56710		| Symbols: SIB1 | sigma factor binding protein 1 | chr3:21006750-21007565 REVERSE LENGTH=816
AT3G56740		| Symbols: | Ubiquitin-associated (UBA) protein | chr3:21015371-21018157 FORWARD LENGTH=1416
AT3G56790		| Symbols: | RNA splicing factor-related | chr3:21033835-21034455 REVERSE LENGTH=621
AT3G56880		| Symbols: | VQ motif-containing protein | chr3:21059915-21060965 FORWARD LENGTH=1051
AT3G57090		| Symbols: BIGYIN, FIS1A | Tetratricopeptide repeat (TPR)-like superfamily protein | chr3:21128530-21130189 FORWARD LENGTH=818
AT3G57100		| Symbols: | Protein of unknown function (DUF677) | chr3:21133013-21134482 REVERSE LENGTH=1470
AT3G57230		| Symbols: AGL16 | AGAMOUS-like 16 | chr3:21177423-21180932 FORWARD LENGTH=1180
AT3G57280		| Symbols: | Transmembrane proteins 14C | chr3:21193780-21195716 FORWARD LENGTH=1030
AT3G57330		| Symbols: ACA11 | autoinhibited Ca2+-ATPase 11 | chr3:21211456-21216375 REVERSE LENGTH=3277
AT3G57340		| Symbols: | Heat shock protein DnaJ, N-terminal with domain of unknown function (DUF1977) | chr3:21218973-21220485 FORWARD LENGTH=1407
AT3G57460		| Symbols: | catalytics;metal ion binding | chr3:21263086-21265797 REVERSE LENGTH=1071
AT3G57480		| Symbols: | zinc finger (C2H2 type, AN1-like) family protein | chr3:21277936-21279354 REVERSE LENGTH=1132
AT3G57680		| Symbols: | Peptidase S41 family protein | chr3:21381054-21383629 FORWARD LENGTH=1560
AT3G58380		| Symbols: | TRAF-like family protein | chr3:21597799-21599568 REVERSE LENGTH=1236
AT3G58600		| Symbols: | Adaptin ear-binding coat-associated protein 1 NECAP-1 | chr3:21668515-21671167 REVERSE LENGTH=1308
AT3G59080		| Symbols: | Eukaryotic aspartyl protease family protein | chr3:21836579-21838620 FORWARD LENGTH=2042
AT3G59500		| Symbols: | Integral membrane HRF1 family protein | chr3:21986541-21988326 FORWARD LENGTH=1071
AT3G59520		| Symbols: ATRBL13, RBL13 | RHOMBOID-like protein 13 | chr3:21991826-21993263 FORWARD LENGTH=1438
AT3G59660		| Symbols: | C2 domain-containing protein / GRAM domain-containing protein | chr3:22034171-22038658 REVERSE LENGTH=2214
AT3G59700		| Symbols: ATHLECRK, LECRK1, HLECRK | lectin-receptor kinase | chr3:22052133-22054275 FORWARD LENGTH=2143
AT3G59810		| Symbols: | Small nuclear ribonucleoprotein family protein | chr3:22096515-22097908 FORWARD LENGTH=625
AT3G59920		| Symbols: ATGDI2, GDI2 | RAB GDP dissociation inhibitor 2 | chr3:22134999-22138457 FORWARD LENGTH=1729
AT3G60120		| Symbols: BGLU27 | beta glucosidase 27 | chr3:22205947-22208952 FORWARD LENGTH=1809
AT3G60190		| Symbols: ADL4, ADLP2, EDR3, DRP1E, ADL1E, DL1E | DYNAMIN-like 1E | chr3:22244169-22247833 REVERSE LENGTH=2255
AT3G60420		| Symbols: | Phosphoglycerate mutase family protein | chr3:22334424-22335787 FORWARD LENGTH=912
AT3G60450		| Symbols: | Phosphoglycerate mutase family protein | chr3:22340957-22342315 FORWARD LENGTH=978
AT3G60640		| Symbols: ATG8G | Ubiquitin-like superfamily protein | chr3:22415835-22417158 FORWARD LENGTH=643
AT3G60690		| Symbols: | SAUR-like auxin-responsive protein family | chr3:22435121-22435949 FORWARD LENGTH=829
AT3G60710		| Symbols: | F-box family protein | chr3:22440198-22441472 FORWARD LENGTH=963
AT3G60800		| Symbols: | DHHC-type zinc finger family protein | chr3:22467173-22469592 REVERSE LENGTH=1556
AT3G61198		| Symbols: | other RNA | chr3:22655884-22656599 REVERSE LENGTH=622
AT3G61200		| Symbols: | Thioesterase superfamily protein | chr3:22657455-22658390 REVERSE LENGTH=751
AT3G61280		| Symbols: | Arabidopsis thaliana protein of unknown function (DUF821) | chr3:22680960-22683769 FORWARD LENGTH=1976
AT3G61540		| Symbols: | alpha/beta-Hydrolases superfamily protein | chr3:22773386-22775827 FORWARD LENGTH=1689
AT3G61560		| Symbols: | Reticulon family protein | chr3:22777829-22780191 FORWARD LENGTH=1026
AT3G61960		| Symbols: | Protein kinase superfamily protein | chr3:22941773-22945288 REVERSE LENGTH=2366
AT3G61990		| Symbols: OMTF3 | S-adenosyl-L-methionine-dependent methyltransferases superfamily protein | chr3:22957054-22958995 REVERSE LENGTH=1222
AT3G62370		| Symbols: | heme binding | chr3:23080759-23083282 FORWARD LENGTH=1164
AT3G62580		| Symbols: | Late embryogenesis abundant protein (LEA) family protein | chr3:23146828-23147951 FORWARD LENGTH=961
AT3G62590		| Symbols: | alpha/beta-Hydrolases superfamily protein | chr3:23147918-23150352 REVERSE LENGTH=2188
AT3G62650		| Symbols: | unknown protein; BEST Arabidopsis thaliana protein match is: unknown protein (TAIR:AT2G47485.1); Has 57 Blast hits to 57 proteins in 13 species: Archae - 0; Bacteria - 0; Metazoa - 0; Fungi - 0; Plants - 57; Viruses - 0; Other Eukaryotes - 0 (source: NCBI BLink). | chr3:23168469-23169187 FORWARD LENGTH=719
AT3G62780		| Symbols: | Calcium-dependent lipid-binding (CaLB domain) family protein | chr3:23221845-23222995 REVERSE LENGTH=1151
AT3G62830		| Symbols: UXS2, ATUXS2, AUD1 | NAD(P)-binding Rossmann-fold superfamily protein | chr3:23232386-23235567 FORWARD LENGTH=1705
AT3G63030		| Symbols: MBD4 | methyl-CPG-binding domain 4 | chr3:23295343-23296597 FORWARD LENGTH=784
AT3G63050		| Symbols: | unknown protein; BEST Arabidopsis thaliana protein match is: unknown protein (TAIR:AT2G48075.1); Has 30201 Blast hits to 17322 proteins in 780 species: Archae - 12; Bacteria - 1396; Metazoa - 17338; Fungi - 3422; Plants - 5037; Viruses - 0; Other Eukaryotes - 2996 (source: NCBI BLink). | chr3:23297891-23298389 REVERSE LENGTH=499
AT3G63080		| Symbols: ATGPX5, MEE42, GPX5 | glutathione peroxidase 5 | chr3:23309737-23311386 FORWARD LENGTH=1132
AT3G63210		| Symbols: MARD1 | Protein of unknown function (DUF581) | chr3:23353615-23355160 REVERSE LENGTH=1450
AT3G63270		| Symbols: | CONTAINS InterPro DOMAIN/s: Putative harbinger transposase-derived nuclease (InterPro:IPR006912); BEST Arabidopsis thaliana protein match is: PIF / Ping-Pong family of plant transposases (TAIR:AT3G55350.1); Has 30201 Blast hits to 17322 proteins in 780 species: Archae - 12; Bacteria - 1396; Metazoa - 17338; Fungi - 3422; Plants - 5037; Viruses - 0; Other Eukaryotes - 2996 (source: NC…
AT3G63310		| Symbols: BIL4 | Bax inhibitor-1 family protein | chr3:23387856-23388985 REVERSE LENGTH=905
AT3G63420		| Symbols: AGG1, ATAGG1, GG1 | Ggamma-subunit 1 | chr3:23417272-23418640 FORWARD LENGTH=643
AT4G00240		| Symbols: PLDBETA2 | phospholipase D beta 2 | chr4:106380-110718 REVERSE LENGTH=2784
AT4G00330		| Symbols: CRCK2 | calmodulin-binding receptor-like cytoplasmic kinase 2 | chr4:142601-144523 REVERSE LENGTH=1518
AT4G00630		| Symbols: KEA2 | K+ efflux antiporter 2 | chr4:261449-268031 REVERSE LENGTH=4006
AT4G00940		| Symbols: | Dof-type zinc finger DNA-binding family protein | chr4:403320-404810 REVERSE LENGTH=970
AT4G00955		| Symbols: | FUNCTIONS IN: molecular_function unknown; INVOLVED IN: biological_process unknown; LOCATED IN: endomembrane system; EXPRESSED IN: 14 plant structures; EXPRESSED DURING: 9 growth stages; CONTAINS InterPro DOMAIN/s: EGF-like (InterPro:IPR006210); BEST Arabidopsis thaliana protein match is: Protein kinase superfamily protein (TAIR:AT2G23450.1); Has 94 Blast hits to 88 proteins in 13 spe…
AT4G01010		| Symbols: ATCNGC13, CNGC13 | cyclic nucleotide-gated channel 13 | chr4:434569-437242 REVERSE LENGTH=2091
AT4G01320		| Symbols: ATSTE24, STE24 | Peptidase family M48 family protein | chr4:545796-549261 FORWARD LENGTH=1643
AT4G01360		| Symbols: | unknown protein; BEST Arabidopsis thaliana protein match is: Protein of unknown function (DUF793) (TAIR:AT1G01550.2); Has 99 Blast hits to 99 proteins in 25 species: Archae - 0; Bacteria - 10; Metazoa - 0; Fungi - 0; Plants - 89; Viruses - 0; Other Eukaryotes - 0 (source: NCBI BLink). | chr4:564760-566310 FORWARD LENGTH=1386
AT4G01370		| Symbols: ATMPK4, MPK4 | MAP kinase 4 | chr4:567095-569088 FORWARD LENGTH=1454
AT4G01480		| Symbols: AtPPa5, PPa5 | pyrophosphorylase 5 | chr4:626118-628055 FORWARD LENGTH=1033
AT4G01600		| Symbols: | GRAM domain family protein | chr4:693181-694340 FORWARD LENGTH=752
AT4G01610		| Symbols: | Cysteine proteinases superfamily protein | chr4:694695-697206 FORWARD LENGTH=1511
AT4G01700		| Symbols: | Chitinase family protein | chr4:732313-733510 REVERSE LENGTH=966
AT4G01710		| Symbols: CRK, ARPC5 | ARP2/3 complex 16 kDa subunit (p16-Arc) | chr4:735753-736604 FORWARD LENGTH=576
AT4G01720		| Symbols: WRKY47, AtWRKY47 | WRKY family transcription factor | chr4:744921-748554 FORWARD LENGTH=1833
AT4G01740		| Symbols: | Cysteine/Histidine-rich C1 domain family protein | chr4:753422-755456 FORWARD LENGTH=1959
AT4G01750		| Symbols: RGXT2 | rhamnogalacturonan xylosyltransferase 2 | chr4:756363-758590 FORWARD LENGTH=1501
AT4G01810		| Symbols: | Sec23/Sec24 protein transport family protein | chr4:776488-780355 REVERSE LENGTH=3121
AT4G01870		| Symbols: | tolB protein-related | chr4:808376-810446 REVERSE LENGTH=2071
AT4G01895		| Symbols: | systemic acquired resistance (SAR) regulator protein NIMIN-1-related | chr4:819957-820379 FORWARD LENGTH=423
AT4G01910		| Symbols: | Cysteine/Histidine-rich C1 domain family protein | chr4:824568-826685 REVERSE LENGTH=2118
AT4G01920		| Symbols: | Cysteine/Histidine-rich C1 domain family protein | chr4:828890-831200 REVERSE LENGTH=2311
AT4G02005		| Symbols: | Unknown gene | chr4:876908-879741 REVERSE LENGTH=1826
AT4G02080		| Symbols: ASAR1, ATSARA1C, ATSAR2, SAR2 | secretion-associated RAS super family 2 | chr4:921454-922777 FORWARD LENGTH=912
AT4G02220		| Symbols: | zinc finger (MYND type) family protein / programmed cell death 2 C-terminal domain-containing protein | chr4:976278-979163 FORWARD LENGTH=1713
AT4G02340		| Symbols: | alpha/beta-Hydrolases superfamily protein | chr4:1035681-1037615 FORWARD LENGTH=1228
AT4G02370		| Symbols: | Protein of unknown function, DUF538 | chr4:1042338-1043206 FORWARD LENGTH=869
AT4G02380		| Symbols: SAG21, AtLEA5 | senescence-associated gene 21 | chr4:1046204-1046997 REVERSE LENGTH=694
AT4G02410		| Symbols: | Concanavalin A-like lectin protein kinase family protein | chr4:1059889-1062153 REVERSE LENGTH=2265
AT4G02520		| Symbols: ATGSTF2, ATPM24.1, ATPM24, GST2, GSTF2 | glutathione S-transferase PHI 2 | chr4:1110452-1111660 REVERSE LENGTH=989
AT4G03030		| Symbols: | Galactose oxidase/kelch repeat superfamily protein | chr4:1335729-1337368 REVERSE LENGTH=1640
AT4G03080		| Symbols: BSL1 | BRI1 suppressor 1 (BSU1)-like 1 | chr4:1359655-1365475 REVERSE LENGTH=3235
AT4G03500		| Symbols: | Ankyrin repeat family protein | chr4:1553092-1556571 FORWARD LENGTH=2320
AT4G04220		| Symbols: AtRLP46, RLP46 | receptor like protein 46 | chr4:2033427-2035946 FORWARD LENGTH=2436
AT4G04293		| Symbols: | transposable element gene | chr4:2076832-2077361 FORWARD LENGTH=530
AT4G04490		| Symbols: CRK36 | cysteine-rich RLK (RECEPTOR-like protein kinase) 36 | chr4:2231957-2234638 REVERSE LENGTH=1977
AT4G04540		| Symbols: CRK39 | cysteine-rich RLK (RECEPTOR-like protein kinase) 39 | chr4:2259580-2262138 FORWARD LENGTH=1980
AT4G04910		| Symbols: NSF | AAA-type ATPase family protein | chr4:2489417-2495766 REVERSE LENGTH=2608
AT4G04925		| Symbols: | unknown protein; FUNCTIONS IN: molecular_function unknown; INVOLVED IN: biological_process unknown; LOCATED IN: mitochondrion; Has 35333 Blast hits to 34131 proteins in 2444 species: Archae - 798; Bacteria - 22429; Metazoa - 974; Fungi - 991; Plants - 531; Viruses - 0; Other Eukaryotes - 9610 (source: NCBI BLink). | chr4:2506163-2506786 FORWARD LENGTH=624
AT4G05020		| Symbols: NDB2 | NAD(P)H dehydrogenase B2 | chr4:2572621-2576595 FORWARD LENGTH=2253
AT4G05030		| Symbols: | Copper transport protein family | chr4:2576790-2577974 REVERSE LENGTH=333
AT4G05160		| Symbols: | AMP-dependent synthetase and ligase family protein | chr4:2664385-2666707 FORWARD LENGTH=1861
AT4G05530		| Symbols: IBR1, SDRA | indole-3-butyric acid response 1 | chr4:2816392-2818365 FORWARD LENGTH=1126
AT4G05590		| Symbols: | CONTAINS InterPro DOMAIN/s: Uncharacterised protein family UPF0041 (InterPro:IPR005336); BEST Arabidopsis thaliana protein match is: Uncharacterised protein family (UPF0041) (TAIR:AT4G22310.1); Has 30201 Blast hits to 17322 proteins in 780 species: Archae - 12; Bacteria - 1396; Metazoa - 17338; Fungi - 3422; Plants - 5037; Viruses - 0; Other Eukaryotes - 2996 (source: NCBI BLink). | …
AT4G07390		| Symbols: | Mannose-P-dolichol utilization defect 1 protein | chr4:4195680-4197571 FORWARD LENGTH=1032
AT4G07820		| Symbols: | CAP (Cysteine-rich secretory proteins, Antigen 5, and Pathogenesis-related 1 protein) superfamily protein | chr4:4636764-4637450 REVERSE LENGTH=687
AT4G08230		| Symbols: | glycine-rich protein | chr4:5187785-5189641 REVERSE LENGTH=671
AT4G08470		| Symbols: MAPKKK10, MEKK3 | MAPK/ERK kinase kinase 3 | chr4:5383852-5387058 REVERSE LENGTH=1881
AT4G08500		| Symbols: MEKK1, ATMEKK1, MAPKKK8, ARAKIN | MAPK/ERK kinase kinase 1 | chr4:5403753-5407301 REVERSE LENGTH=2490
AT4G08555		| Symbols: | unknown protein; FUNCTIONS IN: molecular_function unknown; INVOLVED IN: biological_process unknown; LOCATED IN: cellular_component unknown; EXPRESSED IN: cultured cell; Has 4 Blast hits to 4 proteins in 2 species: Archae - 0; Bacteria - 0; Metazoa - 0; Fungi - 0; Plants - 4; Viruses - 0; Other Eukaryotes - 0 (source: NCBI BLink). | chr4:5448133-5448523 FORWARD LENGTH=391
AT4G08770		| Symbols: Prx37 | Peroxidase superfamily protein | chr4:5598115-5600312 REVERSE LENGTH=1235
AT4G08850		| Symbols: | Leucine-rich repeat receptor-like protein kinase family protein | chr4:5636489-5640636 REVERSE LENGTH=3482
AT4G08930		| Symbols: ATAPRL6, APRL6 | APR-like 6 | chr4:5729192-5730850 FORWARD LENGTH=1333
AT4G08991		| Symbols: | Pseudogene of AT4G14145 | chr4:5770770-5771335 REVERSE LENGTH=384
AT4G09570		| Symbols: CPK4, ATCPK4 | calcium-dependent protein kinase 4 | chr4:6049517-6052335 FORWARD LENGTH=1700
AT4G09750		| Symbols: | NAD(P)-binding Rossmann-fold superfamily protein | chr4:6146690-6148814 FORWARD LENGTH=1165
AT4G10000		| Symbols: | Thioredoxin family protein | chr4:6260310-6263181 REVERSE LENGTH=1304
AT4G10110		| Symbols: | RNA-binding (RRM/RBD/RNP motifs) family protein | chr4:6309393-6310869 REVERSE LENGTH=795
AT4G10330		| Symbols: | glycine-rich protein | chr4:6406541-6407777 FORWARD LENGTH=1044
AT4G10840		| Symbols: | Tetratricopeptide repeat (TPR)-like superfamily protein | chr4:6656516-6659265 FORWARD LENGTH=2160
AT4G10960		| Symbols: UGE5 | UDP-D-glucose/UDP-D-galactose 4-epimerase 5 | chr4:6713557-6718550 REVERSE LENGTH=2827
AT4G11000		| Symbols: | Ankyrin repeat family protein | chr4:6731020-6732464 FORWARD LENGTH=1221
AT4G11170		| Symbols: | Disease resistance protein (TIR-NBS-LRR class) family | chr4:6811127-6817130 FORWARD LENGTH=3288
AT4G11260		| Symbols: ATSGT1B, ETA3, RPR1, EDM1, SGT1B | phosphatase-related | chr4:6851277-6853860 REVERSE LENGTH=1456
AT4G11280		| Symbols: ACS6, ATACS6 | 1-aminocyclopropane-1-carboxylic acid (acc) synthase 6 | chr4:6864097-6866116 FORWARD LENGTH=1753
AT4G11300		| Symbols: | Protein of unknown function (DUF793) | chr4:6872151-6873541 REVERSE LENGTH=1391
AT4G11360		| Symbols: RHA1B | RING-H2 finger A1B | chr4:6906014-6906759 FORWARD LENGTH=746
AT4G11370		| Symbols: RHA1A | RING-H2 finger A1A | chr4:6907674-6908386 FORWARD LENGTH=713
AT4G11600		| Symbols: ATGPX6, PHGPX, LSC803, GPX6 | glutathione peroxidase 6 | chr4:7009769-7011375 REVERSE LENGTH=996
AT4G11740		| Symbols: SAY1 | Ubiquitin-like superfamily protein | chr4:7071860-7075501 FORWARD LENGTH=2035
AT4G11840		| Symbols: PLDGAMMA3 | phospholipase D gamma 3 | chr4:7121965-7125882 REVERSE LENGTH=2788
AT4G11850		| Symbols: PLDGAMMA1, MEE54 | phospholipase D gamma 1 | chr4:7129123-7133200 REVERSE LENGTH=3069
AT4G11910		| Symbols: | INVOLVED IN: biological_process unknown; LOCATED IN: chloroplast; BEST Arabidopsis thaliana protein match is: non-yellowing 1 (TAIR:AT4G22920.1); Has 206 Blast hits to 202 proteins in 67 species: Archae - 0; Bacteria - 86; Metazoa - 0; Fungi - 0; Plants - 118; Viruses - 0; Other Eukaryotes - 2 (source: NCBI BLink). | chr4:7156252-7158042 FORWARD LENGTH=1202
AT4G12070		| Symbols: | unknown protein; INVOLVED IN: biological_process unknown; LOCATED IN: plasma membrane; EXPRESSED IN: 22 plant structures; EXPRESSED DURING: 13 growth stages; Has 30201 Blast hits to 17322 proteins in 780 species: Archae - 12; Bacteria - 1396; Metazoa - 17338; Fungi - 3422; Plants - 5037; Viruses - 0; Other Eukaryotes - 2996 (source: NCBI BLink). | chr4:7231822-7234501 FORWARD LENGTH=…
AT4G12230		| Symbols: | alpha/beta-Hydrolases superfamily protein | chr4:7284519-7287542 FORWARD LENGTH=1499
AT4G12290		| Symbols: | Copper amine oxidase family protein | chr4:7304405-7307138 FORWARD LENGTH=2420
AT4G13395		| Symbols: DVL10, RTFL12 | ROTUNDIFOLIA like 12 | chr4:7785687-7786113 REVERSE LENGTH=427
AT4G13510		| Symbols: AMT1;1, ATAMT1, ATAMT1;1 | ammonium transporter 1;1 | chr4:7858183-7859918 FORWARD LENGTH=1736
AT4G13615		| Symbols: | Uncharacterised protein family SERF | chr4:7924326-7925140 FORWARD LENGTH=366
AT4G13810		| Symbols: AtRLP47, RLP47 | receptor like protein 47 | chr4:8005062-8007287 REVERSE LENGTH=2226
AT4G13900		| Symbols: AtRLP49, RLP49 | pseudogene, similar to NL0D, contains leucine rich-repeat domains Pfam:PF00560, INTERPRO:IPR001611; similar to Cf-4A protein (Lycopersicon esculentum) gi|3097197|emb|CAA73187; blastp match of 33% identity and 2.9e-93 P-value to GP|4235641|gb|AAD13301.1||AF119040 NL0D {Lycopersicon esculentum} | chr4:8035714-8041207 FORWARD LENGTH=5494
AT4G14020		| Symbols: | Rapid alkalinization factor (RALF) family protein | chr4:8095215-8095736 REVERSE LENGTH=522
AT4G14110		| Symbols: COP9, CSN8, FUS7, EMB143 | COP9 signalosome, subunit CSN8 | chr4:8132886-8134920 REVERSE LENGTH=810
AT4G14220		| Symbols: RHF1A | RING-H2 group F1A | chr4:8195881-8198562 FORWARD LENGTH=1569
AT4G14365		| Symbols: XBAT34 | XB3 ortholog 4 in Arabidopsis thaliana | chr4:8271464-8273765 REVERSE LENGTH=1407
AT4G14370		| Symbols: | Disease resistance protein (TIR-NBS-LRR class) family | chr4:8279641-8283263 REVERSE LENGTH=3220
AT4G14390		| Symbols: | Ankyrin repeat family protein | chr4:8289644-8292083 FORWARD LENGTH=2085
AT4G14400		| Symbols: ACD6 | ankyrin repeat family protein | chr4:8294446-8298602 FORWARD LENGTH=2354
AT4G14450		| Symbols: | unknown protein; LOCATED IN: chloroplast; BEST Arabidopsis thaliana protein match is: unknown protein (TAIR:AT3G23170.1); Has 74 Blast hits to 74 proteins in 6 species: Archae - 0; Bacteria - 0; Metazoa - 0; Fungi - 0; Plants - 74; Viruses - 0; Other Eukaryotes - 0 (source: NCBI BLink). | chr4:8309474-8310058 FORWARD LENGTH=585
AT4G14500		| Symbols: | Polyketide cyclase/dehydrase and lipid transport superfamily protein | chr4:8334176-8337273 FORWARD LENGTH=1768
AT4G14630		| Symbols: GLP9 | germin-like protein 9 | chr4:8392841-8393813 FORWARD LENGTH=881
AT4G14716		| Symbols: ATARD1, ARD1 | acireductone dioxygenase 1 | chr4:8430207-8431945 REVERSE LENGTH=934
AT4G14800		| Symbols: PBD2 | 20S proteasome beta subunit D2 | chr4:8500287-8502229 FORWARD LENGTH=882
AT4G15070		| Symbols: | Cysteine/Histidine-rich C1 domain family protein | chr4:8603424-8606141 REVERSE LENGTH=2670
AT4G15165		| Symbols: | N-terminal nucleophile aminohydrolases (Ntn hydrolases) superfamily protein | chr4:8648832-8650382 FORWARD LENGTH=908
AT4G15240		| Symbols: | Protein of unknown function (DUF604) | chr4:8703075-8705378 REVERSE LENGTH=1815
AT4G15270		| Symbols: | glucosyltransferase-related | chr4:8716601-8717796 REVERSE LENGTH=1138
AT4G15280		| Symbols: UGT71B5 | UDP-glucosyl transferase 71B5 | chr4:8719182-8720618 FORWARD LENGTH=1437
AT4G15417		| Symbols: ATRTL1, RTL1 | RNAse II-like 1 | chr4:8821717-8823076 FORWARD LENGTH=922
AT4G15470		| Symbols: | Bax inhibitor-1 family protein | chr4:8843567-8845810 FORWARD LENGTH=1170
AT4G15520		| Symbols: | tRNA/rRNA methyltransferase (SpoU) family protein | chr4:8862815-8864618 FORWARD LENGTH=935
AT4G15610		| Symbols: | Uncharacterised protein family (UPF0497) | chr4:8909064-8910908 FORWARD LENGTH=947
AT4G15955		| Symbols: | alpha/beta-Hydrolases superfamily protein | chr4:9043712-9045592 REVERSE LENGTH=1158
AT4G16110		| Symbols: ARR2, RR2 | response regulator 2 | chr4:9112686-9116164 FORWARD LENGTH=2666
AT4G16210		| Symbols: ECHIA, E-COAH-2 | enoyl-CoA hydratase/isomerase A | chr4:9176673-9178048 REVERSE LENGTH=1059
AT4G16430		| Symbols: | basic helix-loop-helix (bHLH) DNA-binding superfamily protein | chr4:9267260-9269178 FORWARD LENGTH=1831
AT4G16444		| Symbols: | FUNCTIONS IN: molecular_function unknown; INVOLVED IN: biological_process unknown; LOCATED IN: endomembrane system; EXPRESSED IN: 24 plant structures; EXPRESSED DURING: 15 growth stages; CONTAINS InterPro DOMAIN/s: CHD5-like protein (InterPro:IPR007514); Has 30201 Blast hits to 17322 proteins in 780 species: Archae - 12; Bacteria - 1396; Metazoa - 17338; Fungi - 3422; Plants - 5037; …
AT4G16600		| Symbols: | Nucleotide-diphospho-sugar transferases superfamily protein | chr4:9350039-9352707 FORWARD LENGTH=1485
AT4G16660		| Symbols: | heat shock protein 70 (Hsp 70) family protein | chr4:9376737-9381507 FORWARD LENGTH=3023
AT4G16695		| Symbols: | unknown protein; FUNCTIONS IN: molecular_function unknown; INVOLVED IN: biological_process unknown; LOCATED IN: endomembrane system; Has 21 Blast hits to 21 proteins in 11 species: Archae - 0; Bacteria - 0; Metazoa - 0; Fungi - 0; Plants - 21; Viruses - 0; Other Eukaryotes - 0 (source: NCBI BLink). | chr4:9394183-9395500 FORWARD LENGTH=581
AT4G16710		| Symbols: | glycosyltransferase family protein 28 | chr4:9398567-9399801 FORWARD LENGTH=913
AT4G16780		| Symbols: ATHB-2, HAT4, ATHB2, HB-2 | homeobox protein 2 | chr4:9449114-9450743 FORWARD LENGTH=1171
AT4G16840		| Symbols: | unknown protein; BEST Arabidopsis thaliana protein match is: unknown protein (TAIR:AT2G35658.3); Has 30201 Blast hits to 17322 proteins in 780 species: Archae - 12; Bacteria - 1396; Metazoa - 17338; Fungi - 3422; Plants - 5037; Viruses - 0; Other Eukaryotes - 2996 (source: NCBI BLink). | chr4:9474885-9475523 FORWARD LENGTH=451
AT4G16860		| Symbols: RPP4 | Disease resistance protein (TIR-NBS-LRR class) family | chr4:9488466-9495816 REVERSE LENGTH=3678
AT4G16960		| Symbols: | Disease resistance protein (TIR-NBS-LRR class) family | chr4:9546343-9551007 REVERSE LENGTH=3126
AT4G17010		| Symbols: | unknown protein; Has 30201 Blast hits to 17322 proteins in 780 species: Archae - 12; Bacteria - 1396; Metazoa - 17338; Fungi - 3422; Plants - 5037; Viruses - 0; Other Eukaryotes - 2996 (source: NCBI BLink). | chr4:9575812-9577967 FORWARD LENGTH=1069
AT4G17070		| Symbols: | peptidyl-prolyl cis-trans isomerases | chr4:9595385-9598237 REVERSE LENGTH=1341
AT4G17230		| Symbols: SCL13 | SCARECROW-like 13 | chr4:9660985-9663774 REVERSE LENGTH=2026
AT4G17250		| Symbols: | unknown protein; BEST Arabidopsis thaliana protein match is: unknown protein (TAIR:AT5G47580.1); Has 31 Blast hits to 31 proteins in 6 species: Archae - 0; Bacteria - 0; Metazoa - 0; Fungi - 0; Plants - 31; Viruses - 0; Other Eukaryotes - 0 (source: NCBI BLink). | chr4:9671051-9673417 FORWARD LENGTH=2367
AT4G17270		| Symbols: | Mo25 family protein | chr4:9676127-9678777 FORWARD LENGTH=1520
AT4G17500		| Symbols: ATERF-1, ERF-1 | ethylene responsive element binding factor 1 | chr4:9759325-9760340 FORWARD LENGTH=1016
AT4G17570		| Symbols: GATA26 | GATA transcription factor 26 | chr4:9783884-9787460 REVERSE LENGTH=2464
AT4G17615		| Symbols: CBL1, ATCBL1, SCABP5 | calcineurin B-like protein 1 | chr4:9816452-9819312 FORWARD LENGTH=1241
AT4G17720		| Symbols: | RNA-binding (RRM/RBD/RNP motifs) family protein | chr4:9862446-9864663 REVERSE LENGTH=1321
AT4G17830		| Symbols: | Peptidase M20/M25/M40 family protein | chr4:9915831-9918243 FORWARD LENGTH=1602
AT4G17900		| Symbols: | PLATZ transcription factor family protein | chr4:9945870-9948078 FORWARD LENGTH=1241
AT4G18010		| Symbols: IP5PII, AT5PTASE2, 5PTASE2 | myo-inositol polyphosphate 5-phosphatase 2 | chr4:9991012-9994420 REVERSE LENGTH=2444
AT4G18170		| Symbols: WRKY28, ATWRKY28 | WRKY DNA-binding protein 28 | chr4:10061373-10062841 FORWARD LENGTH=1242
AT4G18205		| Symbols: | Nucleotide-sugar transporter family protein | chr4:10073758-10075271 FORWARD LENGTH=1432
AT4G18250		| Symbols: | receptor serine/threonine kinase, putative | chr4:10087343-10091963 REVERSE LENGTH=2562
AT4G18430		| Symbols: AtRABA1e, RABA1e | RAB GTPase homolog A1E | chr4:10183717-10185280 REVERSE LENGTH=897
AT4G18540		| Symbols: | unknown protein; Has 209 Blast hits to 205 proteins in 54 species: Archae - 0; Bacteria - 17; Metazoa - 2; Fungi - 150; Plants - 40; Viruses - 0; Other Eukaryotes - 0 (source: NCBI BLink). | chr4:10221203-10223028 REVERSE LENGTH=1563
AT4G18880		| Symbols: AT-HSFA4A, HSF A4A | heat shock transcription factor A4A | chr4:10347582-10349562 REVERSE LENGTH=1904
AT4G18890		| Symbols: BEH3 | BES1/BZR1 homolog 3 | chr4:10352622-10355555 FORWARD LENGTH=1303
AT4G19045		| Symbols: | Mob1/phocein family protein | chr4:10438024-10439900 REVERSE LENGTH=949
AT4G19185		| Symbols: | nodulin MtN21 /EamA-like transporter family protein | chr4:10489042-10491671 REVERSE LENGTH=1539
AT4G19200		| Symbols: | proline-rich family protein | chr4:10498876-10500722 FORWARD LENGTH=974
AT4G19370		| Symbols: | Protein of unknown function (DUF1218) | chr4:10566150-10567838 REVERSE LENGTH=1070
AT4G19640		| Symbols: ARA7, ARA-7, ATRABF2B, ATRAB5B, RABF2B, ATRAB-F2B, RAB-F2B | Ras-related small GTP-binding family protein | chr4:10687198-10689617 REVERSE LENGTH=1014
AT4G19865		| Symbols: | Galactose oxidase/kelch repeat superfamily protein | chr4:10780956-10782365 REVERSE LENGTH=1410
AT4G19950		| Symbols: | unknown protein; BEST Arabidopsis thaliana protein match is: unknown protein (TAIR:AT5G44860.1); Has 338 Blast hits to 330 proteins in 72 species: Archae - 2; Bacteria - 94; Metazoa - 7; Fungi - 0; Plants - 232; Viruses - 0; Other Eukaryotes - 3 (source: NCBI BLink). | chr4:10809877-10811084 FORWARD LENGTH=1208
AT4G19970		| Symbols: | CONTAINS InterPro DOMAIN/s: Nucleotide-diphospho-sugar transferase, predicted (InterPro:IPR005069); BEST Arabidopsis thaliana protein match is: Nucleotide-diphospho-sugar transferase family protein (TAIR:AT5G44820.1); Has 801 Blast hits to 466 proteins in 35 species: Archae - 0; Bacteria - 0; Metazoa - 2; Fungi - 0; Plants - 750; Viruses - 0; Other Eukaryotes - 49 (source: NCBI BLink…
AT4G20000		| Symbols: | VQ motif-containing protein | chr4:10838310-10839142 FORWARD LENGTH=833
AT4G20110		| Symbols: VSR7, VSR3;1, BP80-3;1 | VACUOLAR SORTING RECEPTOR 7 | chr4:10875289-10878730 FORWARD LENGTH=2341
AT4G20330		| Symbols: | Transcription initiation factor TFIIE, beta subunit | chr4:10982517-10984521 REVERSE LENGTH=1154
AT4G20460		| Symbols: | NAD(P)-binding Rossmann-fold superfamily protein | chr4:11029736-11032677 REVERSE LENGTH=1685
AT4G20830		| Symbols: | FAD-binding Berberine family protein | chr4:11155453-11157806 FORWARD LENGTH=1975
AT4G20860		| Symbols: | FAD-binding Berberine family protein | chr4:11172622-11174467 FORWARD LENGTH=1846
AT4G21090		| Symbols: ATMFDX2, MFDX2 | MITOCHONDRIAL FERREDOXIN 2 | chr4:11256459-11258581 REVERSE LENGTH=985
AT4G21105		| Symbols: | cytochrome-c oxidases;electron carriers | chr4:11265651-11266971 FORWARD LENGTH=550
AT4G21180		| Symbols: ATERDJ2B | DnaJ / Sec63 Brl domains-containing protein | chr4:11288913-11292389 FORWARD LENGTH=2335
AT4G21192		| Symbols: | Cytochrome c oxidase biogenesis protein Cmc1-like | chr4:11294180-11295429 FORWARD LENGTH=541
AT4G21380		| Symbols: ARK3, RK3 | receptor kinase 3 | chr4:11388925-11393226 REVERSE LENGTH=2983
AT4G21400		| Symbols: CRK28 | cysteine-rich RLK (RECEPTOR-like protein kinase) 28 | chr4:11399131-11401709 REVERSE LENGTH=2223
AT4G21450		| Symbols: | PapD-like superfamily protein | chr4:11426023-11428343 FORWARD LENGTH=1480
AT4G21534		| Symbols: | Diacylglycerol kinase family protein | chr4:11456230-11458820 FORWARD LENGTH=1446
AT4G21610		| Symbols: LOL2 | lsd one like 2 | chr4:11488976-11490398 FORWARD LENGTH=659
AT4G21740		| Symbols: | unknown protein; BEST Arabidopsis thaliana protein match is: unknown protein (TAIR:AT1G30515.1); Has 20 Blast hits to 20 proteins in 4 species: Archae - 0; Bacteria - 0; Metazoa - 0; Fungi - 0; Plants - 20; Viruses - 0; Other Eukaryotes - 0 (source: NCBI BLink). | chr4:11545926-11546434 FORWARD LENGTH=509
AT4G21810		| Symbols: DER2.1 | DERLIN-2.1 | chr4:11575096-11577195 REVERSE LENGTH=1176
AT4G21903		| Symbols: | MATE efflux family protein | chr4:11620998-11623797 REVERSE LENGTH=1765
AT4G21920		| Symbols: | unknown protein; FUNCTIONS IN: molecular_function unknown; INVOLVED IN: N-terminal protein myristoylation; LOCATED IN: cellular_component unknown; BEST Arabidopsis thaliana protein match is: unknown protein (TAIR:AT3G20340.1); Has 40 Blast hits to 40 proteins in 10 species: Archae - 0; Bacteria - 0; Metazoa - 0; Fungi - 0; Plants - 40; Viruses - 0; Other Eukaryotes - 0 (source: NCBI …
AT4G21980		| Symbols: APG8A, ATG8A | Ubiquitin-like superfamily protein | chr4:11655589-11657034 FORWARD LENGTH=798
AT4G22070		| Symbols: WRKY31, ATWRKY31 | WRKY DNA-binding protein 31 | chr4:11691378-11694392 REVERSE LENGTH=1778
AT4G22305		| Symbols: | alpha/beta-Hydrolases superfamily protein | chr4:11789332-11791191 REVERSE LENGTH=1037
AT4G22530		| Symbols: | S-adenosyl-L-methionine-dependent methyltransferases superfamily protein | chr4:11859004-11860208 REVERSE LENGTH=1108
AT4G22670		| Symbols: AtHip1, HIP1, TPR11 | HSP70-interacting protein 1 | chr4:11918080-11920910 FORWARD LENGTH=1721
AT4G22710		| Symbols: CYP706A2 | cytochrome P450, family 706, subfamily A, polypeptide 2 | chr4:11934969-11936755 FORWARD LENGTH=1787
AT4G22780		| Symbols: ACR7 | ACT domain repeat 7 | chr4:11968276-11971149 REVERSE LENGTH=1963
AT4G22820		| Symbols: | A20/AN1-like zinc finger family protein | chr4:11987705-11989006 REVERSE LENGTH=925
AT4G22840		| Symbols: | Sodium Bile acid symporter family | chr4:11991497-11993770 REVERSE LENGTH=1463
AT4G23130		| Symbols: CRK5, RLK6 | cysteine-rich RLK (RECEPTOR-like protein kinase) 5 | chr4:12117541-12120134 REVERSE LENGTH=2127
AT4G23140		| Symbols: CRK6 | cysteine-rich RLK (RECEPTOR-like protein kinase) 6 | chr4:12121383-12124205 FORWARD LENGTH=2207
AT4G23150		| Symbols: CRK7 | cysteine-rich RLK (RECEPTOR-like protein kinase) 7 | chr4:12125731-12128332 FORWARD LENGTH=2011
AT4G23170		| Symbols: EP1, CRK9 | receptor-like protein kinase-related family protein | chr4:12135093-12136157 FORWARD LENGTH=1065
AT4G23180		| Symbols: CRK10, RLK4 | cysteine-rich RLK (RECEPTOR-like protein kinase) 10 | chr4:12138137-12140921 FORWARD LENGTH=2185
AT4G23190		| Symbols: CRK11, AT-RLK3 | cysteine-rich RLK (RECEPTOR-like protein kinase) 11 | chr4:12141032-12143833 REVERSE LENGTH=2292
AT4G23215		| Symbols: | pseudogene of cysteine-rich receptor-like protein kinase family protein | chr4:12152900-12153459 REVERSE LENGTH=495
AT4G23220		| Symbols: CRK14 | cysteine-rich RLK (RECEPTOR-like protein kinase) 14 | chr4:12153956-12157091 REVERSE LENGTH=2322
AT4G23230		| Symbols: CRK15 | cysteine-rich RLK (RECEPTOR-like protein kinase) 15 | chr4:12157569-12160270 REVERSE LENGTH=2133
AT4G23270		| Symbols: CRK19 | cysteine-rich RLK (RECEPTOR-like protein kinase) 19 | chr4:12171103-12173925 FORWARD LENGTH=2099
AT4G23280		| Symbols: CRK20 | cysteine-rich RLK (RECEPTOR-like protein kinase) 20 | chr4:12174740-12177471 FORWARD LENGTH=1971
AT4G23320		| Symbols: CRK24 | cysteine-rich RLK (RECEPTOR-like protein kinase) 24 | chr4:12189182-12191977 REVERSE LENGTH=1314
AT4G23470		| Symbols: | PLAC8 family protein | chr4:12249049-12251396 FORWARD LENGTH=1651
AT4G23570		| Symbols: SGT1A | phosphatase-related | chr4:12299823-12302719 FORWARD LENGTH=1387
AT4G23610		| Symbols: | Late embryogenesis abundant (LEA) hydroxyproline-rich glycoprotein family | chr4:12314025-12314829 FORWARD LENGTH=805
AT4G23650		| Symbols: CDPK6, CPK3 | calcium-dependent protein kinase 6 | chr4:12324758-12327459 REVERSE LENGTH=1843
AT4G23700		| Symbols: ATCHX17, CHX17 | cation/H+ exchanger 17 | chr4:12342428-12346043 REVERSE LENGTH=2732
AT4G23710		| Symbols: VHA-G2, VAG2, VATG2 | vacuolar ATP synthase subunit G2 | chr4:12350089-12351624 FORWARD LENGTH=697
AT4G23760		| Symbols: | Cox19-like CHCH family protein | chr4:12381845-12383034 FORWARD LENGTH=535
AT4G23810		| Symbols: WRKY53, ATWRKY53 | WRKY family transcription factor | chr4:12392370-12393982 REVERSE LENGTH=1514
AT4G23880		| Symbols: | unknown protein; Has 73 Blast hits to 69 proteins in 22 species: Archae - 0; Bacteria - 4; Metazoa - 9; Fungi - 2; Plants - 18; Viruses - 0; Other Eukaryotes - 40 (source: NCBI BLink). | chr4:12415677-12416450 REVERSE LENGTH=774
AT4G23885		| Symbols: | unknown protein; BEST Arabidopsis thaliana protein match is: unknown protein (TAIR:AT5G24165.1); Has 30201 Blast hits to 17322 proteins in 780 species: Archae - 12; Bacteria - 1396; Metazoa - 17338; Fungi - 3422; Plants - 5037; Viruses - 0; Other Eukaryotes - 2996 (source: NCBI BLink). | chr4:12419394-12420467 FORWARD LENGTH=539
AT4G24160		| Symbols: | alpha/beta-Hydrolases superfamily protein | chr4:12539786-12542489 FORWARD LENGTH=1621
AT4G24190		| Symbols: SHD, HSP90.7, AtHsp90.7, AtHsp90-7 | Chaperone protein htpG family protein | chr4:12551717-12555909 REVERSE LENGTH=2715
AT4G24220		| Symbols: VEP1, AWI31 | NAD(P)-binding Rossmann-fold superfamily protein | chr4:12564945-12566755 FORWARD LENGTH=1722
AT4G24330		| Symbols: | Protein of unknown function (DUF1682) | chr4:12603521-12606328 REVERSE LENGTH=1863
AT4G24370		| Symbols: | unknown protein; Has 30201 Blast hits to 17322 proteins in 780 species: Archae - 12; Bacteria - 1396; Metazoa - 17338; Fungi - 3422; Plants - 5037; Viruses - 0; Other Eukaryotes - 2996 (source: NCBI BLink). | chr4:12611396-12612131 REVERSE LENGTH=736
AT4G24570		| Symbols: DIC2 | dicarboxylate carrier 2 | chr4:12686459-12687650 FORWARD LENGTH=1192
AT4G24690		| Symbols: | ubiquitin-associated (UBA)/TS-N domain-containing protein / octicosapeptide/Phox/Bemp1 (PB1) domain-containing protein | chr4:12741033-12744533 FORWARD LENGTH=2604
AT4G24920		| Symbols: | secE/sec61-gamma protein transport protein | chr4:12819511-12820736 REVERSE LENGTH=510
AT4G24990		| Symbols: ATGP4 | Ubiquitin family protein | chr4:12849709-12851633 REVERSE LENGTH=909
AT4G25070		| Symbols: | unknown protein; EXPRESSED IN: cultured cell; BEST Arabidopsis thaliana protein match is: unknown protein (TAIR:AT3G48860.2); Has 14837 Blast hits to 10961 proteins in 1163 species: Archae - 189; Bacteria - 1924; Metazoa - 7665; Fungi - 1127; Plants - 653; Viruses - 80; Other Eukaryotes - 3199 (source: NCBI BLink). | chr4:12872446-12876734 FORWARD LENGTH=2600
AT4G25110		| Symbols: AtMC2, MC2 | metacaspase 2 | chr4:12887518-12890262 REVERSE LENGTH=1786
AT4G25390		| Symbols: | Protein kinase superfamily protein | chr4:12977341-12979568 FORWARD LENGTH=2228
AT4G25810		| Symbols: XTR6, XTH23 | xyloglucan endotransglycosylase 6 | chr4:13128643-13129884 FORWARD LENGTH=1081
AT4G25840		| Symbols: GPP1 | glycerol-3-phosphatase 1 | chr4:13139015-13140960 FORWARD LENGTH=1149
AT4G25900		| Symbols: | Galactose mutarotase-like superfamily protein | chr4:13161346-13163636 FORWARD LENGTH=1337
AT4G26060		| Symbols: | Ribosomal protein L18ae family | chr4:13214746-13216461 REVERSE LENGTH=858
AT4G26120		| Symbols: | Ankyrin repeat family protein / BTB/POZ domain-containing protein | chr4:13236448-13238487 FORWARD LENGTH=1803
AT4G26130		| Symbols: | unknown protein; FUNCTIONS IN: molecular_function unknown; INVOLVED IN: biological_process unknown; LOCATED IN: endomembrane system; EXPRESSED IN: 23 plant structures; EXPRESSED DURING: 13 growth stages; BEST Arabidopsis thaliana protein match is: unknown protein (TAIR:AT5G56980.1); Has 121 Blast hits to 116 proteins in 19 species: Archae - 0; Bacteria - 0; Metazoa - 4; Fungi - 0; Pl…
AT4G26160		| Symbols: ACHT1 | atypical CYS HIS rich thioredoxin 1 | chr4:13255251-13256760 FORWARD LENGTH=839
AT4G26200		| Symbols: ACS7, ATACS7 | 1-amino-cyclopropane-1-carboxylate synthase 7 | chr4:13275307-13277188 FORWARD LENGTH=1586
AT4G26240		| Symbols: | unknown protein; Has 30201 Blast hits to 17322 proteins in 780 species: Archae - 12; Bacteria - 1396; Metazoa - 17338; Fungi - 3422; Plants - 5037; Viruses - 0; Other Eukaryotes - 2996 (source: NCBI BLink). | chr4:13286774-13288971 REVERSE LENGTH=909
AT4G26270		| Symbols: PFK3 | phosphofructokinase 3 | chr4:13300795-13304347 REVERSE LENGTH=2086
AT4G26400		| Symbols: | RING/U-box superfamily protein | chr4:13344808-13346597 REVERSE LENGTH=1470
AT4G26550		| Symbols: | Got1/Sft2-like vescicle transport protein family | chr4:13402515-13404345 REVERSE LENGTH=1055
AT4G26750		| Symbols: | hydroxyproline-rich glycoprotein family protein | chr4:13475694-13478523 REVERSE LENGTH=1561
AT4G26910		| Symbols: | Dihydrolipoamide succinyltransferase | chr4:13519811-13523222 REVERSE LENGTH=1815
AT4G26970		| Symbols: ACO2 | aconitase 2 | chr4:13542918-13548629 FORWARD LENGTH=3349
AT4G27280		| Symbols: | Calcium-binding EF-hand family protein | chr4:13663576-13664240 REVERSE LENGTH=665
AT4G27320		| Symbols: ATPHOS34, PHOS34 | Adenine nucleotide alpha hydrolases-like superfamily protein | chr4:13678464-13680924 REVERSE LENGTH=1300
AT4G27450		| Symbols: | Aluminium induced protein with YGL and LRDR motifs | chr4:13727484-13728886 REVERSE LENGTH=1137
AT4G27470		| Symbols: ATRMA3, RMA3 | RING membrane-anchor 3 | chr4:13734999-13736518 FORWARD LENGTH=1102
AT4G27540		| Symbols: PRA1.H | prenylated RAB acceptor 1.H | chr4:13753210-13754745 REVERSE LENGTH=1050
AT4G27740		| Symbols: | Yippee family putative zinc-binding protein | chr4:13839075-13839763 FORWARD LENGTH=538
AT4G27745		| Symbols: | Yippee family putative zinc-binding protein | chr4:13840015-13841489 FORWARD LENGTH=801
AT4G27850		| Symbols: | Glycine-rich protein family | chr4:13870382-13873509 FORWARD LENGTH=1734
AT4G27880		| Symbols: | Protein with RING/U-box and TRAF-like domains | chr4:13883223-13885052 FORWARD LENGTH=1509
AT4G28060		| Symbols: | Cytochrome c oxidase, subunit Vib family protein | chr4:13943872-13945773 REVERSE LENGTH=554
AT4G28400		| Symbols: | Protein phosphatase 2C family protein | chr4:14048292-14050335 FORWARD LENGTH=1276
AT4G28460		| Symbols: | unknown protein; FUNCTIONS IN: molecular_function unknown; INVOLVED IN: biological_process unknown; LOCATED IN: endomembrane system; EXPRESSED IN: 10 plant structures; EXPRESSED DURING: LP.04 four leaves visible, 4 anthesis, petal differentiation and expansion stage; Has 8 Blast hits to 8 proteins in 3 species: Archae - 0; Bacteria - 0; Metazoa - 0; Fungi - 0; Plants - 8; Viruses - 0…
AT4G28480		| Symbols: | DNAJ heat shock family protein | chr4:14073042-14075271 FORWARD LENGTH=1495
AT4G28490		| Symbols: RLK5, HAE | Leucine-rich receptor-like protein kinase family protein | chr4:14077857-14081171 FORWARD LENGTH=3243
AT4G28570		| Symbols: | Long-chain fatty alcohol dehydrogenase family protein | chr4:14119425-14122616 FORWARD LENGTH=2747
AT4G29040		| Symbols: RPT2a | regulatory particle AAA-ATPase 2A | chr4:14312303-14314600 FORWARD LENGTH=1612
AT4G29160		| Symbols: SNF7.1 | SNF7 family protein | chr4:14380753-14382666 FORWARD LENGTH=1062
AT4G29735		| Symbols: | unknown protein; FUNCTIONS IN: molecular_function unknown; INVOLVED IN: biological_process unknown; LOCATED IN: endomembrane system; EXPRESSED IN: 23 plant structures; EXPRESSED DURING: 15 growth stages; CONTAINS InterPro DOMAIN/s: Uncharacterised protein family UPF0197 (InterPro:IPR007915); Has 30201 Blast hits to 17322 proteins in 780 species: Archae - 12; Bacteria - 1396; Metazoa …
AT4G29740		| Symbols: CKX4, ATCKX4 | cytokinin oxidase 4 | chr4:14566265-14569332 FORWARD LENGTH=1861
AT4G29780		| Symbols: | unknown protein; BEST Arabidopsis thaliana protein match is: unknown protein (TAIR:AT5G12010.1); Has 945 Blast hits to 944 proteins in 87 species: Archae - 0; Bacteria - 0; Metazoa - 519; Fungi - 43; Plants - 365; Viruses - 0; Other Eukaryotes - 18 (source: NCBI BLink). | chr4:14579704-14581700 FORWARD LENGTH=1997
AT4G29810		| Symbols: ATMKK2, MKK2, MK1 | MAP kinase kinase 2 | chr4:14593039-14595292 REVERSE LENGTH=1403
AT4G29820		| Symbols: CFIM-25, ATCFIM-25 | homolog of CFIM-25 | chr4:14595680-14597481 REVERSE LENGTH=1200
AT4G29850		| Symbols: | Eukaryotic protein of unknown function (DUF872) | chr4:14601621-14603011 REVERSE LENGTH=646
AT4G29960		| Symbols: | unknown protein; FUNCTIONS IN: molecular_function unknown; INVOLVED IN: biological_process unknown; LOCATED IN: plasma membrane; EXPRESSED IN: 23 plant structures; EXPRESSED DURING: 15 growth stages; Has 30201 Blast hits to 17322 proteins in 780 species: Archae - 12; Bacteria - 1396; Metazoa - 17338; Fungi - 3422; Plants - 5037; Viruses - 0; Other Eukaryotes - 2996 (source: NCBI BLin…
AT4G30390		| Symbols: | unknown protein; Has 22 Blast hits to 22 proteins in 11 species: Archae - 0; Bacteria - 0; Metazoa - 0; Fungi - 0; Plants - 22; Viruses - 0; Other Eukaryotes - 0 (source: NCBI BLink). | chr4:14862009-14863185 REVERSE LENGTH=782
AT4G30640		| Symbols: | RNI-like superfamily protein | chr4:14952670-14953682 FORWARD LENGTH=906
AT4G30900		| Symbols: | DNAse I-like superfamily protein | chr4:15039432-15042311 FORWARD LENGTH=1445
AT4G31170		| Symbols: | Protein kinase superfamily protein | chr4:15153182-15155703 REVERSE LENGTH=1953
AT4G31510		| Symbols: | unknown protein; BEST Arabidopsis thaliana protein match is: unknown protein (TAIR:AT2G24550.1); Has 205 Blast hits to 205 proteins in 31 species: Archae - 0; Bacteria - 0; Metazoa - 5; Fungi - 3; Plants - 187; Viruses - 0; Other Eukaryotes - 10 (source: NCBI BLink). | chr4:15276180-15277219 REVERSE LENGTH=793
AT4G31800		| Symbols: WRKY18, ATWRKY18 | WRKY DNA-binding protein 18 | chr4:15383201-15385029 FORWARD LENGTH=1245
AT4G32040		| Symbols: KNAT5 | KNOTTED1-like homeobox gene 5 | chr4:15494065-15496356 FORWARD LENGTH=1561
AT4G32180		| Symbols: ATPANK2, PANK2 | pantothenate kinase 2 | chr4:15537559-15543779 REVERSE LENGTH=2935
AT4G32210		| Symbols: SDH3-2 | succinate dehydrogenase 3-2 | chr4:15556415-15558125 REVERSE LENGTH=1043
AT4G32285		| Symbols: | ENTH/ANTH/VHS superfamily protein | chr4:15585680-15588070 FORWARD LENGTH=2289
AT4G32390		| Symbols: | Nucleotide-sugar transporter family protein | chr4:15636415-15638040 FORWARD LENGTH=1539
AT4G32440		| Symbols: | Plant Tudor-like RNA-binding protein | chr4:15656685-15659099 FORWARD LENGTH=1697
AT4G32480		| Symbols: | Protein of unknown function (DUF506) | chr4:15676404-15677973 FORWARD LENGTH=1145
AT4G32640		| Symbols: | Sec23/Sec24 protein transport family protein | chr4:15742032-15750862 FORWARD LENGTH=3942
AT4G32680		| Symbols: | unknown protein; BEST Arabidopsis thaliana protein match is: unknown protein (TAIR:AT1G52343.1); Has 30201 Blast hits to 17322 proteins in 780 species: Archae - 12; Bacteria - 1396; Metazoa - 17338; Fungi - 3422; Plants - 5037; Viruses - 0; Other Eukaryotes - 2996 (source: NCBI BLink). | chr4:15763237-15765114 REVERSE LENGTH=1149
AT4G32870		| Symbols: | Polyketide cyclase/dehydrase and lipid transport superfamily protein | chr4:15862143-15862741 FORWARD LENGTH=599
AT4G32940		| Symbols: GAMMA-VPE, GAMMAVPE | gamma vacuolar processing enzyme | chr4:15900270-15903268 REVERSE LENGTH=1879
AT4G33100		| Symbols: | CONTAINS InterPro DOMAIN/s: Mitochondrial distribution/morphology family 35/apoptosis (InterPro:IPR007918); Has 214 Blast hits to 214 proteins in 102 species: Archae - 0; Bacteria - 0; Metazoa - 110; Fungi - 69; Plants - 29; Viruses - 0; Other Eukaryotes - 6 (source: NCBI BLink). | chr4:15971174-15972489 FORWARD LENGTH=595
AT4G33300		| Symbols: ADR1-L1 | ADR1-like 1 | chr4:16051051-16056526 REVERSE LENGTH=2946
AT4G33310		| Symbols: | unknown protein; Has 5 Blast hits to 5 proteins in 1 species: Archae - 0; Bacteria - 0; Metazoa - 0; Fungi - 0; Plants - 5; Viruses - 0; Other Eukaryotes - 0 (source: NCBI BLink). | chr4:16056156-16056416 FORWARD LENGTH=261
AT4G33780		| Symbols: | FUNCTIONS IN: molecular_function unknown; INVOLVED IN: biological_process unknown; LOCATED IN: chloroplast; EXPRESSED IN: 24 plant structures; EXPRESSED DURING: 15 growth stages; BEST Arabidopsis thaliana protein match is: short hypocotyl in white light1 (TAIR:AT1G69935.1); Has 40 Blast hits to 40 proteins in 10 species: Archae - 0; Bacteria - 0; Metazoa - 0; Fungi - 0; Plants - 40; …
AT4G33910		| Symbols: | 2-oxoglutarate (2OG) and Fe(II)-dependent oxygenase superfamily protein | chr4:16256733-16258771 REVERSE LENGTH=1234
AT4G33985		| Symbols: | Protein of unknown function (DUF1685) | chr4:16288112-16288913 REVERSE LENGTH=710
AT4G34120		| Symbols: LEJ1, CDCP1 | Cystathionine beta-synthase (CBS) family protein | chr4:16341009-16343118 FORWARD LENGTH=1127
AT4G34131		| Symbols: UGT73B3 | UDP-glucosyl transferase 73B3 | chr4:16343057-16344818 REVERSE LENGTH=1762
AT4G34135		| Symbols: UGT73B2 | UDP-glucosyltransferase 73B2 | chr4:16345281-16347133 REVERSE LENGTH=1764
AT4G34150		| Symbols: | Calcium-dependent lipid-binding (CaLB domain) family protein | chr4:16354946-16357293 FORWARD LENGTH=1171
AT4G34180		| Symbols: | Cyclase family protein | chr4:16369357-16371430 REVERSE LENGTH=1419
AT4G34390		| Symbols: XLG2 | extra-large GTP-binding protein 2 | chr4:16441179-16445005 FORWARD LENGTH=3151
AT4G34480		| Symbols: | O-Glycosyl hydrolases family 17 protein | chr4:16480934-16483995 REVERSE LENGTH=1735
AT4G34630		| Symbols: | unknown protein; Has 30 Blast hits to 30 proteins in 10 species: Archae - 0; Bacteria - 2; Metazoa - 0; Fungi - 0; Plants - 24; Viruses - 0; Other Eukaryotes - 4 (source: NCBI BLink). | chr4:16536865-16537746 REVERSE LENGTH=882
AT4G35180		| Symbols: LHT7 | LYS/HIS transporter 7 | chr4:16738339-16740465 REVERSE LENGTH=1695
AT4G35230		| Symbols: BSK1 | BR-signaling kinase 1 | chr4:16755112-16758091 REVERSE LENGTH=1802
AT4G35260		| Symbols: IDH1, IDH-I | isocitrate dehydrogenase 1 | chr4:16774195-16776325 REVERSE LENGTH=1495
AT4G35310		| Symbols: CPK5, ATCPK5 | calmodulin-domain protein kinase 5 | chr4:16801987-16804995 FORWARD LENGTH=2263
AT4G35480		| Symbols: RHA3B | RING-H2 finger A3B | chr4:16852074-16852947 REVERSE LENGTH=874
AT4G35600		| Symbols: CONNEXIN 32 | Protein kinase superfamily protein | chr4:16896237-16898876 FORWARD LENGTH=1633
AT4G35860		| Symbols: ATRABB1B, ATGB2, ATRAB2C, GB2 | GTP-binding 2 | chr4:16986840-16989047 REVERSE LENGTH=1122
AT4G35985		| Symbols: | Senescence/dehydration-associated protein-related | chr4:17032268-17033862 REVERSE LENGTH=1347
AT4G36040		| Symbols: | Chaperone DnaJ-domain superfamily protein | chr4:17049171-17050274 REVERSE LENGTH=1104
AT4G36110		| Symbols: | SAUR-like auxin-responsive protein family | chr4:17089949-17090825 FORWARD LENGTH=877
AT4G36648		| Symbols: | other RNA | chr4:17280528-17282730 REVERSE LENGTH=2105
AT4G36720		| Symbols: HVA22K | HVA22-like protein K | chr4:17307769-17309867 FORWARD LENGTH=802
AT4G37260		| Symbols: MYB73, ATMYB73 | myb domain protein 73 | chr4:17540490-17541799 FORWARD LENGTH=1310
AT4G37370		| Symbols: CYP81D8 | cytochrome P450, family 81, subfamily D, polypeptide 8 | chr4:17569828-17571704 REVERSE LENGTH=1663
AT4G37640		| Symbols: ACA2 | calcium ATPase 2 | chr4:17682977-17686941 REVERSE LENGTH=3426
AT4G37900		| Symbols: | Protein of unknown function (duplicated DUF1399) | chr4:17821737-17824627 REVERSE LENGTH=2428
AT4G38260		| Symbols: | Protein of unknown function (DUF833) | chr4:17936921-17938728 REVERSE LENGTH=1502
AT4G38340		| Symbols: | Plant regulator RWP-RK family protein | chr4:17954710-17957828 FORWARD LENGTH=2304
AT4G38360		| Symbols: LAZ1 | Protein of unknown function (DUF300) | chr4:17967107-17969958 FORWARD LENGTH=1900
AT4G38540		| Symbols: | FAD/NAD(P)-binding oxidoreductase family protein | chr4:18023121-18025027 FORWARD LENGTH=1490
AT4G38550		| Symbols: | Arabidopsis phospholipase-like protein (PEARLI 4) family | chr4:18025635-18028800 FORWARD LENGTH=2251
AT4G38630		| Symbols: RPN10, MCB1, ATMCB1, MBP1 | regulatory particle non-ATPase 10 | chr4:18057130-18059540 REVERSE LENGTH=1469
AT4G38790		| Symbols: | ER lumen protein retaining receptor family protein | chr4:18111361-18113206 FORWARD LENGTH=1116
AT4G38830		| Symbols: CRK26 | cysteine-rich RLK (RECEPTOR-like protein kinase) 26 | chr4:18122326-18124943 FORWARD LENGTH=2011
AT4G39090		| Symbols: RD19, RD19A | Papain family cysteine protease | chr4:18215556-18217482 REVERSE LENGTH=1533
AT4G39220		| Symbols: ATRER1A | Rer1 family protein | chr4:18263617-18265771 FORWARD LENGTH=957
AT4G39230		| Symbols: | NmrA-like negative transcriptional regulator family protein | chr4:18265885-18267829 REVERSE LENGTH=1291
AT4G39403		| Symbols: PLS | polaris | chr4:18329094-18329699 REVERSE LENGTH=606
AT4G39580		| Symbols: | Galactose oxidase/kelch repeat superfamily protein | chr4:18385684-18386811 REVERSE LENGTH=1128
AT4G39610		| Symbols: | Protein of unknown function, DUF617 | chr4:18393570-18394745 REVERSE LENGTH=1176
AT4G39670		| Symbols: | Glycolipid transfer protein (GLTP) family protein | chr4:18410172-18411000 FORWARD LENGTH=829
AT4G39740		| Symbols: | Thioredoxin superfamily protein | chr4:18435293-18437136 REVERSE LENGTH=1165
AT4G39820		| Symbols: | Tetratricopeptide repeat (TPR)-like superfamily protein | chr4:18476007-18477943 REVERSE LENGTH=1689
AT4G39890		| Symbols: AtRABH1c, RABH1c | RAB GTPase homolog H1C | chr4:18505962-18507586 FORWARD LENGTH=922
AT4G39955		| Symbols: | alpha/beta-Hydrolases superfamily protein | chr4:18530543-18532259 FORWARD LENGTH=1188
AT4G40042		| Symbols: | Microsomal signal peptidase 12 kDa subunit (SPC12) | chr4:18559103-18559844 FORWARD LENGTH=651
AT4G40065		| Symbols: | other RNA | chr4:18574503-18575585 REVERSE LENGTH=1083
AT5G01100		| Symbols: | O-fucosyltransferase family protein | chr5:34596-37948 REVERSE LENGTH=2364
AT5G01450		| Symbols: | RING/U-box superfamily protein | chr5:183328-186448 REVERSE LENGTH=1904
AT5G01540		| Symbols: LECRKA4.1 | lectin receptor kinase a4.1 | chr5:210979-213472 REVERSE LENGTH=2494
AT5G01610		| Symbols: | Protein of unknown function, DUF538 | chr5:230987-232205 FORWARD LENGTH=812
AT5G01640		| Symbols: PRA1.B5 | prenylated RAB acceptor 1.B5 | chr5:241383-242225 REVERSE LENGTH=843
AT5G01715		| Symbols: | pseudogene, antisense mRNA to gene At5g01720, blastp match of 29% identity and 3.2e-13 P-value to GP|12848653|dbj|BAB28039.1||AK012109 unnamed protein product {Mus musculus} | chr5:267185-269354 FORWARD LENGTH=2170
AT5G01720		| Symbols: | RNI-like superfamily protein | chr5:266723-270483 REVERSE LENGTH=2485
AT5G01732		| Symbols: | other RNA | chr5:272839-276426 FORWARD LENGTH=3426
AT5G01800		| Symbols: | saposin B domain-containing protein | chr5:306968-308908 FORWARD LENGTH=1078
AT5G01850		| Symbols: | Protein kinase superfamily protein | chr5:332337-334470 FORWARD LENGTH=1784
AT5G01940		| Symbols: | eukaryotic translation initiation factor 2B family protein / eIF-2B family protein | chr5:363594-364769 REVERSE LENGTH=696
AT5G01950		| Symbols: | Leucine-rich repeat protein kinase family protein | chr5:364902-370186 REVERSE LENGTH=3387
AT5G01960		| Symbols: | RING/U-box superfamily protein | chr5:370400-372969 FORWARD LENGTH=1807
AT5G01980		| Symbols: | RING/U-box superfamily protein | chr5:375215-377208 FORWARD LENGTH=1868
AT5G01990		| Symbols: | Auxin efflux carrier family protein | chr5:377231-379911 REVERSE LENGTH=1749
AT5G02100		| Symbols: UNE18, ORP3A | Oxysterol-binding family protein | chr5:413520-416225 FORWARD LENGTH=1690
AT5G02220		| Symbols: | unknown protein; Has 30201 Blast hits to 17322 proteins in 780 species: Archae - 12; Bacteria - 1396; Metazoa - 17338; Fungi - 3422; Plants - 5037; Viruses - 0; Other Eukaryotes - 2996 (source: NCBI BLink). | chr5:441707-442146 REVERSE LENGTH=440
AT5G02410		| Symbols: | DIE2/ALG10 family | chr5:517212-519756 REVERSE LENGTH=1759
AT5G02502		| Symbols: | Oligosaccaryltransferase | chr5:558285-559235 REVERSE LENGTH=521
AT5G02570		| Symbols: | Histone superfamily protein | chr5:576742-577140 REVERSE LENGTH=399
AT5G02590		| Symbols: | Tetratricopeptide repeat (TPR)-like superfamily protein | chr5:583086-584179 FORWARD LENGTH=1094
AT5G02630		| Symbols: | Lung seven transmembrane receptor family protein | chr5:591771-593187 FORWARD LENGTH=1417
AT5G02780		| Symbols: GSTL1 | glutathione transferase lambda 1 | chr5:630876-632683 FORWARD LENGTH=993
AT5G03020		| Symbols: | Galactose oxidase/kelch repeat superfamily protein | chr5:707257-708396 FORWARD LENGTH=1140
AT5G03080		| Symbols: | Phosphatidic acid phosphatase (PAP2) family protein | chr5:721867-723400 FORWARD LENGTH=1165
AT5G03160		| Symbols: ATP58IPK, P58IPK | homolog of mamallian P58IPK | chr5:750109-752805 FORWARD LENGTH=1760
AT5G03230		| Symbols: | Protein of unknown function, DUF584 | chr5:769514-770385 FORWARD LENGTH=872
AT5G03290		| Symbols: IDH-V | isocitrate dehydrogenase V | chr5:793974-796182 FORWARD LENGTH=1437
AT5G03320		| Symbols: | Protein kinase superfamily protein | chr5:802027-804398 FORWARD LENGTH=1716
AT5G03340		| Symbols: | ATPase, AAA-type, CDC48 protein | chr5:809948-813228 REVERSE LENGTH=2671
AT5G03345		| Symbols: | FUNCTIONS IN: molecular_function unknown; INVOLVED IN: biological_process unknown; LOCATED IN: endomembrane system; EXPRESSED IN: 24 plant structures; EXPRESSED DURING: 15 growth stages; CONTAINS InterPro DOMAIN/s: Magnesium transporter (InterPro:IPR018937); Has 30201 Blast hits to 17322 proteins in 780 species: Archae - 12; Bacteria - 1396; Metazoa - 17338; Fungi - 3422; Plants - 50…
AT5G03350		| Symbols: | Legume lectin family protein | chr5:815674-816658 REVERSE LENGTH=985
AT5G03360		| Symbols: | DC1 domain-containing protein | chr5:817864-820139 FORWARD LENGTH=2276
AT5G03460		| Symbols: | unknown protein; FUNCTIONS IN: molecular_function unknown; INVOLVED IN: biological_process unknown; LOCATED IN: endomembrane system; EXPRESSED IN: 24 plant structures; EXPRESSED DURING: 15 growth stages; Has 30201 Blast hits to 17322 proteins in 780 species: Archae - 12; Bacteria - 1396; Metazoa - 17338; Fungi - 3422; Plants - 5037; Viruses - 0; Other Eukaryotes - 2996 (source: NCBI …
AT5G03630		| Symbols: ATMDAR2 | Pyridine nucleotide-disulphide oxidoreductase family protein | chr5:922166-924683 REVERSE LENGTH=1587
AT5G04170		| Symbols: | Calcium-binding EF-hand family protein | chr5:1145431-1147781 FORWARD LENGTH=1475
AT5G04340		| Symbols: C2H2, CZF2, ZAT6 | zinc finger of Arabidopsis thaliana 6 | chr5:1216131-1217106 REVERSE LENGTH=976
AT5G04490		| Symbols: VTE5 | vitamin E pathway gene 5 | chr5:1279760-1281669 FORWARD LENGTH=1104
AT5G04610		| Symbols: | S-adenosyl-L-methionine-dependent methyltransferases superfamily protein | chr5:1325588-1326928 REVERSE LENGTH=1341
AT5G04720		| Symbols: ADR1-L2 | ADR1-like 2 | chr5:1360712-1363884 FORWARD LENGTH=2691
AT5G04920		| Symbols: | EAP30/Vps36 family protein | chr5:1438959-1441983 REVERSE LENGTH=1868
AT5G04930		| Symbols: ALA1 | aminophospholipid ATPase 1 | chr5:1444870-1449817 FORWARD LENGTH=4365
AT5G05090		| Symbols: | Homeodomain-like superfamily protein | chr5:1503232-1504494 FORWARD LENGTH=1263
AT5G05100		| Symbols: | Single-stranded nucleic acid binding R3H protein | chr5:1505122-1507224 REVERSE LENGTH=1598
AT5G05110		| Symbols: | Cystatin/monellin family protein | chr5:1507419-1508867 REVERSE LENGTH=997
AT5G05190		| Symbols: | Protein of unknown function (DUF3133) | chr5:1541521-1544137 FORWARD LENGTH=2442
AT5G05300		| Symbols: | unknown protein; FUNCTIONS IN: molecular_function unknown; INVOLVED IN: biological_process unknown; LOCATED IN: endomembrane system; EXPRESSED IN: 10 plant structures; EXPRESSED DURING: 8 growth stages; Has 1807 Blast hits to 1807 proteins in 277 species: Archae - 0; Bacteria - 0; Metazoa - 736; Fungi - 347; Plants - 385; Viruses - 0; Other Eukaryotes - 339 (source: NCBI BLink). | ch…
AT5G05340		| Symbols: | Peroxidase superfamily protein | chr5:1578951-1580875 REVERSE LENGTH=1222
AT5G05460		| Symbols: | Glycosyl hydrolase family 85 | chr5:1615529-1618902 FORWARD LENGTH=2260
AT5G05850		| Symbols: PIRL1 | plant intracellular ras group-related LRR 1 | chr5:1762405-1764678 REVERSE LENGTH=1876
AT5G05950		| Symbols: MEE60 | maternal effect embryo arrest 60 | chr5:1788767-1789438 FORWARD LENGTH=672
AT5G06240		| Symbols: emb2735 | embryo defective 2735 | chr5:1888311-1889698 FORWARD LENGTH=744
AT5G06320		| Symbols: NHL3 | NDR1/HIN1-like 3 | chr5:1930793-1931768 REVERSE LENGTH=976
AT5G06450		| Symbols: | Polynucleotidyl transferase, ribonuclease H-like superfamily protein | chr5:1967723-1969223 REVERSE LENGTH=939
AT5G06750		| Symbols: | Protein phosphatase 2C family protein | chr5:2086266-2088528 REVERSE LENGTH=1602
AT5G07100		| Symbols: WRKY26 | WRKY DNA-binding protein 26 | chr5:2204280-2205811 FORWARD LENGTH=1348
AT5G07130		| Symbols: LAC13 | laccase 13 | chr5:2210567-2212620 FORWARD LENGTH=1805
AT5G07220		| Symbols: ATBAG3, BAG3 | BCL-2-associated athanogene 3 | chr5:2265256-2266967 REVERSE LENGTH=1448
AT5G07300		| Symbols: BON2 | Calcium-dependent phospholipid-binding Copine family protein | chr5:2299887-2303268 FORWARD LENGTH=2098
AT5G07322		| Symbols: | other RNA | chr5:2313119-2313563 REVERSE LENGTH=445
AT5G07340		| Symbols: | Calreticulin family protein | chr5:2317213-2319649 FORWARD LENGTH=1877
AT5G07470		| Symbols: PMSR3, ATMSRA3 | peptidemethionine sulfoxide reductase 3 | chr5:2362570-2364374 REVERSE LENGTH=887
AT5G07710		| Symbols: | Polynucleotidyl transferase, ribonuclease H-like superfamily protein | chr5:2453135-2455546 FORWARD LENGTH=1771
AT5G07770		| Symbols: | Actin-binding FH2 protein | chr5:2474642-2479337 FORWARD LENGTH=2658
AT5G07780		| Symbols: | Actin-binding FH2 (formin homology 2) family protein | chr5:2479514-2482850 FORWARD LENGTH=1800
AT5G07830		| Symbols: AtGUS2, GUS2 | glucuronidase 2 | chr5:2503323-2506688 FORWARD LENGTH=1954
AT5G07910		| Symbols: | Leucine-rich repeat (LRR) family protein | chr5:2521534-2524201 REVERSE LENGTH=1536
AT5G07960		| Symbols: | unknown protein; CONTAINS InterPro DOMAIN/s: Uncharacterised protein family UPF0139 (InterPro:IPR005351); Has 193 Blast hits to 193 proteins in 75 species: Archae - 0; Bacteria - 0; Metazoa - 130; Fungi - 0; Plants - 52; Viruses - 0; Other Eukaryotes - 11 (source: NCBI BLink). | chr5:2542246-2543459 FORWARD LENGTH=634
AT5G08139		| Symbols: | RING/U-box superfamily protein | chr5:2616345-2617881 FORWARD LENGTH=1537
AT5G08160		| Symbols: ATPK3, PK3 | serine/threonine protein kinase 3 | chr5:2625559-2628110 REVERSE LENGTH=1556
AT5G08240		| Symbols: | unknown protein; BEST Arabidopsis thaliana protein match is: unknown protein (TAIR:AT5G23160.1); Has 69 Blast hits to 69 proteins in 10 species: Archae - 0; Bacteria - 1; Metazoa - 0; Fungi - 0; Plants - 68; Viruses - 0; Other Eukaryotes - 0 (source: NCBI BLink). | chr5:2650837-2652398 REVERSE LENGTH=1384
AT5G08300		| Symbols: | Succinyl-CoA ligase, alpha subunit | chr5:2667412-2669923 FORWARD LENGTH=1462
AT5G08335		| Symbols: ATSTE14B, ATICMTB, ICMTB | Isoprenylcysteine carboxyl methyltransferase (ICMT) family | chr5:2682229-2683712 FORWARD LENGTH=992
AT5G08380		| Symbols: AtAGAL1, AGAL1 | alpha-galactosidase 1 | chr5:2694677-2697724 REVERSE LENGTH=1515
AT5G08565		| Symbols: | Transcription initiation Spt4-like protein | chr5:2775898-2777400 FORWARD LENGTH=663
AT5G08760		| Symbols: | unknown protein; FUNCTIONS IN: molecular_function unknown; INVOLVED IN: biological_process unknown; LOCATED IN: endomembrane system; Has 3 Blast hits to 3 proteins in 2 species: Archae - 0; Bacteria - 0; Metazoa - 0; Fungi - 0; Plants - 3; Viruses - 0; Other Eukaryotes - 0 (source: NCBI BLink). | chr5:2854940-2855617 FORWARD LENGTH=388
AT5G08770		| Symbols: | unknown protein; Has 30201 Blast hits to 17322 proteins in 780 species: Archae - 12; Bacteria - 1396; Metazoa - 17338; Fungi - 3422; Plants - 5037; Viruses - 0; Other Eukaryotes - 2996 (source: NCBI BLink). | chr5:2855638-2856540 REVERSE LENGTH=903
AT5G08790		| Symbols: ATAF2, anac081 | NAC (No Apical Meristem) domain transcriptional regulator superfamily protein | chr5:2858849-2860262 REVERSE LENGTH=1234
AT5G09290		| Symbols: | Inositol monophosphatase family protein | chr5:2882427-2884229 FORWARD LENGTH=1176
AT5G09420		| Symbols: ATTOC64-V, MTOM64, TOC64-V, OM64, AtmtOM64 | translocon at the outer membrane of chloroplasts 64-V | chr5:2928316-2931949 FORWARD LENGTH=2011
AT5G09630		| Symbols: | LisH/CRA/RING-U-box domains-containing protein | chr5:2985856-2987652 REVERSE LENGTH=1530
AT5G09800		| Symbols: | ARM repeat superfamily protein | chr5:3043012-3044413 REVERSE LENGTH=1402
AT5G09876		| Symbols: | unknown protein; FUNCTIONS IN: molecular_function unknown; INVOLVED IN: biological_process unknown; LOCATED IN: cellular_component unknown; Has 5 Blast hits to 5 proteins in 2 species: Archae - 0; Bacteria - 0; Metazoa - 0; Fungi - 0; Plants - 5; Viruses - 0; Other Eukaryotes - 0 (source: NCBI BLink). | chr5:3079987-3080435 FORWARD LENGTH=411
AT5G09890		| Symbols: | Protein kinase family protein | chr5:3085545-3089010 REVERSE LENGTH=1981
AT5G10190		| Symbols: | Major facilitator superfamily protein | chr5:3199133-3201363 FORWARD LENGTH=1762
AT5G10440		| Symbols: CYCD4;2 | cyclin d4;2 | chr5:3280516-3282411 REVERSE LENGTH=1061
AT5G10610		| Symbols: CYP81K1 | cytochrome P450, family 81, subfamily K, polypeptide 1 | chr5:3353507-3355124 FORWARD LENGTH=1618
AT5G10695		| Symbols: | unknown protein; BEST Arabidopsis thaliana protein match is: unknown protein (TAIR:AT5G57123.1); Has 30201 Blast hits to 17322 proteins in 780 species: Archae - 12; Bacteria - 1396; Metazoa - 17338; Fungi - 3422; Plants - 5037; Viruses - 0; Other Eukaryotes - 2996 (source: NCBI BLink). | chr5:3377663-3378221 FORWARD LENGTH=559
AT5G10740		| Symbols: | Protein phosphatase 2C family protein | chr5:3393569-3396200 REVERSE LENGTH=1537
AT5G10745		| Symbols: | unknown protein; FUNCTIONS IN: molecular_function unknown; INVOLVED IN: biological_process unknown; LOCATED IN: endomembrane system; BEST Arabidopsis thaliana protein match is: unknown protein (TAIR:AT5G24980.1); Has 35333 Blast hits to 34131 proteins in 2444 species: Archae - 798; Bacteria - 22429; Metazoa - 974; Fungi - 991; Plants - 531; Viruses - 0; Other Eukaryotes - 9610 (sourc…
AT5G10790		| Symbols: UBP22 | ubiquitin-specific protease 22 | chr5:3410539-3412633 FORWARD LENGTH=1847
AT5G10810		| Symbols: ATER, ER | enhancer of rudimentary protein, putative | chr5:3418666-3420635 REVERSE LENGTH=640
AT5G10840		| Symbols: | Endomembrane protein 70 protein family | chr5:3424688-3427878 REVERSE LENGTH=2250
AT5G10870		| Symbols: ATCM2, CM2 | chorismate mutase 2 | chr5:3430546-3432462 REVERSE LENGTH=1041
AT5G11000		| Symbols: | Plant protein of unknown function (DUF868) | chr5:3479029-3480425 REVERSE LENGTH=1397
AT5G11110		| Symbols: SPS1, ATSPS2F, KNS2, SPS2F | sucrose phosphate synthase 2F | chr5:3536226-3541133 FORWARD LENGTH=3576
AT5G11290		| Symbols: | Plant protein of unknown function (DUF247) | chr5:3599001-3600472 FORWARD LENGTH=1472
AT5G11520		| Symbols: ASP3, YLS4 | aspartate aminotransferase 3 | chr5:3685089-3687764 REVERSE LENGTH=1561
AT5G11600		| Symbols: | unknown protein; FUNCTIONS IN: molecular_function unknown; INVOLVED IN: biological_process unknown; LOCATED IN: chloroplast; EXPRESSED IN: 20 plant structures; EXPRESSED DURING: 11 growth stages; BEST Arabidopsis thaliana protein match is: unknown protein (TAIR:AT1G19990.1); Has 1807 Blast hits to 1807 proteins in 277 species: Archae - 0; Bacteria - 0; Metazoa - 736; Fungi - 347; Pla…
AT5G11670		| Symbols: ATNADP-ME2, NADP-ME2 | NADP-malic enzyme 2 | chr5:3754249-3758242 FORWARD LENGTH=2176
AT5G11730		| Symbols: | Core-2/I-branching beta-1,6-N-acetylglucosaminyltransferase family protein | chr5:3780311-3782713 FORWARD LENGTH=2053
AT5G11890		| Symbols: | FUNCTIONS IN: molecular_function unknown; LOCATED IN: plasma membrane; EXPRESSED IN: 12 plant structures; EXPRESSED DURING: 6 growth stages; BEST Arabidopsis thaliana protein match is: Late embryogenesis abundant (LEA) hydroxyproline-rich glycoprotein family (TAIR:AT1G17620.1); Has 1807 Blast hits to 1807 proteins in 277 species: Archae - 0; Bacteria - 0; Metazoa - 736; Fungi - 347; …
AT5G11920		| Symbols: AtcwINV6, cwINV6 | 6-&1-fructan exohydrolase | chr5:3839391-3842371 FORWARD LENGTH=1917
AT5G11970		| Symbols: | Protein of unknown function (DUF3511) | chr5:3863071-3863755 REVERSE LENGTH=685
AT5G12030		| Symbols: AT-HSP17.6A, HSP17.6, HSP17.6A | heat shock protein 17.6A | chr5:3884107-3884737 REVERSE LENGTH=631
AT5G12200		| Symbols: PYD2 | pyrimidine 2 | chr5:3941528-3944811 REVERSE LENGTH=1852
AT5G12240		| Symbols: | unknown protein; FUNCTIONS IN: molecular_function unknown; INVOLVED IN: biological_process unknown; LOCATED IN: cellular_component unknown; EXPRESSED IN: 19 plant structures; EXPRESSED DURING: 10 growth stages. | chr5:3958901-3960845 REVERSE LENGTH=632
AT5G12390		| Symbols: FIS1B | Tetratricopeptide repeat (TPR)-like superfamily protein | chr5:4010443-4012039 REVERSE LENGTH=1098
AT5G12880		| Symbols: | proline-rich family protein | chr5:4068519-4068962 REVERSE LENGTH=444
AT5G12890		| Symbols: | UDP-Glycosyltransferase superfamily protein | chr5:4069577-4071227 REVERSE LENGTH=1651
AT5G12930		| Symbols: | unknown protein; Has 1807 Blast hits to 1807 proteins in 277 species: Archae - 0; Bacteria - 0; Metazoa - 736; Fungi - 347; Plants - 385; Viruses - 0; Other Eukaryotes - 339 (source: NCBI BLink). | chr5:4082890-4085297 REVERSE LENGTH=1660
AT5G13080		| Symbols: WRKY75, ATWRKY75 | WRKY DNA-binding protein 75 | chr5:4149740-4151150 REVERSE LENGTH=757
AT5G13190		| Symbols: | CONTAINS InterPro DOMAIN/s: LPS-induced tumor necrosis factor alpha factor (InterPro:IPR006629); Has 30201 Blast hits to 17322 proteins in 780 species: Archae - 12; Bacteria - 1396; Metazoa - 17338; Fungi - 3422; Plants - 5037; Viruses - 0; Other Eukaryotes - 2996 (source: NCBI BLink). | chr5:4204817-4206405 REVERSE LENGTH=775
AT5G13330		| Symbols: Rap2.6L | related to AP2 6l | chr5:4272060-4274660 FORWARD LENGTH=1162
AT5G13550		| Symbols: SULTR4;1 | sulfate transporter 4.1 | chr5:4355276-4359552 REVERSE LENGTH=2256
AT5G13720		| Symbols: | Uncharacterised protein family (UPF0114) | chr5:4427783-4429133 FORWARD LENGTH=1070
AT5G13860		| Symbols: ELC-Like | ELCH-like | chr5:4473089-4474402 REVERSE LENGTH=1314
AT5G14030		| Symbols: | translocon-associated protein beta (TRAPB) family protein | chr5:4526784-4528615 FORWARD LENGTH=1044
AT5G14250		| Symbols: COP13, CSN3, FUS11 | Proteasome component (PCI) domain protein | chr5:4597886-4600759 FORWARD LENGTH=1664
AT5G14310		| Symbols: AtCXE16, CXE16 | carboxyesterase 16 | chr5:4615318-4617615 FORWARD LENGTH=1808
AT5G14540		| Symbols: | Protein of unknown function (DUF1421) | chr5:4687147-4689674 REVERSE LENGTH=1880
AT5G14930		| Symbols: SAG101 | senescence-associated gene 101 | chr5:4828641-4830955 FORWARD LENGTH=1913
AT5G15260		| Symbols: | Ribosomal protein L34e superfamily protein | chr5:4953440-4954932 REVERSE LENGTH=1384
AT5G15650		| Symbols: RGP2, ATRGP2 | reversibly glycosylated polypeptide 2 | chr5:5092157-5094494 FORWARD LENGTH=1530
AT5G15860		| Symbols: ATPCME, PCME | prenylcysteine methylesterase | chr5:5178505-5181383 REVERSE LENGTH=1575
AT5G15870		| Symbols: | glycosyl hydrolase family 81 protein | chr5:5182641-5184878 REVERSE LENGTH=2238
AT5G16110		| Symbols: | unknown protein; FUNCTIONS IN: molecular_function unknown; INVOLVED IN: biological_process unknown; LOCATED IN: chloroplast; EXPRESSED IN: 24 plant structures; EXPRESSED DURING: 15 growth stages; BEST Arabidopsis thaliana protein match is: unknown protein (TAIR:AT3G02555.1); Has 133 Blast hits to 133 proteins in 18 species: Archae - 0; Bacteria - 0; Metazoa - 0; Fungi - 0; Plants - 1…
AT5G16170		| Symbols: | Core-2/I-branching beta-1,6-N-acetylglucosaminyltransferase family protein | chr5:5277867-5279818 FORWARD LENGTH=1362
AT5G16370		| Symbols: AAE5 | acyl activating enzyme 5 | chr5:5356605-5358511 REVERSE LENGTH=1907
AT5G16440		| Symbols: IPP1 | isopentenyl diphosphate isomerase 1 | chr5:5371627-5373735 FORWARD LENGTH=1174
AT5G16480		| Symbols: | Phosphotyrosine protein phosphatases superfamily protein | chr5:5381113-5382897 REVERSE LENGTH=1115
AT5G16510		| Symbols: | Alpha-1,4-glucan-protein synthase family protein | chr5:5392605-5394564 FORWARD LENGTH=1508
AT5G16880		| Symbols: | Target of Myb protein 1 | chr5:5548930-5551463 FORWARD LENGTH=1615
AT5G16910		| Symbols: ATCSLD2, CSLD2 | cellulose-synthase like D2 | chr5:5561679-5565580 FORWARD LENGTH=3728
AT5G17060		| Symbols: ATARFB1B, ARFB1B | ADP-ribosylation factor B1B | chr5:5610806-5613065 FORWARD LENGTH=1150
AT5G17190		| Symbols: | FUNCTIONS IN: molecular_function unknown; INVOLVED IN: intracellular protein transport; LOCATED IN: endomembrane system, integral to membrane, endoplasmic reticulum; EXPRESSED IN: 23 plant structures; EXPRESSED DURING: 13 growth stages; CONTAINS InterPro DOMAIN/s: B-cell receptor-associated 31-like (InterPro:IPR008417); BEST Arabidopsis thaliana protein match is: unknown protein (TAI…
AT5G17450		| Symbols: HIPP21 | Heavy metal transport/detoxification superfamily protein | chr5:5755322-5756888 FORWARD LENGTH=659
AT5G17610		| Symbols: | unknown protein; FUNCTIONS IN: molecular_function unknown; INVOLVED IN: biological_process unknown; LOCATED IN: endomembrane system; EXPRESSED IN: 23 plant structures; EXPRESSED DURING: 15 growth stages; Has 30201 Blast hits to 17322 proteins in 780 species: Archae - 12; Bacteria - 1396; Metazoa - 17338; Fungi - 3422; Plants - 5037; Viruses - 0; Other Eukaryotes - 2996 (source: NCBI …
AT5G17760		| Symbols: | P-loop containing nucleoside triphosphate hydrolases superfamily protein | chr5:5860421-5862422 REVERSE LENGTH=1809
AT5G18210		| Symbols: | NAD(P)-binding Rossmann-fold superfamily protein | chr5:6017865-6019993 FORWARD LENGTH=1908
AT5G18370		| Symbols: | Disease resistance protein (TIR-NBS-LRR class) family | chr5:6085036-6088926 REVERSE LENGTH=3633
AT5G18470		| Symbols: | Curculin-like (mannose-binding) lectin family protein | chr5:6127797-6129285 FORWARD LENGTH=1489
AT5G18480		| Symbols: PGSIP6 | plant glycogenin-like starch initiation protein 6 | chr5:6131203-6133906 REVERSE LENGTH=1837
AT5G18490		| Symbols: | Plant protein of unknown function (DUF946) | chr5:6134152-6136765 REVERSE LENGTH=1996
AT5G18630		| Symbols: | alpha/beta-Hydrolases superfamily protein | chr5:6202633-6205737 FORWARD LENGTH=1585
AT5G18661		| Symbols: | unknown protein; Has 30201 Blast hits to 17322 proteins in 780 species: Archae - 12; Bacteria - 1396; Metazoa - 17338; Fungi - 3422; Plants - 5037; Viruses - 0; Other Eukaryotes - 2996 (source: NCBI BLink). | chr5:6222520-6222678 REVERSE LENGTH=159
AT5G18780		| Symbols: | F-box/RNI-like superfamily protein | chr5:6264284-6266097 FORWARD LENGTH=1652
AT5G18900		| Symbols: | 2-oxoglutarate (2OG) and Fe(II)-dependent oxygenase superfamily protein | chr5:6304215-6306290 REVERSE LENGTH=1215
AT5G19050		| Symbols: | alpha/beta-Hydrolases superfamily protein | chr5:6369267-6371904 FORWARD LENGTH=1304
AT5G19080		| Symbols: | RING/U-box superfamily protein | chr5:6378339-6380605 FORWARD LENGTH=1516
AT5G19120		| Symbols: | Eukaryotic aspartyl protease family protein | chr5:6414488-6415907 FORWARD LENGTH=1420
AT5G19140		| Symbols: ATAILP1, AILP1 | Aluminium induced protein with YGL and LRDR motifs | chr5:6423269-6426166 FORWARD LENGTH=1215
AT5G19200		| Symbols: | NAD(P)-binding Rossmann-fold superfamily protein | chr5:6458953-6460856 FORWARD LENGTH=1204
AT5G19240		| Symbols: | Glycoprotein membrane precursor GPI-anchored | chr5:6470129-6471062 FORWARD LENGTH=761
AT5G19250		| Symbols: | Glycoprotein membrane precursor GPI-anchored | chr5:6471906-6472945 FORWARD LENGTH=805
AT5G19350		| Symbols: | RNA-binding (RRM/RBD/RNP motifs) family protein | chr5:6518838-6521474 FORWARD LENGTH=1597
AT5G19440		| Symbols: | NAD(P)-binding Rossmann-fold superfamily protein | chr5:6556420-6558342 FORWARD LENGTH=1273
AT5G19550		| Symbols: ASP2, AAT2 | aspartate aminotransferase 2 | chr5:6598017-6601819 FORWARD LENGTH=1624
AT5G19590		| Symbols: | Protein of unknown function, DUF538 | chr5:6610730-6612103 REVERSE LENGTH=735
AT5G19690		| Symbols: STT3A | staurosporin and temperature sensitive 3-like A | chr5:6652516-6658411 FORWARD LENGTH=2670
AT5G19840		| Symbols: | 2-oxoglutarate (2OG) and Fe(II)-dependent oxygenase superfamily protein | chr5:6705372-6709792 FORWARD LENGTH=1928
AT5G19860		| Symbols: | Protein of unknown function, DUF538 | chr5:6714264-6715875 REVERSE LENGTH=853
AT5G19880		| Symbols: | Peroxidase superfamily protein | chr5:6720384-6722475 REVERSE LENGTH=1248
AT5G19980		| Symbols: GONST4 | golgi nucleotide sugar transporter 4 | chr5:6749705-6751070 REVERSE LENGTH=1366
AT5G20000		| Symbols: | AAA-type ATPase family protein | chr5:6756633-6759750 FORWARD LENGTH=1742
AT5G20230		| Symbols: ATBCB, BCB, SAG14 | blue-copper-binding protein | chr5:6826506-6827629 FORWARD LENGTH=932
AT5G20400		| Symbols: | 2-oxoglutarate (2OG) and Fe(II)-dependent oxygenase superfamily protein | chr5:6894844-6896349 FORWARD LENGTH=1238
AT5G20500		| Symbols: | Glutaredoxin family protein | chr5:6938598-6939848 FORWARD LENGTH=645
AT5G20910		| Symbols: AIP2 | RING/U-box superfamily protein | chr5:7092512-7094446 REVERSE LENGTH=1220
AT5G21090		| Symbols: | Leucine-rich repeat (LRR) family protein | chr5:7164603-7167255 FORWARD LENGTH=1163
AT5G21274		| Symbols: CAM6, ACAM-6 | calmodulin 6 | chr5:7214500-7216019 REVERSE LENGTH=759
AT5G21900		| Symbols: | RNI-like superfamily protein | chr5:7238197-7240482 FORWARD LENGTH=1821
AT5G21940		| Symbols: | unknown protein; BEST Arabidopsis thaliana protein match is: unknown protein (TAIR:AT3G43850.1); Has 30201 Blast hits to 17322 proteins in 780 species: Archae - 12; Bacteria - 1396; Metazoa - 17338; Fungi - 3422; Plants - 5037; Viruses - 0; Other Eukaryotes - 2996 (source: NCBI BLink). | chr5:7249268-7250539 REVERSE LENGTH=1159
AT5G22060		| Symbols: ATJ2, J2 | DNAJ homologue 2 | chr5:7303622-7305797 REVERSE LENGTH=1565
AT5G22250		| Symbols: | Polynucleotidyl transferase, ribonuclease H-like superfamily protein | chr5:7365532-7366778 REVERSE LENGTH=1247
AT5G22350		| Symbols: ELM1 | Protein of unknown function (DUF1022) | chr5:7397386-7400937 REVERSE LENGTH=1851
AT5G22360		| Symbols: ATVAMP714, VAMP714 | vesicle-associated membrane protein 714 | chr5:7404004-7405765 REVERSE LENGTH=1152
AT5G22380		| Symbols: anac090, NAC090 | NAC domain containing protein 90 | chr5:7408777-7410102 REVERSE LENGTH=919
AT5G22500		| Symbols: FAR1 | fatty acid reductase 1 | chr5:7470443-7474120 FORWARD LENGTH=1778
AT5G22520		| Symbols: | unknown protein; BEST Arabidopsis thaliana protein match is: unknown protein (TAIR:AT5G22530.1); Has 14 Blast hits to 14 proteins in 2 species: Archae - 0; Bacteria - 0; Metazoa - 0; Fungi - 0; Plants - 14; Viruses - 0; Other Eukaryotes - 0 (source: NCBI BLink). | chr5:7478930-7479527 FORWARD LENGTH=598
AT5G22540		| Symbols: | Plant protein of unknown function (DUF247) | chr5:7481478-7482953 REVERSE LENGTH=1476
AT5G22545		| Symbols: | unknown protein; BEST Arabidopsis thaliana protein match is: unknown protein (TAIR:AT5G22530.1); Has 30201 Blast hits to 17322 proteins in 780 species: Archae - 12; Bacteria - 1396; Metazoa - 17338; Fungi - 3422; Plants - 5037; Viruses - 0; Other Eukaryotes - 2996 (source: NCBI BLink). | chr5:7483253-7483811 FORWARD LENGTH=559
AT5G22570		| Symbols: WRKY38, ATWRKY38 | WRKY DNA-binding protein 38 | chr5:7495539-7496784 REVERSE LENGTH=1016
AT5G22770		| Symbols: alpha-ADR | alpha-adaptin | chr5:7579263-7588249 REVERSE LENGTH=3433
AT5G23160		| Symbols: | unknown protein; BEST Arabidopsis thaliana protein match is: unknown protein (TAIR:AT5G08240.1); Has 1807 Blast hits to 1807 proteins in 277 species: Archae - 0; Bacteria - 0; Metazoa - 736; Fungi - 347; Plants - 385; Viruses - 0; Other Eukaryotes - 339 (source: NCBI BLink). | chr5:7795256-7796346 REVERSE LENGTH=1005
AT5G23320		| Symbols: ATSTE14, STE14, ATSTE14A, ATPCM, ATICMTA, ICMTA, STE14A | homolog of yeast STE14 A | chr5:7853368-7853961 FORWARD LENGTH=594
AT5G23460		| Symbols: | unknown protein; Has 30201 Blast hits to 17322 proteins in 780 species: Archae - 12; Bacteria - 1396; Metazoa - 17338; Fungi - 3422; Plants - 5037; Viruses - 0; Other Eukaryotes - 2996 (source: NCBI BLink). | chr5:7912769-7913505 FORWARD LENGTH=737
AT5G23490		| Symbols: | unknown protein; BEST Arabidopsis thaliana protein match is: unknown protein (TAIR:AT5G08440.1); Has 202 Blast hits to 197 proteins in 48 species: Archae - 0; Bacteria - 13; Metazoa - 25; Fungi - 9; Plants - 109; Viruses - 0; Other Eukaryotes - 46 (source: NCBI BLink). | chr5:7919438-7926628 FORWARD LENGTH=2712
AT5G23540		| Symbols: | Mov34/MPN/PAD-1 family protein | chr5:7937669-7939575 FORWARD LENGTH=1266
AT5G23575		| Symbols: | Transmembrane CLPTM1 family protein | chr5:7946310-7950253 FORWARD LENGTH=2247
AT5G23850		| Symbols: | Arabidopsis thaliana protein of unknown function (DUF821) | chr5:8038052-8040938 FORWARD LENGTH=1900
AT5G24110		| Symbols: WRKY30, ATWRKY30 | WRKY DNA-binding protein 30 | chr5:8153115-8154709 REVERSE LENGTH=1289
AT5G24205		| Symbols: | other RNA | chr5:8210822-8213086 REVERSE LENGTH=766
AT5G24206		| Symbols: | other RNA | chr5:8213626-8214689 REVERSE LENGTH=467
AT5G24210		| Symbols: | alpha/beta-Hydrolases superfamily protein | chr5:8217335-8219619 FORWARD LENGTH=1355
AT5G24430		| Symbols: | Calcium-dependent protein kinase (CDPK) family protein | chr5:8339144-8343102 REVERSE LENGTH=2220
AT5G24530		| Symbols: DMR6 | 2-oxoglutarate (2OG) and Fe(II)-dependent oxygenase superfamily protein | chr5:8378833-8383401 FORWARD LENGTH=1404
AT5G24590		| Symbols: ANAC091, TIP | TCV-interacting protein | chr5:8416662-8418933 REVERSE LENGTH=1824
AT5G24980		| Symbols: | unknown protein; FUNCTIONS IN: molecular_function unknown; INVOLVED IN: biological_process unknown; LOCATED IN: endomembrane system; BEST Arabidopsis thaliana protein match is: unknown protein (TAIR:AT5G10745.1); Has 32 Blast hits to 32 proteins in 10 species: Archae - 0; Bacteria - 0; Metazoa - 0; Fungi - 0; Plants - 32; Viruses - 0; Other Eukaryotes - 0 (source: NCBI BLink). | chr5…
AT5G25250		| Symbols: | SPFH/Band 7/PHB domain-containing membrane-associated protein family | chr5:8749727-8751636 FORWARD LENGTH=1666
AT5G25265		| Symbols: | unknown protein; FUNCTIONS IN: molecular_function unknown; INVOLVED IN: biological_process unknown; LOCATED IN: plasma membrane, membrane; EXPRESSED IN: cultured cell, leaf; BEST Arabidopsis thaliana protein match is: unknown protein (TAIR:AT2G25260.1); Has 30201 Blast hits to 17322 proteins in 780 species: Archae - 12; Bacteria - 1396; Metazoa - 17338; Fungi - 3422; Plants - 5037; V…
AT5G25440		| Symbols: | Protein kinase superfamily protein | chr5:8854775-8856758 REVERSE LENGTH=1178
AT5G25450		| Symbols: | Cytochrome bd ubiquinol oxidase, 14kDa subunit | chr5:8856997-8858476 FORWARD LENGTH=1035
AT5G25540		| Symbols: CID6 | CTC-interacting domain 6 | chr5:8891525-8892990 REVERSE LENGTH=918
AT5G25820		| Symbols: | Exostosin family protein | chr5:8997183-9000329 REVERSE LENGTH=2247
AT5G25910		| Symbols: AtRLP52, RLP52 | receptor like protein 52 | chr5:9038860-9041377 FORWARD LENGTH=2436
AT5G25930		| Symbols: | Protein kinase family protein with leucine-rich repeat domain | chr5:9050794-9054143 FORWARD LENGTH=3269
AT5G26170		| Symbols: WRKY50, ATWRKY50 | WRKY DNA-binding protein 50 | chr5:9147176-9148128 REVERSE LENGTH=522
AT5G26340		| Symbols: MSS1, STP13, ATSTP13 | Major facilitator superfamily protein | chr5:9243511-9247066 REVERSE LENGTH=1993
AT5G26690		| Symbols: | Heavy metal transport/detoxification superfamily protein | chr5:9310797-9311572 FORWARD LENGTH=614
AT5G26700		| Symbols: | RmlC-like cupins superfamily protein | chr5:9308290-9309625 REVERSE LENGTH=868
AT5G26720		| Symbols: | unknown protein; Has 15 Blast hits to 15 proteins in 5 species: Archae - 0; Bacteria - 0; Metazoa - 0; Fungi - 0; Plants - 15; Viruses - 0; Other Eukaryotes - 0 (source: NCBI BLink). | chr5:9304025-9304743 FORWARD LENGTH=719
AT5G26920		| Symbols: CBP60G | Cam-binding protein 60-like G | chr5:9475747-9478721 FORWARD LENGTH=2078
AT5G26990		| Symbols: | Drought-responsive family protein | chr5:9491072-9493920 FORWARD LENGTH=1244
AT5G27280		| Symbols: | Zim17-type zinc finger protein | chr5:9617486-9618481 FORWARD LENGTH=813
AT5G27420		| Symbols: CNI1, ATL31 | carbon/nitrogen insensitive 1 | chr5:9684072-9685561 FORWARD LENGTH=1490
AT5G27430		| Symbols: | Signal peptidase subunit | chr5:9687378-9689420 FORWARD LENGTH=831
AT5G27520		| Symbols: PNC2 | peroxisomal adenine nucleotide carrier 2 | chr5:9714382-9716354 REVERSE LENGTH=1358
AT5G27540		| Symbols: MIRO1, emb2473 | MIRO-related GTP-ase 1 | chr5:9722425-9727454 FORWARD LENGTH=2452
AT5G27610		| Symbols: ATALY1, ALY1 | DIRP ;Myb-like DNA-binding domain | chr5:9764135-9769903 FORWARD LENGTH=3344
AT5G27760		| Symbols: | Hypoxia-responsive family protein | chr5:9830343-9831790 FORWARD LENGTH=575
AT5G27840		| Symbols: TOPP8 | Calcineurin-like metallo-phosphoesterase superfamily protein | chr5:9862923-9865038 REVERSE LENGTH=1555
AT5G27920		| Symbols: | F-box family protein | chr5:9941905-9944778 REVERSE LENGTH=2358
AT5G28540		| Symbols: BIP1 | heat shock protein 70 (Hsp 70) family protein | chr5:10540460-10543375 REVERSE LENGTH=2316
AT5G28700		| Symbols: | transposable element gene | chr5:10755920-10757122 REVERSE LENGTH=1203
AT5G28830		| Symbols: | calcium-binding EF hand family protein | chr5:10856791-10858668 FORWARD LENGTH=1259
AT5G33290		| Symbols: XGD1 | xylogalacturonan deficient 1 | chr5:12558256-12562020 FORWARD LENGTH=1866
AT5G35080		| Symbols: | INVOLVED IN: biological_process unknown; LOCATED IN: endomembrane system; EXPRESSED IN: 22 plant structures; EXPRESSED DURING: 13 growth stages; CONTAINS InterPro DOMAIN/s: Mannose-6-phosphate receptor, binding (InterPro:IPR009011), Glucosidase II beta subunit-like (InterPro:IPR012913); Has 30201 Blast hits to 17322 proteins in 780 species: Archae - 12; Bacteria - 1396; Metazoa - 173…
AT5G35200		| Symbols: | ENTH/ANTH/VHS superfamily protein | chr5:13462162-13466051 REVERSE LENGTH=2149
AT5G35680		| Symbols: | Nucleic acid-binding, OB-fold-like protein | chr5:13857921-13859013 REVERSE LENGTH=839
AT5G35730		| Symbols: | EXS (ERD1/XPR1/SYG1) family protein | chr5:13893707-13896974 FORWARD LENGTH=1761
AT5G36220		| Symbols: CYP81D1, CYP91A1 | cytochrome p450 81d1 | chr5:14253690-14256033 REVERSE LENGTH=1664
AT5G36970		| Symbols: NHL25 | NDR1/HIN1-like 25 | chr5:14604367-14605194 REVERSE LENGTH=747
AT5G37070		| Symbols: | Protein of unknown function, DUF538 | chr5:14651012-14652286 FORWARD LENGTH=731
AT5G37480		| Symbols: | unknown protein; Has 30201 Blast hits to 17322 proteins in 780 species: Archae - 12; Bacteria - 1396; Metazoa - 17338; Fungi - 3422; Plants - 5037; Viruses - 0; Other Eukaryotes - 2996 (source: NCBI BLink). | chr5:14884331-14885969 REVERSE LENGTH=814
AT5G37600		| Symbols: ATGSR1, GLN1;1, GSR 1, ATGLN1;1 | glutamine synthase clone R1 | chr5:14933336-14935841 REVERSE LENGTH=1494
AT5G37670		| Symbols: | HSP20-like chaperones superfamily protein | chr5:14968991-14969509 FORWARD LENGTH=519
AT5G37720		| Symbols: ALY4 | ALWAYS EARLY 4 | chr5:14981638-14984606 REVERSE LENGTH=1215
AT5G37780		| Symbols: CAM1, TCH1, ACAM-1 | calmodulin 1 | chr5:15004527-15006205 REVERSE LENGTH=780
AT5G38210		| Symbols: | Protein kinase family protein | chr5:15261005-15265630 FORWARD LENGTH=2345
AT5G38212		| Symbols: | Potential natural antisense gene, locus overlaps with AT5G38210 | chr5:15262454-15265241 REVERSE LENGTH=2413
AT5G38240		| Symbols: | Protein kinase family protein | chr5:15277239-15279317 REVERSE LENGTH=1767
AT5G38250		| Symbols: | Protein kinase family protein | chr5:15280643-15282709 REVERSE LENGTH=1740
AT5G38310		| Symbols: | unknown protein; Has 1807 Blast hits to 1807 proteins in 277 species: Archae - 0; Bacteria - 0; Metazoa - 736; Fungi - 347; Plants - 385; Viruses - 0; Other Eukaryotes - 339 (source: NCBI BLink). | chr5:15310405-15311321 REVERSE LENGTH=917
AT5G38565		| Symbols: | F-box/FBD-like domains containing protein | chr5:15444310-15446009 REVERSE LENGTH=1311
AT5G38630		| Symbols: ACYB-1, CYB-1 | cytochrome B561-1 | chr5:15465992-15468185 FORWARD LENGTH=1516
AT5G38650		| Symbols: | Proteasome maturation factor UMP1 | chr5:15470961-15472815 REVERSE LENGTH=789
AT5G38900		| Symbols: | Thioredoxin superfamily protein | chr5:15573505-15575618 REVERSE LENGTH=978
AT5G38990		| Symbols: | Malectin/receptor-like protein kinase family protein | chr5:15608814-15611598 FORWARD LENGTH=2785
AT5G39020		| Symbols: | Malectin/receptor-like protein kinase family protein | chr5:15616917-15619358 FORWARD LENGTH=2442
AT5G39030		| Symbols: | Protein kinase superfamily protein | chr5:15620066-15622486 FORWARD LENGTH=2421
AT5G39050		| Symbols: | HXXXD-type acyl-transferase family protein | chr5:15634586-15636065 FORWARD LENGTH=1480
AT5G39090		| Symbols: | HXXXD-type acyl-transferase family protein | chr5:15643603-15645116 FORWARD LENGTH=1514
AT5G39450		| Symbols: | F-box family protein | chr5:15785717-15787946 FORWARD LENGTH=2137
AT5G39510		| Symbols: VTI11, ATVTI1A, ATVTI11, ZIG, SGR4, VTI1A, ZIG1 | Vesicle transport v-SNARE family protein | chr5:15821442-15823840 FORWARD LENGTH=1058
AT5G39670		| Symbols: | Calcium-binding EF-hand family protein | chr5:15883179-15884067 FORWARD LENGTH=889
AT5G39730		| Symbols: | AIG2-like (avirulence induced gene) family protein | chr5:15901679-15902870 FORWARD LENGTH=826
AT5G39865		| Symbols: | Glutaredoxin family protein | chr5:15965461-15967173 REVERSE LENGTH=1713
AT5G39950		| Symbols: ATTRX2, ATH2, ATTRXH2, TRXH2, TRX2 | thioredoxin 2 | chr5:15990687-15991931 REVERSE LENGTH=650
AT5G40170		| Symbols: AtRLP54, RLP54 | receptor like protein 54 | chr5:16065091-16067574 REVERSE LENGTH=2484
AT5G40230		| Symbols: | nodulin MtN21 /EamA-like transporter family protein | chr5:16079648-16081735 REVERSE LENGTH=1279
AT5G40240		| Symbols: | nodulin MtN21 /EamA-like transporter family protein | chr5:16082125-16084581 REVERSE LENGTH=1422
AT5G40300		| Symbols: | Uncharacterised protein family (UPF0497) | chr5:16110688-16112968 FORWARD LENGTH=1170
AT5G40650		| Symbols: SDH2-2 | succinate dehydrogenase 2-2 | chr5:16281404-16283527 FORWARD LENGTH=1132
AT5G40670		| Symbols: | PQ-loop repeat family protein / transmembrane family protein | chr5:16285711-16287793 FORWARD LENGTH=1272
AT5G40690		| Symbols: | CONTAINS InterPro DOMAIN/s: EF-Hand 1, calcium-binding site (InterPro:IPR018247); BEST Arabidopsis thaliana protein match is: unknown protein (TAIR:AT2G41730.1); Has 1807 Blast hits to 1807 proteins in 277 species: Archae - 0; Bacteria - 0; Metazoa - 736; Fungi - 347; Plants - 385; Viruses - 0; Other Eukaryotes - 339 (source: NCBI BLink). | chr5:16290711-16291583 FORWARD LENGTH=873
AT5G40760		| Symbols: G6PD6 | glucose-6-phosphate dehydrogenase 6 | chr5:16310748-16314774 FORWARD LENGTH=1959
AT5G40780		| Symbols: LHT1 | lysine histidine transporter 1 | chr5:16323651-16327281 FORWARD LENGTH=1712
AT5G40880		| Symbols: | WD-40 repeat family protein / zfwd3 protein (ZFWD3) | chr5:16378895-16381335 FORWARD LENGTH=2135
AT5G41010		| Symbols: NRPB12, NRPD12, NRPE12 | DNA directed RNA polymerase, 7 kDa subunit | chr5:16424050-16424952 FORWARD LENGTH=187
AT5G41160		| Symbols: ATPUP12, PUP12 | purine permease 12 | chr5:16477360-16478436 FORWARD LENGTH=1077
AT5G41280		| Symbols: | Receptor-like protein kinase-related family protein | chr5:16509509-16510929 FORWARD LENGTH=1084
AT5G41320		| Symbols: | unknown protein; Has 1807 Blast hits to 1807 proteins in 277 species: Archae - 0; Bacteria - 0; Metazoa - 736; Fungi - 347; Plants - 385; Viruses - 0; Other Eukaryotes - 339 (source: NCBI BLink). | chr5:16534442-16535989 FORWARD LENGTH=1548
AT5G41410		| Symbols: BEL1 | POX (plant homeobox) family protein | chr5:16580044-16584008 FORWARD LENGTH=2454
AT5G41560		| Symbols: | FUNCTIONS IN: molecular_function unknown; INVOLVED IN: biological_process unknown; LOCATED IN: chloroplast; EXPRESSED IN: 24 plant structures; EXPRESSED DURING: 15 growth stages; CONTAINS InterPro DOMAIN/s: Ubiquitin ligase, Det1/DDB1-complexing (InterPro:IPR018276); Has 1807 Blast hits to 1807 proteins in 277 species: Archae - 0; Bacteria - 0; Metazoa - 736; Fungi - 347; Plants - 38…
AT5G41685		| Symbols: | Mitochondrial outer membrane translocase complex, subunit Tom7 | chr5:16669149-16669723 REVERSE LENGTH=575
AT5G41750		| Symbols: | Disease resistance protein (TIR-NBS-LRR class) family | chr5:16693909-16698943 FORWARD LENGTH=4140
AT5G41860		| Symbols: | unknown protein; Has 1807 Blast hits to 1807 proteins in 277 species: Archae - 0; Bacteria - 0; Metazoa - 736; Fungi - 347; Plants - 385; Viruses - 0; Other Eukaryotes - 339 (source: NCBI BLink). | chr5:16757951-16758718 FORWARD LENGTH=768
AT5G41960		| Symbols: | unknown protein; FUNCTIONS IN: molecular_function unknown; INVOLVED IN: biological_process unknown; LOCATED IN: chloroplast; EXPRESSED IN: 22 plant structures; EXPRESSED DURING: 13 growth stages; Has 1807 Blast hits to 1807 proteins in 277 species: Archae - 0; Bacteria - 0; Metazoa - 736; Fungi - 347; Plants - 385; Viruses - 0; Other Eukaryotes - 339 (source: NCBI BLink). | chr5:1678…
AT5G42010		| Symbols: | Transducin/WD40 repeat-like superfamily protein | chr5:16802280-16805013 FORWARD LENGTH=2386
AT5G42020		| Symbols: BIP, BIP2 | Heat shock protein 70 (Hsp 70) family protein | chr5:16807483-16810646 REVERSE LENGTH=2387
AT5G42050		| Symbols: | DCD (Development and Cell Death) domain protein | chr5:16815489-16817301 FORWARD LENGTH=1560
AT5G42250		| Symbols: | Zinc-binding alcohol dehydrogenase family protein | chr5:16894009-16897620 FORWARD LENGTH=1421
AT5G42300		| Symbols: UBL5 | ubiquitin-like protein 5 | chr5:16912333-16913930 REVERSE LENGTH=610
AT5G42380		| Symbols: CML39, CML37 | calmodulin like 37 | chr5:16942576-16943366 REVERSE LENGTH=791
AT5G42440		| Symbols: | Protein kinase superfamily protein | chr5:16973304-16974574 REVERSE LENGTH=1271
AT5G42460		| Symbols: | F-box and associated interaction domains-containing protein | chr5:16979773-16981115 FORWARD LENGTH=1343
AT5G42570		| Symbols: | B-cell receptor-associated 31-like | chr5:17021310-17022583 REVERSE LENGTH=892
AT5G42790		| Symbols: PAF1, ATPSM30, ARS5 | proteasome alpha subunit F1 | chr5:17159044-17161070 REVERSE LENGTH=1158
AT5G42850		| Symbols: | Thioredoxin superfamily protein | chr5:17181707-17182623 REVERSE LENGTH=753
AT5G43100		| Symbols: | Eukaryotic aspartyl protease family protein | chr5:17299123-17303058 FORWARD LENGTH=2377
AT5G43190		| Symbols: | Galactose oxidase/kelch repeat superfamily protein | chr5:17340138-17341569 REVERSE LENGTH=1432
AT5G43420		| Symbols: | RING/U-box superfamily protein | chr5:17451669-17453124 FORWARD LENGTH=1456
AT5G43730		| Symbols: | Disease resistance protein (CC-NBS-LRR class) family | chr5:17560179-17562929 FORWARD LENGTH=2751
AT5G43780		| Symbols: APS4 | Pseudouridine synthase/archaeosine transglycosylase-like family protein | chr5:17589394-17591535 REVERSE LENGTH=1702
AT5G43830		| Symbols: | Aluminium induced protein with YGL and LRDR motifs | chr5:17622336-17624329 REVERSE LENGTH=1103
AT5G43940		| Symbols: HOT5, ADH2, GSNOR, ATGSNOR1, PAR2 | GroES-like zinc-binding dehydrogenase family protein | chr5:17684191-17686528 FORWARD LENGTH=1363
AT5G44070		| Symbols: CAD1, ARA8, ATPCS1, PCS1 | phytochelatin synthase 1 (PCS1) | chr5:17734738-17737859 FORWARD LENGTH=1783
AT5G44460		| Symbols: CML43 | calmodulin like 43 | chr5:17917226-17917983 FORWARD LENGTH=758
AT5G44480		| Symbols: DUR | NAD(P)-binding Rossmann-fold superfamily protein | chr5:17921515-17923643 FORWARD LENGTH=1311
AT5G44568		| Symbols: | unknown protein; FUNCTIONS IN: molecular_function unknown; INVOLVED IN: biological_process unknown; LOCATED IN: endomembrane system; Has 19 Blast hits to 19 proteins in 2 species: Archae - 0; Bacteria - 0; Metazoa - 0; Fungi - 0; Plants - 19; Viruses - 0; Other Eukaryotes - 0 (source: NCBI BLink). | chr5:17961201-17962202 REVERSE LENGTH=462
AT5G44569		| Symbols: | | chr5:17963286-17963990 FORWARD LENGTH=705
AT5G44575		| Symbols: | unknown protein; FUNCTIONS IN: molecular_function unknown; INVOLVED IN: biological_process unknown; LOCATED IN: endomembrane system; Has 7 Blast hits to 7 proteins in 2 species: Archae - 0; Bacteria - 0; Metazoa - 0; Fungi - 0; Plants - 7; Viruses - 0; Other Eukaryotes - 0 (source: NCBI BLink). | chr5:17973838-17974998 FORWARD LENGTH=472
AT5G44585		| Symbols: | unknown protein; FUNCTIONS IN: molecular_function unknown; INVOLVED IN: biological_process unknown; LOCATED IN: endomembrane system; Has 30201 Blast hits to 17322 proteins in 780 species: Archae - 12; Bacteria - 1396; Metazoa - 17338; Fungi - 3422; Plants - 5037; Viruses - 0; Other Eukaryotes - 2996 (source: NCBI BLink). | chr5:17984616-17985473 FORWARD LENGTH=410
AT5G44820		| Symbols: | Nucleotide-diphospho-sugar transferase family protein | chr5:18095713-18097585 REVERSE LENGTH=1213
AT5G44980		| Symbols: | F-box/RNI-like/FBD-like domains-containing protein | chr5:18160290-18162264 FORWARD LENGTH=1592
AT5G45000		| Symbols: | Disease resistance protein (TIR-NBS-LRR class) family | chr5:18165383-18167193 FORWARD LENGTH=1492
AT5G45010		| Symbols: ATDSS1(V), DSS1(V) | DSS1 homolog on chromosome V | chr5:18167244-18168374 REVERSE LENGTH=582
AT5G45100		| Symbols: | SBP (S-ribonuclease binding protein) family protein | chr5:18218699-18219960 FORWARD LENGTH=1174
AT5G45110		| Symbols: NPR3, ATNPR3 | NPR1-like protein 3 | chr5:18228910-18231522 FORWARD LENGTH=2358
AT5G45130		| Symbols: ATRAB5A, ATRABF2A, RABF2A, RAB5A, RHA1, ATRAB-F2A, RAB-F2A | RAB homolog 1 | chr5:18244266-18246450 FORWARD LENGTH=1222
AT5G45380		| Symbols: ATDUR3, DUR3 | solute:sodium symporters;urea transmembrane transporters | chr5:18391124-18395894 FORWARD LENGTH=2526
AT5G45470		| Symbols: | Protein of unknown function (DUF594) | chr5:18421985-18425042 REVERSE LENGTH=3058
AT5G45490		| Symbols: | P-loop containing nucleoside triphosphate hydrolases superfamily protein | chr5:18431003-18432397 FORWARD LENGTH=1395
AT5G45500		| Symbols: | RNI-like superfamily protein | chr5:18432458-18435469 REVERSE LENGTH=2635
AT5G45510		| Symbols: | Leucine-rich repeat (LRR) family protein | chr5:18444657-18449446 FORWARD LENGTH=4185
AT5G45550		| Symbols: | Mob1/phocein family protein | chr5:18462162-18465097 FORWARD LENGTH=1027
AT5G45750		| Symbols: AtRABA1c, RABA1c | RAB GTPase homolog A1C | chr5:18559116-18560842 FORWARD LENGTH=1056
AT5G46080		| Symbols: | Protein kinase superfamily protein | chr5:18689542-18690857 REVERSE LENGTH=1316
AT5G46180		| Symbols: DELTA-OAT | ornithine-delta-aminotransferase | chr5:18718475-18721375 REVERSE LENGTH=1823
AT5G46230		| Symbols: | Protein of unknown function, DUF538 | chr5:18742440-18743045 REVERSE LENGTH=606
AT5G46500		| Symbols: | BEST Arabidopsis thaliana protein match is: disease resistance protein (TIR-NBS-LRR class) family (TAIR:AT5G46260.1); Has 1807 Blast hits to 1807 proteins in 277 species: Archae - 0; Bacteria - 0; Metazoa - 736; Fungi - 347; Plants - 385; Viruses - 0; Other Eukaryotes - 339 (source: NCBI BLink). | chr5:18856454-18857787 FORWARD LENGTH=1254
AT5G46520		| Symbols: | Disease resistance protein (TIR-NBS-LRR class) family | chr5:18867767-18872415 FORWARD LENGTH=4019
AT5G46630		| Symbols: | Clathrin adaptor complexes medium subunit family protein | chr5:18920438-18923550 FORWARD LENGTH=1757
AT5G46780		| Symbols: | VQ motif-containing protein | chr5:18979041-18980057 FORWARD LENGTH=1017
AT5G46960		| Symbols: | Plant invertase/pectin methylesterase inhibitor superfamily protein | chr5:19062174-19062780 REVERSE LENGTH=607
AT5G47070		| Symbols: | Protein kinase superfamily protein | chr5:19118543-19120909 REVERSE LENGTH=1754
AT5G47090		| Symbols: | unknown protein; CONTAINS InterPro DOMAIN/s: Protein of unknown function DUF2052, coiled-coil (InterPro:IPR018613); Has 30201 Blast hits to 17322 proteins in 780 species: Archae - 12; Bacteria - 1396; Metazoa - 17338; Fungi - 3422; Plants - 5037; Viruses - 0; Other Eukaryotes - 2996 (source: NCBI BLink). | chr5:19127259-19128769 FORWARD LENGTH=1224
AT5G47140		| Symbols: GATA27 | GATA transcription factor 27 | chr5:19144635-19147489 FORWARD LENGTH=2072
AT5G47200		| Symbols: ATRABD2B, ATRAB1A, RAB1A | RAB GTPase homolog 1A | chr5:19166902-19169026 FORWARD LENGTH=1044
AT5G47220		| Symbols: ATERF2, ATERF-2, ERF2 | ethylene responsive element binding factor 2 | chr5:19171862-19172823 REVERSE LENGTH=962
AT5G47230		| Symbols: ERF5, ATERF-5, ATERF5 | ethylene responsive element binding factor 5 | chr5:19179939-19181129 FORWARD LENGTH=1191
AT5G47420		| Symbols: | Tryptophan RNA-binding attenuator protein-like | chr5:19232836-19235059 FORWARD LENGTH=1247
AT5G47590		| Symbols: | Heat shock protein HSP20/alpha crystallin family | chr5:19297817-19299152 REVERSE LENGTH=976
AT5G47850		| Symbols: CCR4 | CRINKLY4 related 4 | chr5:19378701-19381082 REVERSE LENGTH=2382
AT5G47860		| Symbols: | Protein of unknown function (DUF1350) | chr5:19381519-19384422 FORWARD LENGTH=1545
AT5G47960		| Symbols: SMG1, ATRABA4C, RABA4C | RAB GTPase homolog A4C | chr5:19421384-19422533 REVERSE LENGTH=881
AT5G48180		| Symbols: NSP5 | nitrile specifier protein 5 | chr5:19540937-19542426 REVERSE LENGTH=1395
AT5G48380		| Symbols: BIR1 | BAK1-interacting receptor-like kinase 1 | chr5:19604089-19607059 REVERSE LENGTH=2756
AT5G48400		| Symbols: ATGLR1.2, GLR1.2 | Glutamate receptor family protein | chr5:19616244-19619246 FORWARD LENGTH=2604
AT5G48410		| Symbols: ATGLR1.3, GLR1.3 | glutamate receptor 1.3 | chr5:19620267-19623425 FORWARD LENGTH=2780
AT5G48440		| Symbols: | FAD-dependent oxidoreductase family protein | chr5:19629767-19632638 REVERSE LENGTH=1691
AT5G48540		| Symbols: | receptor-like protein kinase-related family protein | chr5:19668964-19669920 REVERSE LENGTH=957
AT5G48657		| Symbols: | defense protein-related | chr5:19733917-19735489 REVERSE LENGTH=1484
AT5G48810		| Symbols: ATB5-B, B5 #3, ATCB5-D, CB5-D | cytochrome B5 isoform D | chr5:19789067-19790334 REVERSE LENGTH=759
AT5G48870		| Symbols: SAD1 | Small nuclear ribonucleoprotein family protein | chr5:19813346-19814554 FORWARD LENGTH=520
AT5G49210		| Symbols: | unknown protein; Has 3675 Blast hits to 2315 proteins in 312 species: Archae - 2; Bacteria - 342; Metazoa - 1190; Fungi - 281; Plants - 114; Viruses - 4; Other Eukaryotes - 1742 (source: NCBI BLink). | chr5:19949722-19951687 FORWARD LENGTH=1026
AT5G49520		| Symbols: WRKY48, ATWRKY48 | WRKY DNA-binding protein 48 | chr5:20090776-20093346 FORWARD LENGTH=1793
AT5G49570		| Symbols: AtPNG1, PNG1 | peptide-N-glycanase 1 | chr5:20111859-20116185 REVERSE LENGTH=2438
AT5G49760		| Symbols: | Leucine-rich repeat protein kinase family protein | chr5:20216372-20221299 FORWARD LENGTH=3416
AT5G50200		| Symbols: WR3, ATNRT3.1, NRT3.1 | nitrate transmembrane transporters | chr5:20436498-20437726 FORWARD LENGTH=938
AT5G50460		| Symbols: | secE/sec61-gamma protein transport protein | chr5:20551437-20552566 REVERSE LENGTH=500
AT5G51070		| Symbols: ERD1, CLPD, SAG15 | Clp ATPase | chr5:20764315-20768681 FORWARD LENGTH=3202
AT5G51510		| Symbols: | unknown protein; CONTAINS InterPro DOMAIN/s: Protein of unknown function DUF1352 (InterPro:IPR009787); Has 30201 Blast hits to 17322 proteins in 780 species: Archae - 12; Bacteria - 1396; Metazoa - 17338; Fungi - 3422; Plants - 5037; Viruses - 0; Other Eukaryotes - 2996 (source: NCBI BLink). | chr5:20921433-20922978 FORWARD LENGTH=752
AT5G51570		| Symbols: | SPFH/Band 7/PHB domain-containing membrane-associated protein family | chr5:20949404-20951497 FORWARD LENGTH=1249
AT5G51620		| Symbols: | Uncharacterised protein family (UPF0172) | chr5:20967098-20968252 FORWARD LENGTH=629
AT5G51640		| Symbols: YLS7, TBL17 | Plant protein of unknown function (DUF828) | chr5:20975180-20977625 REVERSE LENGTH=1830
AT5G51710		| Symbols: KEA5, ATKEA5 | K+ efflux antiporter 5 | chr5:21004278-21008718 REVERSE LENGTH=2124
AT5G51740		| Symbols: | Peptidase family M48 family protein | chr5:21017027-21019221 FORWARD LENGTH=1646
AT5G51770		| Symbols: | Protein kinase superfamily protein | chr5:21031030-21032994 FORWARD LENGTH=1965
AT5G51830		| Symbols: | pfkB-like carbohydrate kinase family protein | chr5:21069572-21071735 FORWARD LENGTH=1454
AT5G52070		| Symbols: | Agenet domain-containing protein | chr5:21161311-21165025 FORWARD LENGTH=1101
[truncated: 161 more rows]
