# Supplementary material for: Salicylic acid-induced transcriptional reprogramming by the HAC–NPR1–TGA histone acetyltransferase complex in Arabidopsis
Source: Nucleic Acids Res. 2018 Sep 17;46(22):11712–25. doi: 10.1093/nar/gky847 (PMC6294559; doi:10.1093/nar/gky847)
Supplement: Supplementary Data [file gky847_supplemental_files.zip › Supplementary Dataset S3.xlsx]

## Sheet: Col
Supplementary Dataset S3. H3Ac peak calling by using MACS2.
Col
Chr	Start	End	Length	Abs_summit	Pileup	Log10 (p-value)	Fold_enrichment	Log10 (q-value)	Name
Chr1	3668	4169	502	3810	88.56	12.6322	2.37128	11.6052	H3Ac_Col_1_peak_1a
Chr1	3668	4169	502	4144	55.35	2.72365	1.49198	1.88041	H3Ac_Col_1_peak_1b
Chr1	8023	8820	798	8448	239.86	108.237	6.3383	106.323	H3Ac_Col_1_peak_2
Chr1	12084	13658	1575	12790	121.77	23.8657	2.92316	22.7179	H3Ac_Col_1_peak_3a
Chr1	12084	13658	1575	13400	86.72	11.8627	2.32243	10.8453	H3Ac_Col_1_peak_3b
Chr1	23076	24081	1006	23384	227.86	99.13	6.05947	97.3045	H3Ac_Col_1_peak_4
Chr1	32343	33065	723	32723	124.54	28.0572	3.21134	26.87	H3Ac_Col_1_peak_5
Chr1	46230	46822	593	46534	206.64	73.194	4.82895	71.6121	H3Ac_Col_1_peak_6
Chr1	48203	49315	1113	48979	210.33	84.5345	5.49664	82.8482	H3Ac_Col_1_peak_7
Chr1	50252	51294	1043	50960	276.76	121.686	6.17236	119.636	H3Ac_Col_1_peak_8
Chr1	52422	52722	301	52583	79.34	9.32524	2.12703	8.34345	H3Ac_Col_1_peak_9
Chr1	57294	59100	1807	57966	220.48	79.5131	4.92183	77.8739	H3Ac_Col_1_peak_10a
Chr1	57294	59100	1807	58638	212.18	87.4418	5.64425	85.7288	H3Ac_Col_1_peak_10b
Chr1	61773	62442	670	62203	74.72	4.87846	1.68276	3.97687	H3Ac_Col_1_peak_11
Chr1	63254	64056	803	63654	249.08	92.9532	5.10369	91.1877	H3Ac_Col_1_peak_12
Chr1	64127	67858	3732	64349	92.25	11.96	2.25116	10.9416	H3Ac_Col_1_peak_13a
Chr1	64127	67858	3732	64946	110.7	12.5936	2.14812	11.568	H3Ac_Col_1_peak_13b
Chr1	64127	67858	3732	65447	105.17	11.1235	2.05783	10.1153	H3Ac_Col_1_peak_13c
Chr1	64127	67858	3732	65851	113.47	14.7643	2.2894	13.7119	H3Ac_Col_1_peak_13d
Chr1	64127	67858	3732	66695	150.37	31.7503	3.0892	30.5299	H3Ac_Col_1_peak_13e
Chr1	64127	67858	3732	67413	308.12	163.405	7.81321	160.862	H3Ac_Col_1_peak_13f
Chr1	72292	74779	2488	72654	219.56	78.5617	4.8857	76.9307	H3Ac_Col_1_peak_14a
Chr1	72292	74779	2488	73661	90.41	7.62448	1.8612	6.67022	H3Ac_Col_1_peak_14b
Chr1	72292	74779	2488	74423	197.42	62.9283	4.34749	61.4374	H3Ac_Col_1_peak_14c
Chr1	75524	76614	1091	76079	303.51	151.866	7.25022	149.472	H3Ac_Col_1_peak_15
Chr1	88804	89562	759	89141	188.19	64.1869	4.61449	62.6847	H3Ac_Col_1_peak_16
Chr1	91371	92497	1127	91860	221.4	73.5548	4.53888	71.9696	H3Ac_Col_1_peak_17
Chr1	95930	96756	827	96339	101.48	12.1048	2.18037	11.0848	H3Ac_Col_1_peak_18
Chr1	97394	98381	988	97664	273.07	131.652	6.86263	129.495	H3Ac_Col_1_peak_19
Chr1	99973	101304	1332	100196	127.31	29.7327	3.29048	28.5306	H3Ac_Col_1_peak_20a
Chr1	99973	101304	1332	100765	98.71	15.3911	2.51234	14.332	H3Ac_Col_1_peak_20b
Chr1	108639	110917	2279	108741	67.34	2.84769	1.45413	2.00099	H3Ac_Col_1_peak_21a
Chr1	108639	110917	2279	109728	299.82	148.393	7.16236	146.041	H3Ac_Col_1_peak_21b
Chr1	108639	110917	2279	110718	67.34	4.48306	1.66986	3.59085	H3Ac_Col_1_peak_21c
Chr1	114192	115328	1137	114519	214.02	77.049	4.88693	75.432	H3Ac_Col_1_peak_22
Chr1	117036	118634	1599	117876	362.55	205.59	8.65597	202.372	H3Ac_Col_1_peak_23
Chr1	120200	120593	394	120363	117.16	16.9076	2.41143	15.8307	H3Ac_Col_1_peak_24
Chr1	127892	128202	311	128177	75.65	3.93635	1.56422	3.05703	H3Ac_Col_1_peak_25
Chr1	129809	130547	739	129996	103.32	17.6744	2.64343	16.5894	H3Ac_Col_1_peak_26a
Chr1	129809	130547	739	130339	105.17	18.0104	2.64203	16.9223	H3Ac_Col_1_peak_26b
Chr1	135102	136967	1866	135673	186.35	61.2652	4.46069	59.7901	H3Ac_Col_1_peak_27a
Chr1	135102	136967	1866	136423	195.57	68.7195	4.77688	67.1783	H3Ac_Col_1_peak_27b
Chr1	138410	138816	407	138593	104.24	16.3418	2.51061	15.2706	H3Ac_Col_1_peak_28
Chr1	141954	142993	1040	142327	272.14	130.637	6.82859	128.492	H3Ac_Col_1_peak_29
Chr1	149257	149802	546	149540	169.74	53.6635	4.30215	52.2543	H3Ac_Col_1_peak_30
Chr1	154651	156068	1418	155729	273.99	137.528	7.28073	135.305	H3Ac_Col_1_peak_31
Chr1	156973	158703	1731	157434	151.29	28.6888	2.87346	27.496	H3Ac_Col_1_peak_32a
Chr1	156973	158703	1731	158334	238.01	107.974	6.32815	106.061	H3Ac_Col_1_peak_32b
Chr1	160359	161190	832	160597	107.93	17.0746	2.55332	15.9963	H3Ac_Col_1_peak_33a
Chr1	160359	161190	832	160948	73.8	6.33218	1.86148	5.40136	H3Ac_Col_1_peak_33b
Chr1	161265	162873	1609	161388	57.2	2.11562	1.38011	1.29561	H3Ac_Col_1_peak_34a
Chr1	161265	162873	1609	162470	244.47	107.054	6.10107	105.153	H3Ac_Col_1_peak_34b
Chr1	163310	164470	1161	163547	230.63	92.4219	5.515	90.6622	H3Ac_Col_1_peak_35a
Chr1	163310	164470	1161	164442	59.96	2.74289	1.48954	1.89889	H3Ac_Col_1_peak_35b
Chr1	167334	167774	441	167609	89.48	10.6521	2.16234	9.6521	H3Ac_Col_1_peak_36
Chr1	171687	173049	1363	172587	302.59	148.257	7.06016	145.906	H3Ac_Col_1_peak_37
Chr1	175917	176283	367	176055	74.72	7.66929	2.00491	6.71341	H3Ac_Col_1_peak_38
Chr1	177200	177966	767	177412	91.33	12.0198	2.26965	11.0009	H3Ac_Col_1_peak_39
Chr1	180252	182424	2173	180717	172.51	44.5698	3.61482	43.238	H3Ac_Col_1_peak_40a
Chr1	180252	182424	2173	181402	277.68	122.486	6.19286	120.429	H3Ac_Col_1_peak_40b
Chr1	185066	186372	1307	185479	262.92	121.798	6.56775	119.748	H3Ac_Col_1_peak_41
Chr1	187141	188167	1027	187510	258.31	111.552	6.00801	109.606	H3Ac_Col_1_peak_42
Chr1	195708	198502	2795	196228	315.5	151.375	6.88048	148.987	H3Ac_Col_1_peak_43a
Chr1	195708	198502	2795	197368	126.39	23.569	2.82176	22.4246	H3Ac_Col_1_peak_43b
Chr1	195708	198502	2795	197744	171.59	46.3894	3.75193	45.0419	H3Ac_Col_1_peak_43c
Chr1	195708	198502	2795	198051	157.75	38.4594	3.45111	37.1808	H3Ac_Col_1_peak_43d
Chr1	198830	199316	487	199062	120.85	23.3904	2.9012	22.2473	H3Ac_Col_1_peak_44
Chr1	199631	201644	2014	200124	359.78	196.171	8.19962	193.13	H3Ac_Col_1_peak_45a
Chr1	199631	201644	2014	200667	301.66	156.3	7.59761	153.849	H3Ac_Col_1_peak_45b
Chr1	202111	203523	1413	202358	143.91	36.2796	3.53447	35.0195	H3Ac_Col_1_peak_46a
Chr1	202111	203523	1413	203361	75.65	4.2104	1.59681	3.32457	H3Ac_Col_1_peak_46b
Chr1	204949	206000	1052	205590	194.65	69.9972	4.8913	68.4447	H3Ac_Col_1_peak_47
Chr1	207179	207589	411	207394	110.7	22.274	2.95749	21.1415	H3Ac_Col_1_peak_48
Chr1	219314	219671	358	219548	67.34	4.48306	1.66986	3.59085	H3Ac_Col_1_peak_49
Chr1	220236	221082	847	220547	252.77	119.546	6.71895	117.519	H3Ac_Col_1_peak_50
Chr1	222633	223114	482	222950	65.5	3.42895	1.54649	2.56403	H3Ac_Col_1_peak_51
Chr1	223465	224366	902	223996	131.92	29.7936	3.24196	28.5909	H3Ac_Col_1_peak_52
Chr1	225784	227275	1492	226479	211.26	77.2858	4.97509	75.6669	H3Ac_Col_1_peak_53a
Chr1	225784	227275	1492	226980	115.32	23.6092	2.98244	22.4644	H3Ac_Col_1_peak_53b
Chr1	228918	229970	1053	229276	234.32	77.4908	4.52539	75.8701	H3Ac_Col_1_peak_54
Chr1	236187	237858	1672	237513	299.82	155.686	7.62726	153.244	H3Ac_Col_1_peak_55
Chr1	239956	240839	884	240294	122.7	25.2345	3.01696	24.0743	H3Ac_Col_1_peak_56
Chr1	245128	246024	897	245377	81.18	9.18993	2.08766	8.21089	H3Ac_Col_1_peak_57a
Chr1	245128	246024	897	245879	80.26	8.69822	2.04745	7.72614	H3Ac_Col_1_peak_57b
Chr1	246243	246649	407	246462	96.86	14.7058	2.47824	13.654	H3Ac_Col_1_peak_58
Chr1	258744	259294	551	259013	233.4	103.926	6.20602	102.054	H3Ac_Col_1_peak_59
Chr1	262796	263747	952	263082	226.02	97.4855	5.95059	95.6779	H3Ac_Col_1_peak_60
Chr1	266420	267059	640	266677	174.36	49.4309	3.89681	48.0568	H3Ac_Col_1_peak_61
Chr1	267526	267815	290	267668	68.27	3.27441	1.50579	2.41454	H3Ac_Col_1_peak_62
Chr1	268359	269791	1433	269165	307.2	161.229	7.70776	158.714	H3Ac_Col_1_peak_63
Chr1	269985	271669	1685	270248	82.1	8.63653	2.01827	7.6661	H3Ac_Col_1_peak_64a
Chr1	269985	271669	1685	270720	154.98	42.5082	3.79736	41.1945	H3Ac_Col_1_peak_64b
Chr1	269985	271669	1685	271179	287.83	128.202	6.27884	126.082	H3Ac_Col_1_peak_64c
Chr1	274234	274559	326	274417	72.88	4.58875	1.66394	3.69354	H3Ac_Col_1_peak_65
Chr1	278027	279360	1334	278309	145.76	32.687	3.23313	31.4572	H3Ac_Col_1_peak_66a
Chr1	278027	279360	1334	278953	127.31	26.5897	3.0392	25.4166	H3Ac_Col_1_peak_66b
Chr1	284444	285002	559	284635	111.63	20.0479	2.74695	18.9382	H3Ac_Col_1_peak_67
Chr1	293283	294587	1305	293662	305.35	118.666	5.37464	116.648	H3Ac_Col_1_peak_68
Chr1	295191	295672	482	295417	153.14	35.6291	3.30542	34.3748	H3Ac_Col_1_peak_69
Chr1	297362	298189	828	297873	192.81	63.6831	4.50714	62.1859	H3Ac_Col_1_peak_70
Chr1	298610	300714	2105	299078	283.21	139.539	7.07281	137.294	H3Ac_Col_1_peak_71a
Chr1	298610	300714	2105	300157	136.53	26.7044	2.92624	25.5304	H3Ac_Col_1_peak_71b
Chr1	301436	302204	769	301647	81.18	9.21492	2.09029	8.23547	H3Ac_Col_1_peak_72a
Chr1	301436	302204	769	302043	73.8	6.52173	1.88357	5.58707	H3Ac_Col_1_peak_72b
Chr1	303530	304102	573	303834	166.98	39.0454	3.35952	37.7612	H3Ac_Col_1_peak_73
Chr1	305519	306391	873	306100	261.07	119.152	6.40328	117.129	H3Ac_Col_1_peak_74
Chr1	308504	309033	530	308890	64.58	4.78389	1.73623	3.88431	H3Ac_Col_1_peak_75
Chr1	311862	312552	691	312181	113.47	23.7422	3.03076	22.5956	H3Ac_Col_1_peak_76
Chr1	315104	316726	1623	315646	192.81	70.3461	4.96941	68.7908	H3Ac_Col_1_peak_77a
Chr1	315104	316726	1623	316338	222.33	93.4406	5.78989	91.6716	H3Ac_Col_1_peak_77b
Chr1	321871	323018	1148	322635	229.71	98.6356	5.96205	96.8151	H3Ac_Col_1_peak_78
Chr1	323098	323705	608	323392	125.46	28.8543	3.25767	27.6603	H3Ac_Col_1_peak_79
Chr1	325377	326423	1047	325640	218.64	87.8042	5.51686	86.0882	H3Ac_Col_1_peak_80
Chr1	336440	337775	1336	337377	219.56	86.2344	5.38245	84.533	H3Ac_Col_1_peak_81
Chr1	338183	338905	723	338503	164.21	31.4257	2.8984	30.2085	H3Ac_Col_1_peak_82
Chr1	343488	344425	938	343999	249.08	111.758	6.26203	109.81	H3Ac_Col_1_peak_83
Chr1	345752	347154	1403	346296	271.22	129.958	6.81643	127.82	H3Ac_Col_1_peak_84
Chr1	347763	348660	898	348134	212.18	81.6516	5.24041	79.9921	H3Ac_Col_1_peak_85
Chr1	353653	354961	1309	354533	283.21	129.961	6.47353	127.823	H3Ac_Col_1_peak_86
Chr1	362227	363245	1019	362879	296.13	148.757	7.2598	146.402	H3Ac_Col_1_peak_87
Chr1	365940	366264	325	366133	71.03	6.74203	1.90721	5.80182	H3Ac_Col_1_peak_88
Chr1	373467	374322	856	373743	166.98	49.3049	4.05505	47.9325	H3Ac_Col_1_peak_89
Chr1	388930	390627	1698	389426	167.9	49.9244	4.07732	48.547	H3Ac_Col_1_peak_90a
Chr1	388930	390627	1698	390189	238.93	103.134	6.01915	101.27	H3Ac_Col_1_peak_90b
Chr1	392840	393944	1105	393425	167.9	51.099	4.16204	49.7116	H3Ac_Col_1_peak_91
Chr1	394838	395313	476	395047	69.19	4.95506	1.71193	4.0524	H3Ac_Col_1_peak_92
Chr1	395552	396820	1269	395920	296.13	140.526	6.75294	138.269	H3Ac_Col_1_peak_93
Chr1	400456	401947	1492	400716	83.03	7.68244	1.9097	6.72613	H3Ac_Col_1_peak_94a
Chr1	400456	401947	1492	401148	68.27	5.39927	1.77606	4.4867	H3Ac_Col_1_peak_94b
Chr1	400456	401947	1492	401741	186.35	64.464	4.68373	62.9598	H3Ac_Col_1_peak_94c
Chr1	403673	405103	1431	404212	264.76	113.519	5.98566	111.554	H3Ac_Col_1_peak_95a
Chr1	403673	405103	1431	404716	215.87	81.3548	5.16357	79.6981	H3Ac_Col_1_peak_95b
Chr1	408615	409665	1051	408953	299.82	126.431	5.89842	124.332	H3Ac_Col_1_peak_96
Chr1	410635	411485	851	410945	271.22	101.43	5.13625	99.5823	H3Ac_Col_1_peak_97
Chr1	411610	413246	1637	412040	382.85	217.726	8.72377	214.26	H3Ac_Col_1_peak_98a
Chr1	411610	413246	1637	413083	69.19	3.73955	1.55976	2.86535	H3Ac_Col_1_peak_98b
Chr1	414193	414607	415	414463	86.72	8.59963	1.99357	7.62958	H3Ac_Col_1_peak_99
Chr1	430112	430702	591	430452	160.52	50.694	4.27644	49.3093	H3Ac_Col_1_peak_100
Chr1	436165	436847	683	436453	103.32	12.8156	2.21962	11.7865	H3Ac_Col_1_peak_101
Chr1	442133	443007	875	442653	187.27	50.824	3.76543	49.4385	H3Ac_Col_1_peak_102
Chr1	444803	446317	1515	445272	91.33	5.48763	1.64874	4.57354	H3Ac_Col_1_peak_103a
Chr1	444803	446317	1515	446013	273.07	128.27	6.64396	126.15	H3Ac_Col_1_peak_103b
Chr1	446537	447351	815	446881	154.98	42.9131	3.8274	41.5957	H3Ac_Col_1_peak_104
Chr1	449706	450459	754	450174	209.41	76.3111	4.96068	74.7011	H3Ac_Col_1_peak_105
Chr1	452227	452765	539	452559	125.46	25.6503	2.99902	24.486	H3Ac_Col_1_peak_106
Chr1	453191	454001	811	453540	85.79	8.93527	2.03793	7.96024	H3Ac_Col_1_peak_107a
Chr1	453191	454001	811	453890	62.73	2.5687	1.44345	1.7309	H3Ac_Col_1_peak_107b
Chr1	455616	456666	1051	455887	181.74	57.0065	4.28316	55.568	H3Ac_Col_1_peak_108a
Chr1	455616	456666	1051	456315	103.32	13.3811	2.26788	12.3456	H3Ac_Col_1_peak_108b
Chr1	458667	458975	309	458835	87.64	8.5078	1.97433	7.53911	H3Ac_Col_1_peak_109
Chr1	462535	463688	1154	463302	260.15	123.111	6.69618	121.048	H3Ac_Col_1_peak_110
Chr1	469710	471597	1888	469927	119.01	26.7791	3.17731	25.6029	H3Ac_Col_1_peak_111a
Chr1	469710	471597	1888	470318	82.1	10.3824	2.20031	9.38569	H3Ac_Col_1_peak_111b
Chr1	469710	471597	1888	471266	296.13	135.527	6.45933	133.33	H3Ac_Col_1_peak_111c
Chr1	472177	472518	342	472328	95.94	15.4731	2.56669	14.4113	H3Ac_Col_1_peak_112
Chr1	472675	473116	442	472931	99.63	17.1949	2.66439	16.1146	H3Ac_Col_1_peak_113
Chr1	474366	476404	2039	474735	201.11	57.9056	3.96293	56.4599	H3Ac_Col_1_peak_114a
Chr1	474366	476404	2039	475695	84.87	9.41419	2.09812	8.43124	H3Ac_Col_1_peak_114b
Chr1	474366	476404	2039	476096	90.41	9.40689	2.03127	8.424	H3Ac_Col_1_peak_114c
Chr1	476966	478816	1851	477253	119.93	26.5523	3.18231	25.3793	H3Ac_Col_1_peak_115a
Chr1	476966	478816	1851	477913	71.96	4.79104	1.69667	3.89097	H3Ac_Col_1_peak_115b
Chr1	476966	478816	1851	478160	73.8	7.35455	1.98048	6.40372	H3Ac_Col_1_peak_115c
Chr1	476966	478816	1851	478629	86.72	11.8627	2.32243	10.8453	H3Ac_Col_1_peak_115d
Chr1	480813	481664	852	481112	108.86	12.4259	2.15407	11.4018	H3Ac_Col_1_peak_116
Chr1	482491	482805	315	482640	54.43	2.5288	1.46756	1.69197	H3Ac_Col_1_peak_117
Chr1	484603	484892	290	484733	71.03	6.74203	1.90721	5.80182	H3Ac_Col_1_peak_118
Chr1	485178	485596	419	485436	78.41	8.98331	2.10261	8.00664	H3Ac_Col_1_peak_119
Chr1	485852	486234	383	485984	71.96	6.74203	1.93163	5.80182	H3Ac_Col_1_peak_120
Chr1	486785	487746	962	487188	281.37	144.565	7.47613	142.26	H3Ac_Col_1_peak_121
Chr1	488728	490622	1895	488869	68.27	5.86674	1.83393	4.94424	H3Ac_Col_1_peak_122a
Chr1	488728	490622	1895	489252	127.31	31.0274	3.39714	29.8132	H3Ac_Col_1_peak_122b
Chr1	488728	490622	1895	489788	92.25	14.2281	2.46899	13.1817	H3Ac_Col_1_peak_122c
Chr1	488728	490622	1895	490304	201.11	79.1592	5.35115	77.5229	H3Ac_Col_1_peak_122d
Chr1	490821	492013	1193	491299	242.62	111.245	6.45027	109.301	H3Ac_Col_1_peak_123
Chr1	492898	494420	1523	493195	183.58	59.0388	4.37729	57.583	H3Ac_Col_1_peak_124a
Chr1	492898	494420	1523	493841	226.94	89.0978	5.40552	87.3685	H3Ac_Col_1_peak_124b
Chr1	497935	498472	538	498213	116.24	21.7923	2.81334	20.6643	H3Ac_Col_1_peak_125
Chr1	513995	515456	1462	515062	277.68	113.711	5.68732	111.744	H3Ac_Col_1_peak_126
Chr1	518190	518952	763	518535	190.96	63.927	4.57052	62.4278	H3Ac_Col_1_peak_127
Chr1	519075	519531	457	519222	62.73	4.22097	1.67926	3.33506	H3Ac_Col_1_peak_128
Chr1	537801	539060	1260	538117	271.22	128.044	6.69177	125.928	H3Ac_Col_1_peak_129
Chr1	551221	551623	403	551414	94.1	15.0536	2.51784	13.9975	H3Ac_Col_1_peak_130
Chr1	555384	556052	669	555745	262.92	122.256	6.59796	120.202	H3Ac_Col_1_peak_131
Chr1	557314	557967	654	557494	119.93	13.6072	2.15942	12.5687	H3Ac_Col_1_peak_132
Chr1	564205	564700	496	564439	136.53	25.8545	2.86527	24.6878	H3Ac_Col_1_peak_133
Chr1	565398	565943	546	565710	110.7	16.0614	2.42831	14.9936	H3Ac_Col_1_peak_134
Chr1	566338	567378	1041	566548	80.26	5.37387	1.6929	4.46172	H3Ac_Col_1_peak_135a
Chr1	566338	567378	1041	567043	90.41	12.6447	2.34377	11.6174	H3Ac_Col_1_peak_135b
Chr1	568596	570505	1910	568957	129.15	25.9624	2.95802	24.7949	H3Ac_Col_1_peak_136a
Chr1	568596	570505	1910	569581	316.42	172.471	8.13909	169.802	H3Ac_Col_1_peak_136b
Chr1	572117	575030	2914	572492	134.69	31.9671	3.35596	30.745	H3Ac_Col_1_peak_137a
Chr1	572117	575030	2914	572992	129.15	25.0938	2.89229	23.9347	H3Ac_Col_1_peak_137b
Chr1	572117	575030	2914	574537	391.15	222.845	8.71442	219.264	H3Ac_Col_1_peak_137c
Chr1	575759	576277	519	576035	158.67	45.276	3.91556	43.9382	H3Ac_Col_1_peak_138
Chr1	576548	576889	342	576738	83.03	4.28668	1.55605	3.39825	H3Ac_Col_1_peak_139
Chr1	580522	581365	844	580850	224.17	79.9097	4.85453	78.2655	H3Ac_Col_1_peak_140
Chr1	584358	584702	345	584482	79.34	7.58416	1.93938	6.63046	H3Ac_Col_1_peak_141
Chr1	591896	593239	1344	592546	345.02	181.393	7.75002	178.586	H3Ac_Col_1_peak_142
Chr1	601685	602199	515	601931	169.74	56.1883	4.49014	54.7566	H3Ac_Col_1_peak_143
Chr1	602445	603261	817	602743	196.5	75.4791	5.22902	73.876	H3Ac_Col_1_peak_144
Chr1	608403	609557	1155	609251	308.12	169.023	8.18446	166.403	H3Ac_Col_1_peak_145
Chr1	621415	622557	1143	621901	325.65	149.591	6.533	147.225	H3Ac_Col_1_peak_146
Chr1	626657	627759	1103	626996	211.26	75.121	4.83458	73.5218	H3Ac_Col_1_peak_147
Chr1	630463	631313	851	630723	111.63	15.2006	2.34635	14.1433	H3Ac_Col_1_peak_148
Chr1	635206	636384	1179	635716	182.66	61.7524	4.59148	60.2727	H3Ac_Col_1_peak_149
Chr1	637983	638730	748	638387	226.02	92.0843	5.58057	90.3272	H3Ac_Col_1_peak_150
Chr1	641431	642100	670	641727	249.08	113.995	6.41232	112.025	H3Ac_Col_1_peak_151
Chr1	643139	644621	1483	643470	97.79	16.3253	2.61554	15.2542	H3Ac_Col_1_peak_152a
Chr1	643139	644621	1483	644286	226.02	87.6534	5.29031	85.9386	H3Ac_Col_1_peak_152b
Chr1	650693	652018	1326	651502	294.28	147.706	7.2587	145.365	H3Ac_Col_1_peak_153
Chr1	652662	654444	1783	653060	128.23	31.5738	3.42156	30.3545	H3Ac_Col_1_peak_154a
Chr1	652662	654444	1783	654140	273.07	131.484	6.85165	129.329	H3Ac_Col_1_peak_154b
Chr1	655645	656412	768	655842	70.11	6.4444	1.88278	5.51086	H3Ac_Col_1_peak_155a
Chr1	655645	656412	768	656238	62.73	3.07115	1.51741	2.21752	H3Ac_Col_1_peak_155b
Chr1	657053	658322	1270	657897	317.35	176.644	8.37756	173.912	H3Ac_Col_1_peak_156
Chr1	658825	659851	1027	659109	156.83	45.0867	3.94571	43.7503	H3Ac_Col_1_peak_157a
Chr1	658825	659851	1027	659578	158.67	46.0606	3.97356	44.7164	H3Ac_Col_1_peak_157b
Chr1	660136	662313	2178	660508	114.39	19.8388	2.68355	18.7317	H3Ac_Col_1_peak_158a
Chr1	660136	662313	2178	661564	206.64	82.4303	5.46433	80.7635	H3Ac_Col_1_peak_158b
Chr1	660136	662313	2178	662046	190.96	69.0338	4.92917	67.489	H3Ac_Col_1_peak_158c
Chr1	662865	664179	1315	663217	136.53	27.5825	2.98985	26.3995	H3Ac_Col_1_peak_159a
Chr1	662865	664179	1315	663828	89.48	10.0543	2.10429	9.0623	H3Ac_Col_1_peak_159b
Chr1	668959	669946	988	669561	275.83	110.147	5.53667	108.214	H3Ac_Col_1_peak_160
Chr1	686671	687361	691	687036	197.42	71.7399	4.93473	70.1715	H3Ac_Col_1_peak_161
Chr1	691763	692601	839	692326	196.5	75.4791	5.22902	73.876	H3Ac_Col_1_peak_162
Chr1	701408	702508	1101	701740	202.95	75.7894	5.10704	74.1837	H3Ac_Col_1_peak_163
Chr1	705666	706637	972	706323	240.78	92.021	5.25604	90.2653	H3Ac_Col_1_peak_164
Chr1	726135	727369	1235	726832	187.27	52.0764	3.84228	50.6802	H3Ac_Col_1_peak_165
Chr1	736773	738167	1395	737346	113.47	20.0333	2.71462	18.9241	H3Ac_Col_1_peak_166a
Chr1	736773	738167	1395	737818	289.67	103.479	4.92664	101.612	H3Ac_Col_1_peak_166b
Chr1	739760	740381	622	740006	106.09	16.429	2.49046	15.3571	H3Ac_Col_1_peak_167
Chr1	745716	746674	959	746339	194.65	62.4673	4.3821	60.9816	H3Ac_Col_1_peak_168
Chr1	749290	749818	529	749486	128.23	24.6217	2.87179	23.4672	H3Ac_Col_1_peak_169
Chr1	753596	754233	638	753952	161.44	41.823	3.6098	40.515	H3Ac_Col_1_peak_170
Chr1	755183	757024	1842	756056	313.66	144.618	6.55536	142.313	H3Ac_Col_1_peak_171a
Chr1	755183	757024	1842	756580	186.35	59.1304	4.31601	57.6737	H3Ac_Col_1_peak_171b
Chr1	761254	762259	1006	761598	215.87	72.118	4.57763	70.5455	H3Ac_Col_1_peak_172
Chr1	767401	767653	253	767523	57.2	3.13437	1.54083	2.27779	H3Ac_Col_1_peak_173
Chr1	773509	773857	349	773653	87.64	7.21498	1.84666	6.26717	H3Ac_Col_1_peak_174
Chr1	775522	776275	754	775861	114.39	15.7394	2.35495	14.6752	H3Ac_Col_1_peak_175
Chr1	780436	781021	586	780673	114.39	18.3722	2.56428	17.2803	H3Ac_Col_1_peak_176
Chr1	782906	783464	559	783141	191.88	64.5981	4.59248	63.0929	H3Ac_Col_1_peak_177
Chr1	787098	788326	1229	788010	210.33	75.9878	4.91476	74.3808	H3Ac_Col_1_peak_178
Chr1	790090	791332	1243	790931	260.15	113.496	6.07328	111.531	H3Ac_Col_1_peak_179
Chr1	794700	795559	860	795199	222.33	74.2224	4.5577	72.631	H3Ac_Col_1_peak_180
Chr1	797809	798508	700	798201	204.8	76.8185	5.12459	75.2042	H3Ac_Col_1_peak_181
Chr1	802968	803778	811	803277	268.45	127.112	6.72625	125.007	H3Ac_Col_1_peak_182
Chr1	807311	807953	643	807506	131.92	25.1892	2.88958	24.0293	H3Ac_Col_1_peak_183
Chr1	808059	808394	336	808221	71.03	5.69935	1.7838	4.78078	H3Ac_Col_1_peak_184
Chr1	809191	809701	511	809305	64.58	2.97647	1.49037	2.12492	H3Ac_Col_1_peak_185a
Chr1	809191	809701	511	809567	80.26	8.082	1.98193	7.11963	H3Ac_Col_1_peak_185b
Chr1	810117	810636	520	810474	91.33	6.80837	1.77557	5.86741	H3Ac_Col_1_peak_186
Chr1	812479	813146	668	812799	136.53	33.5179	3.43833	32.282	H3Ac_Col_1_peak_187
Chr1	818835	819519	685	819197	219.56	88.1777	5.514	86.4587	H3Ac_Col_1_peak_188
Chr1	819791	820279	489	819962	89.48	7.38625	1.84662	6.43515	H3Ac_Col_1_peak_189
Chr1	823251	825128	1878	824043	308.12	159.12	7.53956	156.631	H3Ac_Col_1_peak_190a
Chr1	823251	825128	1878	824813	170.67	52.3985	4.18698	50.9999	H3Ac_Col_1_peak_190b
Chr1	826029	827119	1091	826285	107.93	16.1659	2.47579	15.097	H3Ac_Col_1_peak_191a
Chr1	826029	827119	1091	826731	126.39	23.9793	2.8531	22.8306	H3Ac_Col_1_peak_191b
Chr1	830487	832133	1647	830975	345.02	180.339	7.68939	177.551	H3Ac_Col_1_peak_192
Chr1	834477	835045	569	834754	79.34	6.15403	1.78526	5.22579	H3Ac_Col_1_peak_193
Chr1	835803	836729	927	836066	204.8	73.5234	4.89999	71.9386	H3Ac_Col_1_peak_194
Chr1	843048	844260	1213	843898	345.02	180.339	7.68939	177.551	H3Ac_Col_1_peak_195
Chr1	846122	848913	2792	846335	87.64	11.3152	2.25312	10.3052	H3Ac_Col_1_peak_196a
Chr1	846122	848913	2792	847113	380.08	228.615	9.42517	224.89	H3Ac_Col_1_peak_196b
Chr1	846122	848913	2792	848050	199.26	77.6632	5.30103	76.0414	H3Ac_Col_1_peak_196c
Chr1	846122	848913	2792	848458	107.01	20.8406	2.85979	19.722	H3Ac_Col_1_peak_196d
Chr1	852341	853921	1581	853458	320.11	172.982	8.02787	170.304	H3Ac_Col_1_peak_197
Chr1	863191	864125	935	863383	80.26	9.67243	2.15146	8.68553	H3Ac_Col_1_peak_198a
Chr1	863191	864125	935	863873	203.88	80.6463	5.42442	78.9948	H3Ac_Col_1_peak_198b
Chr1	866134	866391	258	866295	83.03	4.55958	1.58541	3.66488	H3Ac_Col_1_peak_199
Chr1	866617	867758	1142	866801	78.41	4.30659	1.58829	3.41781	H3Ac_Col_1_peak_200a
Chr1	866617	867758	1142	867605	77.49	8.64667	2.07818	7.675	H3Ac_Col_1_peak_200b
Chr1	870117	871275	1159	870967	199.26	73.5278	5.00661	71.9428	H3Ac_Col_1_peak_201
Chr1	873542	874077	536	873807	78.41	7.69239	1.96174	6.73601	H3Ac_Col_1_peak_202
Chr1	874961	876069	1109	875735	274.91	133.026	6.94333	130.857	H3Ac_Col_1_peak_203
Chr1	877117	877618	502	877370	142.07	31.5233	3.17929	30.3052	H3Ac_Col_1_peak_204
Chr1	879229	880188	960	879642	166.98	45.9344	3.81764	44.5909	H3Ac_Col_1_peak_205a
Chr1	879229	880188	960	879879	157.75	46.9194	4.06088	45.5664	H3Ac_Col_1_peak_205b
Chr1	882871	884436	1566	883284	197.42	67.0311	4.61441	65.5044	H3Ac_Col_1_peak_206a
Chr1	882871	884436	1566	884004	197.42	65.4392	4.50953	63.9272	H3Ac_Col_1_peak_206b
Chr1	889585	890031	447	889799	118.08	26.2639	3.15289	25.0933	H3Ac_Col_1_peak_207
Chr1	891476	892518	1043	892166	252.77	105.04	5.76752	103.158	H3Ac_Col_1_peak_208
Chr1	892910	893562	653	893199	108.86	20.2833	2.81686	19.1717	H3Ac_Col_1_peak_209
Chr1	895868	897509	1642	896194	99.63	13.7075	2.34508	12.6679	H3Ac_Col_1_peak_210a
Chr1	895868	897509	1642	897191	154.98	42.3845	3.78821	41.0717	H3Ac_Col_1_peak_210b
Chr1	898786	899553	768	899114	252.77	111.284	6.16307	109.339	H3Ac_Col_1_peak_211
Chr1	900869	902819	1951	901481	273.99	131.484	6.87472	129.329	H3Ac_Col_1_peak_212
Chr1	907722	908780	1059	908147	110.7	19.6546	2.72924	18.5492	H3Ac_Col_1_peak_213
Chr1	910641	911321	681	910981	177.12	62.0072	4.71609	60.5251	H3Ac_Col_1_peak_214
Chr1	917327	918019	693	917707	193.73	58.4094	4.14318	56.9589	H3Ac_Col_1_peak_215
Chr1	918178	919011	834	918485	282.29	117.55	5.78146	115.543	H3Ac_Col_1_peak_216
Chr1	923454	923791	338	923625	83.03	10.7449	2.22473	9.74182	H3Ac_Col_1_peak_217
Chr1	930813	931825	1013	931307	418.82	266.87	10.3835	261.635	H3Ac_Col_1_peak_218
Chr1	932364	932859	496	932582	86.72	11.7247	2.30834	10.7097	H3Ac_Col_1_peak_219
Chr1	933474	935236	1763	933889	286.9	147.027	7.48814	144.694	H3Ac_Col_1_peak_220
Chr1	936887	938776	1890	937424	215.87	73.3139	4.65067	71.7304	H3Ac_Col_1_peak_221a
Chr1	936887	938776	1890	938159	197.42	62.3929	4.31347	60.9076	H3Ac_Col_1_peak_221b
Chr1	942865	943393	529	943162	119.93	26.0696	3.14117	24.9014	H3Ac_Col_1_peak_222
Chr1	944669	945005	337	944864	108.86	19.5323	2.75084	18.4278	H3Ac_Col_1_peak_223
Chr1	957199	957920	722	957473	131.92	33.233	3.51926	31.9985	H3Ac_Col_1_peak_224
Chr1	962037	962844	808	962321	108.86	17.9709	2.61565	16.8831	H3Ac_Col_1_peak_225
Chr1	966294	966759	466	966528	133.77	26.1369	2.92968	24.9682	H3Ac_Col_1_peak_226
Chr1	976072	976611	540	976390	171.59	57.9307	4.56954	56.4836	H3Ac_Col_1_peak_227
Chr1	977249	977742	494	977496	120.85	27.2979	3.22616	26.1169	H3Ac_Col_1_peak_228
Chr1	980886	981986	1101	981683	262	89.2275	4.69635	87.4973	H3Ac_Col_1_peak_229
Chr1	982315	983528	1214	983006	275.83	132.698	6.88915	130.531	H3Ac_Col_1_peak_230
Chr1	983660	984072	413	983874	77.49	8.435	2.05476	7.46706	H3Ac_Col_1_peak_231
Chr1	991049	992331	1283	991443	320.11	170.105	7.84584	167.469	H3Ac_Col_1_peak_232
Chr1	993361	994021	661	993602	128.23	30.3948	3.32472	29.187	H3Ac_Col_1_peak_233
Chr1	995978	996781	804	996304	273.99	101.038	5.09238	99.1944	H3Ac_Col_1_peak_234
Chr1	1004793	1005755	963	1005189	272.14	136.656	7.23188	134.444	H3Ac_Col_1_peak_235
Chr1	1008414	1009490	1077	1008748	202.03	79.45	5.34295	77.8113	H3Ac_Col_1_peak_236
Chr1	1009627	1009946	320	1009858	65.5	4.61939	1.7051	3.72382	H3Ac_Col_1_peak_237
Chr1	1010526	1010850	325	1010676	64.58	4.78389	1.73623	3.88431	H3Ac_Col_1_peak_238
Chr1	1012559	1013377	819	1013168	117.16	25.5308	3.10948	24.3676	H3Ac_Col_1_peak_239
Chr1	1013667	1014574	908	1013951	154.98	46.882	4.12989	45.5292	H3Ac_Col_1_peak_240
Chr1	1017155	1017746	592	1017502	107.01	20.1919	2.80208	19.0811	H3Ac_Col_1_peak_241
Chr1	1018031	1019189	1159	1018375	334.88	181.339	8.10822	178.534	H3Ac_Col_1_peak_242
Chr1	1026906	1028994	2089	1027430	113.47	15.3573	2.33612	14.2984	H3Ac_Col_1_peak_243a
Chr1	1026906	1028994	2089	1028013	211.26	86.6785	5.61982	84.9723	H3Ac_Col_1_peak_243b
Chr1	1026906	1028994	2089	1028711	256.46	122.915	6.81665	120.854	H3Ac_Col_1_peak_243c
Chr1	1035488	1036228	741	1035944	166.98	49.3726	4.05991	47.9999	H3Ac_Col_1_peak_244
Chr1	1040456	1040788	333	1040627	95.94	13.2944	2.36002	12.2599	H3Ac_Col_1_peak_245
Chr1	1042883	1043828	946	1043061	94.1	9.28844	1.98119	8.30799	H3Ac_Col_1_peak_246a
Chr1	1042883	1043828	946	1043583	131.92	27.8558	3.09117	26.6698	H3Ac_Col_1_peak_246b
Chr1	1048889	1049401	513	1049167	110.7	13.6672	2.23405	12.6282	H3Ac_Col_1_peak_247
Chr1	1050572	1052012	1441	1050954	262	117.667	6.32993	115.66	H3Ac_Col_1_peak_248a
Chr1	1050572	1052012	1441	1051542	204.8	73.4469	4.89486	71.8626	H3Ac_Col_1_peak_248b
Chr1	1057392	1057710	319	1057564	70.11	4.17786	1.6079	3.29289	H3Ac_Col_1_peak_249
Chr1	1059436	1060209	774	1059907	127.31	21.7737	2.67308	20.6468	H3Ac_Col_1_peak_250
Chr1	1069726	1071000	1275	1070259	138.38	23.5839	2.68035	22.4394	H3Ac_Col_1_peak_251a
Chr1	1069726	1071000	1275	1070751	112.55	16.2117	2.4159	15.1425	H3Ac_Col_1_peak_251b
Chr1	1073277	1074198	922	1073581	274.91	117.837	5.99807	115.828	H3Ac_Col_1_peak_252
Chr1	1079616	1080637	1022	1080335	253.69	107.975	5.9231	106.062	H3Ac_Col_1_peak_253
Chr1	1086170	1086942	773	1086356	138.38	37.2171	3.69024	35.9487	H3Ac_Col_1_peak_254
Chr1	1095792	1096208	417	1095977	83.03	8.57075	2.00064	7.6011	H3Ac_Col_1_peak_255
Chr1	1097031	1097803	773	1097323	195.57	59.6675	4.18243	58.206	H3Ac_Col_1_peak_256
Chr1	1107913	1108688	776	1108441	169.74	49.0265	3.97079	47.6561	H3Ac_Col_1_peak_257
Chr1	1109399	1110287	889	1109707	306.28	162.957	7.85521	160.42	H3Ac_Col_1_peak_258
Chr1	1114329	1115433	1105	1114661	195.57	66.0644	4.59681	64.547	H3Ac_Col_1_peak_259
Chr1	1125365	1126355	991	1125738	361.63	182.892	7.40057	180.063	H3Ac_Col_1_peak_260
Chr1	1128224	1129488	1265	1129087	269.38	105.664	5.40752	103.776	H3Ac_Col_1_peak_261
Chr1	1140432	1141480	1049	1141126	326.57	150.415	6.55145	148.04	H3Ac_Col_1_peak_262
Chr1	1141992	1143083	1092	1142110	62.73	3.34814	1.55716	2.48648	H3Ac_Col_1_peak_263a
Chr1	1141992	1143083	1092	1142779	245.39	84.9145	4.73828	83.2254	H3Ac_Col_1_peak_263b
Chr1	1145980	1146525	546	1146254	190.04	71.1354	5.05804	69.5707	H3Ac_Col_1_peak_264
Chr1	1147784	1148418	635	1148129	283.21	146.339	7.52498	144.013	H3Ac_Col_1_peak_265
Chr1	1153669	1154650	982	1154415	160.52	48.2038	4.08759	46.8402	H3Ac_Col_1_peak_266
Chr1	1156464	1157758	1295	1156896	160.52	49.0014	4.14746	47.6313	H3Ac_Col_1_peak_267a
Chr1	1156464	1157758	1295	1157517	110.7	13.1209	2.19024	12.088	H3Ac_Col_1_peak_267b
Chr1	1163828	1164853	1026	1164529	276.76	126.417	6.45945	124.319	H3Ac_Col_1_peak_268
Chr1	1165197	1166256	1060	1165524	115.32	19.4125	2.63442	18.3099	H3Ac_Col_1_peak_269
Chr1	1166690	1167202	513	1166981	233.4	96.7641	5.71702	94.9623	H3Ac_Col_1_peak_270
Chr1	1168068	1168723	656	1168435	135.61	34.419	3.53035	33.1747	H3Ac_Col_1_peak_271
Chr1	1176598	1176985	388	1176762	88.56	12.6322	2.37128	11.6052	H3Ac_Col_1_peak_272
Chr1	1183063	1183786	724	1183495	230.63	98.7488	5.93924	96.9271	H3Ac_Col_1_peak_273
Chr1	1187187	1188420	1234	1187849	211.26	79.0762	5.09352	77.4413	H3Ac_Col_1_peak_274a
Chr1	1187187	1188420	1234	1188077	234.32	80.7098	4.70641	79.058	H3Ac_Col_1_peak_274b
Chr1	1189403	1190156	754	1189564	61.81	3.38543	1.57022	2.52139	H3Ac_Col_1_peak_275a
Chr1	1189403	1190156	754	1189862	71.03	6.26527	1.85086	5.33542	H3Ac_Col_1_peak_275b
Chr1	1190489	1191458	970	1191124	205.72	66.0886	4.39834	64.5708	H3Ac_Col_1_peak_276
Chr1	1191518	1192436	919	1191797	201.11	72.8567	4.90843	71.2775	H3Ac_Col_1_peak_277
Chr1	1197496	1197749	254	1197607	61.81	4.03757	1.66296	3.15507	H3Ac_Col_1_peak_278
Chr1	1197988	1199450	1463	1198501	276.76	136.727	7.12195	134.515	H3Ac_Col_1_peak_279
Chr1	1199876	1200447	572	1200205	69.19	4.31358	1.6323	3.42455	H3Ac_Col_1_peak_280
Chr1	1202172	1203509	1338	1202415	173.43	59.2797	4.61839	57.8212	H3Ac_Col_1_peak_281a
Chr1	1202172	1203509	1338	1202852	167.9	52.3788	4.25566	50.9804	H3Ac_Col_1_peak_281b
Chr1	1215994	1216858	865	1216318	277.68	105.777	5.25809	103.887	H3Ac_Col_1_peak_282
Chr1	1222173	1222611	439	1222320	63.65	4.52871	1.71181	3.63462	H3Ac_Col_1_peak_283
Chr1	1226475	1227252	778	1226789	233.4	96.394	5.69258	94.5968	H3Ac_Col_1_peak_284
Chr1	1231639	1232324	686	1232004	167.9	40.6553	3.44691	39.3577	H3Ac_Col_1_peak_285
Chr1	1232722	1232970	249	1232843	66.42	3.64115	1.56794	2.76891	H3Ac_Col_1_peak_286
Chr1	1235321	1236243	923	1235819	192.81	64.6048	4.56919	63.0995	H3Ac_Col_1_peak_287
Chr1	1237828	1238986	1159	1238731	108.86	20.7188	2.85546	19.6029	H3Ac_Col_1_peak_288
Chr1	1240400	1241171	772	1240724	189.12	54.4179	3.95089	53.0022	H3Ac_Col_1_peak_289
Chr1	1242485	1243322	838	1242967	297.05	129.293	6.08269	127.163	H3Ac_Col_1_peak_290
Chr1	1248075	1248726	652	1248532	78.41	8.98331	2.10261	8.00664	H3Ac_Col_1_peak_291
Chr1	1251207	1251645	439	1251449	85.79	11.3499	2.28406	10.3396	H3Ac_Col_1_peak_292
Chr1	1260805	1261545	741	1261306	163.29	50.9029	4.21852	49.5167	H3Ac_Col_1_peak_293
Chr1	1285810	1286544	735	1286272	118.08	26.2639	3.15289	25.0933	H3Ac_Col_1_peak_294
Chr1	1290527	1293075	2549	1290915	290.59	137.006	6.71752	134.792	H3Ac_Col_1_peak_295a
Chr1	1290527	1293075	2549	1291512	171.59	43.0144	3.53202	41.6962	H3Ac_Col_1_peak_295b
Chr1	1290527	1293075	2549	1292271	204.8	63.9537	4.28749	62.4542	H3Ac_Col_1_peak_295c
Chr1	1304736	1305781	1046	1305342	119.01	26.7791	3.17731	25.6029	H3Ac_Col_1_peak_296
Chr1	1309113	1309588	476	1309244	57.2	3.13437	1.54083	2.27779	H3Ac_Col_1_peak_297a
Chr1	1309113	1309588	476	1309456	59.04	3.57257	1.58968	2.70206	H3Ac_Col_1_peak_297b
Chr1	1313457	1315154	1698	1313841	218.64	81.6731	5.10785	80.0132	H3Ac_Col_1_peak_298a
Chr1	1313457	1315154	1698	1314491	117.16	25.7522	3.12846	24.5863	H3Ac_Col_1_peak_298b
Chr1	1332564	1333617	1054	1333283	278.6	137.93	7.13414	135.704	H3Ac_Col_1_peak_299
Chr1	1334743	1335025	283	1334892	59.96	3.57257	1.61411	2.70206	H3Ac_Col_1_peak_300
Chr1	1336719	1337952	1234	1337605	253.69	110.201	6.06412	108.268	H3Ac_Col_1_peak_301
Chr1	1342251	1343718	1468	1343378	302.59	153.812	7.40456	151.394	H3Ac_Col_1_peak_302
Chr1	1344915	1345700	786	1345218	245.39	108.537	6.16963	106.62	H3Ac_Col_1_peak_303
Chr1	1350154	1350829	676	1350387	145.76	36.5523	3.51547	35.2902	H3Ac_Col_1_peak_304
Chr1	1357256	1358377	1122	1357753	205.72	70.5772	4.68206	69.019	H3Ac_Col_1_peak_305
Chr1	1361274	1362078	805	1361741	273.99	114.867	5.85082	112.888	H3Ac_Col_1_peak_306
Chr1	1368087	1368875	789	1368561	273.07	117.05	5.95796	115.049	H3Ac_Col_1_peak_307
Chr1	1372344	1373131	788	1372870	183.58	59.2931	4.3948	57.8344	H3Ac_Col_1_peak_308
Chr1	1375214	1375782	569	1375516	178.97	59.9615	4.56311	58.497	H3Ac_Col_1_peak_309
Chr1	1383815	1384390	576	1384030	110.7	15.4298	2.37665	14.3703	H3Ac_Col_1_peak_310
Chr1	1390321	1391268	948	1390902	244.47	93.0492	5.22272	91.2834	H3Ac_Col_1_peak_311
Chr1	1398260	1399815	1556	1398723	236.17	100.467	5.8766	98.6287	H3Ac_Col_1_peak_312a
Chr1	1398260	1399815	1556	1399407	145.76	34.1084	3.33542	32.8669	H3Ac_Col_1_peak_312b
Chr1	1400851	1401417	567	1401092	169.74	52.5064	4.21781	51.1072	H3Ac_Col_1_peak_313
Chr1	1406934	1407556	623	1407324	158.67	42.481	3.71334	41.1674	H3Ac_Col_1_peak_314
Chr1	1410062	1410885	824	1410571	259.23	112.454	6.03632	110.499	H3Ac_Col_1_peak_315
Chr1	1411044	1412026	983	1411400	251.85	101.385	5.57032	99.539	H3Ac_Col_1_peak_316
Chr1	1415265	1416198	934	1415854	124.54	23.9158	2.87894	22.7675	H3Ac_Col_1_peak_317
Chr1	1417597	1419080	1484	1418206	252.77	109.255	6.03228	107.331	H3Ac_Col_1_peak_318a
Chr1	1417597	1419080	1484	1418815	224.17	82.3382	5.00383	80.6723	H3Ac_Col_1_peak_318b
Chr1	1420774	1421715	942	1421379	172.51	58.2336	4.56609	56.7844	H3Ac_Col_1_peak_319
Chr1	1425526	1426736	1211	1425856	209.41	67.1865	4.38359	65.659	H3Ac_Col_1_peak_320
Chr1	1426796	1428470	1675	1427417	119.01	21.2942	2.72739	20.1718	H3Ac_Col_1_peak_321a
Chr1	1426796	1428470	1675	1428277	72.88	6.4437	1.88506	5.51086	H3Ac_Col_1_peak_321b
Chr1	1431083	1432863	1781	1431217	55.35	2.2164	1.40878	1.39179	H3Ac_Col_1_peak_322a
Chr1	1431083	1432863	1781	1431972	333.95	158.782	6.83576	156.301	H3Ac_Col_1_peak_322b
Chr1	1431083	1432863	1781	1432318	312.73	155.096	7.18652	152.663	H3Ac_Col_1_peak_322c
Chr1	1434884	1437513	2630	1435373	159.6	49.0735	4.17697	47.703	H3Ac_Col_1_peak_323a
Chr1	1434884	1437513	2630	1435603	164.21	42.3604	3.59149	41.0477	H3Ac_Col_1_peak_323b
Chr1	1434884	1437513	2630	1437131	292.44	154.4	7.76923	151.974	H3Ac_Col_1_peak_323c
Chr1	1440349	1441518	1170	1441158	237.09	82.7649	4.76176	81.0954	H3Ac_Col_1_peak_324
Chr1	1446681	1447207	527	1446900	81.18	9.41703	2.1116	8.43407	H3Ac_Col_1_peak_325
Chr1	1450049	1450971	923	1450675	219.56	87.3117	5.45508	85.6006	H3Ac_Col_1_peak_326
Chr1	1451962	1453020	1059	1452531	242.62	82.8683	4.68506	81.1981	H3Ac_Col_1_peak_327
Chr1	1453939	1454690	752	1454295	228.79	89.1273	5.3548	87.3977	H3Ac_Col_1_peak_328
Chr1	1457886	1458684	799	1458396	169.74	41.7531	3.48457	40.446	H3Ac_Col_1_peak_329
Chr1	1462970	1463985	1016	1463349	319.19	159.114	7.21154	156.626	H3Ac_Col_1_peak_330
Chr1	1469675	1470764	1090	1470183	255.54	122.07	6.79223	120.017	H3Ac_Col_1_peak_331
Chr1	1475408	1476228	821	1475920	185.43	65.9672	4.81772	64.4502	H3Ac_Col_1_peak_332
Chr1	1477615	1478934	1320	1478213	302.59	163.496	8.03791	160.951	H3Ac_Col_1_peak_333a
Chr1	1477615	1478934	1320	1478492	313.66	173.667	8.33101	170.98	H3Ac_Col_1_peak_333b
Chr1	1482572	1483454	883	1482859	166.05	43.4987	3.6316	42.1761	H3Ac_Col_1_peak_334
Chr1	1485839	1486942	1104	1486553	259.23	120.546	6.55685	118.508	H3Ac_Col_1_peak_335
Chr1	1490433	1491082	650	1490773	166.05	54.6025	4.42299	53.1838	H3Ac_Col_1_peak_336
Chr1	1493049	1494240	1192	1493507	92.25	11.0871	2.16865	10.0805	H3Ac_Col_1_peak_337a
Chr1	1493049	1494240	1192	1493959	119.01	25.5916	3.07706	24.4277	H3Ac_Col_1_peak_337b
Chr1	1500991	1501879	889	1501574	252.77	119.546	6.71895	117.519	H3Ac_Col_1_peak_338
Chr1	1503043	1503893	851	1503579	174.36	52.1044	4.07806	50.7078	H3Ac_Col_1_peak_339
Chr1	1505012	1506634	1623	1505803	139.3	28.1497	2.98512	26.9617	H3Ac_Col_1_peak_340a
Chr1	1505012	1506634	1623	1506558	67.34	3.35028	1.52227	2.48722	H3Ac_Col_1_peak_340b
Chr1	1509669	1510929	1261	1510517	207.57	67.3983	4.4376	65.8688	H3Ac_Col_1_peak_341
Chr1	1511892	1512275	384	1512091	97.79	15.4717	2.53503	14.4113	H3Ac_Col_1_peak_342
Chr1	1516674	1517117	444	1516908	85.79	11.0911	2.25745	10.0844	H3Ac_Col_1_peak_343
Chr1	1518438	1518703	266	1518584	75.65	7.9896	2.02933	7.02841	H3Ac_Col_1_peak_344
Chr1	1523566	1524203	638	1523810	207.57	83.6457	5.52212	81.9677	H3Ac_Col_1_peak_345
Chr1	1533519	1534479	961	1534121	348.71	183.034	7.7714	180.204	H3Ac_Col_1_peak_346
Chr1	1543818	1544076	259	1543954	77.49	8.64667	2.07818	7.675	H3Ac_Col_1_peak_347
Chr1	1547080	1547752	673	1547421	135.61	27.9952	3.03579	26.8082	H3Ac_Col_1_peak_348
Chr1	1549840	1550346	507	1550137	125.46	23.2253	2.81028	22.0841	H3Ac_Col_1_peak_349
Chr1	1553681	1553928	248	1553804	52.58	2.16052	1.41871	1.33742	H3Ac_Col_1_peak_350
Chr1	1559271	1559795	525	1559523	122.7	27.3412	3.19046	26.16	H3Ac_Col_1_peak_351
Chr1	1560158	1560466	309	1560306	75.65	6.50789	1.86144	5.57332	H3Ac_Col_1_peak_352
Chr1	1563225	1564157	933	1563882	190.96	70.9384	5.06795	69.3774	H3Ac_Col_1_peak_353
Chr1	1564536	1565322	787	1564766	164.21	35.0143	3.11714	33.7649	H3Ac_Col_1_peak_354
Chr1	1569401	1570033	633	1569674	292.44	154.4	7.76923	151.974	H3Ac_Col_1_peak_355
Chr1	1576825	1577669	845	1577161	175.28	59.6933	4.59673	58.2316	H3Ac_Col_1_peak_356
Chr1	1582901	1583692	792	1583234	160.52	43.7869	3.76613	42.4616	H3Ac_Col_1_peak_357
Chr1	1587035	1587791	757	1587540	172.51	40.0648	3.33112	38.7724	H3Ac_Col_1_peak_358
Chr1	1590124	1590663	540	1590349	90.41	13.4208	2.42014	12.3842	H3Ac_Col_1_peak_359
Chr1	1595176	1595955	780	1595635	202.95	66.1987	4.46877	64.6791	H3Ac_Col_1_peak_360
Chr1	1608485	1608907	423	1608701	66.42	4.53806	1.68554	3.64381	H3Ac_Col_1_peak_361
Chr1	1609783	1610526	744	1610002	71.96	4.43	1.6524	3.53901	H3Ac_Col_1_peak_362
Chr1	1611102	1611615	514	1611391	97.79	6.95909	1.76406	6.01585	H3Ac_Col_1_peak_363
Chr1	1622337	1623008	672	1622542	73.8	3.78212	1.55837	2.90712	H3Ac_Col_1_peak_364a
Chr1	1622337	1623008	672	1622828	81.18	4.68616	1.61141	3.78933	H3Ac_Col_1_peak_364b
Chr1	1624931	1625621	691	1625243	216.79	83.1164	5.25449	81.4433	H3Ac_Col_1_peak_365
Chr1	1634572	1635888	1317	1635549	232.48	103.122	6.1816	101.258	H3Ac_Col_1_peak_366
Chr1	1639338	1639768	431	1639544	77.49	6.35792	1.82539	5.42667	H3Ac_Col_1_peak_367
Chr1	1642101	1642465	365	1642243	86.72	6.2108	1.75434	5.28183	H3Ac_Col_1_peak_368
Chr1	1645685	1647036	1352	1645996	169.74	51.7668	4.16448	50.3735	H3Ac_Col_1_peak_369
Chr1	1658384	1659539	1156	1658664	178.05	58.4086	4.42834	56.9583	H3Ac_Col_1_peak_370a
Chr1	1658384	1659539	1156	1659312	138.38	33.5227	3.39947	32.2866	H3Ac_Col_1_peak_370b
Chr1	1661126	1662298	1173	1661949	285.06	133.862	6.65253	131.683	H3Ac_Col_1_peak_371
Chr1	1662582	1664010	1429	1662877	112.55	23.249	3.00634	22.1069	H3Ac_Col_1_peak_372a
Chr1	1662582	1664010	1429	1663566	206.64	76.7168	5.0645	75.1034	H3Ac_Col_1_peak_372b
Chr1	1669372	1670366	995	1669675	177.12	37.7753	3.12498	36.5031	H3Ac_Col_1_peak_373
Chr1	1671833	1672634	802	1672129	160.52	41.256	3.5893	39.9529	H3Ac_Col_1_peak_374
Chr1	1679077	1679832	756	1679328	107.01	20.8406	2.85979	19.722	H3Ac_Col_1_peak_375
Chr1	1682246	1683769	1524	1682715	214.95	82.5064	5.26701	80.8389	H3Ac_Col_1_peak_376
Chr1	1689006	1689819	814	1689486	132.84	33.7925	3.54369	32.5532	H3Ac_Col_1_peak_377
Chr1	1700469	1701067	599	1700822	116.24	23.9256	2.99137	22.7773	H3Ac_Col_1_peak_378
Chr1	1702128	1702662	535	1702419	129.15	32.1236	3.44599	30.8996	H3Ac_Col_1_peak_379
Chr1	1706969	1707691	723	1707201	113.47	23.7422	3.03076	22.5956	H3Ac_Col_1_peak_380
Chr1	1712398	1713172	775	1712961	87.64	10.7074	2.19231	9.707	H3Ac_Col_1_peak_381
Chr1	1714935	1716905	1971	1715505	180.81	59.9642	4.5134	58.4996	H3Ac_Col_1_peak_382a
Chr1	1714935	1716905	1971	1716083	120.85	15.0429	2.25649	13.9879	H3Ac_Col_1_peak_382b
Chr1	1718206	1719413	1208	1718670	240.78	86.5623	4.93424	84.8583	H3Ac_Col_1_peak_383a
Chr1	1718206	1719413	1208	1719161	106.09	17.3539	2.56983	16.2724	H3Ac_Col_1_peak_383b
Chr1	1721388	1722168	781	1721737	293.36	148.748	7.35904	146.393	H3Ac_Col_1_peak_384
Chr1	1726486	1727201	716	1726789	169.74	51.7668	4.16448	50.3735	H3Ac_Col_1_peak_385
Chr1	1729410	1730099	690	1729778	192.81	50.0951	3.65673	48.7156	H3Ac_Col_1_peak_386
Chr1	1730299	1730869	571	1730587	136.53	35.152	3.56791	33.9021	H3Ac_Col_1_peak_387
Chr1	1732803	1733640	838	1733129	188.19	64.1869	4.61449	62.6847	H3Ac_Col_1_peak_388
Chr1	1744680	1745698	1019	1745015	311.81	163.484	7.73674	160.942	H3Ac_Col_1_peak_389
Chr1	1746018	1746556	539	1746337	183.58	66.171	4.88707	64.6515	H3Ac_Col_1_peak_390
Chr1	1746731	1747124	394	1746902	88.56	12.6322	2.37128	11.6052	H3Ac_Col_1_peak_391
Chr1	1748261	1749162	902	1748599	231.55	86.1774	5.09537	84.4767	H3Ac_Col_1_peak_392
Chr1	1754112	1755127	1016	1754532	296.13	121.978	5.71402	119.927	H3Ac_Col_1_peak_393
Chr1	1765521	1766405	885	1766021	285.98	98.9996	4.78302	97.176	H3Ac_Col_1_peak_394
Chr1	1767488	1768805	1318	1768429	267.53	118.035	6.17915	116.023	H3Ac_Col_1_peak_395
Chr1	1768946	1769746	801	1769295	219.56	81.4198	5.06662	79.7618	H3Ac_Col_1_peak_396
Chr1	1772432	1773294	863	1772928	127.31	21.7737	2.67308	20.6468	H3Ac_Col_1_peak_397
Chr1	1779288	1780143	856	1779649	200.19	77.0212	5.22596	75.4049	H3Ac_Col_1_peak_398
Chr1	1786863	1787470	608	1787086	165.13	50.7506	4.15994	49.3655	H3Ac_Col_1_peak_399
Chr1	1790267	1790787	521	1790534	132.84	31.2604	3.339	30.0447	H3Ac_Col_1_peak_400
Chr1	1803178	1804064	887	1803787	237.09	86.2082	4.96016	84.5069	H3Ac_Col_1_peak_401
Chr1	1814742	1815583	842	1815264	222.33	92.0711	5.69469	90.3143	H3Ac_Col_1_peak_402
Chr1	1816145	1817375	1231	1816929	266.61	129.627	6.96027	127.495	H3Ac_Col_1_peak_403
Chr1	1819418	1819941	524	1819647	77.49	8.64667	2.07818	7.675	H3Ac_Col_1_peak_404
Chr1	1820368	1821923	1556	1821073	375.47	218.012	8.96347	214.538	H3Ac_Col_1_peak_405
Chr1	1822540	1823348	809	1822945	180.81	57.4611	4.33717	56.0185	H3Ac_Col_1_peak_406
Chr1	1828923	1829753	831	1829149	92.25	10.5629	2.11937	9.56425	H3Ac_Col_1_peak_407a
Chr1	1828923	1829753	831	1829583	97.79	9.16811	1.96193	8.18923	H3Ac_Col_1_peak_407b
Chr1	1830769	1832567	1799	1831535	103.32	13.9688	2.31827	12.926	H3Ac_Col_1_peak_408a
Chr1	1830769	1832567	1799	1832321	199.26	70.5188	4.80002	68.961	H3Ac_Col_1_peak_408b
Chr1	1832909	1833644	736	1833184	231.55	94.6077	5.63082	92.827	H3Ac_Col_1_peak_409
Chr1	1836669	1837694	1026	1837356	251.85	106.066	5.85839	104.174	H3Ac_Col_1_peak_410
Chr1	1854155	1855092	938	1854782	202.03	78.1075	5.24685	76.4814	H3Ac_Col_1_peak_411
Chr1	1859512	1860789	1278	1860141	135.61	34.7023	3.55313	33.4555	H3Ac_Col_1_peak_412a
Chr1	1859512	1860789	1278	1860533	166.05	54.6025	4.42299	53.1838	H3Ac_Col_1_peak_412b
Chr1	1861340	1861724	385	1861508	99.63	17.1949	2.66439	16.1146	H3Ac_Col_1_peak_413
Chr1	1864802	1865455	654	1865047	135.61	33.4203	3.45074	32.1848	H3Ac_Col_1_peak_414
Chr1	1867998	1868903	906	1868559	171.59	33.9005	2.97567	32.6606	H3Ac_Col_1_peak_415
Chr1	1872782	1873784	1003	1873437	164.21	48.4078	4.01226	47.0429	H3Ac_Col_1_peak_416
Chr1	1877145	1877401	257	1877271	68.27	5.39927	1.77606	4.4867	H3Ac_Col_1_peak_417
Chr1	1879591	1880704	1114	1879906	144.84	40.7531	3.86122	39.4534	H3Ac_Col_1_peak_418
Chr1	1883086	1883859	774	1883380	196.5	60.2999	4.20206	58.8328	H3Ac_Col_1_peak_419
Chr1	1893263	1894233	971	1893918	181.74	59.5105	4.45699	58.0503	H3Ac_Col_1_peak_420
Chr1	1896236	1898089	1854	1896763	271.22	127.855	6.67955	125.741	H3Ac_Col_1_peak_421a
Chr1	1896236	1898089	1854	1897461	197.42	70.1892	4.82754	68.635	H3Ac_Col_1_peak_421b
Chr1	1899934	1900696	763	1900225	207.57	76.1741	5.00199	74.5657	H3Ac_Col_1_peak_422
Chr1	1906996	1908116	1121	1907399	251.85	111.284	6.19289	109.34	H3Ac_Col_1_peak_423
Chr1	1911148	1911931	784	1911422	131.92	30.6245	3.3078	29.4141	H3Ac_Col_1_peak_424
Chr1	1917163	1917506	344	1917360	74.72	5.49346	1.7545	4.57923	H3Ac_Col_1_peak_425
Chr1	1918981	1919872	892	1919517	164.21	52.5663	4.31923	51.1667	H3Ac_Col_1_peak_426
Chr1	1922246	1923205	960	1922581	327.49	170.17	7.63941	167.533	H3Ac_Col_1_peak_427
Chr1	1940038	1940313	276	1940187	72.88	7.04545	1.95606	6.09985	H3Ac_Col_1_peak_428
Chr1	1942241	1942639	399	1942406	66.42	5.31303	1.78508	4.4018	H3Ac_Col_1_peak_429
Chr1	1942993	1946090	3098	1943383	166.98	35.0765	3.11067	33.8268	H3Ac_Col_1_peak_430a
Chr1	1942993	1946090	3098	1943802	158.67	38.5873	3.44243	37.3069	H3Ac_Col_1_peak_430b
Chr1	1942993	1946090	3098	1944708	325.65	177.58	8.16625	174.834	H3Ac_Col_1_peak_430c
Chr1	1942993	1946090	3098	1945364	314.58	169.245	8.00151	166.622	H3Ac_Col_1_peak_430d
Chr1	1946738	1947612	875	1947101	212.18	76.2466	4.88317	74.6367	H3Ac_Col_1_peak_431
Chr1	1951088	1953183	2096	1951437	90.41	6.905	1.79229	5.9625	H3Ac_Col_1_peak_432a
Chr1	1951088	1953183	2096	1952516	345.95	186.463	8.06849	183.58	H3Ac_Col_1_peak_432b
Chr1	1954636	1956453	1818	1955320	286.9	142.334	7.17793	140.056	H3Ac_Col_1_peak_433
Chr1	1962066	1963047	982	1962235	64.58	4.15404	1.6523	3.26933	H3Ac_Col_1_peak_434a
Chr1	1962066	1963047	982	1962831	119.93	22.9186	2.87923	21.78	H3Ac_Col_1_peak_434b
Chr1	1963811	1965054	1244	1964591	219.56	90.3443	5.66351	88.6042	H3Ac_Col_1_peak_435
Chr1	1965815	1966278	464	1966029	122.7	28.3462	3.27501	27.1558	H3Ac_Col_1_peak_436
Chr1	1968721	1969533	813	1969279	103.32	18.7803	2.74342	17.6841	H3Ac_Col_1_peak_437
Chr1	1969645	1970530	886	1969981	214.95	88.9746	5.71752	87.2462	H3Ac_Col_1_peak_438
Chr1	1973978	1974344	367	1974157	110.7	15.4298	2.37665	14.3703	H3Ac_Col_1_peak_439
Chr1	1988527	1988998	472	1988813	84.87	3.73187	1.50652	2.858	H3Ac_Col_1_peak_440
Chr1	1989406	1990233	828	1989764	162.36	45.2483	3.82907	43.9107	H3Ac_Col_1_peak_441
Chr1	1991495	1993241	1747	1991970	262	96.0902	5.05761	94.2954	H3Ac_Col_1_peak_442a
Chr1	1991495	1993241	1747	1992530	378.23	213.418	8.58927	210.043	H3Ac_Col_1_peak_442b
Chr1	2001341	2002620	1280	2001807	285.06	136.423	6.81093	134.215	H3Ac_Col_1_peak_443
Chr1	2006513	2007159	647	2006974	111.63	17.125	2.50278	16.0462	H3Ac_Col_1_peak_444
Chr1	2007648	2007997	350	2007783	107.93	12.6046	2.1787	11.5787	H3Ac_Col_1_peak_445
Chr1	2012470	2013507	1038	2013197	166.05	49.2373	4.02795	47.8657	H3Ac_Col_1_peak_446
Chr1	2015298	2016226	929	2015897	321.96	130.661	5.66596	128.515	H3Ac_Col_1_peak_447
Chr1	2023930	2024729	800	2024392	120.85	26.0962	3.12436	24.9277	H3Ac_Col_1_peak_448
Chr1	2025430	2026707	1278	2025859	350.56	198.72	8.64203	195.634	H3Ac_Col_1_peak_449a
Chr1	2025430	2026707	1278	2026493	91.33	9.25905	2.00716	8.27886	H3Ac_Col_1_peak_449b
Chr1	2027632	2028702	1071	2028018	288.75	148.079	7.48783	145.734	H3Ac_Col_1_peak_450
Chr1	2029911	2030862	952	2030180	244.47	110.941	6.36389	109.001	H3Ac_Col_1_peak_451
Chr1	2032204	2033889	1686	2032667	219.56	80.3048	4.99547	78.6575	H3Ac_Col_1_peak_452a
Chr1	2032204	2033889	1686	2033763	63.65	2.78613	1.46941	1.94097	H3Ac_Col_1_peak_452b
Chr1	2034087	2035414	1328	2034476	223.25	82.7056	5.05068	81.0367	H3Ac_Col_1_peak_453
Chr1	2035704	2037046	1343	2036152	273.99	112.741	5.72893	110.783	H3Ac_Col_1_peak_454
Chr1	2040433	2041115	683	2040669	164.21	48.4078	4.01226	47.0429	H3Ac_Col_1_peak_455
Chr1	2046592	2046987	396	2046758	69.19	5.03883	1.72224	4.13474	H3Ac_Col_1_peak_456
Chr1	2047834	2048708	875	2048074	131.92	31.2724	3.35963	30.0567	H3Ac_Col_1_peak_457
Chr1	2051765	2052112	348	2051955	104.24	18.1882	2.67352	17.0979	H3Ac_Col_1_peak_458
Chr1	2054318	2055356	1039	2054538	75.65	6.51778	1.86256	5.58318	H3Ac_Col_1_peak_459a
Chr1	2054318	2055356	1039	2055093	160.52	43.6474	3.75625	42.3237	H3Ac_Col_1_peak_459b
Chr1	2059731	2060413	683	2060094	187.27	54.8503	4.01603	53.4296	H3Ac_Col_1_peak_460
Chr1	2066748	2068187	1440	2067128	166.05	48.527	3.97747	47.1608	H3Ac_Col_1_peak_461a
Chr1	2066748	2068187	1440	2067740	242.62	91.5974	5.18347	89.8451	H3Ac_Col_1_peak_461b
Chr1	2070745	2071462	718	2071021	118.08	20.3513	2.66714	19.2392	H3Ac_Col_1_peak_462
Chr1	2076659	2077704	1046	2076957	124.54	21.2114	2.67107	20.0898	H3Ac_Col_1_peak_463a
Chr1	2076659	2077704	1046	2077510	94.1	13.8697	2.40513	12.8277	H3Ac_Col_1_peak_463b
Chr1	2081362	2081935	574	2081688	136.53	34.5844	3.52259	33.3394	H3Ac_Col_1_peak_464
Chr1	2083376	2084157	782	2083609	128.23	29.4477	3.24804	28.2476	H3Ac_Col_1_peak_465
Chr1	2087229	2087729	501	2087428	105.17	14.7341	2.35927	13.6819	H3Ac_Col_1_peak_466
Chr1	2090066	2091502	1437	2090874	359.78	211.904	9.15916	208.564	H3Ac_Col_1_peak_467
Chr1	2095581	2096697	1117	2096041	252.77	100.91	5.51675	99.0669	H3Ac_Col_1_peak_468
Chr1	2102625	2103476	852	2103136	130.08	29.2737	3.19696	28.0757	H3Ac_Col_1_peak_469
Chr1	2105035	2106162	1128	2105435	306.28	164.258	7.94079	161.703	H3Ac_Col_1_peak_470
Chr1	2108519	2109699	1181	2108871	237.09	95.6738	5.53693	93.8832	H3Ac_Col_1_peak_471
Chr1	2113627	2114653	1027	2114254	243.55	96.8677	5.47719	95.0653	H3Ac_Col_1_peak_472
Chr1	2120071	2122022	1952	2120513	194.65	67.9472	4.74874	66.4127	H3Ac_Col_1_peak_473a
Chr1	2120071	2122022	1952	2121229	234.32	97.1092	5.71155	95.3052	H3Ac_Col_1_peak_473b
Chr1	2134764	2136455	1692	2135379	185.43	57.6208	4.23697	56.1769	H3Ac_Col_1_peak_474a
Chr1	2134764	2136455	1692	2136074	209.41	71.907	4.67583	70.3359	H3Ac_Col_1_peak_474b
Chr1	2143251	2143808	558	2143560	139.3	29.9928	3.11779	28.7879	H3Ac_Col_1_peak_475
Chr1	2150746	2152514	1769	2151573	292.44	123.15	5.86878	121.086	H3Ac_Col_1_peak_476a
Chr1	2150746	2152514	1769	2152066	405.91	219.447	8.13818	215.941	H3Ac_Col_1_peak_476b
Chr1	2152883	2153432	550	2153105	122.7	21.8594	2.74878	20.731	H3Ac_Col_1_peak_477
Chr1	2155191	2156109	919	2155722	294.28	146.261	7.16695	143.939	H3Ac_Col_1_peak_478
Chr1	2159477	2160791	1315	2160248	297.97	153.394	7.54726	150.983	H3Ac_Col_1_peak_479
Chr1	2162092	2163216	1125	2162889	196.5	64.9253	4.49838	63.417	H3Ac_Col_1_peak_480
Chr1	2164459	2165121	663	2164885	127.31	25.8803	2.9839	24.7133	H3Ac_Col_1_peak_481
Chr1	2165428	2165760	333	2165599	96.86	14.1052	2.42196	13.0609	H3Ac_Col_1_peak_482
Chr1	2168510	2169125	616	2168791	146.68	30.119	3.0377	28.9133	H3Ac_Col_1_peak_483
Chr1	2169830	2171621	1792	2170284	246.31	102.538	5.75147	100.68	H3Ac_Col_1_peak_484
Chr1	2173706	2174862	1157	2174520	304.43	161.505	7.83159	158.987	H3Ac_Col_1_peak_485
Chr1	2183196	2184158	963	2183809	164.21	42.3604	3.59149	41.0477	H3Ac_Col_1_peak_486
Chr1	2184394	2184757	364	2184548	68.27	4.38535	1.6492	3.49514	H3Ac_Col_1_peak_487
Chr1	2186271	2186968	698	2186391	62.73	2.00295	1.35599	1.18651	H3Ac_Col_1_peak_488a
Chr1	2186271	2186968	698	2186666	82.1	7.8105	1.93266	6.85265	H3Ac_Col_1_peak_488b
Chr1	2187413	2188525	1113	2188140	415.13	275.271	11.0178	269.605	H3Ac_Col_1_peak_489
Chr1	2189241	2190744	1504	2189425	87.64	12.2451	2.34686	11.2229	H3Ac_Col_1_peak_490a
Chr1	2189241	2190744	1504	2190349	379.16	214.88	8.63991	211.477	H3Ac_Col_1_peak_490b
Chr1	2192121	2193940	1820	2192549	141.15	28.7882	3.00037	27.5946	H3Ac_Col_1_peak_491a
Chr1	2192121	2193940	1820	2193591	333.03	172.857	7.60819	170.181	H3Ac_Col_1_peak_491b
Chr1	2194399	2195892	1494	2195120	331.18	183.351	8.31793	180.515	H3Ac_Col_1_peak_492
Chr1	2199209	2199830	622	2199534	117.16	25.7522	3.12846	24.5863	H3Ac_Col_1_peak_493
Chr1	2199930	2201010	1081	2200345	283.21	137.35	6.93205	135.131	H3Ac_Col_1_peak_494
Chr1	2204344	2204952	609	2204694	138.38	37.2171	3.69024	35.9487	H3Ac_Col_1_peak_495
Chr1	2211056	2212390	1335	2211897	208.49	83.3311	5.46982	81.6567	H3Ac_Col_1_peak_496
Chr1	2215154	2216004	851	2215495	210.33	69.3784	4.49648	67.831	H3Ac_Col_1_peak_497
Chr1	2218214	2219523	1310	2218805	152.22	40.0777	3.63774	38.7853	H3Ac_Col_1_peak_498a
Chr1	2218214	2219523	1310	2219240	208.49	76.9744	5.0301	75.3582	H3Ac_Col_1_peak_498b
Chr1	2221609	2223034	1426	2222470	348.71	168.884	6.99426	166.268	H3Ac_Col_1_peak_499
Chr1	2223623	2225297	1675	2224226	400.37	246.592	9.80683	242.319	H3Ac_Col_1_peak_500a
Chr1	2223623	2225297	1675	2224875	228.79	83.3911	4.99533	81.7162	H3Ac_Col_1_peak_500b
Chr1	2225822	2227483	1662	2226478	330.26	164.237	7.20136	161.683	H3Ac_Col_1_peak_501a
Chr1	2225822	2227483	1662	2226777	339.49	175.287	7.58392	172.577	H3Ac_Col_1_peak_501b
Chr1	2227652	2228826	1175	2228193	338.57	183.193	8.08488	180.359	H3Ac_Col_1_peak_502
Chr1	2236423	2236671	249	2236543	70.11	6.4444	1.88278	5.51086	H3Ac_Col_1_peak_503
Chr1	2238118	2240056	1939	2238692	187.27	57.2508	4.17047	55.8107	H3Ac_Col_1_peak_504a
Chr1	2238118	2240056	1939	2239568	203.88	68.422	4.58872	66.8831	H3Ac_Col_1_peak_504b
Chr1	2244172	2245073	902	2244673	303.51	138.837	6.47892	136.601	H3Ac_Col_1_peak_505
Chr1	2247621	2249025	1405	2248617	316.42	147.102	6.61301	144.768	H3Ac_Col_1_peak_506
Chr1	2249108	2250054	947	2249462	216.79	79.0624	4.98883	77.4276	H3Ac_Col_1_peak_507
Chr1	2259345	2260192	848	2259925	137.46	30.9162	3.2199	29.7036	H3Ac_Col_1_peak_508
Chr1	2262071	2262962	892	2262655	237.09	102.037	5.9522	100.184	H3Ac_Col_1_peak_509
Chr1	2266897	2267167	271	2267067	75.65	5.8137	1.78248	4.89311	H3Ac_Col_1_peak_510
Chr1	2269951	2270886	936	2270069	66.42	2.45796	1.40461	1.62497	H3Ac_Col_1_peak_511a
Chr1	2269951	2270886	936	2270361	85.79	9.21789	2.06653	8.23829	H3Ac_Col_1_peak_511b
Chr1	2275051	2275607	557	2275280	117.16	21.0533	2.73772	19.933	H3Ac_Col_1_peak_512
Chr1	2276035	2276846	812	2276285	133.77	22.8988	2.69531	21.7605	H3Ac_Col_1_peak_513
Chr1	2277738	2278726	989	2278129	154.06	46.3521	4.06446	45.0049	H3Ac_Col_1_peak_514
Chr1	2281199	2282737	1539	2281531	109.78	21.7923	2.93306	20.6643	H3Ac_Col_1_peak_515a
Chr1	2281199	2282737	1539	2281859	110.7	21.2144	2.86417	20.0927	H3Ac_Col_1_peak_515b
Chr1	2281199	2282737	1539	2282344	143.91	39.8645	3.81351	38.5728	H3Ac_Col_1_peak_515c
Chr1	2286524	2287757	1234	2286858	86.72	10.4878	2.18288	9.48976	H3Ac_Col_1_peak_516a
Chr1	2286524	2287757	1234	2287261	109.78	18.0977	2.61175	17.0081	H3Ac_Col_1_peak_516b
Chr1	2291436	2292232	797	2291810	154.06	38.2996	3.47297	37.0228	H3Ac_Col_1_peak_517
Chr1	2294053	2294486	434	2294306	94.1	7.62023	1.82879	6.66598	H3Ac_Col_1_peak_518
Chr1	2294671	2295205	535	2294924	146.68	36.3581	3.48172	35.0973	H3Ac_Col_1_peak_519
Chr1	2298717	2299518	802	2299076	141.15	35.1678	3.46697	33.9176	H3Ac_Col_1_peak_520
Chr1	2304552	2305133	582	2304874	218.64	92.0641	5.81522	90.3073	H3Ac_Col_1_peak_521
Chr1	2305384	2306482	1099	2305856	255.54	107.361	5.83041	105.456	H3Ac_Col_1_peak_522
Chr1	2309836	2310297	462	2310131	71.03	4.98279	1.69828	4.07933	H3Ac_Col_1_peak_523
Chr1	2310546	2312170	1625	2311596	214.02	83.4048	5.30517	81.7297	H3Ac_Col_1_peak_524
Chr1	2315129	2316484	1356	2316085	258.31	97.5972	5.18612	95.7876	H3Ac_Col_1_peak_525
Chr1	2322019	2322411	393	2322211	141.15	38.9602	3.76262	37.6782	H3Ac_Col_1_peak_526
Chr1	2332377	2333356	980	2333008	99.63	15.2969	2.48893	14.2387	H3Ac_Col_1_peak_527
Chr1	2337504	2338603	1100	2338221	299.82	146.587	7.05089	144.258	H3Ac_Col_1_peak_528
Chr1	2338857	2339366	510	2339135	107.01	17.4241	2.56148	16.3419	H3Ac_Col_1_peak_529
Chr1	2343374	2344470	1097	2344077	321.04	180.395	8.47466	177.606	H3Ac_Col_1_peak_530
Chr1	2345419	2346845	1427	2346332	164.21	44.7567	3.75474	43.4233	H3Ac_Col_1_peak_531
Chr1	2348971	2351264	2294	2349913	380.08	205.562	8.08603	202.345	H3Ac_Col_1_peak_532a
Chr1	2348971	2351264	2294	2351093	83.03	5.45966	1.68054	4.546	H3Ac_Col_1_peak_532b
Chr1	2352197	2352740	544	2352390	87.64	9.38906	2.06138	8.40645	H3Ac_Col_1_peak_533
Chr1	2354729	2355582	854	2354881	68.27	3.79829	1.57424	2.92294	H3Ac_Col_1_peak_534a
Chr1	2354729	2355582	854	2355362	69.19	6.15262	1.85836	5.22453	H3Ac_Col_1_peak_534b
Chr1	2364047	2365219	1173	2364646	168.82	51.6244	4.17711	50.2323	H3Ac_Col_1_peak_535
Chr1	2365522	2366615	1094	2366171	292.44	146.933	7.27544	144.601	H3Ac_Col_1_peak_536
Chr1	2368833	2369729	897	2369370	300.74	125.054	5.80273	122.97	H3Ac_Col_1_peak_537
Chr1	2373667	2374545	879	2374163	123.62	27.6312	3.19533	26.4479	H3Ac_Col_1_peak_538
Chr1	2379604	2380575	972	2379909	197.42	73.911	5.08768	72.3226	H3Ac_Col_1_peak_539
Chr1	2381545	2382214	670	2381792	142.07	35.7222	3.48947	34.4671	H3Ac_Col_1_peak_540
Chr1	2391015	2392384	1370	2391694	142.07	27.8392	2.91976	26.6533	H3Ac_Col_1_peak_541a
Chr1	2391015	2392384	1370	2392111	126.39	24.5262	2.89512	23.3724	H3Ac_Col_1_peak_541b
Chr1	2395353	2396951	1599	2395813	350.56	184.836	7.8124	181.979	H3Ac_Col_1_peak_542
Chr1	2399702	2400549	848	2400260	150.37	35.7354	3.3638	34.48	H3Ac_Col_1_peak_543
Chr1	2402235	2402972	738	2402694	204.8	77.1124	5.14499	75.4946	H3Ac_Col_1_peak_544
Chr1	2404872	2405969	1098	2405707	154.98	37.9104	3.4663	36.6367	H3Ac_Col_1_peak_545
Chr1	2407550	2408023	474	2407786	105.17	18.6893	2.70206	17.5938	H3Ac_Col_1_peak_546
Chr1	2408550	2409646	1097	2409360	208.49	80.9458	5.3016	79.2923	H3Ac_Col_1_peak_547
Chr1	2410859	2412079	1221	2411401	152.22	38.0217	3.48979	36.7463	H3Ac_Col_1_peak_548
Chr1	2412209	2412745	537	2412484	150.37	35.7354	3.3638	34.48	H3Ac_Col_1_peak_549
Chr1	2412941	2413655	715	2413230	189.12	58.7252	4.22482	57.2715	H3Ac_Col_1_peak_550
Chr1	2416189	2416935	747	2416578	150.37	36.8127	3.44025	35.5487	H3Ac_Col_1_peak_551
Chr1	2421175	2421940	766	2421607	207.57	76.2184	5.00497	74.6088	H3Ac_Col_1_peak_552
Chr1	2422192	2423014	823	2422515	212.18	81.7459	5.2468	80.0855	H3Ac_Col_1_peak_553
Chr1	2424016	2424628	613	2424297	158.67	38.5873	3.44243	37.3069	H3Ac_Col_1_peak_554
Chr1	2430583	2432084	1502	2431770	181.74	64.7735	4.83822	63.2665	H3Ac_Col_1_peak_555
Chr1	2436286	2436946	661	2436680	170.67	47.8053	3.86636	46.4455	H3Ac_Col_1_peak_556
Chr1	2437397	2439441	2045	2437660	269.38	101.838	5.19954	99.9866	H3Ac_Col_1_peak_557a
Chr1	2437397	2439441	2045	2438167	229.71	87.4904	5.2253	85.7767	H3Ac_Col_1_peak_557b
Chr1	2437397	2439441	2045	2439055	149.45	35.0478	3.33263	33.7983	H3Ac_Col_1_peak_557c
Chr1	2439499	2440130	632	2439939	79.34	6.15403	1.78526	5.22579	H3Ac_Col_1_peak_558
Chr1	2443764	2444900	1137	2444144	325.65	184.953	8.64853	182.093	H3Ac_Col_1_peak_559
Chr1	2445435	2445855	421	2445616	122.7	28.16	3.25926	26.9719	H3Ac_Col_1_peak_560
Chr1	2445990	2446856	867	2446370	139.3	37.3659	3.67996	36.0967	H3Ac_Col_1_peak_561
Chr1	2454803	2455965	1163	2455056	146.68	32.6014	3.21045	31.3736	H3Ac_Col_1_peak_562a
Chr1	2454803	2455965	1163	2455260	147.6	37.1917	3.52408	35.9244	H3Ac_Col_1_peak_562b
Chr1	2458208	2459107	900	2458498	166.05	51.8479	4.21708	50.4543	H3Ac_Col_1_peak_563
Chr1	2464458	2465570	1113	2465301	165.13	52.1109	4.26047	50.7143	H3Ac_Col_1_peak_564
Chr1	2466385	2467655	1271	2466869	272.14	126.383	6.55461	124.287	H3Ac_Col_1_peak_565a
Chr1	2466385	2467655	1271	2467288	134.69	25.7565	2.88698	24.5905	H3Ac_Col_1_peak_565b
Chr1	2472016	2472674	659	2472405	265.69	124.754	6.66715	122.673	H3Ac_Col_1_peak_566
Chr1	2474215	2474998	784	2474680	196.5	57.5215	4.03055	56.0786	H3Ac_Col_1_peak_567
Chr1	2476980	2478051	1072	2477370	275.83	125.597	6.43799	123.508	H3Ac_Col_1_peak_568
Chr1	2484250	2485166	917	2484803	178.97	54.6112	4.18533	53.192	H3Ac_Col_1_peak_569
Chr1	2487177	2488070	894	2487336	71.03	5.86733	1.80374	4.94475	H3Ac_Col_1_peak_570a
Chr1	2487177	2488070	894	2487824	207.57	81.2033	5.34788	79.5481	H3Ac_Col_1_peak_570b
Chr1	2492573	2493263	691	2492978	134.69	25.7565	2.88698	24.5905	H3Ac_Col_1_peak_571
Chr1	2497796	2498617	822	2497996	71.96	6.74203	1.93163	5.80182	H3Ac_Col_1_peak_572a
Chr1	2497796	2498617	822	2498427	95.94	15.4731	2.56669	14.4113	H3Ac_Col_1_peak_572b
Chr1	2500462	2501396	935	2501114	143.91	34.0887	3.37007	32.8474	H3Ac_Col_1_peak_573
Chr1	2510343	2511086	744	2510793	199.26	77.4244	5.28369	75.8045	H3Ac_Col_1_peak_574
Chr1	2535353	2536098	746	2535671	183.58	61.812	4.57084	60.3322	H3Ac_Col_1_peak_575
Chr1	2538552	2539057	506	2538784	125.46	21.6509	2.6907	20.5249	H3Ac_Col_1_peak_576
Chr1	2541705	2542369	665	2542102	176.2	49.3427	3.85221	47.9701	H3Ac_Col_1_peak_577
Chr1	2547225	2547930	706	2547667	137.46	34.6939	3.51054	33.4473	H3Ac_Col_1_peak_578
Chr1	2564586	2565157	572	2564883	167.9	55.263	4.47184	53.8385	H3Ac_Col_1_peak_579
Chr1	2567406	2568414	1009	2567762	269.38	134.048	7.1586	131.865	H3Ac_Col_1_peak_580
Chr1	2575771	2576807	1037	2576475	274.91	127.225	6.56931	125.117	H3Ac_Col_1_peak_581
Chr1	2579939	2580711	773	2580449	197.42	72.2226	4.96844	70.649	H3Ac_Col_1_peak_582
Chr1	2582509	2583393	885	2583086	230.63	101.52	6.13275	99.6708	H3Ac_Col_1_peak_583
Chr1	2584918	2585594	677	2585351	68.27	5.86674	1.83393	4.94424	H3Ac_Col_1_peak_584
Chr1	2585958	2586819	862	2586437	189.12	70.4193	5.03362	68.8627	H3Ac_Col_1_peak_585
Chr1	2588990	2590323	1334	2589601	242.62	111.245	6.45027	109.301	H3Ac_Col_1_peak_586
Chr1	2606889	2607588	700	2607218	196.5	67.3031	4.65619	65.7743	H3Ac_Col_1_peak_587
Chr1	2607869	2608881	1013	2608445	190.04	64.4517	4.58436	62.9478	H3Ac_Col_1_peak_588
Chr1	2612637	2613304	668	2612989	103.32	17.8792	2.66183	16.7922	H3Ac_Col_1_peak_589
Chr1	2613722	2614409	688	2613837	52.58	2.12192	1.41188	1.30163	H3Ac_Col_1_peak_590a
Chr1	2613722	2614409	688	2614197	96.86	11.9631	2.2242	10.9445	H3Ac_Col_1_peak_590b
Chr1	2614908	2615931	1024	2615323	255.54	101.159	5.45826	99.3145	H3Ac_Col_1_peak_591
Chr1	2620352	2621675	1324	2620962	405.91	243.595	9.463	239.431	H3Ac_Col_1_peak_592
Chr1	2635137	2635885	749	2635543	210.33	69.3784	4.49648	67.831	H3Ac_Col_1_peak_593
Chr1	2635941	2636888	948	2636227	187.27	61.6658	4.4648	60.1871	H3Ac_Col_1_peak_594
Chr1	2638096	2639140	1045	2638484	298.9	149.808	7.28329	147.44	H3Ac_Col_1_peak_595
Chr1	2641088	2641801	714	2641187	62.73	3.21765	1.53851	2.35927	H3Ac_Col_1_peak_596a
Chr1	2641088	2641801	714	2641565	98.71	11.5883	2.1676	10.5747	H3Ac_Col_1_peak_596b
Chr1	2642095	2642801	707	2642393	236.17	102.554	6.0171	100.695	H3Ac_Col_1_peak_597
Chr1	2645328	2646856	1529	2645821	184.5	64.7592	4.75652	63.2532	H3Ac_Col_1_peak_598a
Chr1	2645328	2646856	1529	2646450	212.18	86.5508	5.58062	84.8469	H3Ac_Col_1_peak_598b
Chr1	2648701	2649170	470	2648980	78.41	8.35554	2.03401	7.3887	H3Ac_Col_1_peak_599
Chr1	2649579	2650764	1186	2650175	252.77	114.608	6.38218	112.632	H3Ac_Col_1_peak_600
Chr1	2671043	2671827	785	2671389	138.38	32.4621	3.31853	31.2357	H3Ac_Col_1_peak_601
Chr1	2672309	2674488	2180	2672625	312.73	156.919	7.29615	154.462	H3Ac_Col_1_peak_602a
Chr1	2672309	2674488	2180	2673440	155.91	41.1514	3.67771	39.8496	H3Ac_Col_1_peak_602b
Chr1	2672309	2674488	2180	2674240	142.99	39.5623	3.81237	38.2731	H3Ac_Col_1_peak_602c
Chr1	2683259	2685081	1823	2683720	163.29	42.7944	3.63916	41.4782	H3Ac_Col_1_peak_603a
Chr1	2683259	2685081	1823	2684480	239.86	103.314	6.00122	101.448	H3Ac_Col_1_peak_603b
Chr1	2687695	2688710	1016	2688400	318.27	165.765	7.6433	163.19	H3Ac_Col_1_peak_604
Chr1	2689422	2689710	289	2689582	71.03	3.37566	1.50071	2.51194	H3Ac_Col_1_peak_605
Chr1	2691391	2694318	2928	2691962	157.75	41.9019	3.69188	40.5933	H3Ac_Col_1_peak_606a
Chr1	2691391	2694318	2928	2693200	230.63	81.3123	4.82563	79.656	H3Ac_Col_1_peak_606b
Chr1	2691391	2694318	2928	2693966	254.62	118.007	6.547	115.994	H3Ac_Col_1_peak_606c
Chr1	2696418	2697323	906	2696740	241.7	87.2653	4.95307	85.5547	H3Ac_Col_1_peak_607
Chr1	2701118	2701733	616	2701418	166.05	41.907	3.52613	40.5983	H3Ac_Col_1_peak_608
Chr1	2703295	2703858	564	2703507	176.2	55.5405	4.27263	54.1143	H3Ac_Col_1_peak_609
Chr1	2706979	2707718	740	2707155	124.54	27.2546	3.14549	26.0749	H3Ac_Col_1_peak_610a
Chr1	2706979	2707718	740	2707551	59.96	2.86206	1.50781	2.01512	H3Ac_Col_1_peak_610b
Chr1	2712882	2714533	1652	2713234	237.09	107.161	6.30372	105.258	H3Ac_Col_1_peak_611a
Chr1	2712882	2714533	1652	2713583	196.5	58.8913	4.11452	57.4365	H3Ac_Col_1_peak_611b
Chr1	2715577	2716502	926	2716217	274.91	111.426	5.63084	109.481	H3Ac_Col_1_peak_612
Chr1	2720773	2722057	1285	2721710	284.14	114.908	5.59091	112.929	H3Ac_Col_1_peak_613
Chr1	2723798	2724455	658	2724124	138.38	25.955	2.84445	24.7877	H3Ac_Col_1_peak_614
Chr1	2735256	2735781	526	2735541	109.78	19.9854	2.77394	18.8763	H3Ac_Col_1_peak_615
Chr1	2736622	2737732	1111	2736879	167.9	51.1341	4.16458	49.7465	H3Ac_Col_1_peak_616a
Chr1	2736622	2737732	1111	2737344	221.4	89.0617	5.51764	87.3327	H3Ac_Col_1_peak_616b
Chr1	2750405	2751308	904	2751050	214.95	75.9322	4.83666	74.3259	H3Ac_Col_1_peak_617
Chr1	2752146	2753345	1200	2752716	268.45	133.181	7.13418	131.008	H3Ac_Col_1_peak_618
Chr1	2758931	2759829	899	2759418	238.01	102.825	5.97526	100.964	H3Ac_Col_1_peak_619
Chr1	2762585	2763346	762	2762823	175.28	58.6529	4.51997	57.1997	H3Ac_Col_1_peak_620
Chr1	2770520	2771505	986	2771185	227.86	96.9571	5.9068	95.154	H3Ac_Col_1_peak_621
Chr1	2771612	2772398	787	2771939	217.71	88.8189	5.61614	87.0936	H3Ac_Col_1_peak_622
Chr1	2773844	2774933	1090	2774296	270.3	113.333	5.81786	111.369	H3Ac_Col_1_peak_623
Chr1	2801003	2801815	813	2801282	210.33	64.8839	4.22669	63.3758	H3Ac_Col_1_peak_624
Chr1	2805279	2805971	693	2805569	158.67	46.626	4.01569	45.2769	H3Ac_Col_1_peak_625
Chr1	2808717	2809745	1029	2809130	343.18	194.405	8.60444	191.393	H3Ac_Col_1_peak_626
Chr1	2810588	2811277	690	2810923	188.19	56.6759	4.11292	55.2397	H3Ac_Col_1_peak_627
Chr1	2816793	2817981	1189	2817634	170.67	47.0442	3.81481	45.6903	H3Ac_Col_1_peak_628
Chr1	2824347	2825391	1045	2824842	214.02	76.7852	4.8701	75.1713	H3Ac_Col_1_peak_629
Chr1	2826975	2828391	1417	2827334	276.76	134.667	6.9854	132.48	H3Ac_Col_1_peak_630
Chr1	2838542	2838830	289	2838692	69.19	6.15262	1.85836	5.22453	H3Ac_Col_1_peak_631
Chr1	2838991	2840003	1013	2839333	190.04	57.9307	4.15303	56.4836	H3Ac_Col_1_peak_632
Chr1	2840233	2840585	353	2840439	60.89	3.74695	1.63065	2.87265	H3Ac_Col_1_peak_633
Chr1	2846873	2847860	988	2847551	237.09	98.421	5.71338	96.6022	H3Ac_Col_1_peak_634
Chr1	2848293	2848844	552	2848505	136.53	30.4852	3.205	29.2759	H3Ac_Col_1_peak_635
Chr1	2852371	2853307	937	2852699	226.02	95.7445	5.82933	93.9533	H3Ac_Col_1_peak_636
Chr1	2856094	2857092	999	2856580	146.68	41.3978	3.86599	40.0925	H3Ac_Col_1_peak_637
Chr1	2867257	2868295	1039	2867581	205.72	82.1418	5.47327	80.4772	H3Ac_Col_1_peak_638
Chr1	2868400	2868852	453	2868597	73.8	6.01471	1.82443	5.08993	H3Ac_Col_1_peak_639
Chr1	2872220	2872670	451	2872445	107.93	20.8406	2.88421	19.722	H3Ac_Col_1_peak_640
Chr1	2873404	2875312	1909	2873845	384.69	233.515	9.59813	229.662	H3Ac_Col_1_peak_641a
Chr1	2873404	2875312	1909	2875113	82.1	10.3824	2.20031	9.38569	H3Ac_Col_1_peak_641b
Chr1	2877526	2878237	712	2877879	252.77	119.546	6.71895	117.519	H3Ac_Col_1_peak_642
Chr1	2879503	2880705	1203	2880100	276.76	124.019	6.31264	121.945	H3Ac_Col_1_peak_643
Chr1	2882420	2884100	1681	2882776	234.32	100.919	5.96654	99.0767	H3Ac_Col_1_peak_644a
Chr1	2882420	2884100	1681	2883553	104.24	19.2564	2.7696	18.1551	H3Ac_Col_1_peak_644b
Chr1	2884301	2885674	1374	2884690	273.99	114.867	5.85082	112.888	H3Ac_Col_1_peak_645
Chr1	2891210	2891512	303	2891395	76.57	8.31542	2.05376	7.34897	H3Ac_Col_1_peak_646
Chr1	2898825	2899387	563	2899177	166.05	50.021	4.08412	48.643	H3Ac_Col_1_peak_647
Chr1	2904051	2904849	799	2904545	235.24	90.2643	5.24984	88.5247	H3Ac_Col_1_peak_648
Chr1	2911420	2912105	686	2911670	85.79	11.4852	2.29801	10.4725	H3Ac_Col_1_peak_649
Chr1	2917091	2917666	576	2917346	93.17	11.4887	2.1946	10.476	H3Ac_Col_1_peak_650
Chr1	2924794	2925911	1118	2925478	215.87	84.7231	5.39027	83.0355	H3Ac_Col_1_peak_651
Chr1	2926253	2926541	289	2926406	72.88	5.82349	1.81169	4.90287	H3Ac_Col_1_peak_652
Chr1	2926948	2929469	2522	2927212	102.4	16.79	2.57953	15.7142	H3Ac_Col_1_peak_653a
Chr1	2926948	2929469	2522	2928041	359.78	181.138	7.36292	178.339	H3Ac_Col_1_peak_653b
Chr1	2938918	2939340	423	2939160	118.08	24.639	3.01554	23.4844	H3Ac_Col_1_peak_654
Chr1	2941583	2942395	813	2942036	220.48	78.4035	4.85281	76.7753	H3Ac_Col_1_peak_655
Chr1	2945216	2946002	787	2945687	235.24	90.462	5.262	88.7209	H3Ac_Col_1_peak_656
Chr1	2946175	2946723	549	2946416	181.74	61.3017	4.58428	59.8263	H3Ac_Col_1_peak_657
Chr1	2954640	2955751	1112	2955465	203.88	80.6463	5.42442	78.9948	H3Ac_Col_1_peak_658
Chr1	2967282	2967618	337	2967448	90.41	11.4702	2.22944	10.4586	H3Ac_Col_1_peak_659
Chr1	2970631	2972155	1525	2971219	291.52	152.652	7.68745	150.248	H3Ac_Col_1_peak_660a
Chr1	2970631	2972155	1525	2971878	108.86	16.5724	2.49676	15.4992	H3Ac_Col_1_peak_660b
Chr1	2975605	2976640	1036	2976333	71.03	5.68093	1.78161	4.76248	H3Ac_Col_1_peak_661a
Chr1	2975605	2976640	1036	2976484	69.19	4.73157	1.68432	3.83376	H3Ac_Col_1_peak_661b
Chr1	2978769	2979381	613	2979121	133.77	26.1369	2.92968	24.9682	H3Ac_Col_1_peak_662
Chr1	2981894	2982666	773	2982421	189.12	70.4193	5.03362	68.8627	H3Ac_Col_1_peak_663
Chr1	2989259	2990237	979	2989761	332.11	190.128	8.72009	187.188	H3Ac_Col_1_peak_664
Chr1	2994277	2995524	1248	2994695	345.95	177.395	7.54229	174.652	H3Ac_Col_1_peak_665
Chr1	3000602	3001476	875	3001125	250.93	86.6753	4.75331	84.9703	H3Ac_Col_1_peak_666
Chr1	3003130	3004527	1398	3003532	150.37	36.8127	3.44025	35.5487	H3Ac_Col_1_peak_667a
Chr1	3003130	3004527	1398	3004015	196.5	63.3976	4.39899	61.9024	H3Ac_Col_1_peak_667b
Chr1	3009247	3009714	468	3009546	72.88	6.05002	1.83852	5.12471	H3Ac_Col_1_peak_668
Chr1	3011752	3012427	676	3012161	177.12	46.2447	3.63518	44.8991	H3Ac_Col_1_peak_669
Chr1	3014304	3015166	863	3014787	202.95	70.9968	4.78048	69.4353	H3Ac_Col_1_peak_670
Chr1	3015274	3016251	978	3015570	125.46	21.7424	2.69759	20.6158	H3Ac_Col_1_peak_671
Chr1	3019832	3020230	399	3020027	86.72	11.8627	2.32243	10.8453	H3Ac_Col_1_peak_672
Chr1	3031169	3031586	418	3031399	134.69	32.4273	3.3922	31.2013	H3Ac_Col_1_peak_673
Chr1	3033707	3034489	783	3034097	80.26	7.21397	1.88975	6.26626	H3Ac_Col_1_peak_674
Chr1	3037744	3039267	1524	3038092	202.95	72.1265	4.85606	70.5536	H3Ac_Col_1_peak_675a
Chr1	3037744	3039267	1524	3038753	133.77	25.1806	2.85956	24.0209	H3Ac_Col_1_peak_675b
Chr1	3041822	3042899	1078	3042215	268.45	116.68	6.06877	114.682	H3Ac_Col_1_peak_676
Chr1	3046949	3047422	474	3047201	88.56	9.71931	2.08284	8.73174	H3Ac_Col_1_peak_677
Chr1	3058471	3058751	281	3058615	84.87	11.1126	2.27358	10.1045	H3Ac_Col_1_peak_678
Chr1	3062642	3063475	834	3063150	183.58	60.9479	4.50991	59.4751	H3Ac_Col_1_peak_679
Chr1	3064145	3065600	1456	3064317	91.33	10.2241	2.0984	9.23007	H3Ac_Col_1_peak_680a
Chr1	3064145	3065600	1456	3065141	123.62	20.7753	2.65144	19.6587	H3Ac_Col_1_peak_680b
Chr1	3071062	3072202	1141	3071852	325.65	154.625	6.8052	152.197	H3Ac_Col_1_peak_681
Chr1	3076493	3078142	1650	3076828	144.84	30.6195	3.10289	29.4091	H3Ac_Col_1_peak_682a
Chr1	3076493	3078142	1650	3077298	142.99	35.5252	3.49696	34.2716	H3Ac_Col_1_peak_682b
Chr1	3093646	3094903	1258	3094203	327.49	167.251	7.46579	164.655	H3Ac_Col_1_peak_683
Chr1	3099326	3100512	1187	3100111	131	29.2737	3.21946	28.0757	H3Ac_Col_1_peak_684
Chr1	3101713	3103275	1563	3102428	307.2	138.804	6.37197	136.569	H3Ac_Col_1_peak_685
Chr1	3104605	3105041	437	3104813	131.92	33.1948	3.51612	31.9614	H3Ac_Col_1_peak_686
Chr1	3106402	3107268	867	3106726	301.66	137.198	6.43967	134.981	H3Ac_Col_1_peak_687
Chr1	3115719	3116718	1000	3116408	184.5	63.0059	4.63066	61.5145	H3Ac_Col_1_peak_688
Chr1	3118733	3120868	2136	3119415	170.67	52.6788	4.2071	51.2774	H3Ac_Col_1_peak_689a
Chr1	3118733	3120868	2136	3120141	239.86	74.696	4.30099	73.1008	H3Ac_Col_1_peak_689b
Chr1	3121770	3122214	445	3121987	81.18	5.62202	1.71212	4.70461	H3Ac_Col_1_peak_690
Chr1	3122892	3124306	1415	3123250	304.43	126.014	5.76286	123.921	H3Ac_Col_1_peak_691a
Chr1	3122892	3124306	1415	3123993	69.19	5.2554	1.74885	4.34612	H3Ac_Col_1_peak_691b
Chr1	3125925	3126269	345	3126058	67.34	4.83389	1.71453	3.93304	H3Ac_Col_1_peak_692
Chr1	3130395	3131003	609	3130735	132.84	31.891	3.38932	30.6697	H3Ac_Col_1_peak_693
Chr1	3135145	3135974	830	3135604	117.16	22.0515	2.81871	20.9217	H3Ac_Col_1_peak_694
Chr1	3136693	3137618	926	3137270	336.72	163.967	7.03583	161.416	H3Ac_Col_1_peak_695
Chr1	3139452	3140260	809	3139953	159.6	39.5606	3.49122	38.2731	H3Ac_Col_1_peak_696
Chr1	3153734	3155168	1435	3154091	189.12	66.2545	4.73408	64.7345	H3Ac_Col_1_peak_697a
Chr1	3153734	3155168	1435	3154751	145.76	38.0367	3.62753	36.7611	H3Ac_Col_1_peak_697b
Chr1	3157802	3158977	1176	3158376	119.01	25.5916	3.07706	24.4277	H3Ac_Col_1_peak_698a
Chr1	3157802	3158977	1176	3158894	59.04	3.25726	1.5437	2.39775	H3Ac_Col_1_peak_698b
Chr1	3161013	3162746	1734	3161434	189.12	58.7252	4.22482	57.2715	H3Ac_Col_1_peak_699a
Chr1	3161013	3162746	1734	3162056	228.79	93.1953	5.62119	91.4283	H3Ac_Col_1_peak_699b
Chr1	3166613	3167973	1361	3167658	237.09	100.545	5.8527	98.7061	H3Ac_Col_1_peak_700
Chr1	3172008	3172743	736	3172325	241.7	110.425	6.42585	108.489	H3Ac_Col_1_peak_701
Chr1	3173515	3174371	857	3173784	191.88	53.1859	3.85769	51.7811	H3Ac_Col_1_peak_702
Chr1	3179835	3180379	545	3180146	93.17	9.90236	2.04727	8.91269	H3Ac_Col_1_peak_703
Chr1	3183414	3184226	813	3184011	141.15	24.146	2.68199	22.9962	H3Ac_Col_1_peak_704
Chr1	3189354	3190169	816	3189542	132.84	31.3494	3.34607	30.133	H3Ac_Col_1_peak_705a
Chr1	3189354	3190169	816	3189893	93.17	14.6386	2.49341	13.5873	H3Ac_Col_1_peak_705b
Chr1	3191815	3192618	804	3192247	192.81	66.9097	4.727	65.384	H3Ac_Col_1_peak_706
Chr1	3194242	3195001	760	3194725	129.15	29.52	3.23493	28.3195	H3Ac_Col_1_peak_707
Chr1	3199318	3200273	956	3199909	176.2	54.7742	4.21908	53.354	H3Ac_Col_1_peak_708
Chr1	3201797	3202715	919	3202124	202.03	71.416	4.78668	69.8496	H3Ac_Col_1_peak_709
Chr1	3205675	3206473	799	3205941	193.73	61.2917	4.32732	59.8164	H3Ac_Col_1_peak_710
Chr1	3217971	3218562	592	3218230	132.84	32.4811	3.43681	31.2546	H3Ac_Col_1_peak_711
Chr1	3223930	3224783	854	3224311	199.26	66.9261	4.56142	65.4004	H3Ac_Col_1_peak_712
Chr1	3226273	3227080	808	3226801	215.87	86.8979	5.54053	85.1905	H3Ac_Col_1_peak_713
Chr1	3232089	3233167	1079	3232834	166.98	26.8445	2.62463	25.6677	H3Ac_Col_1_peak_714
Chr1	3237185	3239968	2784	3238032	185.43	53.626	3.97668	52.2169	H3Ac_Col_1_peak_715a
Chr1	3237185	3239968	2784	3239107	366.24	178.934	7.06232	176.169	H3Ac_Col_1_peak_715b
Chr1	3237185	3239968	2784	3239770	94.1	15.0536	2.51784	13.9975	H3Ac_Col_1_peak_715c
Chr1	3240518	3241744	1227	3241133	382.85	241.065	10.1629	236.989	H3Ac_Col_1_peak_716
Chr1	3242247	3242553	307	3242395	78.41	8.36739	2.0353	7.40049	H3Ac_Col_1_peak_717
Chr1	3244149	3245682	1534	3244507	194.65	68.2846	4.772	66.7469	H3Ac_Col_1_peak_718a
Chr1	3244149	3245682	1534	3245387	99.63	5.25349	1.59734	4.34423	H3Ac_Col_1_peak_718b
Chr1	3246426	3247828	1403	3246895	123.62	24.8269	2.96709	23.6697	H3Ac_Col_1_peak_719a
Chr1	3246426	3247828	1403	3247374	107.01	20.8406	2.85979	19.722	H3Ac_Col_1_peak_719b
Chr1	3246426	3247828	1403	3247629	102.4	18.3501	2.72105	17.2584	H3Ac_Col_1_peak_719c
Chr1	3248047	3249082	1036	3248669	204.8	81.393	5.44885	79.7351	H3Ac_Col_1_peak_720
Chr1	3249663	3250040	378	3249857	106.09	20.3706	2.83536	19.2576	H3Ac_Col_1_peak_721
Chr1	3252151	3255464	3314	3252841	359.78	196.479	8.21754	193.431	H3Ac_Col_1_peak_722a
Chr1	3252151	3255464	3314	3253276	325.65	168.386	7.59651	165.775	H3Ac_Col_1_peak_722b
Chr1	3252151	3255464	3314	3254674	137.46	28.8538	3.06698	27.6598	H3Ac_Col_1_peak_722c
Chr1	3256248	3256735	488	3256368	66.42	4.57518	1.69034	3.68015	H3Ac_Col_1_peak_723
Chr1	3260689	3261642	954	3261406	204.8	77.6929	5.18544	76.0699	H3Ac_Col_1_peak_724
Chr1	3262594	3263640	1047	3263348	243.55	112.067	6.4747	110.116	H3Ac_Col_1_peak_725
Chr1	3263842	3265014	1173	3264242	270.3	134.915	7.18303	132.723	H3Ac_Col_1_peak_726
Chr1	3270018	3272137	2120	3270470	173.43	59.2797	4.61839	57.8212	H3Ac_Col_1_peak_727a
Chr1	3270018	3272137	2120	3271635	357.94	215.966	9.50341	212.534	H3Ac_Col_1_peak_727b
Chr1	3273833	3274469	637	3274131	115.32	24.7398	3.07961	23.5834	H3Ac_Col_1_peak_728
Chr1	3277832	3278696	865	3278316	173.43	48.8305	3.87631	47.4615	H3Ac_Col_1_peak_729
Chr1	3278929	3279935	1007	3279384	172.51	56.7477	4.45541	55.311	H3Ac_Col_1_peak_730
Chr1	3286243	3286958	716	3286582	78.41	7.90924	1.98536	6.95009	H3Ac_Col_1_peak_731
Chr1	3288216	3289100	885	3288495	80.26	9.67243	2.15146	8.68553	H3Ac_Col_1_peak_732
Chr1	3294405	3296235	1831	3294544	63.65	2.69553	1.45617	1.85443	H3Ac_Col_1_peak_733a
Chr1	3294405	3296235	1831	3295370	210.33	72.7603	4.70721	71.182	H3Ac_Col_1_peak_733b
Chr1	3294405	3296235	1831	3295807	256.46	108.137	5.85138	106.223	H3Ac_Col_1_peak_733c
Chr1	3296548	3298055	1508	3296958	260.15	111.261	5.93525	109.317	H3Ac_Col_1_peak_734a
Chr1	3296548	3298055	1508	3297726	100.55	14.6077	2.41259	13.5578	H3Ac_Col_1_peak_734b
Chr1	3299343	3301187	1845	3299517	64.58	3.61523	1.57927	2.74376	H3Ac_Col_1_peak_735a
Chr1	3299343	3301187	1845	3300183	308.12	156.396	7.36973	153.944	H3Ac_Col_1_peak_735b
Chr1	3299343	3301187	1845	3300848	154.98	39.7059	3.59343	38.4151	H3Ac_Col_1_peak_735c
Chr1	3302615	3303396	782	3302979	164.21	48.4078	4.01226	47.0429	H3Ac_Col_1_peak_736
Chr1	3304875	3306303	1429	3305796	226.94	88.1313	5.34268	86.4127	H3Ac_Col_1_peak_737
Chr1	3310949	3311701	753	3311233	159.6	50.0519	4.25202	48.6726	H3Ac_Col_1_peak_738
Chr1	3322858	3323494	637	3323210	253.69	110.201	6.06412	108.268	H3Ac_Col_1_peak_739
Chr1	3325865	3327430	1566	3326230	284.14	133.029	6.63108	130.859	H3Ac_Col_1_peak_740
Chr1	3328727	3329907	1181	3329227	155.91	38.4612	3.4868	37.1825	H3Ac_Col_1_peak_741a
Chr1	3328727	3329907	1181	3329394	161.44	46.5727	3.94504	45.224	H3Ac_Col_1_peak_741b
Chr1	3330475	3331163	689	3330971	80.26	4.7527	1.62519	3.85454	H3Ac_Col_1_peak_742
Chr1	3332022	3333265	1244	3332459	103.32	10.757	2.04554	9.75363	H3Ac_Col_1_peak_743a
Chr1	3332022	3333265	1244	3332848	103.32	7.46205	1.76817	6.50995	H3Ac_Col_1_peak_743b
Chr1	3332022	3333265	1244	3333054	103.32	16.5271	2.54122	15.4544	H3Ac_Col_1_peak_743c
Chr1	3337201	3338158	958	3337879	179.89	52.4696	4.01981	51.0705	H3Ac_Col_1_peak_744
Chr1	3340814	3341739	926	3341424	187.27	48.4201	3.62061	47.0549	H3Ac_Col_1_peak_745
Chr1	3346712	3347833	1122	3347278	103.32	18.8012	2.74532	17.7047	H3Ac_Col_1_peak_746a
Chr1	3346712	3347833	1122	3347612	129.15	28.757	3.17446	27.5636	H3Ac_Col_1_peak_746b
Chr1	3349150	3350283	1134	3349414	150.37	41.4941	3.78427	40.1882	H3Ac_Col_1_peak_747
Chr1	3354509	3354850	342	3354707	54.43	2.5288	1.46756	1.69197	H3Ac_Col_1_peak_748
Chr1	3355496	3356411	916	3355987	202.03	75.6722	5.0758	74.0675	H3Ac_Col_1_peak_749
Chr1	3356837	3357351	515	3357107	119.01	22.7776	2.84588	21.6401	H3Ac_Col_1_peak_750
Chr1	3359073	3359799	727	3359510	129.15	29.7569	3.25382	28.5546	H3Ac_Col_1_peak_751
Chr1	3361450	3361710	261	3361571	70.11	4.54943	1.65376	3.65495	H3Ac_Col_1_peak_752
Chr1	3363418	3364276	859	3363837	192.81	65.2715	4.61445	63.7606	H3Ac_Col_1_peak_753
Chr1	3365711	3366107	397	3365942	60.89	3.67353	1.62006	2.80082	H3Ac_Col_1_peak_754
Chr1	3367813	3369116	1304	3368491	200.19	70.7381	4.79017	69.1784	H3Ac_Col_1_peak_755
Chr1	3370464	3371380	917	3370842	240.78	102.188	5.89702	100.333	H3Ac_Col_1_peak_756
Chr1	3383378	3383985	608	3383708	175.28	57.7699	4.45554	56.325	H3Ac_Col_1_peak_757
Chr1	3387667	3389320	1654	3388177	267.53	119.098	6.24491	117.075	H3Ac_Col_1_peak_758a
Chr1	3387667	3389320	1654	3388760	267.53	106.151	5.48022	104.257	H3Ac_Col_1_peak_758b
Chr1	3391504	3392645	1142	3392293	277.68	110.942	5.53461	109.002	H3Ac_Col_1_peak_759
Chr1	3392919	3395162	2244	3393239	135.61	23.8978	2.7401	22.7499	H3Ac_Col_1_peak_760a
Chr1	3392919	3395162	2244	3394497	345.95	192.182	8.41577	189.207	H3Ac_Col_1_peak_760b
Chr1	3395867	3396990	1124	3395969	61.81	3.56877	1.59653	2.70094	H3Ac_Col_1_peak_761a
Chr1	3395867	3396990	1124	3396637	225.1	94.1176	5.74709	92.342	H3Ac_Col_1_peak_761b
Chr1	3397202	3398494	1293	3397425	107.01	17.961	2.60748	16.8735	H3Ac_Col_1_peak_762a
Chr1	3397202	3398494	1293	3398120	140.22	31.4778	3.20962	30.2601	H3Ac_Col_1_peak_762b
Chr1	3412041	3412908	868	3412587	247.24	107.7	6.05453	105.792	H3Ac_Col_1_peak_763
Chr1	3417926	3419542	1617	3418189	93.17	14.5143	2.48141	13.4651	H3Ac_Col_1_peak_764a
Chr1	3417926	3419542	1617	3419112	234.32	104.732	6.23045	102.852	H3Ac_Col_1_peak_764b
Chr1	3424442	3425199	758	3424675	112.55	19.2136	2.66144	18.1128	H3Ac_Col_1_peak_765a
Chr1	3424442	3425199	758	3424938	112.55	16.8623	2.46842	15.7856	H3Ac_Col_1_peak_765b
Chr1	3429389	3430634	1246	3429740	95.02	14.5311	2.45308	13.4817	H3Ac_Col_1_peak_766a
Chr1	3429389	3430634	1246	3430374	272.14	133.036	6.98706	130.866	H3Ac_Col_1_peak_766b
Chr1	3431712	3432483	772	3432007	187.27	54.6887	4.00578	53.2692	H3Ac_Col_1_peak_767
Chr1	3439692	3440250	559	3439937	151.29	45.0133	4.03219	43.6777	H3Ac_Col_1_peak_768
Chr1	3442505	3443892	1388	3442776	220.48	93.6207	5.86407	91.8492	H3Ac_Col_1_peak_769a
Chr1	3442505	3443892	1388	3443248	123.62	28.8756	3.29944	27.6805	H3Ac_Col_1_peak_769b
Chr1	3442505	3443892	1388	3443697	109.78	21.7923	2.93306	20.6643	H3Ac_Col_1_peak_769c
Chr1	3453179	3453685	507	3453419	124.54	29.4084	3.32386	28.2086	H3Ac_Col_1_peak_770
Chr1	3460708	3462296	1589	3461219	240.78	96.6071	5.53825	94.8079	H3Ac_Col_1_peak_771a
Chr1	3460708	3462296	1589	3461809	133.77	28.8632	3.13408	27.6689	H3Ac_Col_1_peak_771b
Chr1	3469585	3470475	891	3469734	99.63	15.5907	2.51581	14.5278	H3Ac_Col_1_peak_772a
Chr1	3469585	3470475	891	3470226	99.63	11.9385	2.18766	10.9202	H3Ac_Col_1_peak_772b
Chr1	3474566	3474891	326	3474699	75.65	5.4595	1.74197	4.546	H3Ac_Col_1_peak_773
Chr1	3480173	3481050	878	3480454	88.56	9.71931	2.08284	8.73174	H3Ac_Col_1_peak_774a
Chr1	3480173	3481050	878	3480811	110.7	21.0538	2.85014	19.9334	H3Ac_Col_1_peak_774b
Chr1	3481194	3481548	355	3481370	77.49	8.64667	2.07818	7.675	H3Ac_Col_1_peak_775
Chr1	3482284	3483160	877	3482415	67.34	5.58685	1.80951	4.66983	H3Ac_Col_1_peak_776a
Chr1	3482284	3483160	877	3482998	62.73	4.2799	1.68738	3.39161	H3Ac_Col_1_peak_776b
Chr1	3484504	3486707	2204	3485055	289.67	139.813	6.92075	137.565	H3Ac_Col_1_peak_777a
Chr1	3484504	3486707	2204	3486187	296.13	124.1	5.82606	122.025	H3Ac_Col_1_peak_777b
Chr1	3487505	3488108	604	3487775	194.65	72.9482	5.1019	71.3683	H3Ac_Col_1_peak_778
Chr1	3492383	3493834	1452	3492538	55.35	2.01418	1.37442	1.19734	H3Ac_Col_1_peak_779a
Chr1	3492383	3493834	1452	3493434	268.45	106.899	5.49905	104.999	H3Ac_Col_1_peak_779b
Chr1	3494257	3494653	397	3494456	70.11	6.4444	1.88278	5.51086	H3Ac_Col_1_peak_780
Chr1	3494831	3495538	708	3495128	82.1	10.3499	2.1969	9.35451	H3Ac_Col_1_peak_781
Chr1	3495804	3497087	1284	3496002	169.74	44.7636	3.68109	43.4301	H3Ac_Col_1_peak_782a
Chr1	3495804	3497087	1284	3496622	94.1	15.0536	2.51784	13.9975	H3Ac_Col_1_peak_782b
Chr1	3497358	3497607	250	3497511	62.73	4.2056	1.67714	3.31995	H3Ac_Col_1_peak_783
Chr1	3502551	3503524	974	3503206	250	108.563	6.0233	106.646	H3Ac_Col_1_peak_784
Chr1	3503601	3504401	801	3503975	223.25	76.5081	4.67188	74.8962	H3Ac_Col_1_peak_785
Chr1	3513819	3514830	1012	3514438	192.81	72.5744	5.13132	70.9973	H3Ac_Col_1_peak_786
Chr1	3524556	3526323	1768	3524765	79.34	7.37077	1.91643	6.41984	H3Ac_Col_1_peak_787a
Chr1	3524556	3526323	1768	3525765	163.29	52.6364	4.34972	51.2354	H3Ac_Col_1_peak_787b
Chr1	3527558	3527991	434	3527760	93.17	14.6386	2.49341	13.5873	H3Ac_Col_1_peak_788
Chr1	3530529	3531565	1037	3530837	118.08	20.0871	2.64628	18.9771	H3Ac_Col_1_peak_789a
Chr1	3530529	3531565	1037	3531416	58.12	3.29937	1.55773	2.43881	H3Ac_Col_1_peak_789b
Chr1	3532391	3533363	973	3532683	226.94	96.3381	5.89431	94.5413	H3Ac_Col_1_peak_790
Chr1	3533429	3533771	343	3533581	71.96	3.72526	1.56452	2.85156	H3Ac_Col_1_peak_791
Chr1	3535452	3536376	925	3535806	244.47	94.9557	5.33626	93.1719	H3Ac_Col_1_peak_792
Chr1	3549998	3550629	632	3550349	169.74	56.5918	4.52069	55.1561	H3Ac_Col_1_peak_793
Chr1	3554000	3555295	1296	3554401	268.45	124.74	6.57204	122.66	H3Ac_Col_1_peak_794
Chr1	3562834	3563951	1118	3563186	331.18	162.369	7.06776	159.84	H3Ac_Col_1_peak_795
Chr1	3565212	3565829	618	3565498	233.4	96.7641	5.71702	94.9623	H3Ac_Col_1_peak_796
Chr1	3569807	3570770	964	3570325	143.91	40.1562	3.83679	38.8617	H3Ac_Col_1_peak_797
Chr1	3589753	3590027	275	3589882	69.19	5.30333	1.75473	4.39334	H3Ac_Col_1_peak_798
Chr1	3591847	3592388	542	3592108	107.93	20.8406	2.88421	19.722	H3Ac_Col_1_peak_799
Chr1	3604343	3605019	677	3604662	150.37	30.8282	3.02742	29.6165	H3Ac_Col_1_peak_800
Chr1	3606834	3607535	702	3607266	195.57	68.9754	4.7945	67.4318	H3Ac_Col_1_peak_801
Chr1	3609645	3610518	874	3610152	314.58	158.668	7.33906	156.189	H3Ac_Col_1_peak_802
Chr1	3611882	3613448	1567	3612605	154.98	35.779	3.3188	34.5229	H3Ac_Col_1_peak_803a
Chr1	3611882	3613448	1567	3612970	191.88	67.2567	4.77644	65.7282	H3Ac_Col_1_peak_803b
Chr1	3615462	3616306	845	3615974	304.43	146.892	6.91773	144.561	H3Ac_Col_1_peak_804
Chr1	3623094	3623834	741	3623516	241.7	94.6817	5.39334	92.9002	H3Ac_Col_1_peak_805
Chr1	3625859	3626183	325	3626027	82.1	9.63185	2.12178	8.64635	H3Ac_Col_1_peak_806
Chr1	3627640	3628383	744	3627866	178.05	49.4149	3.81925	48.0411	H3Ac_Col_1_peak_807
Chr1	3636498	3637151	654	3636756	112.55	18.9634	2.64064	17.8654	H3Ac_Col_1_peak_808
Chr1	3639869	3640352	484	3640054	124.54	21.8701	2.72109	20.7416	H3Ac_Col_1_peak_809
Chr1	3646615	3647730	1116	3647299	208.49	78.9733	5.16544	77.3391	H3Ac_Col_1_peak_810
Chr1	3648040	3648992	953	3648330	158.67	46.2593	3.98833	44.9127	H3Ac_Col_1_peak_811
Chr1	3657477	3658486	1010	3657678	73.8	7.08654	1.9493	6.14062	H3Ac_Col_1_peak_812a
Chr1	3657477	3658486	1010	3658200	189.12	69.4233	4.96077	67.8757	H3Ac_Col_1_peak_812b
Chr1	3659159	3659989	831	3659441	198.34	71.6169	4.90024	70.0491	H3Ac_Col_1_peak_813
Chr1	3664377	3665031	655	3664625	158.67	45.4057	3.92511	44.067	H3Ac_Col_1_peak_814
Chr1	3666375	3667197	823	3666889	161.44	46.8058	3.96198	45.4553	H3Ac_Col_1_peak_815
Chr1	3670505	3671110	606	3670767	117.16	21.9858	2.81334	20.8563	H3Ac_Col_1_peak_816
Chr1	3675592	3676125	534	3675902	126.39	29.1278	3.26061	27.9311	H3Ac_Col_1_peak_817
Chr1	3676629	3677769	1141	3677041	311.81	133.633	6.01561	131.456	H3Ac_Col_1_peak_818
Chr1	3681740	3683457	1718	3682269	290.59	125.999	6.07488	123.906	H3Ac_Col_1_peak_819
Chr1	3684603	3685770	1168	3685042	253.69	105.812	5.78848	103.922	H3Ac_Col_1_peak_820
Chr1	3702673	3703458	786	3702981	184.5	61.5007	4.52449	60.0229	H3Ac_Col_1_peak_821
Chr1	3715085	3715620	536	3715336	154.98	46.2837	4.08334	44.9371	H3Ac_Col_1_peak_822
Chr1	3718809	3719605	797	3719313	218.64	90.0971	5.67597	88.3589	H3Ac_Col_1_peak_823
Chr1	3728761	3729669	909	3729156	199.26	58.0169	4.00529	56.5692	H3Ac_Col_1_peak_824
Chr1	3744836	3745624	789	3745246	251.85	118.709	6.69453	116.689	H3Ac_Col_1_peak_825
Chr1	3745760	3746278	519	3745987	105.17	19.9047	2.81094	18.7964	H3Ac_Col_1_peak_826
Chr1	3753216	3754304	1089	3753560	231.55	82.0061	4.84485	80.3435	H3Ac_Col_1_peak_827
Chr1	3755882	3757025	1144	3756105	95.94	15.0005	2.52138	13.9458	H3Ac_Col_1_peak_828a
Chr1	3755882	3757025	1144	3756613	241.7	110.425	6.42585	108.489	H3Ac_Col_1_peak_828b
Chr1	3760052	3760364	313	3760212	107.01	20.8406	2.85979	19.722	H3Ac_Col_1_peak_829
Chr1	3767415	3768442	1028	3768064	329.34	166.158	7.34089	163.579	H3Ac_Col_1_peak_830
Chr1	3774476	3775004	529	3774707	207.57	83.6457	5.52212	81.9677	H3Ac_Col_1_peak_831
Chr1	3777288	3778309	1022	3777620	196.5	60.2999	4.20206	58.8328	H3Ac_Col_1_peak_832a
Chr1	3777288	3778309	1022	3778041	213.1	88.2072	5.66867	86.4871	H3Ac_Col_1_peak_832b
Chr1	3778889	3779561	673	3779120	132.84	31.4167	3.35144	30.1997	H3Ac_Col_1_peak_833
Chr1	3786313	3787060	748	3786540	115.32	16.7283	2.42093	15.6538	H3Ac_Col_1_peak_834a
Chr1	3786313	3787060	748	3786861	114.39	16.1153	2.3845	15.0472	H3Ac_Col_1_peak_834b
Chr1	3789884	3790869	986	3790433	226.02	72.4716	4.3792	70.8963	H3Ac_Col_1_peak_835
Chr1	3793119	3794164	1046	3793730	161.44	41.3678	3.57863	40.063	H3Ac_Col_1_peak_836
Chr1	3794312	3794809	498	3794474	66.42	3.1503	1.50173	2.29332	H3Ac_Col_1_peak_837a
Chr1	3794312	3794809	498	3794576	69.19	4.12545	1.60869	3.24148	H3Ac_Col_1_peak_837b
Chr1	3797092	3797362	271	3797241	71.03	4.81151	1.67768	3.91108	H3Ac_Col_1_peak_838
Chr1	3797784	3798249	466	3797945	66.42	3.66531	1.57116	2.79279	H3Ac_Col_1_peak_839a
Chr1	3797784	3798249	466	3798079	65.5	2.93188	1.47775	2.08153	H3Ac_Col_1_peak_839b
Chr1	3801623	3804217	2595	3802366	106.09	16.429	2.49046	15.3571	H3Ac_Col_1_peak_840a
Chr1	3801623	3804217	2595	3802754	124.54	25.3844	2.99476	24.2224	H3Ac_Col_1_peak_840b
Chr1	3801623	3804217	2595	3803328	166.98	43.0479	3.62143	41.7295	H3Ac_Col_1_peak_840c
Chr1	3801623	3804217	2595	3803802	235.24	93.3537	5.44238	91.5855	H3Ac_Col_1_peak_840d
Chr1	3806966	3808847	1882	3807330	271.22	123.737	6.41789	121.668	H3Ac_Col_1_peak_841a
Chr1	3806966	3808847	1882	3808406	178.97	56.0533	4.28498	54.6222	H3Ac_Col_1_peak_841b
Chr1	3809607	3809869	263	3809736	62.73	3.83777	1.62613	2.96054	H3Ac_Col_1_peak_842
Chr1	3810251	3813745	3495	3810774	251.85	110.484	6.14067	108.547	H3Ac_Col_1_peak_843a
Chr1	3810251	3813745	3495	3810937	254.62	106.791	5.82215	104.892	H3Ac_Col_1_peak_843b
Chr1	3810251	3813745	3495	3812100	89.48	8.63401	1.96705	7.66361	H3Ac_Col_1_peak_843c
Chr1	3810251	3813745	3495	3813187	178.05	35.5165	2.98411	34.263	H3Ac_Col_1_peak_843d
Chr1	3814101	3814721	621	3814280	93.17	11.6115	2.20607	10.5974	H3Ac_Col_1_peak_844
Chr1	3819436	3821157	1722	3820482	236.17	92.9302	5.39012	91.1653	H3Ac_Col_1_peak_845
Chr1	3821632	3823058	1427	3822679	295.21	157.113	7.8425	154.652	H3Ac_Col_1_peak_846
Chr1	3831903	3832247	345	3832101	62.73	4.22097	1.67926	3.33506	H3Ac_Col_1_peak_847
Chr1	3832529	3833526	998	3832823	279.52	136.599	7.01309	134.389	H3Ac_Col_1_peak_848
Chr1	3836728	3838670	1943	3837332	257.38	113.002	6.12747	111.041	H3Ac_Col_1_peak_849a
Chr1	3836728	3838670	1943	3838070	247.24	105.649	5.92165	103.76	H3Ac_Col_1_peak_849b
Chr1	3841412	3841832	421	3841574	73.8	5.98552	1.82102	5.06105	H3Ac_Col_1_peak_850
Chr1	3847143	3848994	1852	3847421	279.52	124.917	6.28301	122.834	H3Ac_Col_1_peak_851a
Chr1	3847143	3848994	1852	3848574	95.02	12.3524	2.2506	11.3291	H3Ac_Col_1_peak_851b
Chr1	3849276	3850290	1015	3849755	217.71	69.3836	4.3743	67.836	H3Ac_Col_1_peak_852
Chr1	3862366	3863076	711	3862699	178.05	44.6769	3.52121	43.3443	H3Ac_Col_1_peak_853
Chr1	3865972	3866991	1020	3866701	222.33	83.8033	5.14485	82.1238	H3Ac_Col_1_peak_854
Chr1	3874388	3875245	858	3874720	197.42	63.8939	4.40932	62.3952	H3Ac_Col_1_peak_855
Chr1	3876672	3877271	600	3877036	142.07	31.5233	3.17929	30.3052	H3Ac_Col_1_peak_856
Chr1	3878765	3879122	358	3878951	109.78	18.6451	2.65838	17.55	H3Ac_Col_1_peak_857
Chr1	3879623	3880364	742	3879964	119.93	21.2942	2.74836	20.1718	H3Ac_Col_1_peak_858
Chr1	3880828	3881306	479	3881062	87.64	10.4026	2.16194	9.4053	H3Ac_Col_1_peak_859
Chr1	3883394	3883830	437	3883572	73.8	4.63951	1.66226	3.74342	H3Ac_Col_1_peak_860
Chr1	3895546	3897027	1482	3896638	236.17	87.2848	5.04607	85.574	H3Ac_Col_1_peak_861
Chr1	3913511	3914550	1040	3914136	314.58	155.882	7.17226	153.438	H3Ac_Col_1_peak_862
Chr1	3914689	3915805	1117	3915036	315.5	171.549	8.11544	168.893	H3Ac_Col_1_peak_863
Chr1	3917476	3918043	568	3917874	83.03	9.45172	2.09105	8.46839	H3Ac_Col_1_peak_864
Chr1	3920458	3921127	670	3920751	201.11	78.8998	5.33237	77.266	H3Ac_Col_1_peak_865
Chr1	3930227	3931472	1246	3930600	141.15	34.9727	3.45215	33.7236	H3Ac_Col_1_peak_866a
Chr1	3930227	3931472	1246	3931240	116.24	25.2442	3.10404	24.0831	H3Ac_Col_1_peak_866b
Chr1	3933997	3934715	719	3934446	99.63	17.1949	2.66439	16.1146	H3Ac_Col_1_peak_867
Chr1	3935128	3936094	967	3935281	61.81	4.03757	1.66296	3.15507	H3Ac_Col_1_peak_868a
Chr1	3935128	3936094	967	3935867	97.79	16.3253	2.61554	15.2542	H3Ac_Col_1_peak_868b
Chr1	3938487	3939490	1004	3938818	199.26	67.722	4.61354	66.1891	H3Ac_Col_1_peak_869
Chr1	3945718	3946576	859	3946081	293.36	155.303	7.79365	152.866	H3Ac_Col_1_peak_870
Chr1	3948651	3949395	745	3948923	153.14	32.3156	3.08277	31.0904	H3Ac_Col_1_peak_871
Chr1	3951449	3951851	403	3951640	105.17	17.7712	2.621	16.6852	H3Ac_Col_1_peak_872
Chr1	3967400	3968195	796	3967786	225.1	76.2367	4.61418	74.627	H3Ac_Col_1_peak_873
Chr1	3971252	3971899	648	3971633	189.12	64.5779	4.61717	63.0731	H3Ac_Col_1_peak_874
Chr1	3972333	3973358	1026	3973082	289.67	116.65	5.58984	114.653	H3Ac_Col_1_peak_875
Chr1	3978344	3979341	998	3978956	250	91.8565	5.02006	90.1022	H3Ac_Col_1_peak_876
Chr1	3980425	3981017	593	3980830	94.1	11.7985	2.21156	10.7825	H3Ac_Col_1_peak_877
Chr1	3981258	3982039	782	3981595	219.56	85.3662	5.32445	83.6726	H3Ac_Col_1_peak_878
Chr1	3986581	3987301	721	3986975	206.64	73.194	4.82895	71.6121	H3Ac_Col_1_peak_879
Chr1	3992616	3993564	949	3992956	134.69	25.6486	2.87914	24.4844	H3Ac_Col_1_peak_880a
Chr1	3992616	3993564	949	3993324	194.65	57.6474	4.07608	56.2032	H3Ac_Col_1_peak_880b
Chr1	3995426	3995934	509	3995630	86.72	10.0563	2.13944	9.0642	H3Ac_Col_1_peak_881
Chr1	4001341	4002956	1616	4001931	170.67	49.4237	3.97744	48.0498	H3Ac_Col_1_peak_882a
Chr1	4001341	4002956	1616	4002549	109.78	15.0445	2.35702	13.9894	H3Ac_Col_1_peak_882b
Chr1	4003712	4004673	962	4004036	276.76	134.866	6.99849	132.676	H3Ac_Col_1_peak_883
Chr1	4009556	4010522	967	4010159	255.54	101.159	5.45826	99.3145	H3Ac_Col_1_peak_884
Chr1	4010751	4011794	1044	4011048	195.57	62.5884	4.36832	61.1018	H3Ac_Col_1_peak_885
Chr1	4013965	4015839	1875	4014510	234.32	93.4181	5.47256	91.6493	H3Ac_Col_1_peak_886a
Chr1	4013965	4015839	1875	4015102	265.69	98.9511	5.12858	97.1277	H3Ac_Col_1_peak_886b
Chr1	4020084	4021018	935	4020710	173.43	54.3087	4.25449	52.8937	H3Ac_Col_1_peak_887
Chr1	4028609	4029690	1082	4028951	357.02	215.275	9.43338	211.862	H3Ac_Col_1_peak_888
Chr1	4033385	4034105	721	4033804	172.51	53.954	4.25231	52.5418	H3Ac_Col_1_peak_889
Chr1	4038093	4038845	753	4038613	113.47	21.2183	2.81391	20.0965	H3Ac_Col_1_peak_890
Chr1	4042461	4044050	1590	4043113	119.01	25.3418	3.05618	24.1801	H3Ac_Col_1_peak_891a
Chr1	4042461	4044050	1590	4043687	284.14	128.136	6.33636	126.017	H3Ac_Col_1_peak_891b
Chr1	4053174	4053742	569	4053530	92.25	12.9925	2.34963	11.9618	H3Ac_Col_1_peak_892
Chr1	4058074	4058895	822	4058381	234.32	91.1543	5.32978	89.4068	H3Ac_Col_1_peak_893
Chr1	4061511	4062081	571	4061723	104.24	18.4683	2.69859	17.3754	H3Ac_Col_1_peak_894
Chr1	4062588	4063413	826	4063072	246.31	114.545	6.54798	112.569	H3Ac_Col_1_peak_895
Chr1	4072772	4073587	816	4073085	155.91	34.2878	3.20216	33.0449	H3Ac_Col_1_peak_896
Chr1	4076315	4077068	754	4076645	307.2	149.856	7.00453	147.486	H3Ac_Col_1_peak_897
Chr1	4089171	4090709	1539	4089447	84.87	11.1126	2.27358	10.1045	H3Ac_Col_1_peak_898a
Chr1	4089171	4090709	1539	4090358	238.01	107.974	6.32815	106.061	H3Ac_Col_1_peak_898b
Chr1	4095151	4096095	945	4095681	200.19	56.0013	3.86898	54.571	H3Ac_Col_1_peak_899
Chr1	4102173	4102581	409	4102409	72.88	7.04545	1.95606	6.09985	H3Ac_Col_1_peak_900
Chr1	4105179	4106930	1752	4105502	248.16	99.9167	5.53685	98.0843	H3Ac_Col_1_peak_901a
Chr1	4105179	4106930	1752	4106441	356.09	214.978	9.45456	211.57	H3Ac_Col_1_peak_901b
Chr1	4107167	4108000	834	4107407	91.33	13.8222	2.44456	12.7805	H3Ac_Col_1_peak_902a
Chr1	4107167	4108000	834	4107729	97.79	9.77442	2.01607	8.78623	H3Ac_Col_1_peak_902b
Chr1	4108395	4109415	1021	4108745	185.43	63.0791	4.61087	61.587	H3Ac_Col_1_peak_903
Chr1	4116347	4117539	1193	4116957	141.15	28.2321	2.96137	27.0435	H3Ac_Col_1_peak_904a
Chr1	4116347	4117539	1193	4117285	138.38	37.2171	3.69024	35.9487	H3Ac_Col_1_peak_904b
Chr1	4121277	4122123	847	4121686	239.86	108.789	6.377	106.869	H3Ac_Col_1_peak_905
Chr1	4126063	4126563	501	4126373	90.41	10.394	2.12574	9.39699	H3Ac_Col_1_peak_906
Chr1	4137559	4138082	524	4137772	90.41	13.3029	2.40849	12.2684	H3Ac_Col_1_peak_907
Chr1	4140336	4141552	1217	4140519	109.78	21.6339	2.91895	20.508	H3Ac_Col_1_peak_908a
Chr1	4140336	4141552	1217	4141110	132.84	24.8213	2.84772	23.6643	H3Ac_Col_1_peak_908b
Chr1	4144896	4146057	1162	4145252	190.04	59.3635	4.24532	57.904	H3Ac_Col_1_peak_909
Chr1	4148091	4148531	441	4148299	106.09	20.3706	2.83536	19.2576	H3Ac_Col_1_peak_910
Chr1	4150490	4150785	296	4150620	63.65	4.52871	1.71181	3.63462	H3Ac_Col_1_peak_911
Chr1	4151768	4152192	425	4151979	101.48	18.0815	2.71324	16.9921	H3Ac_Col_1_peak_912
Chr1	4152640	4152971	332	4152806	81.18	10.0248	2.17588	9.03312	H3Ac_Col_1_peak_913
Chr1	4153603	4155480	1878	4153914	299.82	160.752	7.96463	158.243	H3Ac_Col_1_peak_914a
Chr1	4153603	4155480	1878	4154465	164.21	53.2892	4.37414	51.8825	H3Ac_Col_1_peak_914b
Chr1	4153603	4155480	1878	4155171	147.6	42.5615	3.93449	41.2465	H3Ac_Col_1_peak_914c
Chr1	4155782	4156054	273	4155910	56.27	2.57732	1.46136	1.7393	H3Ac_Col_1_peak_915
Chr1	4157749	4158442	694	4158013	152.22	45.6334	4.05662	44.2924	H3Ac_Col_1_peak_916
Chr1	4158541	4160143	1603	4158876	111.63	22.7596	2.98191	21.6225	H3Ac_Col_1_peak_917a
Chr1	4158541	4160143	1603	4159598	200.19	78.4188	5.32672	76.7895	H3Ac_Col_1_peak_917b
Chr1	4171971	4172919	949	4172336	251.85	102.186	5.61885	100.332	H3Ac_Col_1_peak_918
Chr1	4177036	4177561	526	4177297	87.64	8.91506	2.01453	7.94017	H3Ac_Col_1_peak_919
Chr1	4177960	4178336	377	4178135	82.1	7.94652	1.94675	6.98694	H3Ac_Col_1_peak_920
Chr1	4181750	4182699	950	4182290	236.17	90.996	5.27034	89.2495	H3Ac_Col_1_peak_921
Chr1	4185550	4186212	663	4185932	168.82	42.3173	3.53794	41.0053	H3Ac_Col_1_peak_922
Chr1	4187051	4188133	1083	4187733	333.03	178.866	7.96827	176.102	H3Ac_Col_1_peak_923
Chr1	4189328	4190241	914	4189911	145.76	34.1084	3.33542	32.8669	H3Ac_Col_1_peak_924
Chr1	4194715	4196338	1624	4195580	257.38	121.374	6.67726	119.328	H3Ac_Col_1_peak_925a
Chr1	4194715	4196338	1624	4195928	271.22	122.335	6.33072	120.279	H3Ac_Col_1_peak_925b
Chr1	4198336	4199238	903	4198719	207.57	79.8795	5.25517	78.2374	H3Ac_Col_1_peak_926
Chr1	4200927	4202075	1149	4201251	264.76	121.438	6.48203	119.392	H3Ac_Col_1_peak_927
Chr1	4208196	4208822	627	4208497	117.16	17.5582	2.46167	16.4748	H3Ac_Col_1_peak_928
Chr1	4215527	4217103	1577	4216050	177.12	55.529	4.24914	54.1028	H3Ac_Col_1_peak_929a
Chr1	4215527	4217103	1577	4216552	178.05	54.0356	4.12473	52.6226	H3Ac_Col_1_peak_929b
Chr1	4220059	4220947	889	4220419	313.66	130.83	5.82698	128.683	H3Ac_Col_1_peak_930
Chr1	4221782	4222629	848	4222106	235.24	93.3537	5.44238	91.5855	H3Ac_Col_1_peak_931
Chr1	4222912	4224096	1185	4223284	282.29	119.705	5.9019	117.676	H3Ac_Col_1_peak_932
Chr1	4224315	4225121	807	4224862	148.53	30.755	3.05155	29.5439	H3Ac_Col_1_peak_933
Chr1	4226687	4228285	1599	4226827	60.89	2.92045	1.50942	2.07193	H3Ac_Col_1_peak_934a
Chr1	4226687	4228285	1599	4227621	105.17	19.1557	2.74363	18.0552	H3Ac_Col_1_peak_934b
Chr1	4228734	4229149	416	4228968	118.08	26.0397	3.13375	24.8718	H3Ac_Col_1_peak_935
Chr1	4237394	4238722	1329	4237697	73.8	7.16269	1.95816	6.21567	H3Ac_Col_1_peak_936a
Chr1	4237394	4238722	1329	4238138	119.01	26.7791	3.17731	25.6029	H3Ac_Col_1_peak_936b
Chr1	4237394	4238722	1329	4238452	143.91	40.1562	3.83679	38.8617	H3Ac_Col_1_peak_936c
Chr1	4241329	4243149	1821	4242118	331.18	189.176	8.69594	186.251	H3Ac_Col_1_peak_937a
Chr1	4241329	4243149	1821	4242832	265.69	113.209	5.94008	111.246	H3Ac_Col_1_peak_937b
Chr1	4243515	4245558	2044	4243741	108.86	18.9549	2.70053	17.8572	H3Ac_Col_1_peak_938a
Chr1	4243515	4245558	2044	4244020	98.71	12.6895	2.26613	11.6618	H3Ac_Col_1_peak_938b
Chr1	4243515	4245558	2044	4244550	261.07	123.95	6.71983	121.878	H3Ac_Col_1_peak_938c
Chr1	4243515	4245558	2044	4245036	131	31.0234	3.35948	29.81	H3Ac_Col_1_peak_938d
Chr1	4247446	4248449	1004	4247952	176.2	57.4358	4.40703	55.9934	H3Ac_Col_1_peak_939
Chr1	4250883	4251722	840	4251252	218.64	82.7526	5.17817	81.0833	H3Ac_Col_1_peak_940
Chr1	4260728	4261165	438	4260950	81.18	7.50968	1.91121	6.5569	H3Ac_Col_1_peak_941
Chr1	4263482	4265119	1638	4263767	132.84	33.7925	3.54369	32.5532	H3Ac_Col_1_peak_942a
Chr1	4263482	4265119	1638	4264769	273.99	112.741	5.72893	110.783	H3Ac_Col_1_peak_942b
Chr1	4267423	4269129	1707	4267625	88.56	9.71931	2.08284	8.73174	H3Ac_Col_1_peak_943a
Chr1	4267423	4269129	1707	4268664	283.21	137.35	6.93205	135.131	H3Ac_Col_1_peak_943b
Chr1	4270147	4270869	723	4270591	147.6	38.539	3.62447	37.2591	H3Ac_Col_1_peak_944
Chr1	4274573	4275357	785	4274907	303.51	160.6	7.80793	158.094	H3Ac_Col_1_peak_945
Chr1	4282786	4284108	1323	4283197	220.48	88.0607	5.4779	86.3427	H3Ac_Col_1_peak_946
Chr1	4290150	4290951	802	4290585	188.19	69.7056	5.00919	68.1549	H3Ac_Col_1_peak_947
Chr1	4291353	4291915	563	4291573	82.1	10.3824	2.20031	9.38569	H3Ac_Col_1_peak_948
Chr1	4296094	4297214	1121	4296930	282.29	128.907	6.43844	126.781	H3Ac_Col_1_peak_949
Chr1	4298932	4299285	354	4299087	67.34	5.58685	1.80951	4.66983	H3Ac_Col_1_peak_950
Chr1	4304967	4306698	1732	4305522	313.66	169.71	8.06813	167.082	H3Ac_Col_1_peak_951a
Chr1	4304967	4306698	1732	4306146	232.48	103.122	6.1816	101.258	H3Ac_Col_1_peak_951b
Chr1	4317318	4317634	317	4317477	75.65	7.9896	2.02933	7.02841	H3Ac_Col_1_peak_952
Chr1	4322469	4323406	938	4322808	128.23	25.1333	2.91059	23.974	H3Ac_Col_1_peak_953
Chr1	4325631	4326383	753	4326093	216.79	70.2462	4.44474	68.6917	H3Ac_Col_1_peak_954
Chr1	4327087	4328573	1487	4328199	283.21	134.305	6.74004	132.119	H3Ac_Col_1_peak_955
Chr1	4334512	4335266	755	4334828	214.95	78.5284	5.00341	76.898	H3Ac_Col_1_peak_956
Chr1	4347316	4349854	2539	4347535	81.18	4.98336	1.64364	4.07982	H3Ac_Col_1_peak_957a
Chr1	4347316	4349854	2539	4348151	171.59	48.4042	3.88714	47.0393	H3Ac_Col_1_peak_957b
Chr1	4347316	4349854	2539	4348934	343.18	181.994	7.84819	179.179	H3Ac_Col_1_peak_957c
Chr1	4351152	4351926	775	4351392	165.13	44.0935	3.69016	42.7659	H3Ac_Col_1_peak_958a
Chr1	4351152	4351926	775	4351771	71.96	4.21574	1.62591	3.3299	H3Ac_Col_1_peak_958b
Chr1	4353750	4354439	690	4354040	206.64	68.8533	4.54962	67.3111	H3Ac_Col_1_peak_959
Chr1	4357402	4358328	927	4358007	141.15	32.9046	3.29725	31.6735	H3Ac_Col_1_peak_960
Chr1	4360681	4361310	630	4361053	128.23	18.6952	2.43831	17.5996	H3Ac_Col_1_peak_961
Chr1	4364480	4365429	950	4365079	203.88	76.9682	5.16219	75.352	H3Ac_Col_1_peak_962
Chr1	4367356	4368068	713	4367638	210.33	66.3417	4.31295	64.8211	H3Ac_Col_1_peak_963
Chr1	4369660	4371388	1729	4370971	228.79	85.1941	5.10634	83.5016	H3Ac_Col_1_peak_964
Chr1	4373816	4375256	1441	4374861	304.43	128.154	5.87369	126.035	H3Ac_Col_1_peak_965
Chr1	4375427	4376504	1078	4375821	264.76	100.08	5.21105	98.2455	H3Ac_Col_1_peak_966
Chr1	4378966	4379367	402	4379189	123.62	21.2371	2.68665	20.1153	H3Ac_Col_1_peak_967
Chr1	4380332	4381687	1356	4381264	269.38	111.776	5.75268	109.828	H3Ac_Col_1_peak_968
Chr1	4383156	4383673	518	4383440	86.72	10.0563	2.13944	9.0642	H3Ac_Col_1_peak_969
Chr1	4384404	4386008	1605	4384794	142.07	26.9884	2.86136	25.8105	H3Ac_Col_1_peak_970a
Chr1	4384404	4386008	1605	4385850	85.79	6.66453	1.80822	5.72755	H3Ac_Col_1_peak_970b
Chr1	4393109	4394327	1219	4393652	90.41	11.5527	2.23743	10.5396	H3Ac_Col_1_peak_971a
Chr1	4393109	4394327	1219	4394133	127.31	25.0016	2.91609	23.8432	H3Ac_Col_1_peak_971b
Chr1	4395259	4396890	1632	4396005	228.79	85.3846	5.11817	83.6909	H3Ac_Col_1_peak_972a
Chr1	4395259	4396890	1632	4396743	71.96	4.47636	1.6581	3.58427	H3Ac_Col_1_peak_972b
Chr1	4397089	4398291	1203	4397860	264.76	114.412	6.04008	112.438	H3Ac_Col_1_peak_973
Chr1	4404826	4405550	725	4405283	187.27	60.3911	4.37841	58.9235	H3Ac_Col_1_peak_974
Chr1	4416363	4417139	777	4416834	169.74	56.5918	4.52069	55.1561	H3Ac_Col_1_peak_975
Chr1	4423562	4424594	1033	4423922	286.9	132.197	6.54327	130.036	H3Ac_Col_1_peak_976
Chr1	4433641	4435323	1683	4434018	212.18	82.9569	5.32949	81.2852	H3Ac_Col_1_peak_977a
Chr1	4433641	4435323	1683	4434421	179.89	58.1956	4.41199	56.7466	H3Ac_Col_1_peak_977b
Chr1	4438552	4439492	941	4439130	167.9	40.6553	3.44691	39.3577	H3Ac_Col_1_peak_978
Chr1	4442472	4443830	1359	4443456	287.83	139.372	6.95578	137.128	H3Ac_Col_1_peak_979
Chr1	4446748	4448032	1285	4447182	129.15	24.2544	2.82941	23.1027	H3Ac_Col_1_peak_980a
Chr1	4446748	4448032	1285	4447762	139.3	34.9703	3.49146	33.7213	H3Ac_Col_1_peak_980b
Chr1	4452212	4453017	806	4452436	174.36	54.9504	4.27699	53.5289	H3Ac_Col_1_peak_981
Chr1	4459338	4459944	607	4459525	70.11	5.57026	1.77779	4.65476	H3Ac_Col_1_peak_982a
Chr1	4459338	4459944	607	4459633	73.8	7.05412	1.94553	6.10841	H3Ac_Col_1_peak_982b
Chr1	4461819	4463037	1219	4462143	220.48	78.4035	4.85281	76.7753	H3Ac_Col_1_peak_983
Chr1	4463969	4465537	1569	4464311	138.38	35.2533	3.53393	34.0018	H3Ac_Col_1_peak_984a
Chr1	4463969	4465537	1569	4465059	95.94	10.4958	2.10123	9.49763	H3Ac_Col_1_peak_984b
Chr1	4463969	4465537	1569	4465310	113.47	13.6392	2.20135	12.6004	H3Ac_Col_1_peak_984c
Chr1	4467259	4468894	1636	4467580	273.99	123.963	6.39508	121.89	H3Ac_Col_1_peak_985
Chr1	4472482	4473334	853	4473038	196.5	56.1888	3.94994	54.757	H3Ac_Col_1_peak_986
Chr1	4478037	4478724	688	4478300	269.38	128.913	6.81254	126.786	H3Ac_Col_1_peak_987
Chr1	4480742	4481303	562	4480985	171.59	51.7306	4.1171	50.3379	H3Ac_Col_1_peak_988
Chr1	4484493	4485277	785	4484864	230.63	95.2387	5.70091	93.4517	H3Ac_Col_1_peak_989
Chr1	4491673	4492501	829	4492090	155.91	43.1963	3.82698	41.876	H3Ac_Col_1_peak_990
Chr1	4494999	4496002	1004	4495336	211.26	78.4783	5.05374	76.8484	H3Ac_Col_1_peak_991
Chr1	4498785	4499962	1178	4499132	266.61	123.086	6.52704	121.023	H3Ac_Col_1_peak_992
Chr1	4502346	4503653	1308	4503285	208.49	66.5358	4.36437	65.0136	H3Ac_Col_1_peak_993
Chr1	4511892	4514023	2132	4512500	101.48	17.2094	2.63308	16.1291	H3Ac_Col_1_peak_994a
Chr1	4511892	4514023	2132	4513556	353.33	207.491	9.08527	204.237	H3Ac_Col_1_peak_994b
Chr1	4514624	4515055	432	4514857	82.1	9.86613	2.14625	8.87731	H3Ac_Col_1_peak_995
Chr1	4515467	4516394	928	4515839	258.31	103.15	5.50216	101.285	H3Ac_Col_1_peak_996
Chr1	4525447	4526137	691	4525810	236.17	94.9201	5.51547	93.1367	H3Ac_Col_1_peak_997
Chr1	4528893	4530067	1175	4529237	208.49	83.53	5.48402	81.8538	H3Ac_Col_1_peak_998a
Chr1	4528893	4530067	1175	4529464	194.65	74.0223	5.18017	72.432	H3Ac_Col_1_peak_998b
Chr1	4532202	4532924	723	4532633	150.37	44.0853	3.98344	42.7577	H3Ac_Col_1_peak_999
Chr1	4534879	4535706	828	4535421	130.08	32.6766	3.47041	31.4469	H3Ac_Col_1_peak_1000
Chr1	4536446	4536701	256	4536583	63.65	4.45179	1.70142	3.56045	H3Ac_Col_1_peak_1001
Chr1	4537408	4538004	597	4537771	97.79	14.1214	2.40944	13.0769	H3Ac_Col_1_peak_1002
Chr1	4538080	4539146	1067	4538437	159.6	50.0519	4.25202	48.6726	H3Ac_Col_1_peak_1003a
Chr1	4538080	4539146	1067	4538919	75.65	7.9896	2.02933	7.02841	H3Ac_Col_1_peak_1003b
Chr1	4542245	4544156	1912	4542687	366.24	202.666	8.34638	199.508	H3Ac_Col_1_peak_1004a
Chr1	4542245	4544156	1912	4543756	122.7	26.4528	3.11669	25.2806	H3Ac_Col_1_peak_1004b
Chr1	4544917	4546071	1155	4545218	136.53	34.9806	3.55419	33.7314	H3Ac_Col_1_peak_1005a
Chr1	4544917	4546071	1155	4545698	70.11	4.1997	1.61061	3.31416	H3Ac_Col_1_peak_1005b
Chr1	4547561	4548638	1078	4547786	131.92	26.5774	2.9937	25.4044	H3Ac_Col_1_peak_1006a
Chr1	4547561	4548638	1078	4548317	300.74	143.898	6.85777	141.602	H3Ac_Col_1_peak_1006b
Chr1	4567104	4567855	752	4567550	187.27	64.7199	4.67658	63.2143	H3Ac_Col_1_peak_1007
Chr1	4570628	4571107	480	4570892	91.33	11.8766	2.2559	10.8591	H3Ac_Col_1_peak_1008
Chr1	4575751	4576730	980	4576377	231.55	91.8432	5.45079	90.0893	H3Ac_Col_1_peak_1009
Chr1	4576821	4578005	1185	4577500	390.23	249.248	10.3583	244.885	H3Ac_Col_1_peak_1010
Chr1	4578320	4578588	269	4578448	74.72	7.66929	2.00491	6.71341	H3Ac_Col_1_peak_1011
Chr1	4578935	4579408	474	4579236	77.49	8.05359	2.01261	7.09168	H3Ac_Col_1_peak_1012
Chr1	4589661	4590495	835	4590218	137.46	36.6385	3.66581	35.3753	H3Ac_Col_1_peak_1013
Chr1	4592543	4594527	1985	4593380	333.95	192.584	8.86836	189.598	H3Ac_Col_1_peak_1014a
Chr1	4592543	4594527	1985	4594126	292.44	154.4	7.76923	151.974	H3Ac_Col_1_peak_1014b
Chr1	4601243	4601558	316	4601402	85.79	10.4023	2.18692	9.40503	H3Ac_Col_1_peak_1015
Chr1	4609075	4610559	1485	4609937	113.47	21.0161	2.79686	19.896	H3Ac_Col_1_peak_1016a
Chr1	4609075	4610559	1485	4610253	114.39	17.6782	2.50853	16.593	H3Ac_Col_1_peak_1016b
Chr1	4612099	4612805	707	4612459	159.6	39.5606	3.49122	38.2731	H3Ac_Col_1_peak_1017
Chr1	4614183	4615285	1103	4614895	315.5	143.816	6.45923	141.52	H3Ac_Col_1_peak_1018
Chr1	4615813	4616999	1187	4616090	144.84	40.049	3.80534	38.7567	H3Ac_Col_1_peak_1019
Chr1	4620509	4621312	804	4620599	72.88	3.83797	1.5719	2.9606	H3Ac_Col_1_peak_1020a
Chr1	4620509	4621312	804	4621175	75.65	5.8137	1.78248	4.89311	H3Ac_Col_1_peak_1020b
Chr1	4637901	4638401	501	4638152	119.01	22.5709	2.82924	21.436	H3Ac_Col_1_peak_1021
Chr1	4641091	4644416	3326	4641701	203.88	70.8528	4.74692	69.2923	H3Ac_Col_1_peak_1022a
Chr1	4641091	4644416	3326	4642654	159.6	47.0069	4.02134	45.6532	H3Ac_Col_1_peak_1022b
Chr1	4641091	4644416	3326	4643391	66.42	3.87445	1.59888	2.99653	H3Ac_Col_1_peak_1022c
Chr1	4641091	4644416	3326	4644068	136.53	33.5179	3.43833	32.282	H3Ac_Col_1_peak_1022d
Chr1	4646191	4647061	871	4646711	245.39	113.149	6.48396	111.187	H3Ac_Col_1_peak_1023
Chr1	4672367	4673178	812	4672791	269.38	101.838	5.19954	99.9866	H3Ac_Col_1_peak_1024
Chr1	4677250	4677689	440	4677397	62.73	4.2799	1.68738	3.39161	H3Ac_Col_1_peak_1025
Chr1	4678089	4679890	1802	4679186	151.29	37.1947	3.4493	35.9273	H3Ac_Col_1_peak_1026a
Chr1	4678089	4679890	1802	4679626	238.93	85.1617	4.89659	83.4697	H3Ac_Col_1_peak_1026b
Chr1	4693218	4694278	1061	4693607	307.2	162.878	7.81439	160.342	H3Ac_Col_1_peak_1027
Chr1	4695090	4696333	1244	4695316	117.16	23.6909	2.954	22.5454	H3Ac_Col_1_peak_1028a
Chr1	4695090	4696333	1244	4695848	86.72	9.54881	2.0885	8.5644	H3Ac_Col_1_peak_1028b
Chr1	4709941	4710994	1054	4710187	109.78	20.7469	2.84051	19.6306	H3Ac_Col_1_peak_1029a
Chr1	4709941	4710994	1054	4710773	62.73	3.09119	1.52031	2.237	H3Ac_Col_1_peak_1029b
Chr1	4713687	4714582	896	4714183	207.57	76.2184	5.00497	74.6088	H3Ac_Col_1_peak_1030
Chr1	4717137	4718343	1207	4718032	156.83	47.1871	4.10499	45.8324	H3Ac_Col_1_peak_1031
Chr1	4721633	4722270	638	4721968	206.64	54.5621	3.70794	53.1454	H3Ac_Col_1_peak_1032
Chr1	4724484	4725125	642	4724776	161.44	35.4127	3.18512	34.1602	H3Ac_Col_1_peak_1033
Chr1	4726758	4727379	622	4726930	94.1	8.84549	1.94076	7.87157	H3Ac_Col_1_peak_1034
Chr1	4733382	4733808	427	4733623	98.71	14.3089	2.41283	13.2617	H3Ac_Col_1_peak_1035
Chr1	4733938	4734669	732	4734215	149.45	38.8611	3.60815	37.5796	H3Ac_Col_1_peak_1036
Chr1	4735476	4736189	714	4735726	190.96	56.5389	4.08429	55.1043	H3Ac_Col_1_peak_1037
Chr1	4746132	4746827	696	4746607	95.94	13.6486	2.39326	12.6098	H3Ac_Col_1_peak_1038
Chr1	4747360	4750107	2748	4747779	200.19	62.8512	4.28057	61.3605	H3Ac_Col_1_peak_1039a
Chr1	4747360	4750107	2748	4748271	226.94	84.8568	5.13379	83.1681	H3Ac_Col_1_peak_1039b
Chr1	4747360	4750107	2748	4749149	324.73	175.29	8.05618	172.579	H3Ac_Col_1_peak_1039c
Chr1	4747360	4750107	2748	4749675	182.66	60.9847	4.53685	59.5117	H3Ac_Col_1_peak_1039d
Chr1	4754553	4755714	1162	4755182	285.98	133.862	6.67399	131.683	H3Ac_Col_1_peak_1040
Chr1	4755864	4756711	848	4756077	116.24	23.2083	2.93094	22.0675	H3Ac_Col_1_peak_1041
Chr1	4758991	4759699	709	4759178	85.79	9.81496	2.12711	8.82647	H3Ac_Col_1_peak_1042a
Chr1	4758991	4759699	709	4759496	67.34	4.60304	1.68518	3.70764	H3Ac_Col_1_peak_1042b
Chr1	4761164	4761573	410	4761355	84.87	9.70279	2.12778	8.71576	H3Ac_Col_1_peak_1043
Chr1	4765718	4766789	1072	4765996	75.65	5.8137	1.78248	4.89311	H3Ac_Col_1_peak_1044a
Chr1	4765718	4766789	1072	4766554	101.48	18.0815	2.71324	16.9921	H3Ac_Col_1_peak_1044b
Chr1	4773499	4774081	583	4773728	179.89	63.3856	4.78937	61.8904	H3Ac_Col_1_peak_1045
Chr1	4776416	4777590	1175	4776844	282.29	141.937	7.26388	139.664	H3Ac_Col_1_peak_1046
Chr1	4788531	4789201	671	4788859	166.05	47.2101	3.88497	45.855	H3Ac_Col_1_peak_1047
Chr1	4794658	4796348	1691	4795025	262	123.65	6.72321	121.581	H3Ac_Col_1_peak_1048a
Chr1	4794658	4796348	1691	4796088	82.1	9.10403	2.06682	8.12584	H3Ac_Col_1_peak_1048b
Chr1	4797181	4798636	1456	4797731	332.11	152.902	6.53152	150.495	H3Ac_Col_1_peak_1049
Chr1	4801000	4801883	884	4801538	225.1	90.7216	5.51753	88.9774	H3Ac_Col_1_peak_1050
Chr1	4802759	4803552	794	4803071	230.63	94.927	5.68011	93.1435	H3Ac_Col_1_peak_1051
Chr1	4806903	4807464	562	4807224	80.26	6.42489	1.80576	5.49267	H3Ac_Col_1_peak_1052
Chr1	4817324	4818079	756	4817751	248.16	106.433	5.94366	104.537	H3Ac_Col_1_peak_1053
Chr1	4819667	4820560	894	4820309	186.35	55.4303	4.07281	54.0046	H3Ac_Col_1_peak_1054
Chr1	4826767	4827567	801	4827292	234.32	97.8445	5.76009	96.033	H3Ac_Col_1_peak_1055
Chr1	4828090	4828438	349	4828265	82.1	6.59574	1.80662	5.65981	H3Ac_Col_1_peak_1056
Chr1	4836568	4837622	1055	4837350	156.83	35.8088	3.28809	34.5523	H3Ac_Col_1_peak_1057
Chr1	4838753	4840378	1626	4839375	328.42	178.179	8.09777	175.426	H3Ac_Col_1_peak_1058a
Chr1	4838753	4840378	1626	4840068	118.08	26.2639	3.15289	25.0933	H3Ac_Col_1_peak_1058b
Chr1	4844967	4845863	897	4845588	228.79	92.9451	5.60452	91.1798	H3Ac_Col_1_peak_1059
Chr1	4847128	4848023	896	4847360	165.13	53.9445	4.39857	52.5323	H3Ac_Col_1_peak_1060
Chr1	4854261	4855314	1054	4854881	306.28	162.729	7.8403	160.195	H3Ac_Col_1_peak_1061
Chr1	4855407	4856225	819	4855774	234.32	85.8618	5.00681	84.1641	H3Ac_Col_1_peak_1062
Chr1	4857186	4857957	772	4857687	127.31	24.1529	2.85129	23.0027	H3Ac_Col_1_peak_1063
Chr1	4861301	4862137	837	4861643	198.34	69.3584	4.74624	67.8112	H3Ac_Col_1_peak_1064
Chr1	4876298	4877317	1020	4876998	238.93	102.471	5.97454	100.613	H3Ac_Col_1_peak_1065
Chr1	4877685	4879008	1324	4877985	165.13	45.3442	3.77571	44.0058	H3Ac_Col_1_peak_1066
Chr1	4880166	4882098	1933	4880594	95.02	6.79161	1.74581	5.85079	H3Ac_Col_1_peak_1067a
Chr1	4880166	4882098	1933	4881736	246.31	106.513	6.00624	104.615	H3Ac_Col_1_peak_1067b
Chr1	4882497	4883320	824	4882726	108.86	17.5474	2.57944	16.4642	H3Ac_Col_1_peak_1068
Chr1	4883984	4885714	1731	4884530	225.1	76.2367	4.61418	74.627	H3Ac_Col_1_peak_1069a
Chr1	4883984	4885714	1731	4885174	194.65	66.7965	4.67003	65.2726	H3Ac_Col_1_peak_1069b
Chr1	4888108	4889256	1149	4888518	260.15	97.1915	5.1206	95.386	H3Ac_Col_1_peak_1070
Chr1	4890418	4892361	1944	4891611	296.13	148.556	7.24705	146.203	H3Ac_Col_1_peak_1071
Chr1	4892837	4894260	1424	4893398	107.93	20.8406	2.88421	19.722	H3Ac_Col_1_peak_1072a
Chr1	4892837	4894260	1424	4894017	91.33	13.8222	2.44456	12.7805	H3Ac_Col_1_peak_1072b
Chr1	4895175	4896349	1175	4895415	119.93	26.7791	3.20174	25.6029	H3Ac_Col_1_peak_1073a
Chr1	4895175	4896349	1175	4896159	86.72	11.8627	2.32243	10.8453	H3Ac_Col_1_peak_1073b
Chr1	4897366	4897946	581	4897650	124.54	22.7665	2.78978	21.6293	H3Ac_Col_1_peak_1074
Chr1	4898272	4898981	710	4898712	121.77	17.2099	2.40731	16.1296	H3Ac_Col_1_peak_1075
Chr1	4899082	4899897	816	4899493	180.81	64.0784	4.81379	62.5773	H3Ac_Col_1_peak_1076
Chr1	4908918	4909167	250	4909104	68.27	5.77669	1.8228	4.85685	H3Ac_Col_1_peak_1077
Chr1	4911780	4912111	332	4911858	67.34	3.41374	1.53073	2.54934	H3Ac_Col_1_peak_1078
Chr1	4912166	4913204	1039	4912935	149.45	43.7816	3.98334	42.4565	H3Ac_Col_1_peak_1079
Chr1	4915556	4917004	1449	4915936	257.38	101.906	5.45389	100.054	H3Ac_Col_1_peak_1080a
Chr1	4915556	4917004	1449	4916868	79.34	6.85909	1.86137	5.91736	H3Ac_Col_1_peak_1080b
Chr1	4920662	4920981	320	4920796	71.96	5.1231	1.73706	4.21619	H3Ac_Col_1_peak_1081
Chr1	4921049	4921484	436	4921302	89.48	11.511	2.24621	10.4982	H3Ac_Col_1_peak_1082
Chr1	4927754	4928767	1014	4928341	315.5	152.321	6.93475	149.922	H3Ac_Col_1_peak_1083
Chr1	4930159	4930948	790	4930663	169.74	46.4538	3.79431	45.1058	H3Ac_Col_1_peak_1084
Chr1	4934226	4935928	1703	4934415	81.18	8.39845	2.00443	7.43101	H3Ac_Col_1_peak_1085a
Chr1	4934226	4935928	1703	4935087	322.88	174.817	8.09706	172.112	H3Ac_Col_1_peak_1085b
Chr1	4946857	4947700	844	4947389	288.75	150.802	7.67153	148.421	H3Ac_Col_1_peak_1086
Chr1	4952090	4952893	804	4952587	149.45	42.5915	3.89045	41.2764	H3Ac_Col_1_peak_1087
Chr1	4954185	4954505	321	4954315	80.26	6.42489	1.80576	5.49267	H3Ac_Col_1_peak_1088
Chr1	4958624	4959373	750	4958990	152.22	39.4367	3.59122	38.15	H3Ac_Col_1_peak_1089
Chr1	4963364	4964403	1040	4964072	246.31	114.545	6.54798	112.569	H3Ac_Col_1_peak_1090
Chr1	4968843	4970264	1422	4969803	282.29	124.185	6.15851	122.109	H3Ac_Col_1_peak_1091
Chr1	4970927	4972110	1184	4971375	89.48	10.0988	2.10861	9.10577	H3Ac_Col_1_peak_1092a
Chr1	4970927	4972110	1184	4971707	88.56	3.55903	1.46823	2.6913	H3Ac_Col_1_peak_1092b
Chr1	4970927	4972110	1184	4972004	85.79	5.20483	1.65841	4.29682	H3Ac_Col_1_peak_1092c
Chr1	4972901	4973737	837	4973460	178.05	49.2636	3.8095	47.8916	H3Ac_Col_1_peak_1093
Chr1	4980567	4981565	999	4980903	222.33	79.1772	4.85495	77.5405	H3Ac_Col_1_peak_1094
Chr1	4983509	4984563	1055	4983973	144.84	40.049	3.80534	38.7567	H3Ac_Col_1_peak_1095
Chr1	4990076	4990411	336	4990238	82.1	10.3824	2.20031	9.38569	H3Ac_Col_1_peak_1096
Chr1	4990525	4990819	295	4990669	71.96	6.74203	1.93163	5.80182	H3Ac_Col_1_peak_1097
Chr1	4991594	4992389	796	4991843	95.94	15.4731	2.56669	14.4113	H3Ac_Col_1_peak_1098
Chr1	4996797	4997110	314	4996952	85.79	11.4852	2.29801	10.4725	H3Ac_Col_1_peak_1099
Chr1	4999849	5000781	933	5000431	333.03	192.584	8.84393	189.598	H3Ac_Col_1_peak_1100
Chr1	5003063	5003424	362	5003246	100.55	17.6361	2.68881	16.5512	H3Ac_Col_1_peak_1101
Chr1	5013902	5014507	606	5014252	160.52	48.9224	4.1415	47.5529	H3Ac_Col_1_peak_1102
Chr1	5015966	5016660	695	5016386	168.82	55.9261	4.49627	54.4961	H3Ac_Col_1_peak_1103
Chr1	5023692	5024102	411	5023901	88.56	12.6322	2.37128	11.6052	H3Ac_Col_1_peak_1104
Chr1	5027623	5028628	1006	5028096	130.08	30.9188	3.3276	29.7061	H3Ac_Col_1_peak_1105
Chr1	5030653	5031668	1016	5031327	165.13	47.0441	3.89394	45.6903	H3Ac_Col_1_peak_1106
Chr1	5031814	5032689	876	5032185	157.75	42.9166	3.76473	41.5992	H3Ac_Col_1_peak_1107
Chr1	5035560	5036644	1085	5036321	258.31	119.779	6.53769	117.75	H3Ac_Col_1_peak_1108
Chr1	5037548	5038495	948	5037837	279.52	136.599	7.01309	134.389	H3Ac_Col_1_peak_1109
Chr1	5040759	5041341	583	5041079	145.76	37.4034	3.57947	36.1334	H3Ac_Col_1_peak_1110
Chr1	5042450	5043898	1449	5042829	236.17	106.35	6.2793	104.454	H3Ac_Col_1_peak_1111
Chr1	5047886	5048620	735	5048247	297.05	158.93	7.89136	156.443	H3Ac_Col_1_peak_1112
Chr1	5054113	5055182	1070	5054904	179.89	54.6641	4.16724	53.2448	H3Ac_Col_1_peak_1113
Chr1	5058716	5059021	306	5058868	88.56	12.6322	2.37128	11.6052	H3Ac_Col_1_peak_1114
Chr1	5062091	5062931	841	5062431	111.63	17.125	2.50278	16.0462	H3Ac_Col_1_peak_1115
Chr1	5063945	5065190	1246	5064593	201.11	74.6218	5.0296	73.0274	H3Ac_Col_1_peak_1116a
Chr1	5063945	5065190	1246	5064854	209.41	75.2862	4.89331	73.686	H3Ac_Col_1_peak_1116b
Chr1	5066760	5068600	1841	5067122	128.23	25.4803	2.93705	24.3175	H3Ac_Col_1_peak_1117a
Chr1	5066760	5068600	1841	5067564	94.1	13.5761	2.37743	12.5379	H3Ac_Col_1_peak_1117b
Chr1	5066760	5068600	1841	5068215	198.34	76.9446	5.27787	75.3285	H3Ac_Col_1_peak_1117c
Chr1	5075709	5077911	2203	5075926	85.79	4.44095	1.57808	3.54977	H3Ac_Col_1_peak_1118a
Chr1	5075709	5077911	2203	5077001	374.54	213.008	8.70119	209.641	H3Ac_Col_1_peak_1118b
Chr1	5075709	5077911	2203	5077514	389.3	242.408	9.95876	238.286	H3Ac_Col_1_peak_1118c
Chr1	5081571	5082462	892	5081856	99.63	17.1949	2.66439	16.1146	H3Ac_Col_1_peak_1119a
Chr1	5081571	5082462	892	5082262	94.1	13.5761	2.37743	12.5379	H3Ac_Col_1_peak_1119b
Chr1	5088095	5088909	815	5088598	187.27	60.3911	4.37841	58.9235	H3Ac_Col_1_peak_1120
Chr1	5090128	5091629	1502	5091183	295.21	142.278	6.88853	140.001	H3Ac_Col_1_peak_1121
Chr1	5097287	5098019	733	5097760	134.69	24.9251	2.82683	23.7672	H3Ac_Col_1_peak_1122
Chr1	5103743	5104798	1056	5104404	292.44	133.123	6.42943	130.951	H3Ac_Col_1_peak_1123
Chr1	5104979	5106999	2021	5105438	85.79	7.85509	1.92877	6.89669	H3Ac_Col_1_peak_1124a
Chr1	5104979	5106999	2021	5106642	211.26	73.2717	4.71683	71.6894	H3Ac_Col_1_peak_1124b
Chr1	5110746	5111745	1000	5111408	253.69	107.625	5.90114	105.718	H3Ac_Col_1_peak_1125
Chr1	5114677	5115481	805	5115198	172.51	53.8818	4.24715	52.4708	H3Ac_Col_1_peak_1126
Chr1	5122681	5123564	884	5123139	176.2	57.7562	4.43004	56.3114	H3Ac_Col_1_peak_1127
Chr1	5124957	5125208	252	5125077	59.04	3.57257	1.58968	2.70206	H3Ac_Col_1_peak_1128
Chr1	5128475	5129624	1150	5129024	118.08	26.2639	3.15289	25.0933	H3Ac_Col_1_peak_1129a
Chr1	5128475	5129624	1150	5129476	70.11	6.4444	1.88278	5.51086	H3Ac_Col_1_peak_1129b
Chr1	5130618	5131159	542	5130838	84.87	11.1126	2.27358	10.1045	H3Ac_Col_1_peak_1130
Chr1	5132740	5133499	760	5133145	103.32	18.9849	2.76209	17.8859	H3Ac_Col_1_peak_1131
Chr1	5134385	5134919	535	5134637	84.87	6.04297	1.75249	5.11774	H3Ac_Col_1_peak_1132
Chr1	5137255	5137576	322	5137410	70.11	6.4444	1.88278	5.51086	H3Ac_Col_1_peak_1133
Chr1	5138579	5139278	700	5138842	155.91	36.4358	3.34697	35.1741	H3Ac_Col_1_peak_1134
Chr1	5140070	5140355	286	5140275	63.65	4.32139	1.68377	3.43224	H3Ac_Col_1_peak_1135
Chr1	5142621	5143772	1152	5143471	232.48	102.7	6.15186	100.84	H3Ac_Col_1_peak_1136
Chr1	5146133	5147235	1103	5146428	68.27	5.86674	1.83393	4.94424	H3Ac_Col_1_peak_1137a
Chr1	5146133	5147235	1103	5147031	103.32	18.9849	2.76209	17.8859	H3Ac_Col_1_peak_1137b
Chr1	5149197	5151214	2018	5149962	393.92	236.764	9.47678	232.814	H3Ac_Col_1_peak_1138
Chr1	5164399	5164991	593	5164702	155.91	38.5767	3.49488	37.2966	H3Ac_Col_1_peak_1139
Chr1	5165816	5166824	1009	5166465	301.66	144.745	6.87873	142.437	H3Ac_Col_1_peak_1140
Chr1	5167348	5168298	951	5167932	284.14	133.029	6.63108	130.859	H3Ac_Col_1_peak_1141
Chr1	5168577	5171843	3267	5168937	214.95	86.2444	5.52397	84.5427	H3Ac_Col_1_peak_1142a
Chr1	5168577	5171843	3267	5169578	193.73	69.4084	4.87604	67.8608	H3Ac_Col_1_peak_1142b
Chr1	5168577	5171843	3267	5170372	237.09	89.8388	5.17582	88.1025	H3Ac_Col_1_peak_1142c
Chr1	5168577	5171843	3267	5171470	246.31	100.446	5.62075	98.6084	H3Ac_Col_1_peak_1142d
Chr1	5175349	5176344	996	5176020	266.61	124.499	6.61873	122.421	H3Ac_Col_1_peak_1143
Chr1	5177490	5178667	1178	5177751	207.57	65.7086	4.33431	64.1934	H3Ac_Col_1_peak_1144
Chr1	5186118	5187013	896	5186742	230.63	100.257	6.044	98.4212	H3Ac_Col_1_peak_1145
Chr1	5187732	5188102	371	5187850	62.73	4.2799	1.68738	3.39161	H3Ac_Col_1_peak_1146a
Chr1	5187732	5188102	371	5187949	62.73	2.60196	1.44844	1.76322	H3Ac_Col_1_peak_1146b
Chr1	5193215	5194310	1096	5193340	63.65	4.52871	1.71181	3.63462	H3Ac_Col_1_peak_1147a
Chr1	5193215	5194310	1096	5193906	307.2	139.688	6.42082	137.442	H3Ac_Col_1_peak_1147b
Chr1	5199143	5199948	806	5199549	160.52	40.2413	3.51984	38.9459	H3Ac_Col_1_peak_1148
Chr1	5200008	5200545	538	5200401	68.27	2.80789	1.44305	1.96225	H3Ac_Col_1_peak_1149
Chr1	5202739	5204312	1574	5203098	242.62	107.278	6.17705	105.374	H3Ac_Col_1_peak_1150a
Chr1	5202739	5204312	1574	5204130	71.03	4.47636	1.63714	3.58427	H3Ac_Col_1_peak_1150b
Chr1	5204590	5205522	933	5204911	101.48	14.957	2.43021	13.9028	H3Ac_Col_1_peak_1151a
Chr1	5204590	5205522	933	5205348	69.19	4.62545	1.67117	3.72963	H3Ac_Col_1_peak_1151b
Chr1	5208919	5209998	1080	5209649	233.4	96.446	5.69601	94.6477	H3Ac_Col_1_peak_1152
Chr1	5210915	5212250	1336	5211833	375.47	204.543	8.18404	201.346	H3Ac_Col_1_peak_1153
Chr1	5219324	5220264	941	5219981	241.7	104.228	6.00268	102.353	H3Ac_Col_1_peak_1154
Chr1	5220510	5221435	926	5220856	176.2	53.3529	4.12096	51.9457	H3Ac_Col_1_peak_1155
Chr1	5223614	5224165	552	5223876	111.63	19.871	2.73192	18.7636	H3Ac_Col_1_peak_1156
Chr1	5224336	5225208	873	5224604	153.14	28.7879	2.85442	27.5944	H3Ac_Col_1_peak_1157
Chr1	5227231	5228026	796	5227717	206.64	77.4829	5.11682	75.8624	H3Ac_Col_1_peak_1158
Chr1	5230123	5231142	1020	5230848	284.14	130.549	6.48037	128.406	H3Ac_Col_1_peak_1159
Chr1	5238075	5238475	401	5238265	79.34	8.02664	1.98696	7.06511	H3Ac_Col_1_peak_1160
Chr1	5240680	5241610	931	5241317	322.88	167.431	7.63585	164.833	H3Ac_Col_1_peak_1161
Chr1	5242478	5244323	1846	5243063	289.67	125.207	6.05566	123.122	H3Ac_Col_1_peak_1162a
Chr1	5242478	5244323	1846	5243694	216.79	82.2284	5.19543	80.5632	H3Ac_Col_1_peak_1162b
Chr1	5248881	5249592	712	5249280	273.99	114.867	5.85082	112.888	H3Ac_Col_1_peak_1163
Chr1	5249829	5250426	598	5250090	105.17	17.4629	2.594	16.3804	H3Ac_Col_1_peak_1164
Chr1	5251434	5252171	738	5251890	202.03	70.4337	4.72167	68.8766	H3Ac_Col_1_peak_1165
Chr1	5252277	5252978	702	5252526	190.04	60.8391	4.3418	59.3669	H3Ac_Col_1_peak_1166
Chr1	5263828	5264154	327	5264021	81.18	5.96482	1.74855	5.04062	H3Ac_Col_1_peak_1167
Chr1	5268058	5268440	383	5268208	90.41	10.9204	2.17636	9.91544	H3Ac_Col_1_peak_1168
Chr1	5269199	5269496	298	5269321	77.49	7.26841	1.92597	6.31984	H3Ac_Col_1_peak_1169
Chr1	5271487	5271880	394	5271695	76.57	6.82657	1.88726	5.88519	H3Ac_Col_1_peak_1170
Chr1	5276452	5277647	1196	5277163	195.57	67.192	4.67269	65.6645	H3Ac_Col_1_peak_1171
Chr1	5278818	5279999	1182	5279598	244.47	68.2015	3.89632	66.6653	H3Ac_Col_1_peak_1172
Chr1	5286911	5288063	1153	5287288	313.66	137.478	6.16975	135.258	H3Ac_Col_1_peak_1173
Chr1	5294550	5295515	966	5294859	280.45	129.316	6.521	127.185	H3Ac_Col_1_peak_1174
Chr1	5295743	5297012	1270	5296599	299.82	145.686	6.9958	143.368	H3Ac_Col_1_peak_1175
Chr1	5297815	5300642	2828	5298083	148.53	42.1504	3.87903	40.8396	H3Ac_Col_1_peak_1176a
Chr1	5297815	5300642	2828	5298608	119.93	25.6678	3.10715	24.5033	H3Ac_Col_1_peak_1176b
Chr1	5297815	5300642	2828	5299365	186.35	57.6804	4.21958	56.236	H3Ac_Col_1_peak_1176c
Chr1	5297815	5300642	2828	5300437	80.26	5.92128	1.75188	4.99792	H3Ac_Col_1_peak_1176d
Chr1	5300868	5301279	412	5301092	87.64	11.9687	2.3189	10.9501	H3Ac_Col_1_peak_1177
Chr1	5302382	5303499	1118	5303153	276.76	119.414	6.03818	117.389	H3Ac_Col_1_peak_1178
Chr1	5304327	5305152	826	5304547	154.98	43.481	3.86979	42.1588	H3Ac_Col_1_peak_1179
Chr1	5308885	5309603	719	5309274	205.72	75.6856	5.02045	74.0808	H3Ac_Col_1_peak_1180
Chr1	5315491	5316278	788	5315863	202.03	77.2157	5.18373	75.5972	H3Ac_Col_1_peak_1181
Chr1	5318047	5318808	762	5318268	122.7	21.9412	2.75515	20.8123	H3Ac_Col_1_peak_1182
Chr1	5322882	5323891	1010	5323527	197.42	54.2187	3.81576	52.8045	H3Ac_Col_1_peak_1183
Chr1	5326265	5327557	1293	5326678	189.12	54.7464	3.97136	53.3265	H3Ac_Col_1_peak_1184
Chr1	5329092	5329660	569	5329356	128.23	24.6217	2.87179	23.4672	H3Ac_Col_1_peak_1185
Chr1	5332231	5332795	565	5332503	163.29	45.5284	3.82844	44.1891	H3Ac_Col_1_peak_1186
Chr1	5340234	5342122	1889	5341686	300.74	151.557	7.3281	149.168	H3Ac_Col_1_peak_1187
Chr1	5362030	5362575	546	5362186	72.88	7.04545	1.95606	6.09985	H3Ac_Col_1_peak_1188a
Chr1	5362030	5362575	546	5362374	70.11	6.4444	1.88278	5.51086	H3Ac_Col_1_peak_1188b
Chr1	5381150	5381645	496	5381378	108.86	19.9268	2.78543	18.8181	H3Ac_Col_1_peak_1189
Chr1	5384340	5385175	836	5384464	81.18	7.09576	1.86777	6.14963	H3Ac_Col_1_peak_1190a
Chr1	5384340	5385175	836	5384963	92.25	14.2281	2.46899	13.1817	H3Ac_Col_1_peak_1190b
Chr1	5385601	5386315	715	5385896	126.39	30.4844	3.37271	29.2751	H3Ac_Col_1_peak_1191
Chr1	5386410	5387045	636	5386585	80.26	9.67243	2.15146	8.68553	H3Ac_Col_1_peak_1192a
Chr1	5386410	5387045	636	5386857	83.03	9.8347	2.1305	8.84608	H3Ac_Col_1_peak_1192b
Chr1	5387198	5387796	599	5387392	84.87	11.1126	2.27358	10.1045	H3Ac_Col_1_peak_1193
Chr1	5389904	5391235	1332	5390383	307.2	168.098	8.16003	165.49	H3Ac_Col_1_peak_1194
Chr1	5398926	5400402	1477	5399247	181.74	64.4607	4.81494	62.9567	H3Ac_Col_1_peak_1195a
Chr1	5398926	5400402	1477	5399701	151.29	34.2011	3.24028	32.9586	H3Ac_Col_1_peak_1195b
Chr1	5403174	5403885	712	5403606	244.47	106.044	6.03412	104.151	H3Ac_Col_1_peak_1196
Chr1	5404340	5405530	1191	5404787	253.69	112.718	6.22673	110.761	H3Ac_Col_1_peak_1197
Chr1	5405931	5406870	940	5406293	253.69	116.388	6.46994	114.394	H3Ac_Col_1_peak_1198
Chr1	5409160	5410029	870	5409747	301.66	156.446	7.60708	153.994	H3Ac_Col_1_peak_1199
Chr1	5410887	5411650	764	5411088	141.15	37.6266	3.65699	36.355	H3Ac_Col_1_peak_1200
Chr1	5419711	5421007	1297	5419818	52.58	2.07033	1.40271	1.25192	H3Ac_Col_1_peak_1201a
Chr1	5419711	5421007	1297	5420507	191.88	63.545	4.52101	62.0486	H3Ac_Col_1_peak_1201b
Chr1	5425826	5426290	465	5426059	96.86	15.0359	2.50935	13.981	H3Ac_Col_1_peak_1202
Chr1	5430383	5430782	400	5430561	91.33	13.0204	2.36631	11.9894	H3Ac_Col_1_peak_1203
Chr1	5435763	5436598	836	5436349	160.52	41.256	3.5893	39.9529	H3Ac_Col_1_peak_1204
Chr1	5439564	5440095	532	5439747	97.79	16.3253	2.61554	15.2542	H3Ac_Col_1_peak_1205
Chr1	5442636	5443740	1105	5443401	285.06	145.146	7.37356	142.835	H3Ac_Col_1_peak_1206
Chr1	5444383	5445407	1025	5444806	205.72	82.1238	5.47197	80.4603	H3Ac_Col_1_peak_1207
Chr1	5446700	5447788	1089	5447187	112.55	23.249	3.00634	22.1069	H3Ac_Col_1_peak_1208a
Chr1	5446700	5447788	1089	5447549	147.6	42.5615	3.93449	41.2465	H3Ac_Col_1_peak_1208b
Chr1	5448191	5450092	1902	5448672	164.21	53.2892	4.37414	51.8825	H3Ac_Col_1_peak_1209a
Chr1	5448191	5450092	1902	5449094	214.02	88.9746	5.6931	87.2462	H3Ac_Col_1_peak_1209b
Chr1	5454834	5455519	686	5455182	178.97	60.7572	4.62123	59.2861	H3Ac_Col_1_peak_1210
Chr1	5459425	5461073	1649	5460150	217.71	83.3298	5.24225	81.6555	H3Ac_Col_1_peak_1211a
Chr1	5459425	5461073	1649	5460751	152.22	34.7243	3.25991	33.4772	H3Ac_Col_1_peak_1211b
Chr1	5461216	5462397	1182	5461584	155.91	35.2838	3.26887	34.0319	H3Ac_Col_1_peak_1212
Chr1	5464196	5464990	795	5464598	201.11	76.4431	5.15691	74.8316	H3Ac_Col_1_peak_1213
Chr1	5465465	5466075	611	5465669	84.87	7.98326	1.95163	7.0232	H3Ac_Col_1_peak_1214
Chr1	5469426	5470535	1110	5469799	225.1	71.582	4.34798	70.0142	H3Ac_Col_1_peak_1215
Chr1	5471337	5472408	1072	5471632	270.3	104.755	5.33548	102.874	H3Ac_Col_1_peak_1216
Chr1	5473536	5474365	830	5473852	165.13	51.14	4.18855	49.7522	H3Ac_Col_1_peak_1217
Chr1	5478695	5479413	719	5479034	225.1	97.5463	5.9862	95.7369	H3Ac_Col_1_peak_1218
Chr1	5479994	5480609	616	5480351	177.12	62.0072	4.71609	60.5251	H3Ac_Col_1_peak_1219
Chr1	5487838	5488953	1116	5488389	249.08	109.796	6.13255	107.867	H3Ac_Col_1_peak_1220
Chr1	5489290	5489737	448	5489508	123.62	24.6788	2.95527	23.5238	H3Ac_Col_1_peak_1221
Chr1	5494452	5495031	580	5494717	190.04	65.0938	4.62843	63.5844	H3Ac_Col_1_peak_1222
Chr1	5496663	5497844	1182	5497453	293.36	146.421	7.20966	144.094	H3Ac_Col_1_peak_1223
Chr1	5498056	5498923	868	5498354	186.35	63.1935	4.59423	61.7007	H3Ac_Col_1_peak_1224
Chr1	5503361	5505318	1958	5503440	59.04	2.28573	1.39631	1.45893	H3Ac_Col_1_peak_1225a
Chr1	5503361	5505318	1958	5504196	141.15	26.5217	2.84291	25.3492	H3Ac_Col_1_peak_1225b
Chr1	5503361	5505318	1958	5504880	143.91	29.2045	3.01903	28.0072	H3Ac_Col_1_peak_1225c
Chr1	5511076	5511812	737	5511430	242.62	101.58	5.80055	99.7309	H3Ac_Col_1_peak_1226
Chr1	5514253	5515661	1409	5514554	255.54	112.771	6.17082	110.813	H3Ac_Col_1_peak_1227
Chr1	5516262	5516807	546	5516496	82.1	4.91337	1.6295	4.01109	H3Ac_Col_1_peak_1228
Chr1	5517216	5517463	248	5517396	71.03	3.13644	1.47008	2.2796	H3Ac_Col_1_peak_1229
Chr1	5518215	5519581	1367	5518628	239.86	66.4955	3.88476	64.9739	H3Ac_Col_1_peak_1230
Chr1	5522656	5523296	641	5523032	94.1	11.0426	2.14183	10.0367	H3Ac_Col_1_peak_1231
Chr1	5524229	5525108	880	5524711	199.26	72.8013	4.95616	71.2228	H3Ac_Col_1_peak_1232
Chr1	5525400	5526887	1488	5525905	303.51	111.6	5.07516	109.653	H3Ac_Col_1_peak_1233
Chr1	5532429	5532940	512	5532674	78.41	5.20851	1.68967	4.3002	H3Ac_Col_1_peak_1234
Chr1	5539020	5539871	852	5539581	271.22	105.198	5.33767	103.314	H3Ac_Col_1_peak_1235
Chr1	5540372	5541380	1009	5540720	238.93	103.468	6.0417	101.601	H3Ac_Col_1_peak_1236
Chr1	5543057	5543916	860	5543326	191.88	68.9127	4.89365	67.3704	H3Ac_Col_1_peak_1237
Chr1	5546544	5547729	1186	5547278	312.73	166.652	7.90502	164.064	H3Ac_Col_1_peak_1238
Chr1	5548504	5548912	409	5548708	110.7	21.6833	2.90529	20.5571	H3Ac_Col_1_peak_1239
Chr1	5555546	5557867	2322	5556512	356.09	187.223	7.76289	184.328	H3Ac_Col_1_peak_1240a
Chr1	5555546	5557867	2322	5557363	170.67	40.1358	3.36601	38.8423	H3Ac_Col_1_peak_1240b
Chr1	5561357	5562102	746	5561790	166.05	46.0551	3.80498	44.7109	H3Ac_Col_1_peak_1241
Chr1	5563125	5563709	585	5563393	154.98	37.9104	3.4663	36.6367	H3Ac_Col_1_peak_1242
Chr1	5569899	5570672	774	5570329	267.53	114.549	5.96736	112.572	H3Ac_Col_1_peak_1243
Chr1	5580842	5581894	1053	5581118	202.03	62.6753	4.22983	61.1879	H3Ac_Col_1_peak_1244a
Chr1	5580842	5581894	1053	5581691	110.7	16.6209	2.47436	15.5474	H3Ac_Col_1_peak_1244b
Chr1	5590891	5592132	1242	5591216	131	28.6145	3.16755	27.4223	H3Ac_Col_1_peak_1245a
Chr1	5590891	5592132	1242	5591585	94.1	11.7098	2.20336	10.695	H3Ac_Col_1_peak_1245b
Chr1	5596603	5597864	1262	5597009	308.12	157.175	7.41798	154.712	H3Ac_Col_1_peak_1246
Chr1	5602984	5603308	325	5603162	67.34	5.58685	1.80951	4.66983	H3Ac_Col_1_peak_1247
Chr1	5613475	5613886	412	5613678	119.93	26.7791	3.20174	25.6029	H3Ac_Col_1_peak_1248
Chr1	5614487	5615417	931	5614696	183.58	66.171	4.88707	64.6515	H3Ac_Col_1_peak_1249a
Chr1	5614487	5615417	931	5615160	131	32.5284	3.48257	31.3011	H3Ac_Col_1_peak_1249b
Chr1	5617784	5618228	445	5618000	120.85	24.6773	3.00633	23.5224	H3Ac_Col_1_peak_1250
Chr1	5621785	5623570	1786	5622423	156.83	42.538	3.75782	41.224	H3Ac_Col_1_peak_1251a
Chr1	5621785	5623570	1786	5623076	246.31	105.96	5.97028	104.068	H3Ac_Col_1_peak_1251b
Chr1	5628274	5629946	1673	5628793	156.83	36.8447	3.35805	35.5796	H3Ac_Col_1_peak_1252a
Chr1	5628274	5629946	1673	5629373	213.1	83.8217	5.36113	82.1421	H3Ac_Col_1_peak_1252b
Chr1	5639011	5640076	1066	5639235	135.61	29.8834	3.17699	28.68	H3Ac_Col_1_peak_1253a
Chr1	5639011	5640076	1066	5639803	179.89	61.3428	4.63824	59.8662	H3Ac_Col_1_peak_1253b
Chr1	5644685	5645297	613	5645010	233.4	103.926	6.20602	102.054	H3Ac_Col_1_peak_1254
Chr1	5647521	5647912	392	5647731	91.33	8.37239	1.92353	7.40539	H3Ac_Col_1_peak_1255
Chr1	5648689	5649508	820	5649010	170.67	57.26	4.54512	55.8189	H3Ac_Col_1_peak_1256
Chr1	5659420	5659913	494	5659712	87.64	12.2451	2.34686	11.2229	H3Ac_Col_1_peak_1257
Chr1	5665520	5666093	574	5665781	128.23	27.5051	3.09377	26.3226	H3Ac_Col_1_peak_1258
Chr1	5668326	5669012	687	5668569	224.17	86.1871	5.24731	84.4864	H3Ac_Col_1_peak_1259
Chr1	5672957	5674265	1309	5673420	273.07	133.626	6.99291	131.45	H3Ac_Col_1_peak_1260a
Chr1	5672957	5674265	1309	5673971	124.54	17.1282	2.36868	16.0493	H3Ac_Col_1_peak_1260b
Chr1	5678062	5678850	789	5678545	298.9	151.914	7.41731	149.519	H3Ac_Col_1_peak_1261
Chr1	5685589	5686449	861	5686080	190.96	64.4517	4.60649	62.9478	H3Ac_Col_1_peak_1262
Chr1	5686650	5687237	588	5686950	117.16	19.0095	2.57497	17.9105	H3Ac_Col_1_peak_1263
Chr1	5687910	5688621	712	5688212	147.6	31.1849	3.0959	29.9696	H3Ac_Col_1_peak_1264
Chr1	5697190	5698433	1244	5697569	229.71	97.5441	5.8866	95.736	H3Ac_Col_1_peak_1265
Chr1	5702233	5703053	821	5702537	142.07	39.5623	3.78794	38.2731	H3Ac_Col_1_peak_1266
Chr1	5705735	5706600	866	5706246	190.04	65.6622	4.66769	64.1475	H3Ac_Col_1_peak_1267
Chr1	5709600	5710499	900	5709943	268.45	123.084	6.46606	121.022	H3Ac_Col_1_peak_1268
Chr1	5713890	5714812	923	5714206	206.64	74.9287	4.94392	73.3311	H3Ac_Col_1_peak_1269
Chr1	5723095	5723741	647	5723454	119.01	21.2942	2.72739	20.1718	H3Ac_Col_1_peak_1270
Chr1	5727581	5728355	775	5727926	227.86	91.8282	5.55816	90.0745	H3Ac_Col_1_peak_1271
Chr1	5730965	5731868	904	5731379	105.17	17.4108	2.58945	16.3288	H3Ac_Col_1_peak_1272
Chr1	5738193	5738981	789	5738650	199.26	76.9497	5.24934	75.3336	H3Ac_Col_1_peak_1273
Chr1	5743538	5743946	409	5743783	68.27	4.08353	1.61085	3.20017	H3Ac_Col_1_peak_1274
Chr1	5744515	5745165	651	5744818	216.79	85.7111	5.42993	84.0147	H3Ac_Col_1_peak_1275
Chr1	5755072	5756370	1299	5755278	95.02	13.9318	2.3969	12.8893	H3Ac_Col_1_peak_1276a
Chr1	5755072	5756370	1299	5755907	138.38	35.2816	3.53615	34.0299	H3Ac_Col_1_peak_1276b
Chr1	5756924	5757478	555	5757155	96.86	11.4211	2.17477	10.4101	H3Ac_Col_1_peak_1277
Chr1	5757726	5758216	491	5757982	90.41	10.394	2.12574	9.39699	H3Ac_Col_1_peak_1278
Chr1	5758712	5759466	755	5759001	215.87	85.1824	5.42175	83.4902	H3Ac_Col_1_peak_1279
Chr1	5760570	5761229	660	5760843	158.67	47.1996	4.05873	45.8448	H3Ac_Col_1_peak_1280
Chr1	5763064	5764196	1133	5763788	377.31	234.757	9.93568	230.869	H3Ac_Col_1_peak_1281
Chr1	5764809	5765734	926	5765271	190.96	55.1862	3.9992	53.7631	H3Ac_Col_1_peak_1282
Chr1	5767271	5769038	1768	5767626	243.55	94.2193	5.31621	92.4427	H3Ac_Col_1_peak_1283a
Chr1	5767271	5769038	1768	5768506	156.83	33.8281	3.15657	32.5886	H3Ac_Col_1_peak_1283b
Chr1	5769383	5769686	304	5769511	71.03	3.62861	1.53264	2.75668	H3Ac_Col_1_peak_1284
Chr1	5772559	5773316	758	5772978	207.57	73.8893	4.8504	72.3011	H3Ac_Col_1_peak_1285
Chr1	5773656	5776064	2409	5773933	147.6	39.2436	3.67764	37.9578	H3Ac_Col_1_peak_1286a
Chr1	5773656	5776064	2409	5774828	81.18	8.80997	2.04767	7.83645	H3Ac_Col_1_peak_1286b
Chr1	5773656	5776064	2409	5775427	69.19	3.47586	1.52585	2.61007	H3Ac_Col_1_peak_1286c
Chr1	5773656	5776064	2409	5775858	73.8	3.05235	1.4667	2.1991	H3Ac_Col_1_peak_1286d
Chr1	5776533	5776879	347	5776726	70.11	5.73293	1.79738	4.81383	H3Ac_Col_1_peak_1287
Chr1	5777581	5778493	913	5778212	222.33	92.019	5.69109	90.2636	H3Ac_Col_1_peak_1288
Chr1	5781872	5782397	526	5782163	131.92	30.3694	3.28751	29.1617	H3Ac_Col_1_peak_1289
Chr1	5786373	5787938	1566	5786834	262.92	124.298	6.73399	122.222	H3Ac_Col_1_peak_1290a
Chr1	5786373	5787938	1566	5787723	67.34	3.32395	1.51876	2.46288	H3Ac_Col_1_peak_1290b
Chr1	5788354	5789342	989	5788994	229.71	74.1893	4.43669	72.5982	H3Ac_Col_1_peak_1291
Chr1	5789674	5790607	934	5790094	188.19	53.9692	3.94155	52.5567	H3Ac_Col_1_peak_1292
Chr1	5805277	5805860	584	5805598	126.39	28.7512	3.22985	27.558	H3Ac_Col_1_peak_1293
Chr1	5823734	5824135	402	5823987	68.27	5.67102	1.80974	4.75288	H3Ac_Col_1_peak_1294
Chr1	5824874	5825400	527	5825114	107.93	19.4328	2.75857	18.3301	H3Ac_Col_1_peak_1295
Chr1	5829163	5829723	561	5829442	99.63	9.49483	1.97318	8.51113	H3Ac_Col_1_peak_1296
Chr1	5834903	5835327	425	5835150	118.08	22.4504	2.8353	21.3163	H3Ac_Col_1_peak_1297
Chr1	5837419	5838593	1175	5837814	338.57	174.398	7.56337	171.701	H3Ac_Col_1_peak_1298
Chr1	5840533	5841708	1176	5841383	296.13	141.413	6.80615	139.146	H3Ac_Col_1_peak_1299
Chr1	5842221	5842885	665	5842605	122.7	24.3446	2.94513	23.1923	H3Ac_Col_1_peak_1300
Chr1	5843838	5844301	464	5844083	119.01	25.481	3.06781	24.3182	H3Ac_Col_1_peak_1301
Chr1	5844578	5845675	1098	5844907	298.9	156.488	7.71546	154.034	H3Ac_Col_1_peak_1302
Chr1	5849518	5850883	1366	5850350	194.65	69.8929	4.88397	68.341	H3Ac_Col_1_peak_1303
Chr1	5851815	5853036	1222	5852197	372.7	198.652	7.95103	195.567	H3Ac_Col_1_peak_1304
Chr1	5854116	5855020	905	5854380	215.87	71.1337	4.51812	69.5707	H3Ac_Col_1_peak_1305
Chr1	5856899	5857764	866	5857022	68.27	4.56707	1.67214	3.67225	H3Ac_Col_1_peak_1306a
Chr1	5856899	5857764	866	5857609	71.03	2.91032	1.44068	2.06204	H3Ac_Col_1_peak_1306b
Chr1	5861686	5862738	1053	5862358	225.1	90.6763	5.51451	88.9324	H3Ac_Col_1_peak_1307
Chr1	5863585	5864057	473	5863800	161.44	51.3388	4.30087	49.9488	H3Ac_Col_1_peak_1308
Chr1	5867552	5868671	1120	5867975	345.95	163.727	6.80285	161.179	H3Ac_Col_1_peak_1309
Chr1	5869729	5870396	668	5870036	191.88	71.8538	5.10689	70.283	H3Ac_Col_1_peak_1310
Chr1	5878473	5879049	577	5878636	85.79	11.4852	2.29801	10.4725	H3Ac_Col_1_peak_1311
Chr1	5884001	5884714	714	5884430	130.08	28.8559	3.16424	27.6618	H3Ac_Col_1_peak_1312
Chr1	5885140	5885773	634	5885348	107.01	18.8915	2.68795	17.7943	H3Ac_Col_1_peak_1313
Chr1	5890916	5892467	1552	5891642	157.75	38.4594	3.45111	37.1808	H3Ac_Col_1_peak_1314a
Chr1	5890916	5892467	1552	5891820	163.29	40.6604	3.49545	39.3627	H3Ac_Col_1_peak_1314b
Chr1	5895302	5896339	1038	5895657	119.93	17.7046	2.46791	16.619	H3Ac_Col_1_peak_1315a
Chr1	5895302	5896339	1038	5896063	129.15	30.5917	3.3209	29.3815	H3Ac_Col_1_peak_1315b
Chr1	5897815	5898822	1008	5898532	174.36	44.5418	3.5787	43.2103	H3Ac_Col_1_peak_1316
Chr1	5899970	5900662	693	5900232	145.76	39.2546	3.72105	37.9687	H3Ac_Col_1_peak_1317
Chr1	5901701	5903427	1727	5901919	75.65	5.12287	1.70326	4.21619	H3Ac_Col_1_peak_1318a
Chr1	5901701	5903427	1727	5902342	73.8	6.04218	1.82764	5.11705	H3Ac_Col_1_peak_1318b
Chr1	5901701	5903427	1727	5903162	120.85	24.7668	3.01371	23.6101	H3Ac_Col_1_peak_1318c
Chr1	5910922	5911754	833	5911454	244.47	89.385	5.00955	87.6536	H3Ac_Col_1_peak_1319
Chr1	5919234	5920191	958	5919820	257.38	113.388	6.15198	111.424	H3Ac_Col_1_peak_1320
Chr1	5922656	5923661	1006	5923023	218.64	81.6731	5.10785	80.0132	H3Ac_Col_1_peak_1321
Chr1	5923717	5923981	265	5923921	67.34	4.15117	1.62724	3.26651	H3Ac_Col_1_peak_1322
Chr1	5929756	5930626	871	5930089	329.34	188.758	8.74623	185.838	H3Ac_Col_1_peak_1323
Chr1	5933787	5935025	1239	5934144	303.51	164.414	8.06233	161.856	H3Ac_Col_1_peak_1324
Chr1	5940510	5941077	568	5940732	102.4	16.8509	2.58499	15.7744	H3Ac_Col_1_peak_1325
Chr1	5941669	5942390	722	5941960	145.76	24.3945	2.66833	23.2418	H3Ac_Col_1_peak_1326
Chr1	5946509	5947903	1395	5946982	209.41	75.2862	4.89331	73.686	H3Ac_Col_1_peak_1327
Chr1	5953721	5954979	1259	5954656	255.54	115.627	6.35663	113.64	H3Ac_Col_1_peak_1328
Chr1	5955341	5957952	2612	5956426	357.94	178.382	7.27184	175.625	H3Ac_Col_1_peak_1329a
Chr1	5955341	5957952	2612	5956885	381.92	178.582	6.71796	175.822	H3Ac_Col_1_peak_1329b
Chr1	5955341	5957952	2612	5957496	121.77	26.5627	3.14454	25.3897	H3Ac_Col_1_peak_1329c
Chr1	5958248	5958545	298	5958396	85.79	11.32	2.28099	10.31	H3Ac_Col_1_peak_1330
Chr1	5958800	5959708	909	5959104	74.72	6.69541	1.8931	5.75812	H3Ac_Col_1_peak_1331a
Chr1	5958800	5959708	909	5959558	70.11	6.4444	1.88278	5.51086	H3Ac_Col_1_peak_1331b
Chr1	5968978	5970005	1028	5969691	305.35	166.253	8.11118	163.671	H3Ac_Col_1_peak_1332
Chr1	5976066	5976390	325	5976176	60.89	3.80176	1.63853	2.92512	H3Ac_Col_1_peak_1333
Chr1	5976457	5976989	533	5976736	100.55	17.6361	2.68881	16.5512	H3Ac_Col_1_peak_1334
Chr1	5977352	5981238	3887	5977730	288.75	120.051	5.79498	118.019	H3Ac_Col_1_peak_1335a
Chr1	5977352	5981238	3887	5978132	237.09	82.7649	4.76176	81.0954	H3Ac_Col_1_peak_1335b
Chr1	5977352	5981238	3887	5978774	199.26	62.3852	4.27185	60.9002	H3Ac_Col_1_peak_1335c
Chr1	5977352	5981238	3887	5980055	187.27	52.0764	3.84228	50.6802	H3Ac_Col_1_peak_1335d
Chr1	5977352	5981238	3887	5980968	144.84	38.4947	3.68376	37.2153	H3Ac_Col_1_peak_1335e
Chr1	5982248	5983285	1038	5982609	208.49	75.9558	4.96214	74.3493	H3Ac_Col_1_peak_1336
Chr1	5986537	5987831	1295	5987460	274.91	113.508	5.74815	111.543	H3Ac_Col_1_peak_1337
Chr1	5991626	5992101	476	5991865	86.72	9.52701	2.08631	8.54314	H3Ac_Col_1_peak_1338
Chr1	5996168	5996924	757	5996579	250.93	103.183	5.70587	101.318	H3Ac_Col_1_peak_1339
Chr1	5996996	5998113	1118	5997450	244.47	98.9287	5.57882	97.1055	H3Ac_Col_1_peak_1340
Chr1	5998924	5999178	255	5999044	79.34	7.90284	1.97364	6.94396	H3Ac_Col_1_peak_1341
Chr1	6002875	6003544	670	6003120	173.43	51.4838	4.0566	50.0925	H3Ac_Col_1_peak_1342
Chr1	6007622	6008318	697	6007915	94.1	10.7318	2.11327	9.73119	H3Ac_Col_1_peak_1343
Chr1	6008460	6009381	922	6008840	249.08	105.531	5.85822	103.644	H3Ac_Col_1_peak_1344
Chr1	6017926	6019238	1313	6018280	230.63	90.4364	5.38675	88.6958	H3Ac_Col_1_peak_1345
Chr1	6023745	6024339	595	6024101	186.35	54.0766	3.98615	52.6633	H3Ac_Col_1_peak_1346
Chr1	6026700	6028565	1866	6027200	239.86	103.591	6.01982	101.723	H3Ac_Col_1_peak_1347a
Chr1	6026700	6028565	1866	6027879	276.76	136.745	7.12312	134.532	H3Ac_Col_1_peak_1347b
Chr1	6034278	6035454	1177	6034837	172.51	57.8754	4.53924	56.4298	H3Ac_Col_1_peak_1348
Chr1	6039213	6039798	586	6039474	137.46	35.9798	3.61276	34.7224	H3Ac_Col_1_peak_1349
Chr1	6051880	6052562	683	6052327	94.1	11.9447	2.2251	10.9264	H3Ac_Col_1_peak_1350
Chr1	6055206	6058189	2984	6056318	279.52	119.552	5.96859	117.524	H3Ac_Col_1_peak_1351a
Chr1	6055206	6058189	2984	6057287	214.02	63.1895	4.05707	61.6968	H3Ac_Col_1_peak_1351b
Chr1	6062103	6063578	1476	6062679	409.6	250.75	9.73722	246.321	H3Ac_Col_1_peak_1352
Chr1	6064587	6065125	539	6064786	87.64	10.8429	2.20584	9.83897	H3Ac_Col_1_peak_1353
Chr1	6068565	6069352	788	6068954	183.58	50.9667	3.84545	49.5802	H3Ac_Col_1_peak_1354
Chr1	6071424	6071956	533	6071728	104.24	13.2449	2.24498	12.211	H3Ac_Col_1_peak_1355
Chr1	6073497	6074526	1030	6074224	228.79	95.4832	5.77535	93.6942	H3Ac_Col_1_peak_1356
Chr1	6076010	6076732	723	6076284	262	94.313	4.96219	92.5358	H3Ac_Col_1_peak_1357
Chr1	6087707	6088429	723	6088157	211.26	61.3444	4.00485	59.8677	H3Ac_Col_1_peak_1358
Chr1	6097146	6098378	1233	6097969	192.81	59.1945	4.21319	57.7374	H3Ac_Col_1_peak_1359
Chr1	6098996	6100376	1381	6099361	340.41	170.155	7.26405	167.518	H3Ac_Col_1_peak_1360
Chr1	6101045	6102039	995	6101446	282.29	145.451	7.50055	143.136	H3Ac_Col_1_peak_1361
Chr1	6103538	6104830	1293	6103795	226.94	87.4846	5.30093	85.7709	H3Ac_Col_1_peak_1362a
Chr1	6103538	6104830	1293	6104331	85.79	7.44026	1.88684	6.48839	H3Ac_Col_1_peak_1362b
Chr1	6106307	6107988	1682	6106899	185.43	63.4818	4.63933	61.986	H3Ac_Col_1_peak_1363a
Chr1	6106307	6107988	1682	6107861	74.72	3.76351	1.54969	2.88892	H3Ac_Col_1_peak_1363b
Chr1	6108237	6108509	273	6108353	71.96	2.12591	1.35105	1.3055	H3Ac_Col_1_peak_1364
Chr1	6115821	6116680	860	6116360	153.14	46.2563	4.08104	44.9098	H3Ac_Col_1_peak_1365
Chr1	6123591	6125062	1472	6123828	145.76	41.353	3.88564	40.0483	H3Ac_Col_1_peak_1366a
Chr1	6123591	6125062	1472	6124275	129.15	32.1236	3.44599	30.8996	H3Ac_Col_1_peak_1366b
Chr1	6126681	6127514	834	6127159	250	117.29	6.60535	115.287	H3Ac_Col_1_peak_1367
Chr1	6134385	6135324	940	6134916	221.4	82.0011	5.05466	80.3386	H3Ac_Col_1_peak_1368
Chr1	6137987	6138361	375	6138177	95.94	15.4731	2.56669	14.4113	H3Ac_Col_1_peak_1369
Chr1	6140814	6141287	474	6141006	65.5	5.04535	1.76066	4.13977	H3Ac_Col_1_peak_1370
Chr1	6142789	6143348	560	6143103	106.09	20.3706	2.83536	19.2576	H3Ac_Col_1_peak_1371
Chr1	6148292	6148805	514	6148600	100.55	14.4027	2.39426	13.3547	H3Ac_Col_1_peak_1372
Chr1	6149296	6149909	614	6149595	164.21	46.7961	3.89724	45.4458	H3Ac_Col_1_peak_1373
Chr1	6151859	6152142	284	6151985	80.26	7.35408	1.90463	6.40372	H3Ac_Col_1_peak_1374
Chr1	6152897	6154018	1122	6153710	220.48	76.1103	4.71239	74.5023	H3Ac_Col_1_peak_1375
Chr1	6154821	6155855	1035	6155428	322.88	154.355	6.8724	151.931	H3Ac_Col_1_peak_1376
Chr1	6164658	6165822	1165	6165470	168.82	48.5345	3.95743	47.1683	H3Ac_Col_1_peak_1377
Chr1	6168011	6168861	851	6168486	304.43	158.319	7.62436	155.843	H3Ac_Col_1_peak_1378
Chr1	6171779	6173129	1351	6171984	107.93	18.7017	2.69427	17.6061	H3Ac_Col_1_peak_1379a
Chr1	6171779	6173129	1351	6172420	92.25	14.2281	2.46899	13.1817	H3Ac_Col_1_peak_1379b
Chr1	6171779	6173129	1351	6172927	100.55	17.4605	2.67249	16.378	H3Ac_Col_1_peak_1379c
Chr1	6184972	6185715	744	6185262	145.76	37.458	3.5836	36.1876	H3Ac_Col_1_peak_1380
Chr1	6190394	6194100	3707	6191388	308.12	154.163	7.23288	151.741	H3Ac_Col_1_peak_1381a
Chr1	6190394	6194100	3707	6192000	75.65	3.42948	1.50288	2.5645	H3Ac_Col_1_peak_1381b
Chr1	6190394	6194100	3707	6193239	201.11	66.3065	4.477	64.7861	H3Ac_Col_1_peak_1381c
Chr1	6194711	6196199	1489	6195668	334.88	186.974	8.46289	184.082	H3Ac_Col_1_peak_1382
Chr1	6199789	6201307	1519	6200347	333.03	175.555	7.76814	172.839	H3Ac_Col_1_peak_1383
Chr1	6201922	6203775	1854	6202655	191.88	45.07	3.38394	43.734	H3Ac_Col_1_peak_1384a
Chr1	6201922	6203775	1854	6203118	149.45	26.9461	2.78608	25.7686	H3Ac_Col_1_peak_1384b
Chr1	6203996	6205272	1277	6204564	326.57	154.52	6.7725	152.093	H3Ac_Col_1_peak_1385
Chr1	6208864	6209501	638	6209265	153.14	39.4849	3.57544	38.198	H3Ac_Col_1_peak_1386
Chr1	6212369	6213440	1072	6213175	114.39	20.6137	2.74744	19.4986	H3Ac_Col_1_peak_1387
Chr1	6217374	6218402	1029	6218027	235.24	101.708	5.98993	99.8573	H3Ac_Col_1_peak_1388
Chr1	6220229	6221104	876	6220719	191.88	60.0039	4.28632	58.5388	H3Ac_Col_1_peak_1389
Chr1	6222110	6223260	1151	6222508	312.73	171.82	8.24506	169.158	H3Ac_Col_1_peak_1390
Chr1	6224491	6225034	544	6224731	121.77	27.8203	3.25059	26.6348	H3Ac_Col_1_peak_1391
Chr1	6239042	6240170	1129	6239773	160.52	50.694	4.27644	49.3093	H3Ac_Col_1_peak_1392
Chr1	6246703	6247729	1027	6247384	201.11	69.7488	4.70022	68.1979	H3Ac_Col_1_peak_1393
Chr1	6248712	6249830	1119	6249071	208.49	82.6891	5.42416	81.0204	H3Ac_Col_1_peak_1394
Chr1	6254139	6254967	829	6254457	258.31	118.985	6.48498	116.963	H3Ac_Col_1_peak_1395
Chr1	6260422	6261487	1066	6261170	182.66	42.3564	3.33926	41.0439	H3Ac_Col_1_peak_1396
Chr1	6262584	6263112	529	6262790	95.94	10.5636	2.10744	9.56473	H3Ac_Col_1_peak_1397
Chr1	6263801	6264892	1092	6264622	127.31	31.0274	3.39714	29.8132	H3Ac_Col_1_peak_1398
Chr1	6266336	6266773	438	6266550	102.4	18.5311	2.73766	17.4368	H3Ac_Col_1_peak_1399
Chr1	6267531	6268881	1351	6268468	376.39	176.94	6.73908	174.205	H3Ac_Col_1_peak_1400
Chr1	6269626	6270512	887	6269907	145.76	41.353	3.88564	40.0483	H3Ac_Col_1_peak_1401
Chr1	6271803	6272272	470	6272085	73.8	7.18456	1.9607	6.23725	H3Ac_Col_1_peak_1402
Chr1	6281090	6282226	1137	6281796	329.34	177.534	8.02263	174.789	H3Ac_Col_1_peak_1403
Chr1	6293116	6293889	774	6293650	111.63	22.6631	2.97339	21.5274	H3Ac_Col_1_peak_1404
Chr1	6297535	6297857	323	6297702	73.8	7.35455	1.98048	6.40372	H3Ac_Col_1_peak_1405
Chr1	6299365	6300931	1567	6299484	60.89	3.80176	1.63853	2.92512	H3Ac_Col_1_peak_1406a
Chr1	6299365	6300931	1567	6300038	207.57	58.9127	3.93523	57.4575	H3Ac_Col_1_peak_1406b
Chr1	6299365	6300931	1567	6300475	185.43	48.456	3.65542	47.0906	H3Ac_Col_1_peak_1406c
Chr1	6304234	6304774	541	6304457	144.84	35.2585	3.43823	34.0069	H3Ac_Col_1_peak_1407
Chr1	6307611	6307879	269	6307730	78.41	7.59362	1.95098	6.63985	H3Ac_Col_1_peak_1408
Chr1	6310835	6311375	541	6311121	147.6	40.9752	3.81034	39.6741	H3Ac_Col_1_peak_1409
Chr1	6313140	6313926	787	6313594	142.07	36.3661	3.53849	35.1049	H3Ac_Col_1_peak_1410
Chr1	6318741	6319242	502	6318976	91.33	10.2241	2.0984	9.23007	H3Ac_Col_1_peak_1411
Chr1	6325759	6326942	1184	6326314	335.8	193.692	8.86309	190.69	H3Ac_Col_1_peak_1412
Chr1	6327130	6328277	1148	6327774	175.28	43.9619	3.52558	42.6354	H3Ac_Col_1_peak_1413
Chr1	6329516	6329824	309	6329714	64.58	3.48469	1.56134	2.61852	H3Ac_Col_1_peak_1414
Chr1	6331433	6332072	640	6331690	130.08	32.6766	3.47041	31.4469	H3Ac_Col_1_peak_1415
Chr1	6344941	6345681	741	6345379	152.22	42.6356	3.82703	41.3201	H3Ac_Col_1_peak_1416
Chr1	6345886	6346702	817	6346182	226.02	92.8521	5.63207	91.0879	H3Ac_Col_1_peak_1417
Chr1	6347966	6348751	786	6348288	256.46	103.928	5.59697	102.055	H3Ac_Col_1_peak_1418
Chr1	6352384	6353475	1092	6352718	121.77	26.6584	3.15255	25.4847	H3Ac_Col_1_peak_1419
Chr1	6359125	6360229	1105	6359903	255.54	114.157	6.26045	112.185	H3Ac_Col_1_peak_1420
Chr1	6361538	6363834	2297	6361871	247.24	104.03	5.81838	102.156	H3Ac_Col_1_peak_1421a
Chr1	6361538	6363834	2297	6362590	81.18	5.96482	1.74855	5.04062	H3Ac_Col_1_peak_1421b
Chr1	6361538	6363834	2297	6363434	229.71	84.3006	5.02763	82.6173	H3Ac_Col_1_peak_1421c
Chr1	6366998	6367798	801	6367302	217.71	83.9432	5.28307	82.2627	H3Ac_Col_1_peak_1422
Chr1	6369194	6369990	797	6369537	274.91	109.685	5.53416	107.757	H3Ac_Col_1_peak_1423
Chr1	6376795	6377161	367	6376997	74.72	4.56798	1.64618	3.67302	H3Ac_Col_1_peak_1424
Chr1	6377746	6378719	974	6378375	346.87	197.25	8.69669	194.19	H3Ac_Col_1_peak_1425
Chr1	6383798	6384404	607	6384155	94.1	12.7042	2.2957	11.6763	H3Ac_Col_1_peak_1426
Chr1	6385145	6386297	1153	6385442	347.79	194.807	8.50708	191.787	H3Ac_Col_1_peak_1427a
Chr1	6385145	6386297	1153	6386125	58.12	2.53795	1.44192	1.70075	H3Ac_Col_1_peak_1427b
Chr1	6386657	6388085	1429	6387726	133.77	20.7283	2.54275	19.6124	H3Ac_Col_1_peak_1428
Chr1	6388578	6389108	531	6388891	66.42	5.31303	1.78508	4.4018	H3Ac_Col_1_peak_1429
Chr1	6389356	6390846	1491	6389802	166.05	54.6025	4.42299	53.1838	H3Ac_Col_1_peak_1430
Chr1	6395815	6397093	1279	6396122	249.08	85.9912	4.7185	84.2916	H3Ac_Col_1_peak_1431
Chr1	6398604	6399522	919	6398958	205.72	78.4197	5.20868	76.7903	H3Ac_Col_1_peak_1432
Chr1	6400289	6401392	1104	6400856	278.6	130.548	6.65717	128.406	H3Ac_Col_1_peak_1433
Chr1	6405582	6406482	901	6405893	175.28	60.6386	4.66724	59.1683	H3Ac_Col_1_peak_1434
Chr1	6408489	6409271	783	6409033	121.77	19.467	2.57796	18.3634	H3Ac_Col_1_peak_1435
Chr1	6409720	6411142	1423	6410130	219.56	86.3316	5.38897	84.6291	H3Ac_Col_1_peak_1436a
Chr1	6409720	6411142	1423	6410745	161.44	46.2465	3.92143	44.9009	H3Ac_Col_1_peak_1436b
Chr1	6414652	6415367	716	6414928	165.13	34.5769	3.0765	33.3319	H3Ac_Col_1_peak_1437
Chr1	6417915	6418731	817	6418355	165.13	44.5451	3.72091	43.2135	H3Ac_Col_1_peak_1438
Chr1	6419767	6420558	792	6420302	98.71	14.8572	2.46309	13.804	H3Ac_Col_1_peak_1439
Chr1	6421133	6422198	1066	6421558	177.12	47.4412	3.71092	46.0844	H3Ac_Col_1_peak_1440
Chr1	6429964	6430953	990	6430613	242.62	110.801	6.41924	108.862	H3Ac_Col_1_peak_1441
Chr1	6432598	6434255	1658	6433223	307.2	158.231	7.51706	155.756	H3Ac_Col_1_peak_1442a
Chr1	6432598	6434255	1658	6433718	177.12	60.0829	4.57385	58.6174	H3Ac_Col_1_peak_1442b
Chr1	6437456	6438350	895	6437749	229.71	89.6956	5.36529	87.9614	H3Ac_Col_1_peak_1443
Chr1	6442047	6443155	1109	6442683	131.92	25.495	2.91237	24.3321	H3Ac_Col_1_peak_1444
Chr1	6444644	6446145	1502	6444929	128.23	31.5738	3.42156	30.3545	H3Ac_Col_1_peak_1445a
Chr1	6444644	6446145	1502	6445931	146.68	41.9558	3.91007	40.6459	H3Ac_Col_1_peak_1445b
Chr1	6446554	6447638	1085	6446948	85.79	11.4852	2.29801	10.4725	H3Ac_Col_1_peak_1446a
Chr1	6446554	6447638	1085	6447255	74.72	7.66929	2.00491	6.71341	H3Ac_Col_1_peak_1446b
Chr1	6449246	6449785	540	6449408	80.26	8.082	1.98193	7.11963	H3Ac_Col_1_peak_1447
Chr1	6450414	6453028	2615	6450877	176.2	50.6391	3.93781	49.2557	H3Ac_Col_1_peak_1448a
Chr1	6450414	6453028	2615	6452074	190.96	71.1354	5.08247	69.5707	H3Ac_Col_1_peak_1448b
Chr1	6450414	6453028	2615	6452666	237.09	91.7296	5.29084	89.9763	H3Ac_Col_1_peak_1448c
Chr1	6453721	6454014	294	6453867	79.34	9.32524	2.12703	8.34345	H3Ac_Col_1_peak_1449
Chr1	6455170	6455694	525	6455542	71.96	6.74203	1.93163	5.80182	H3Ac_Col_1_peak_1450
Chr1	6457653	6460359	2707	6458452	263.84	103.171	5.40492	101.306	H3Ac_Col_1_peak_1451a
Chr1	6457653	6460359	2707	6458910	276.76	110.69	5.54359	108.751	H3Ac_Col_1_peak_1451b
Chr1	6457653	6460359	2707	6459485	330.26	157.89	6.84879	155.421	H3Ac_Col_1_peak_1451c
Chr1	6460588	6462039	1452	6460946	247.24	105.473	5.91037	103.587	H3Ac_Col_1_peak_1452
Chr1	6463090	6463354	265	6463213	73.8	6.96827	1.93554	6.02498	H3Ac_Col_1_peak_1453
Chr1	6463908	6467663	3756	6464394	345.02	180.339	7.68939	177.551	H3Ac_Col_1_peak_1454a
Chr1	6463908	6467663	3756	6466133	214.02	80.6326	5.11964	78.9822	H3Ac_Col_1_peak_1454b
Chr1	6463908	6467663	3756	6466906	149.45	43.7816	3.98334	42.4565	H3Ac_Col_1_peak_1454c
Chr1	6463908	6467663	3756	6467166	162.36	41.2326	3.55138	39.9297	H3Ac_Col_1_peak_1454d
Chr1	6474757	6475412	656	6474987	190.04	68.9357	4.89844	67.393	H3Ac_Col_1_peak_1455
Chr1	6483090	6483672	583	6483438	149.45	43.7816	3.98334	42.4565	H3Ac_Col_1_peak_1456
Chr1	6503814	6504222	409	6504010	93.17	12.5794	2.29694	11.5539	H3Ac_Col_1_peak_1457
Chr1	6505649	6506452	804	6506098	182.66	54.3217	4.08131	52.9065	H3Ac_Col_1_peak_1458
Chr1	6524404	6526078	1675	6525546	370.85	187.955	7.43707	185.047	H3Ac_Col_1_peak_1459
Chr1	6527637	6527957	321	6527765	71.96	6.18592	1.86506	5.25743	H3Ac_Col_1_peak_1460
Chr1	6528016	6528307	292	6528153	79.34	6.15403	1.78526	5.22579	H3Ac_Col_1_peak_1461
Chr1	6528657	6529863	1207	6529286	190.04	56.5389	4.06467	55.1043	H3Ac_Col_1_peak_1462
Chr1	6537514	6538198	685	6537922	202.95	79.0611	5.33912	77.4263	H3Ac_Col_1_peak_1463
Chr1	6543831	6544265	435	6544026	77.49	8.56857	2.06954	7.59921	H3Ac_Col_1_peak_1464
Chr1	6546285	6547144	860	6546663	277.68	133.745	6.89253	131.568	H3Ac_Col_1_peak_1465
Chr1	6557606	6557906	301	6557781	67.34	4.46012	1.66693	3.56859	H3Ac_Col_1_peak_1466
Chr1	6561343	6561605	263	6561470	69.19	6.15262	1.85836	5.22453	H3Ac_Col_1_peak_1467
Chr1	6561659	6562807	1149	6562478	194.65	65.5509	4.58588	64.037	H3Ac_Col_1_peak_1468
Chr1	6565542	6567617	2076	6565989	250.93	112.568	6.30823	110.612	H3Ac_Col_1_peak_1469a
Chr1	6565542	6567617	2076	6566619	95.94	7.89972	1.86427	6.94084	H3Ac_Col_1_peak_1469b
Chr1	6565542	6567617	2076	6567449	66.42	5.31303	1.78508	4.4018	H3Ac_Col_1_peak_1469c
Chr1	6567963	6569619	1657	6568265	281.37	144.565	7.47613	142.26	H3Ac_Col_1_peak_1470a
Chr1	6567963	6569619	1657	6568975	277.68	132.264	6.79704	130.101	H3Ac_Col_1_peak_1470b
Chr1	6578332	6579168	837	6578653	74.72	7.66929	2.00491	6.71341	H3Ac_Col_1_peak_1471a
Chr1	6578332	6579168	837	6579037	94.1	11.7985	2.21156	10.7825	H3Ac_Col_1_peak_1471b
Chr1	6584104	6584918	815	6584465	215.87	89.7439	5.74195	88.0085	H3Ac_Col_1_peak_1472
Chr1	6594833	6595731	899	6595096	177.12	56.8902	4.34449	55.4526	H3Ac_Col_1_peak_1473
Chr1	6602027	6603012	986	6602377	263.84	103.171	5.40492	101.306	H3Ac_Col_1_peak_1474
Chr1	6608013	6608888	876	6608329	246.31	96.4337	5.37637	94.6353	H3Ac_Col_1_peak_1475
Chr1	6609721	6610724	1004	6610422	203.88	78.2609	5.25326	76.6335	H3Ac_Col_1_peak_1476
Chr1	6611606	6612581	976	6612215	221.4	89.8178	5.56903	88.0818	H3Ac_Col_1_peak_1477
Chr1	6612674	6613801	1128	6612995	142.99	39.5623	3.81237	38.2731	H3Ac_Col_1_peak_1478a
Chr1	6612674	6613801	1128	6613613	82.1	10.3824	2.20031	9.38569	H3Ac_Col_1_peak_1478b
Chr1	6616497	6623613	7117	6617005	355.17	198.984	8.48025	195.895	H3Ac_Col_1_peak_1479a
Chr1	6616497	6623613	7117	6618589	120.85	26.0962	3.12436	24.9277	H3Ac_Col_1_peak_1479b
Chr1	6616497	6623613	7117	6619357	170.67	57.26	4.54512	55.8189	H3Ac_Col_1_peak_1479c
Chr1	6616497	6623613	7117	6619928	166.05	54.6025	4.42299	53.1838	H3Ac_Col_1_peak_1479d
Chr1	6616497	6623613	7117	6620542	227.86	99.13	6.05947	97.3045	H3Ac_Col_1_peak_1479e
Chr1	6616497	6623613	7117	6621307	135.61	35.4906	3.61696	34.2371	H3Ac_Col_1_peak_1479f
Chr1	6616497	6623613	7117	6622460	339.49	161.254	6.80975	158.739	H3Ac_Col_1_peak_1479g
Chr1	6616497	6623613	7117	6622940	335.8	157.896	6.73595	155.426	H3Ac_Col_1_peak_1479h
Chr1	6623728	6624793	1066	6624261	224.17	91.076	5.56917	89.3291	H3Ac_Col_1_peak_1480
Chr1	6625327	6626098	772	6625735	221.4	94.0031	5.86016	92.2283	H3Ac_Col_1_peak_1481
Chr1	6626870	6627644	775	6627243	178.97	59.4122	4.52329	57.9525	H3Ac_Col_1_peak_1482
Chr1	6628053	6629051	999	6628507	97.79	16.2645	2.60977	15.195	H3Ac_Col_1_peak_1483
Chr1	6632055	6633086	1032	6632803	134.69	33.8606	3.50651	32.621	H3Ac_Col_1_peak_1484
Chr1	6649605	6650545	941	6650205	297.97	146.665	7.11843	144.335	H3Ac_Col_1_peak_1485
Chr1	6662463	6663737	1275	6662682	135.61	34.2223	3.51459	32.9797	H3Ac_Col_1_peak_1486a
Chr1	6662463	6663737	1275	6663097	174.36	58.4659	4.53164	57.0149	H3Ac_Col_1_peak_1486b
Chr1	6666064	6666874	811	6666394	220.48	88.5591	5.51171	86.8362	H3Ac_Col_1_peak_1487
Chr1	6669079	6669438	360	6669294	67.34	3.74505	1.57446	2.87079	H3Ac_Col_1_peak_1488
Chr1	6671231	6672762	1532	6671910	400.37	254.376	10.2916	249.785	H3Ac_Col_1_peak_1489
Chr1	6676298	6677849	1552	6677013	265.69	123.051	6.5557	120.988	H3Ac_Col_1_peak_1490a
Chr1	6676298	6677849	1552	6677515	262.92	128.019	6.98763	125.903	H3Ac_Col_1_peak_1490b
Chr1	6677919	6678652	734	6678313	113.47	19.3992	2.66209	18.2967	H3Ac_Col_1_peak_1491
Chr1	6679565	6679935	371	6679716	68.27	5.86674	1.83393	4.94424	H3Ac_Col_1_peak_1492
Chr1	6681797	6683531	1735	6683205	190.04	52.5921	3.82079	51.1922	H3Ac_Col_1_peak_1493
Chr1	6684593	6686937	2345	6685009	182.66	54.465	4.09077	53.0489	H3Ac_Col_1_peak_1494a
Chr1	6684593	6686937	2345	6686476	245.39	99.6865	5.59978	97.8558	H3Ac_Col_1_peak_1494b
Chr1	6688697	6690257	1561	6689110	244.47	91.193	5.11392	89.445	H3Ac_Col_1_peak_1495
Chr1	6691470	6692558	1089	6692139	309.97	149.182	6.92638	146.82	H3Ac_Col_1_peak_1496
Chr1	6692847	6693471	625	6693246	89.48	10.0988	2.10861	9.10577	H3Ac_Col_1_peak_1497
Chr1	6693688	6695019	1332	6694600	320.11	145.488	6.42229	143.172	H3Ac_Col_1_peak_1498
Chr1	6696855	6698931	2077	6697196	251.85	96.2645	5.26767	94.4679	H3Ac_Col_1_peak_1499a
Chr1	6696855	6698931	2077	6698303	321.96	181.17	8.55083	178.367	H3Ac_Col_1_peak_1499b
Chr1	6709791	6711185	1395	6710196	199.26	75.2264	5.12605	73.6268	H3Ac_Col_1_peak_1500a
Chr1	6709791	6711185	1395	6711048	69.19	5.41596	1.76852	4.50294	H3Ac_Col_1_peak_1500b
Chr1	6712012	6712532	521	6712315	93.17	10.6987	2.12105	9.69835	H3Ac_Col_1_peak_1501
Chr1	6712730	6714383	1654	6713885	175.28	52.7274	4.09951	51.3257	H3Ac_Col_1_peak_1502
Chr1	6726746	6728010	1265	6727591	214.02	88.9746	5.6931	87.2462	H3Ac_Col_1_peak_1503
Chr1	6728821	6730300	1480	6729422	282.29	135.386	6.83882	133.19	H3Ac_Col_1_peak_1504
Chr1	6731618	6731964	347	6731789	88.56	12.6322	2.37128	11.6052	H3Ac_Col_1_peak_1505
Chr1	6733575	6734912	1338	6733910	84.87	11.1126	2.27358	10.1045	H3Ac_Col_1_peak_1506a
Chr1	6733575	6734912	1338	6734598	191.88	71.8538	5.10689	70.283	H3Ac_Col_1_peak_1506b
Chr1	6740398	6740850	453	6740594	100.55	17.6361	2.68881	16.5512	H3Ac_Col_1_peak_1507
Chr1	6744316	6745562	1247	6744825	295.21	144.944	7.05254	142.634	H3Ac_Col_1_peak_1508
Chr1	6746688	6747462	775	6747023	282.29	144.783	7.45503	142.475	H3Ac_Col_1_peak_1509
Chr1	6753541	6753958	418	6753747	95.02	15.3109	2.52683	14.2525	H3Ac_Col_1_peak_1510
Chr1	6759875	6761356	1482	6760307	214.02	70.4707	4.47968	68.9131	H3Ac_Col_1_peak_1511
Chr1	6765650	6765922	273	6765777	73.8	7.35455	1.98048	6.40372	H3Ac_Col_1_peak_1512
Chr1	6767497	6768083	587	6767689	102.4	8.30262	1.84642	7.33738	H3Ac_Col_1_peak_1513
Chr1	6773242	6774614	1373	6774153	309.04	147.241	6.79326	144.904	H3Ac_Col_1_peak_1514
Chr1	6774702	6776037	1336	6774994	295.21	148.928	7.30365	146.57	H3Ac_Col_1_peak_1515
Chr1	6778934	6779639	706	6779188	209.41	78.5481	5.11007	76.9176	H3Ac_Col_1_peak_1516
Chr1	6787387	6788058	672	6787753	99.63	14.9185	2.45444	13.8646	H3Ac_Col_1_peak_1517
Chr1	6799130	6799685	556	6799372	107.01	18.5139	2.65517	17.4206	H3Ac_Col_1_peak_1518
Chr1	6801842	6802652	811	6802104	119.93	24.7251	3.02804	23.5695	H3Ac_Col_1_peak_1519a
Chr1	6801842	6802652	811	6802465	86.72	11.4175	2.27704	10.4066	H3Ac_Col_1_peak_1519b
Chr1	6803617	6805064	1448	6804168	227.86	96.5777	5.88046	94.7786	H3Ac_Col_1_peak_1520a
Chr1	6803617	6805064	1448	6804771	188.19	67.1609	4.82432	65.6338	H3Ac_Col_1_peak_1520b
Chr1	6805405	6807264	1860	6805735	316.42	157.616	7.2142	155.149	H3Ac_Col_1_peak_1521a
Chr1	6805405	6807264	1860	6806861	92.25	10.8705	2.14827	9.86646	H3Ac_Col_1_peak_1521b
Chr1	6808718	6809642	925	6809338	205.72	71.812	4.7623	70.2425	H3Ac_Col_1_peak_1522
Chr1	6811123	6812679	1557	6811647	173.43	52.2902	4.11245	50.8925	H3Ac_Col_1_peak_1523a
Chr1	6811123	6812679	1557	6812177	113.47	22.6456	2.93561	21.5102	H3Ac_Col_1_peak_1523b
Chr1	6814753	6815782	1030	6815155	196.5	58.8913	4.11452	57.4365	H3Ac_Col_1_peak_1524
Chr1	6822004	6824205	2202	6822401	184.5	56.9841	4.216	55.5456	H3Ac_Col_1_peak_1525a
Chr1	6822004	6824205	2202	6823896	227.86	88.2197	5.32239	86.4993	H3Ac_Col_1_peak_1525b
Chr1	6824304	6825390	1087	6824747	235.24	101.819	5.99747	99.9674	H3Ac_Col_1_peak_1526
Chr1	6826802	6827460	659	6827145	131	31.102	3.36585	29.8874	H3Ac_Col_1_peak_1527
Chr1	6832240	6833827	1588	6832718	297.97	141.367	6.79487	139.1	H3Ac_Col_1_peak_1528
Chr1	6846364	6846986	623	6846667	154.06	42.6043	3.78197	41.2888	H3Ac_Col_1_peak_1529
Chr1	6858671	6860342	1672	6859118	124.54	22.7665	2.78978	21.6293	H3Ac_Col_1_peak_1530a
Chr1	6858671	6860342	1672	6859820	216.79	87.9443	5.58442	86.2273	H3Ac_Col_1_peak_1530b
Chr1	6862344	6862638	295	6862486	74.72	7.11822	1.94165	6.17174	H3Ac_Col_1_peak_1531
Chr1	6872317	6873201	885	6872757	238.93	92.4649	5.33184	90.7046	H3Ac_Col_1_peak_1532
Chr1	6894099	6894843	745	6894496	229.71	74.1893	4.43669	72.5982	H3Ac_Col_1_peak_1533
Chr1	6895578	6895851	274	6895704	69.19	4.11819	1.60778	3.23425	H3Ac_Col_1_peak_1534
Chr1	6897556	6898668	1113	6898421	152.22	40.8804	3.69651	39.5799	H3Ac_Col_1_peak_1535
Chr1	6903402	6904080	679	6903812	164.21	53.2892	4.37414	51.8825	H3Ac_Col_1_peak_1536
Chr1	6913138	6914226	1089	6913528	350.56	209.072	9.30801	205.786	H3Ac_Col_1_peak_1537
Chr1	6915711	6916774	1064	6916451	147.6	25.2706	2.70188	24.1094	H3Ac_Col_1_peak_1538
Chr1	6919964	6920308	345	6920126	64.58	4.38982	1.68387	3.49951	H3Ac_Col_1_peak_1539
Chr1	6924252	6924788	537	6924475	81.18	10.0248	2.17588	9.03312	H3Ac_Col_1_peak_1540
Chr1	6928031	6928342	312	6928179	77.49	8.64667	2.07818	7.675	H3Ac_Col_1_peak_1541
Chr1	6932167	6932750	584	6932506	154.98	31.8873	3.0585	30.666	H3Ac_Col_1_peak_1542
Chr1	6933159	6933595	437	6933351	86.72	6.2108	1.75434	5.28183	H3Ac_Col_1_peak_1543
Chr1	6935119	6935951	833	6935418	225.1	81.9084	4.95388	80.2471	H3Ac_Col_1_peak_1544
Chr1	6940011	6940613	603	6940294	142.07	32.521	3.25155	31.2939	H3Ac_Col_1_peak_1545
Chr1	6941055	6942078	1024	6941353	229.71	87.7772	5.24336	86.0612	H3Ac_Col_1_peak_1546a
Chr1	6941055	6942078	1024	6941867	78.41	4.30659	1.58829	3.41781	H3Ac_Col_1_peak_1546b
Chr1	6943259	6943823	565	6943451	89.48	7.78439	1.88509	6.82687	H3Ac_Col_1_peak_1547
Chr1	6945769	6947103	1335	6946217	220.48	93.6207	5.86407	91.8492	H3Ac_Col_1_peak_1548a
Chr1	6945769	6947103	1335	6946897	92.25	14.2281	2.46899	13.1817	H3Ac_Col_1_peak_1548b
Chr1	6948977	6950023	1047	6949338	275.83	110.147	5.53667	108.214	H3Ac_Col_1_peak_1549
Chr1	6951106	6951711	606	6951561	84.87	9.53875	2.11091	8.55475	H3Ac_Col_1_peak_1550
Chr1	6956426	6956820	395	6956598	82.1	10.3824	2.20031	9.38569	H3Ac_Col_1_peak_1551
Chr1	6958326	6958774	449	6958516	60.89	3.53009	1.5993	2.66294	H3Ac_Col_1_peak_1552a
Chr1	6958326	6958774	449	6958629	63.65	4.52871	1.71181	3.63462	H3Ac_Col_1_peak_1552b
Chr1	6966910	6968342	1433	6967213	279.52	130.958	6.65253	128.81	H3Ac_Col_1_peak_1553
Chr1	6969447	6970937	1491	6970600	243.55	95.3981	5.38741	93.6102	H3Ac_Col_1_peak_1554
Chr1	6971351	6973008	1658	6971773	345.95	186.584	8.07571	183.7	H3Ac_Col_1_peak_1555
Chr1	6986371	6987103	733	6986637	163.29	49.4027	4.10715	48.0298	H3Ac_Col_1_peak_1556
Chr1	6999260	6999616	357	6999361	53.51	2.34107	1.44313	1.51113	H3Ac_Col_1_peak_1557
Chr1	7003411	7004474	1064	7003969	258.31	108.294	5.80778	106.379	H3Ac_Col_1_peak_1558
Chr1	7006974	7007648	675	7007328	171.59	46.3894	3.75193	45.0419	H3Ac_Col_1_peak_1559
Chr1	7008799	7009425	627	7009155	202.95	72.693	4.89428	71.115	H3Ac_Col_1_peak_1560
Chr1	7009594	7010074	481	7009824	95.02	12.3524	2.2506	11.3291	H3Ac_Col_1_peak_1561
Chr1	7016670	7017548	879	7016970	214.02	87.1016	5.56033	85.3921	H3Ac_Col_1_peak_1562
Chr1	7022115	7023134	1020	7022271	66.42	3.92294	1.60527	3.04391	H3Ac_Col_1_peak_1563a
Chr1	7022115	7023134	1020	7022837	161.44	51.3388	4.30087	49.9488	H3Ac_Col_1_peak_1563b
Chr1	7029560	7031123	1564	7030065	214.95	78.8143	5.02203	77.1813	H3Ac_Col_1_peak_1564a
Chr1	7029560	7031123	1564	7030943	63.65	2.15993	1.37562	1.33742	H3Ac_Col_1_peak_1564b
Chr1	7032165	7033083	919	7032524	253.69	112.493	6.21203	110.537	H3Ac_Col_1_peak_1565a
Chr1	7032165	7033083	919	7032722	267.53	118.725	6.22176	116.705	H3Ac_Col_1_peak_1565b
Chr1	7033363	7033813	451	7033541	75.65	6.80999	1.89569	5.86887	H3Ac_Col_1_peak_1566
Chr1	7034137	7034908	772	7034635	92.25	7.84057	1.86504	6.88243	H3Ac_Col_1_peak_1567
Chr1	7038702	7040229	1528	7039354	386.54	188.016	7.04611	185.108	H3Ac_Col_1_peak_1568a
Chr1	7038702	7040229	1528	7039545	387.46	221.105	8.74907	217.562	H3Ac_Col_1_peak_1568b
Chr1	7042387	7043439	1053	7043103	286.9	125.088	6.12562	123.004	H3Ac_Col_1_peak_1569
Chr1	7043665	7044354	690	7043904	184.5	59.9482	4.41677	58.4847	H3Ac_Col_1_peak_1570
Chr1	7052741	7053774	1034	7053409	313.66	166.601	7.86643	164.014	H3Ac_Col_1_peak_1571
Chr1	7062237	7062676	440	7062359	61.81	4.03757	1.66296	3.15507	H3Ac_Col_1_peak_1572
Chr1	7065479	7066096	618	7065713	151.29	40.845	3.71447	39.5446	H3Ac_Col_1_peak_1573
Chr1	7081999	7082581	583	7082368	131	32.6766	3.49484	31.4469	H3Ac_Col_1_peak_1574
Chr1	7083092	7083969	878	7083616	286.9	134.697	6.69544	132.509	H3Ac_Col_1_peak_1575
Chr1	7084537	7085773	1237	7084981	170.67	47.0442	3.81481	45.6903	H3Ac_Col_1_peak_1576a
Chr1	7084537	7085773	1237	7085469	195.57	74.7496	5.2046	73.153	H3Ac_Col_1_peak_1576b
Chr1	7087844	7089444	1601	7088474	243.55	78.7878	4.44628	77.1557	H3Ac_Col_1_peak_1577a
Chr1	7087844	7089444	1601	7088854	277.68	120.206	6.05823	118.172	H3Ac_Col_1_peak_1577b
Chr1	7091159	7092115	957	7091561	285.98	148.093	7.59644	145.748	H3Ac_Col_1_peak_1578
Chr1	7095789	7096544	756	7096053	108.86	15.9119	2.44128	14.8453	H3Ac_Col_1_peak_1579
Chr1	7096609	7097044	436	7096797	54.43	2.5288	1.46756	1.69197	H3Ac_Col_1_peak_1580
Chr1	7098374	7099711	1338	7098866	304.43	165.333	8.08676	162.763	H3Ac_Col_1_peak_1581
Chr1	7101889	7102570	682	7102031	59.96	3.57257	1.61411	2.70206	H3Ac_Col_1_peak_1582a
Chr1	7101889	7102570	682	7102390	66.42	3.37542	1.53231	2.51194	H3Ac_Col_1_peak_1582b
Chr1	7103864	7107546	3683	7105128	282.29	117.55	5.78146	115.543	H3Ac_Col_1_peak_1583a
Chr1	7103864	7107546	3683	7105508	325.65	180.194	8.33461	177.411	H3Ac_Col_1_peak_1583b
Chr1	7103864	7107546	3683	7106288	183.58	59.2931	4.3948	57.8344	H3Ac_Col_1_peak_1583c
Chr1	7103864	7107546	3683	7107127	93.17	13.5221	2.38629	12.4844	H3Ac_Col_1_peak_1583d
Chr1	7112561	7113344	784	7112910	166.05	48.527	3.97747	47.1608	H3Ac_Col_1_peak_1584
Chr1	7117357	7118293	937	7117888	240.78	95.9151	5.49495	94.1224	H3Ac_Col_1_peak_1585
Chr1	7120778	7121829	1052	7121543	180.81	49.1932	3.78779	47.8217	H3Ac_Col_1_peak_1586
Chr1	7128030	7129455	1426	7128561	193.73	53.1096	3.81822	51.705	H3Ac_Col_1_peak_1587a
Chr1	7128030	7129455	1426	7129085	163.29	48.8043	4.06327	47.4355	H3Ac_Col_1_peak_1587b
Chr1	7143080	7143334	255	7143210	64.58	4.78389	1.73623	3.88431	H3Ac_Col_1_peak_1588
Chr1	7143702	7146431	2730	7144549	237.09	95.6738	5.53693	93.8832	H3Ac_Col_1_peak_1589a
[truncated: 21,839 more rows]

## Sheet: Col+INA 
Supplementary Dataset S3. H3Ac peak calling by using MACS2.
Col+INA
Chr	Start	End	Length	Abs_summit	Pileup	Log10 (p-value)	Fold_enrichment	Log10 (q-value)	Name
Chr1	3628	4225	598	3795	119.06	25.3552	3.05859	24.1926	H3Ac_Col_INA_4_peak_1
Chr1	8070	8789	720	8526	181.76	62.2885	4.65619	60.8261	H3Ac_Col_INA_4_peak_2
Chr1	12123	12976	854	12754	116.33	22.5774	2.88052	21.4411	H3Ac_Col_INA_4_peak_3
Chr1	13065	13626	562	13451	72.71	6.4193	1.87776	5.47799	H3Ac_Col_INA_4_peak_4
Chr1	23091	24097	1007	23382	233.57	100.55	5.97594	98.7796	H3Ac_Col_INA_4_peak_5
Chr1	32363	33054	692	32709	131.78	30.1162	3.26397	28.9127	H3Ac_Col_INA_4_peak_6
Chr1	45076	45348	273	45202	70.89	4.54943	1.67182	3.64667	H3Ac_Col_INA_4_peak_7
Chr1	46263	46814	552	46541	189.04	58.7252	4.22301	57.2917	H3Ac_Col_INA_4_peak_8
Chr1	48253	49275	1023	48981	200.85	73.8516	5.01915	72.299	H3Ac_Col_INA_4_peak_9
Chr1	50253	51303	1051	50966	314.45	150.528	6.85767	148.313	H3Ac_Col_INA_4_peak_10
Chr1	52425	52711	287	52590	80.89	8.91174	2.08614	7.92908	H3Ac_Col_INA_4_peak_11
Chr1	57332	59076	1745	58014	218.12	74.748	4.66208	73.1886	H3Ac_Col_INA_4_peak_12a
Chr1	57332	59076	1745	58528	234.48	101.339	5.99909	99.5619	H3Ac_Col_INA_4_peak_12b
Chr1	61895	62452	558	62211	82.7	6.22709	1.78091	5.28945	H3Ac_Col_INA_4_peak_13
Chr1	63285	63979	695	63652	205.39	60.3551	4.04694	58.9085	H3Ac_Col_INA_4_peak_14
Chr1	64479	67920	3442	64877	77.25	3.11424	1.44907	2.25091	H3Ac_Col_INA_4_peak_15a
Chr1	64479	67920	3442	65252	83.61	3.77841	1.51092	2.89533	H3Ac_Col_INA_4_peak_15b
Chr1	64479	67920	3442	65552	85.43	3.2404	1.44049	2.37115	H3Ac_Col_INA_4_peak_15c
Chr1	64479	67920	3442	66551	155.41	34.2878	3.19202	33.0498	H3Ac_Col_INA_4_peak_15d
Chr1	64479	67920	3442	67423	284.46	137.955	6.94669	135.858	H3Ac_Col_INA_4_peak_15e
Chr1	72287	73138	852	72600	216.3	75.6447	4.7618	74.0767	H3Ac_Col_INA_4_peak_16
Chr1	73193	73863	671	73600	99.97	10.0561	2.02907	9.05783	H3Ac_Col_INA_4_peak_17
Chr1	73925	74812	888	74359	199.03	59.7499	4.10491	58.308	H3Ac_Col_INA_4_peak_18
Chr1	75536	76651	1116	76039	374.44	226.434	9.51867	223.244	H3Ac_Col_INA_4_peak_19
Chr1	83211	83552	342	83373	80.89	8.91174	2.08614	7.92908	H3Ac_Col_INA_4_peak_20
Chr1	88808	89605	798	89113	189.04	64.8643	4.63501	63.3828	H3Ac_Col_INA_4_peak_21
Chr1	91372	92381	1010	91869	228.11	78.2683	4.67581	76.6801	H3Ac_Col_INA_4_peak_22
Chr1	95897	96695	799	96134	102.7	14.6209	2.39419	13.566	H3Ac_Col_INA_4_peak_23
Chr1	97388	98286	899	97672	264.47	119.591	6.35638	117.657	H3Ac_Col_INA_4_peak_24
Chr1	100004	101139	1136	100231	95.43	13.6527	2.38091	12.6094	H3Ac_Col_INA_4_peak_25a
Chr1	100004	101139	1136	100667	84.52	7.15383	1.85914	6.20033	H3Ac_Col_INA_4_peak_25b
Chr1	104938	105227	290	105126	66.34	3.92294	1.60343	3.03585	H3Ac_Col_INA_4_peak_26
Chr1	108570	110547	1978	108706	66.34	3.37542	1.53055	2.50203	H3Ac_Col_INA_4_peak_27a
Chr1	108570	110547	1978	109722	306.27	149	6.98349	146.799	H3Ac_Col_INA_4_peak_27b
Chr1	110654	110941	288	110824	61.8	2.42403	1.42727	1.58269	H3Ac_Col_INA_4_peak_28
Chr1	114182	115205	1024	114503	226.3	87.4846	5.28598	85.8218	H3Ac_Col_INA_4_peak_29
Chr1	117036	118623	1588	117730	388.98	233.431	9.45443	230.119	H3Ac_Col_INA_4_peak_30
Chr1	120162	120945	784	120385	179.95	49.8569	3.84994	48.4926	H3Ac_Col_INA_4_peak_31a
Chr1	120162	120945	784	120827	66.34	3.96161	1.60852	3.07387	H3Ac_Col_INA_4_peak_31b
Chr1	127894	128442	549	128152	92.7	8.24823	1.91225	7.2773	H3Ac_Col_INA_4_peak_32a
Chr1	127894	128442	549	128413	59.98	2.08713	1.38596	1.25836	H3Ac_Col_INA_4_peak_32b
Chr1	129851	130511	661	130327	102.7	15.6264	2.48293	14.5607	H3Ac_Col_INA_4_peak_33
Chr1	135102	136905	1804	135645	217.21	80.904	5.0713	79.2947	H3Ac_Col_INA_4_peak_34a
Chr1	135102	136905	1804	136374	207.21	74.2857	4.86815	72.7293	H3Ac_Col_INA_4_peak_34b
Chr1	138416	138795	380	138600	104.51	15.0795	2.40747	14.0195	H3Ac_Col_INA_4_peak_35
Chr1	141963	142917	955	142314	298.09	150.302	7.29498	148.089	H3Ac_Col_INA_4_peak_36
Chr1	149260	149834	575	149536	235.39	97.2349	5.69521	95.4935	H3Ac_Col_INA_4_peak_37
Chr1	154663	156062	1400	155697	260.83	115.795	6.2341	113.894	H3Ac_Col_INA_4_peak_38
Chr1	156961	158679	1719	157176	105.42	16.3319	2.50185	15.2575	H3Ac_Col_INA_4_peak_39a
Chr1	156961	158679	1719	158344	192.67	69.9007	4.93403	68.3787	H3Ac_Col_INA_4_peak_39b
Chr1	160420	160899	480	160605	69.98	3.84873	1.5914	2.96291	H3Ac_Col_INA_4_peak_40
Chr1	161258	162846	1589	161339	67.25	3.5839	1.5512	2.706	H3Ac_Col_INA_4_peak_41a
Chr1	161258	162846	1589	162472	277.19	130.31	6.66103	128.28	H3Ac_Col_INA_4_peak_41b
Chr1	163316	164135	820	163536	229.02	91.6706	5.47675	89.9736	H3Ac_Col_INA_4_peak_42
Chr1	167211	167818	608	167503	163.59	44.7986	3.78428	43.4756	H3Ac_Col_INA_4_peak_43
Chr1	171504	173037	1534	172572	342.63	177.655	7.63614	175.162	H3Ac_Col_INA_4_peak_44
Chr1	174366	174789	424	174547	85.43	10.64	2.20191	9.63336	H3Ac_Col_INA_4_peak_45
Chr1	175780	176362	583	176142	103.61	17.8339	2.66498	16.7436	H3Ac_Col_INA_4_peak_46
Chr1	177119	178015	897	177357	158.14	43.365	3.76384	42.0533	H3Ac_Col_INA_4_peak_47
Chr1	180418	182374	1957	180731	141.78	26.5217	2.85553	25.3492	H3Ac_Col_INA_4_peak_48a
Chr1	180418	182374	1957	181353	217.21	84.7109	5.32217	83.0705	H3Ac_Col_INA_4_peak_48b
Chr1	180418	182374	1957	181956	176.31	49.3427	3.8546	47.9825	H3Ac_Col_INA_4_peak_48c
Chr1	185026	186252	1227	185457	323.54	171.845	7.86805	169.415	H3Ac_Col_INA_4_peak_49
Chr1	187146	187999	854	187545	253.56	104.539	5.70741	102.734	H3Ac_Col_INA_4_peak_50
Chr1	195750	198426	2677	196203	342.63	166.425	7.01279	164.052	H3Ac_Col_INA_4_peak_51a
Chr1	195750	198426	2677	197370	120.87	18.7862	2.53903	17.6867	H3Ac_Col_INA_4_peak_51b
Chr1	195750	198426	2677	197718	129.05	24.3437	2.83389	23.1918	H3Ac_Col_INA_4_peak_51c
Chr1	195750	198426	2677	198068	141.78	29.1286	3.0378	27.9336	H3Ac_Col_INA_4_peak_51d
Chr1	198790	199297	508	199071	123.6	23.1203	2.83182	21.979	H3Ac_Col_INA_4_peak_52
Chr1	199666	201851	2186	200138	352.62	183.632	7.68747	181.069	H3Ac_Col_INA_4_peak_53a
Chr1	199666	201851	2186	200639	311.73	159.559	7.48795	157.257	H3Ac_Col_INA_4_peak_53b
Chr1	202115	204111	1997	202433	220.84	81.2877	5.04191	79.6757	H3Ac_Col_INA_4_peak_54a
Chr1	202115	204111	1997	202828	192.67	68.2306	4.81576	66.7221	H3Ac_Col_INA_4_peak_54b
Chr1	202115	204111	1997	203864	91.79	6.80837	1.78445	5.8607	H3Ac_Col_INA_4_peak_54c
Chr1	204965	205980	1016	205572	211.76	83.6792	5.42025	82.0469	H3Ac_Col_INA_4_peak_55
Chr1	207116	207589	474	207377	102.7	17.3972	2.64183	16.3115	H3Ac_Col_INA_4_peak_56
Chr1	219396	219684	289	219535	75.43	5.70126	1.76469	4.77376	H3Ac_Col_INA_4_peak_57
Chr1	220211	221027	817	220590	243.56	108.519	6.23063	106.68	H3Ac_Col_INA_4_peak_58
Chr1	222693	223019	327	222821	67.25	2.05163	1.33829	1.22413	H3Ac_Col_INA_4_peak_59a
Chr1	222693	223019	327	222848	53.62	2.02686	1.39154	1.2001	H3Ac_Col_INA_4_peak_59b
Chr1	223490	224314	825	224081	112.69	15.5843	2.36863	14.5191	H3Ac_Col_INA_4_peak_60
Chr1	225869	227199	1331	226438	173.59	48.8305	3.87967	47.4745	H3Ac_Col_INA_4_peak_61a
Chr1	225869	227199	1331	227024	91.79	12.8752	2.36398	11.8398	H3Ac_Col_INA_4_peak_61b
Chr1	228912	229858	947	229252	261.74	89.2275	4.69181	87.551	H3Ac_Col_INA_4_peak_62
Chr1	236442	237868	1427	237485	309	159.284	7.51552	156.985	H3Ac_Col_INA_4_peak_63
Chr1	239968	240668	701	240191	109.97	18.7307	2.67021	17.6315	H3Ac_Col_INA_4_peak_64
Chr1	245044	246862	1819	245345	122.69	25.2669	3.01949	24.1066	H3Ac_Col_INA_4_peak_65a
Chr1	245044	246862	1819	245903	113.6	20.6755	2.77145	19.5568	H3Ac_Col_INA_4_peak_65b
Chr1	245044	246862	1819	246431	109.97	17.6788	2.58064	16.5907	H3Ac_Col_INA_4_peak_65c
Chr1	247354	248394	1041	247583	59.98	2.78952	1.49716	1.9353	H3Ac_Col_INA_4_peak_66a
Chr1	247354	248394	1041	248174	91.79	12.3686	2.31474	11.3398	H3Ac_Col_INA_4_peak_66b
Chr1	249463	249738	276	249595	78.16	4.59244	1.61549	3.6892	H3Ac_Col_INA_4_peak_67
Chr1	258713	259271	559	259001	233.57	100.55	5.97594	98.7796	H3Ac_Col_INA_4_peak_68
Chr1	262804	263652	849	263085	220.84	89.543	5.58801	87.864	H3Ac_Col_INA_4_peak_69
Chr1	266400	266975	576	266658	158.14	36.8669	3.31532	35.6068	H3Ac_Col_INA_4_peak_70
Chr1	268304	269814	1511	268867	330.81	161.511	7.05983	159.19	H3Ac_Col_INA_4_peak_71
Chr1	270172	271738	1567	270711	152.68	39.4332	3.6019	38.1536	H3Ac_Col_INA_4_peak_72a
Chr1	270172	271738	1567	271182	321.72	153.843	6.86646	151.597	H3Ac_Col_INA_4_peak_72b
Chr1	274239	274574	336	274430	84.52	7.19673	1.86352	6.24276	H3Ac_Col_INA_4_peak_73
Chr1	278022	279203	1182	278295	144.5	31.9305	3.18848	30.7119	H3Ac_Col_INA_4_peak_74a
Chr1	278022	279203	1182	278958	119.96	21.3887	2.75674	20.2638	H3Ac_Col_INA_4_peak_74b
Chr1	284455	284965	511	284659	119.06	22.9436	2.86049	21.8036	H3Ac_Col_INA_4_peak_75
Chr1	293246	294527	1282	293639	329.9	145.679	6.24345	143.509	H3Ac_Col_INA_4_peak_76
Chr1	295178	295665	488	295394	146.32	30.2504	3.03929	29.0463	H3Ac_Col_INA_4_peak_77
Chr1	297261	298199	939	297888	205.39	66.0886	4.39136	64.5973	H3Ac_Col_INA_4_peak_78
Chr1	298630	300822	2193	299031	338.08	183.776	8.10899	181.21	H3Ac_Col_INA_4_peak_79a
Chr1	298630	300822	2193	300273	173.59	46.3334	3.71458	44.9977	H3Ac_Col_INA_4_peak_79b
Chr1	301427	302192	766	301624	102.7	16.153	2.52981	15.0801	H3Ac_Col_INA_4_peak_80a
Chr1	301427	302192	766	302040	76.34	6.76669	1.87503	5.81943	H3Ac_Col_INA_4_peak_80b
Chr1	303508	304129	622	303812	170.86	39.0959	3.30498	37.8178	H3Ac_Col_INA_4_peak_81
Chr1	305648	306376	729	306101	251.74	107.994	5.97787	106.16	H3Ac_Col_INA_4_peak_82
Chr1	311926	312600	675	312258	102.7	17.3972	2.64183	16.3115	H3Ac_Col_INA_4_peak_83
Chr1	315152	316724	1573	315601	199.03	62.2101	4.25601	60.749	H3Ac_Col_INA_4_peak_84a
Chr1	315152	316724	1573	316378	189.04	61.7011	4.41943	60.2433	H3Ac_Col_INA_4_peak_84b
Chr1	322064	322976	913	322664	253.56	114.338	6.32986	112.448	H3Ac_Col_INA_4_peak_85
Chr1	323090	323687	598	323376	104.51	17.4766	2.61698	16.3903	H3Ac_Col_INA_4_peak_86
Chr1	325359	326407	1049	325624	277.19	131.426	6.73172	129.387	H3Ac_Col_INA_4_peak_87
Chr1	336599	337740	1142	337355	243.56	100.988	5.73541	99.2147	H3Ac_Col_INA_4_peak_88
Chr1	338228	338911	684	338465	131.78	19.4839	2.47575	18.378	H3Ac_Col_INA_4_peak_89
Chr1	343479	344421	943	343987	292.64	142.313	6.9878	140.174	H3Ac_Col_INA_4_peak_90
Chr1	345759	347087	1329	346307	298.09	147.468	7.11756	145.281	H3Ac_Col_INA_4_peak_91
Chr1	347841	348504	664	348140	200.85	70.2648	4.77413	68.7405	H3Ac_Col_INA_4_peak_92
Chr1	353719	354963	1245	354474	313.54	151.317	6.93195	149.094	H3Ac_Col_INA_4_peak_93
Chr1	355706	356208	503	355880	70.89	2.52713	1.40957	1.68297	H3Ac_Col_INA_4_peak_94
Chr1	362278	363248	971	362877	362.62	205.515	8.6531	202.657	H3Ac_Col_INA_4_peak_95
Chr1	365874	366317	444	366148	76.34	7.62213	1.97037	6.66027	H3Ac_Col_INA_4_peak_96
Chr1	373440	374261	822	373703	177.22	53.1845	4.09044	51.7949	H3Ac_Col_INA_4_peak_97
Chr1	389015	390617	1603	389444	182.67	58.9974	4.39789	57.5615	H3Ac_Col_INA_4_peak_98a
Chr1	389015	390617	1603	390185	259.92	116.268	6.29423	114.362	H3Ac_Col_INA_4_peak_98b
Chr1	392856	393975	1120	393195	166.31	47.8472	3.93569	46.5001	H3Ac_Col_INA_4_peak_99a
Chr1	392856	393975	1120	393480	200.85	70.3953	4.78288	68.87	H3Ac_Col_INA_4_peak_99b
Chr1	395547	396806	1260	395911	309	149.959	6.95036	147.75	H3Ac_Col_INA_4_peak_100
Chr1	401419	401954	536	401748	166.31	51.2923	4.18287	49.9169	H3Ac_Col_INA_4_peak_101
Chr1	403694	405087	1394	404224	306.27	142.134	6.58453	139.997	H3Ac_Col_INA_4_peak_102a
Chr1	403694	405087	1394	404723	196.31	63.24	4.38458	61.7708	H3Ac_Col_INA_4_peak_102b
Chr1	408635	409542	908	408953	312.64	130.057	5.80806	128.029	H3Ac_Col_INA_4_peak_103
Chr1	410637	411402	766	410937	272.65	95.0932	4.80083	93.3688	H3Ac_Col_INA_4_peak_104
Chr1	411643	413237	1595	412057	438.05	267.934	9.71455	263.815	H3Ac_Col_INA_4_peak_105a
Chr1	411643	413237	1595	413077	72.71	3.83797	1.56821	2.95251	H3Ac_Col_INA_4_peak_105b
Chr1	414269	414535	267	414424	76.34	5.68853	1.75433	4.76111	H3Ac_Col_INA_4_peak_106
Chr1	424904	425207	304	425041	83.61	9.93359	2.1556	8.93651	H3Ac_Col_INA_4_peak_107
Chr1	430005	430708	704	430395	198.12	74.1681	5.07295	72.6128	H3Ac_Col_INA_4_peak_108
Chr1	435810	436927	1118	436408	169.95	40.6615	3.419	39.3712	H3Ac_Col_INA_4_peak_109
Chr1	442186	443019	834	442653	186.31	49.0297	3.67272	47.6723	H3Ac_Col_INA_4_peak_110
Chr1	444979	446358	1380	445993	340.81	182.288	7.97252	179.742	H3Ac_Col_INA_4_peak_111
Chr1	446631	447361	731	446906	164.5	46.9746	3.9167	45.6341	H3Ac_Col_INA_4_peak_112
Chr1	449810	450492	683	450155	190.85	59.5674	4.2767	58.1276	H3Ac_Col_INA_4_peak_113
Chr1	452194	452770	577	452543	150.86	37.2295	3.48141	35.9668	H3Ac_Col_INA_4_peak_114
Chr1	453307	453716	410	453547	65.44	3.10723	1.5008	2.24406	H3Ac_Col_INA_4_peak_115
Chr1	455657	456617	961	455903	197.21	65.3046	4.49609	63.8191	H3Ac_Col_INA_4_peak_116
Chr1	458526	459310	785	458791	126.33	20.7998	2.6129	19.6803	H3Ac_Col_INA_4_peak_117
Chr1	462689	463694	1006	463342	284.46	130.549	6.48777	128.517	H3Ac_Col_INA_4_peak_118
Chr1	469757	471548	1792	469925	102.7	17.3972	2.64183	16.3115	H3Ac_Col_INA_4_peak_119a
Chr1	469757	471548	1792	470313	58.16	2.95554	1.5073	2.096	H3Ac_Col_INA_4_peak_119b
Chr1	469757	471548	1792	471277	187.22	53.3641	3.9212	51.9728	H3Ac_Col_INA_4_peak_119c
Chr1	472199	473179	981	472375	83.61	9.93359	2.1556	8.93651	H3Ac_Col_INA_4_peak_120a
Chr1	472199	473179	981	472925	157.23	46.7018	4.03104	45.3632	H3Ac_Col_INA_4_peak_120b
Chr1	474387	476273	1887	474743	253.56	92.2001	4.99141	90.4989	H3Ac_Col_INA_4_peak_121a
Chr1	474387	476273	1887	475706	82.7	8.12819	1.97973	7.15887	H3Ac_Col_INA_4_peak_121b
Chr1	474387	476273	1887	476121	74.52	4.27326	1.60688	3.37834	H3Ac_Col_INA_4_peak_121c
Chr1	477106	477563	458	477334	93.61	13.6577	2.41029	12.6132	H3Ac_Col_INA_4_peak_122
Chr1	477672	478865	1194	477806	61.8	3.38543	1.57	2.51167	H3Ac_Col_INA_4_peak_123a
Chr1	477672	478865	1194	478623	145.41	39.4845	3.73004	38.2039	H3Ac_Col_INA_4_peak_123b
Chr1	480185	480449	265	480312	62.71	3.81995	1.62307	2.93493	H3Ac_Col_INA_4_peak_124
Chr1	480816	481640	825	481134	149.05	26.9461	2.77865	25.7697	H3Ac_Col_INA_4_peak_125
Chr1	482343	482930	588	482751	76.34	7.62213	1.97037	6.66027	H3Ac_Col_INA_4_peak_126
Chr1	484575	485530	956	484723	70.89	5.85171	1.83145	4.92061	H3Ac_Col_INA_4_peak_127a
Chr1	484575	485530	956	485093	66.34	4.78696	1.71569	3.87904	H3Ac_Col_INA_4_peak_127b
Chr1	485829	486161	333	486006	85.43	10.64	2.20191	9.63336	H3Ac_Col_INA_4_peak_128
Chr1	486657	487932	1276	487190	315.36	170.751	8.05976	168.334	H3Ac_Col_INA_4_peak_129
Chr1	488618	490602	1985	488803	75.43	7.31312	1.94722	6.35657	H3Ac_Col_INA_4_peak_130a
Chr1	488618	490602	1985	489223	140.87	36.6007	3.61428	35.3426	H3Ac_Col_INA_4_peak_130b
Chr1	488618	490602	1985	490304	209.03	82.193	5.35079	80.5723	H3Ac_Col_INA_4_peak_130c
Chr1	490792	492024	1233	491261	273.56	133.465	6.99469	131.407	H3Ac_Col_INA_4_peak_131
Chr1	492868	494433	1566	493207	185.4	56.7574	4.17919	55.3393	H3Ac_Col_INA_4_peak_132a
Chr1	492868	494433	1566	493794	222.66	82.7164	5.08322	81.0919	H3Ac_Col_INA_4_peak_132b
Chr1	496900	498593	1694	497370	133.6	27.9235	3.05902	26.7386	H3Ac_Col_INA_4_peak_133a
Chr1	496900	498593	1694	498245	226.3	86.8898	5.2479	85.2322	H3Ac_Col_INA_4_peak_133b
Chr1	513188	513624	437	513404	111.79	16.4599	2.45185	15.3843	H3Ac_Col_INA_4_peak_134
Chr1	513930	515453	1524	515066	301.73	130.209	6.05459	128.18	H3Ac_Col_INA_4_peak_135
Chr1	518205	518967	763	518522	208.12	72.7384	4.74347	71.1941	H3Ac_Col_INA_4_peak_136
Chr1	519056	519633	578	519256	80.89	8.69242	2.0626	7.71312	H3Ac_Col_INA_4_peak_137
Chr1	537781	538978	1198	538110	323.54	169.565	7.72717	167.16	H3Ac_Col_INA_4_peak_138
Chr1	551152	551623	472	551401	116.33	23.8715	2.98913	22.7231	H3Ac_Col_INA_4_peak_139
Chr1	555475	556031	557	555775	173.59	48.8305	3.87967	47.4745	H3Ac_Col_INA_4_peak_140
Chr1	557683	558000	318	557831	71.8	4.17824	1.61771	3.28495	H3Ac_Col_INA_4_peak_141
Chr1	566325	566687	363	566519	79.07	4.82157	1.63403	3.91284	H3Ac_Col_INA_4_peak_142
Chr1	566939	567447	509	567078	67.25	3.85937	1.58728	2.97329	H3Ac_Col_INA_4_peak_143a
Chr1	566939	567447	509	567285	66.34	4.78696	1.71569	3.87904	H3Ac_Col_INA_4_peak_143b
Chr1	568796	570042	1247	569030	99.06	16.112	2.54921	15.0394	H3Ac_Col_INA_4_peak_144a
Chr1	568796	570042	1247	569572	242.66	105.994	6.0914	104.177	H3Ac_Col_INA_4_peak_144b
Chr1	572203	573301	1099	572488	119.96	23.1182	2.89639	21.9771	H3Ac_Col_INA_4_peak_145a
Chr1	572203	573301	1099	573092	73.61	3.78212	1.55447	2.89885	H3Ac_Col_INA_4_peak_145b
Chr1	573361	575011	1651	574580	406.24	242.446	9.34689	238.948	H3Ac_Col_INA_4_peak_146
Chr1	575789	576188	400	576002	80.89	7.53907	1.9391	6.57942	H3Ac_Col_INA_4_peak_147
Chr1	580519	581449	931	580864	231.75	82.0815	4.85341	80.4631	H3Ac_Col_INA_4_peak_148
Chr1	591949	593183	1235	592592	374.44	201.516	8.04516	198.719	H3Ac_Col_INA_4_peak_149
Chr1	601428	602200	773	601927	242.66	107.095	6.16548	105.268	H3Ac_Col_INA_4_peak_150
Chr1	602462	603224	763	602741	182.67	61.7524	4.59184	60.2942	H3Ac_Col_INA_4_peak_151
Chr1	608226	609574	1349	609258	338.99	192.217	8.66175	189.546	H3Ac_Col_INA_4_peak_152
Chr1	621433	622497	1065	621874	317.18	131.787	5.78508	129.744	H3Ac_Col_INA_4_peak_153
Chr1	623932	624275	344	624097	72.71	4.7138	1.67513	3.80826	H3Ac_Col_INA_4_peak_154
Chr1	626654	627732	1079	626990	268.1	113.376	5.86383	111.497	H3Ac_Col_INA_4_peak_155
Chr1	627947	628506	560	628307	67.25	2.84769	1.45219	1.99212	H3Ac_Col_INA_4_peak_156
Chr1	630444	631615	1172	630767	159.04	35.3653	3.20088	34.1182	H3Ac_Col_INA_4_peak_157
Chr1	635292	636332	1041	635696	123.6	26.2145	3.07852	25.0451	H3Ac_Col_INA_4_peak_158a
Chr1	635292	636332	1041	636120	96.34	8.59225	1.90854	7.61419	H3Ac_Col_INA_4_peak_158b
Chr1	638074	638737	664	638407	269.92	123.053	6.44711	121.088	H3Ac_Col_INA_4_peak_159
Chr1	641427	642112	686	641701	249.02	109.291	6.09799	107.446	H3Ac_Col_INA_4_peak_160
Chr1	643241	644641	1401	643442	79.07	8.58143	2.03983	7.6035	H3Ac_Col_INA_4_peak_161a
Chr1	643241	644641	1401	644303	238.11	86.9149	4.9815	85.257	H3Ac_Col_INA_4_peak_161b
Chr1	650864	651938	1075	651578	258.11	114.736	6.20405	112.844	H3Ac_Col_INA_4_peak_162
Chr1	652806	653375	570	653102	102.7	17.3972	2.64183	16.3115	H3Ac_Col_INA_4_peak_163
Chr1	653890	654387	498	654156	106.33	19.1686	2.73444	18.0649	H3Ac_Col_INA_4_peak_164
Chr1	655663	655943	281	655808	61.8	3.59404	1.59992	2.71465	H3Ac_Col_INA_4_peak_165
Chr1	656852	657132	281	656968	68.16	3.3012	1.50706	2.43072	H3Ac_Col_INA_4_peak_166
Chr1	657187	658317	1131	657940	339.9	193.166	8.6849	190.483	H3Ac_Col_INA_4_peak_167
Chr1	658768	659895	1128	659162	214.48	80.6326	5.13053	79.0256	H3Ac_Col_INA_4_peak_168a
Chr1	658768	659895	1128	659552	209.03	79.3699	5.15637	77.7724	H3Ac_Col_INA_4_peak_168b
Chr1	660071	662333	2263	660816	176.31	57.7562	4.43279	56.3301	H3Ac_Col_INA_4_peak_169a
Chr1	660071	662333	2263	661577	253.56	116.643	6.48377	114.735	H3Ac_Col_INA_4_peak_169b
Chr1	660071	662333	2263	662015	200.85	71.1402	4.83311	69.609	H3Ac_Col_INA_4_peak_169c
Chr1	662822	664205	1384	663205	169.95	42.8767	3.56146	41.5686	H3Ac_Col_INA_4_peak_170a
Chr1	662822	664205	1384	663823	114.51	18.3722	2.56693	17.2771	H3Ac_Col_INA_4_peak_170b
Chr1	668954	669961	1008	669606	254.47	100.413	5.43554	98.6452	H3Ac_Col_INA_4_peak_171
Chr1	686645	687379	735	687017	189.04	63.5095	4.5418	62.0385	H3Ac_Col_INA_4_peak_172
Chr1	691733	692619	887	692337	240.84	106.109	6.16117	104.291	H3Ac_Col_INA_4_peak_173
Chr1	701400	702462	1063	701730	191.76	64.9776	4.6155	63.4955	H3Ac_Col_INA_4_peak_174
Chr1	705546	706652	1107	705664	63.62	2.8258	1.47435	1.97093	H3Ac_Col_INA_4_peak_175a
Chr1	705546	706652	1107	706333	269.92	113.921	5.88958	112.035	H3Ac_Col_INA_4_peak_175b
Chr1	707724	708099	376	707925	79.07	7.33683	1.90637	6.37968	H3Ac_Col_INA_4_peak_176
Chr1	726135	727374	1240	726875	258.11	107.542	5.75791	105.712	H3Ac_Col_INA_4_peak_177
Chr1	736678	738161	1484	737264	125.42	24.0541	2.87313	22.9043	H3Ac_Col_INA_4_peak_178a
Chr1	736678	738161	1484	737800	266.29	86.2323	4.45476	84.5795	H3Ac_Col_INA_4_peak_178b
Chr1	739734	740277	544	739978	104.51	15.4116	2.43615	14.3479	H3Ac_Col_INA_4_peak_179
Chr1	745696	746718	1023	746322	187.22	56.2016	4.10132	54.788	H3Ac_Col_INA_4_peak_180
Chr1	749348	749770	423	749522	101.79	12.6515	2.23453	11.619	H3Ac_Col_INA_4_peak_181
Chr1	753639	754222	584	753942	153.59	36.2899	3.36068	35.0344	H3Ac_Col_INA_4_peak_182
Chr1	755342	756983	1642	756032	305.36	133.384	6.1273	131.327	H3Ac_Col_INA_4_peak_183a
Chr1	755342	756983	1642	756606	173.59	46.3334	3.71458	44.9977	H3Ac_Col_INA_4_peak_183b
Chr1	761256	762273	1018	761618	248.11	89.9468	4.95463	88.2632	H3Ac_Col_INA_4_peak_184
Chr1	773516	773874	359	773683	93.61	7.34516	1.8194	6.38793	H3Ac_Col_INA_4_peak_185
Chr1	775516	776294	779	775776	119.96	17.7046	2.46867	16.6162	H3Ac_Col_INA_4_peak_186
Chr1	780455	781042	588	780848	104.51	18.2748	2.68813	17.1801	H3Ac_Col_INA_4_peak_187
Chr1	782880	783774	895	783148	266.29	111.59	5.81055	109.726	H3Ac_Col_INA_4_peak_188
Chr1	787159	788334	1176	787475	147.23	39.7872	3.70963	38.5037	H3Ac_Col_INA_4_peak_189a
Chr1	787159	788334	1176	788036	260.83	111.261	5.95074	109.399	H3Ac_Col_INA_4_peak_189b
Chr1	790101	791350	1250	790963	338.99	180.078	7.90677	177.557	H3Ac_Col_INA_4_peak_190
Chr1	794729	795523	795	795221	240.84	100.036	5.75805	98.2703	H3Ac_Col_INA_4_peak_191
Chr1	797842	798548	707	798224	227.21	90.9534	5.48451	89.2624	H3Ac_Col_INA_4_peak_192
Chr1	802958	803879	922	803308	304.46	147.294	6.94218	145.11	H3Ac_Col_INA_4_peak_193
Chr1	807282	808752	1471	807479	138.14	27.6649	2.96045	26.4828	H3Ac_Col_INA_4_peak_194a
Chr1	807282	808752	1471	808148	73.61	5.64494	1.7767	4.71791	H3Ac_Col_INA_4_peak_194b
Chr1	807282	808752	1471	808600	72.71	5.03834	1.71409	4.1261	H3Ac_Col_INA_4_peak_194c
Chr1	812584	813088	505	812890	110.88	19.1897	2.69375	18.086	H3Ac_Col_INA_4_peak_195
Chr1	818821	819510	690	819181	229.02	94.9627	5.69413	93.24	H3Ac_Col_INA_4_peak_196
Chr1	819747	820323	577	819971	109.97	13.3091	2.21935	12.2687	H3Ac_Col_INA_4_peak_197
Chr1	823371	825141	1771	824046	316.27	157.616	7.2107	155.333	H3Ac_Col_INA_4_peak_198a
Chr1	823371	825141	1771	824801	209.94	73.572	4.79405	72.021	H3Ac_Col_INA_4_peak_198b
Chr1	826112	826963	852	826256	74.52	4.27326	1.60688	3.37834	H3Ac_Col_INA_4_peak_199a
Chr1	826112	826963	852	826319	74.52	3.99356	1.57341	3.10507	H3Ac_Col_INA_4_peak_199b
Chr1	826112	826963	852	826700	157.23	36.6488	3.31726	35.3905	H3Ac_Col_INA_4_peak_199c
Chr1	829844	830248	405	830080	84.52	7.61735	1.90639	6.6567	H3Ac_Col_INA_4_peak_200
Chr1	830533	832341	1809	830977	401.7	222.188	8.38958	219.071	H3Ac_Col_INA_4_peak_201
Chr1	835812	836549	738	836054	222.66	75.8295	4.65962	74.2601	H3Ac_Col_INA_4_peak_202
Chr1	842989	844266	1278	843911	378.07	207.316	8.24067	204.433	H3Ac_Col_INA_4_peak_203
Chr1	846062	848763	2702	846277	116.33	22.3591	2.86239	21.2252	H3Ac_Col_INA_4_peak_204a
Chr1	846062	848763	2702	847125	393.52	238.374	9.5646	234.969	H3Ac_Col_INA_4_peak_204b
Chr1	846062	848763	2702	848059	249.02	113.364	6.36803	111.485	H3Ac_Col_INA_4_peak_204c
Chr1	852324	853932	1609	853454	360.8	210.671	9.04507	207.738	H3Ac_Col_INA_4_peak_205
Chr1	863583	864146	564	863892	147.23	40.6588	3.77635	39.3689	H3Ac_Col_INA_4_peak_206
Chr1	867264	867688	425	867533	73.61	6.71165	1.90091	5.76517	H3Ac_Col_INA_4_peak_207
Chr1	870262	871284	1023	870939	223.57	83.4336	5.10388	81.8035	H3Ac_Col_INA_4_peak_208
Chr1	873503	874651	1149	873845	116.33	21.5278	2.79381	20.4011	H3Ac_Col_INA_4_peak_209a
Chr1	873503	874651	1149	874596	61.8	2.64106	1.46038	1.79239	H3Ac_Col_INA_4_peak_209b
Chr1	874706	876051	1346	874870	66.34	3.73317	1.57837	2.85116	H3Ac_Col_INA_4_peak_210a
Chr1	874706	876051	1346	875723	262.65	118.95	6.37587	117.022	H3Ac_Col_INA_4_peak_210b
Chr1	877130	877627	498	877376	208.12	66.5358	4.35668	65.0406	H3Ac_Col_INA_4_peak_211
Chr1	879207	880205	999	879756	186.31	63.062	4.58405	61.5938	H3Ac_Col_INA_4_peak_212
Chr1	882802	883582	781	883287	237.2	93.6737	5.4137	91.9608	H3Ac_Col_INA_4_peak_213
Chr1	883684	884419	736	883976	209.94	65.6981	4.30486	64.2099	H3Ac_Col_INA_4_peak_214
Chr1	889522	890004	483	889775	107.24	19.6215	2.7576	18.5136	H3Ac_Col_INA_4_peak_215
Chr1	891455	892494	1040	892173	234.48	84.0989	4.90576	82.4638	H3Ac_Col_INA_4_peak_216
Chr1	892956	893283	328	893105	69.98	4.31358	1.65068	3.41619	H3Ac_Col_INA_4_peak_217
Chr1	895783	897522	1740	896105	70.89	4.21915	1.63064	3.32545	H3Ac_Col_INA_4_peak_218a
Chr1	895783	897522	1740	896492	96.34	8.59225	1.90854	7.61419	H3Ac_Col_INA_4_peak_218b
Chr1	895783	897522	1740	897279	152.68	36.8173	3.41516	35.558	H3Ac_Col_INA_4_peak_218c
Chr1	898827	899523	697	899130	244.47	100.887	5.70153	99.1142	H3Ac_Col_INA_4_peak_219
Chr1	900829	902799	1971	901454	266.29	123.086	6.51915	121.12	H3Ac_Col_INA_4_peak_220
Chr1	907811	908497	687	908139	126.33	26.0393	3.01151	24.8711	H3Ac_Col_INA_4_peak_221
Chr1	910627	911328	702	910984	227.21	95.8562	5.81386	94.1256	H3Ac_Col_INA_4_peak_222
Chr1	917377	917972	596	917730	187.22	59.1543	4.29446	57.7172	H3Ac_Col_INA_4_peak_223
Chr1	918195	918944	750	918470	273.56	110.668	5.60318	108.811	H3Ac_Col_INA_4_peak_224
Chr1	923493	923841	349	923683	83.61	9.04666	2.0637	8.0625	H3Ac_Col_INA_4_peak_225
Chr1	930784	931873	1090	931305	446.23	290.151	10.7086	285.022	H3Ac_Col_INA_4_peak_226
Chr1	932359	932877	519	932601	99.06	16.112	2.54921	15.0394	H3Ac_Col_INA_4_peak_227
Chr1	933531	935254	1724	933880	305.36	159.747	7.68205	157.444	H3Ac_Col_INA_4_peak_228
Chr1	935348	935712	365	935573	68.16	2.81757	1.44219	1.96279	H3Ac_Col_INA_4_peak_229
Chr1	937004	938936	1933	937430	205.39	64.2821	4.28079	62.8052	H3Ac_Col_INA_4_peak_230a
Chr1	937004	938936	1933	938138	190.85	55.245	4.0006	53.8383	H3Ac_Col_INA_4_peak_230b
Chr1	942882	943379	498	943165	142.69	36.8232	3.58896	35.5639	H3Ac_Col_INA_4_peak_231
Chr1	944652	945077	426	944873	148.14	38.5155	3.59317	37.242	H3Ac_Col_INA_4_peak_232
Chr1	957146	957977	832	957465	151.77	43.0421	3.89212	41.732	H3Ac_Col_INA_4_peak_233
Chr1	961998	962866	869	962301	185.4	56.195	4.14222	54.7815	H3Ac_Col_INA_4_peak_234
Chr1	966260	966785	526	966527	149.96	31.2512	3.08073	30.0377	H3Ac_Col_INA_4_peak_235
Chr1	976095	976635	541	976394	198.12	74.1681	5.07295	72.6128	H3Ac_Col_INA_4_peak_236
Chr1	977144	977838	695	977483	182.67	62.9689	4.67934	61.5014	H3Ac_Col_INA_4_peak_237
Chr1	979246	979503	258	979472	69.98	3.47586	1.54303	2.60039	H3Ac_Col_INA_4_peak_238
Chr1	981063	982007	945	981688	302.64	114.56	5.23514	112.669	H3Ac_Col_INA_4_peak_239
Chr1	982502	983453	952	982848	239.93	84.144	4.81859	82.5081	H3Ac_Col_INA_4_peak_240
Chr1	991094	992082	989	991435	358.99	200.008	8.46268	197.231	H3Ac_Col_INA_4_peak_241
Chr1	992200	992650	451	992373	66.34	3.55656	1.55486	2.67934	H3Ac_Col_INA_4_peak_242
Chr1	993371	993977	607	993599	153.59	42.8045	3.82928	41.4975	H3Ac_Col_INA_4_peak_243
Chr1	995976	996813	838	996306	273.56	99.2461	4.99193	97.4874	H3Ac_Col_INA_4_peak_244
Chr1	1004808	1005663	856	1005198	267.19	128.357	6.83262	126.345	H3Ac_Col_INA_4_peak_245
Chr1	1008402	1010075	1674	1008756	249.02	111.607	6.25044	109.743	H3Ac_Col_INA_4_peak_246a
Chr1	1008402	1010075	1674	1009871	69.07	5.57661	1.78515	4.65062	H3Ac_Col_INA_4_peak_246b
Chr1	1010148	1010938	791	1010663	95.43	14.4582	2.4566	13.4046	H3Ac_Col_INA_4_peak_247
Chr1	1012535	1013399	865	1012768	83.61	9.93359	2.1556	8.93651	H3Ac_Col_INA_4_peak_248a
Chr1	1012535	1013399	865	1013154	110.88	21.0038	2.85021	19.8819	H3Ac_Col_INA_4_peak_248b
Chr1	1013675	1014606	932	1013901	153.59	44.2509	3.93843	42.9313	H3Ac_Col_INA_4_peak_249
Chr1	1018038	1019101	1064	1018393	363.53	200.434	8.31727	197.652	H3Ac_Col_INA_4_peak_250
Chr1	1026980	1029008	2029	1028029	225.39	94.3068	5.76756	92.5888	H3Ac_Col_INA_4_peak_251a
Chr1	1026980	1029008	2029	1028723	290.82	148.244	7.43461	146.049	H3Ac_Col_INA_4_peak_251b
Chr1	1035481	1036246	766	1035976	209.03	75.2821	4.88413	73.7179	H3Ac_Col_INA_4_peak_252
Chr1	1040413	1040784	372	1040581	111.79	18.795	2.64498	17.6955	H3Ac_Col_INA_4_peak_253
Chr1	1043313	1043831	519	1043605	92.7	10.1294	2.08872	9.13022	H3Ac_Col_INA_4_peak_254
Chr1	1048931	1049326	396	1049140	96.34	9.01764	1.94671	8.0338	H3Ac_Col_INA_4_peak_255
Chr1	1050532	1052054	1523	1050959	265.38	117.185	6.17593	115.272	H3Ac_Col_INA_4_peak_256a
Chr1	1050532	1052054	1523	1051511	219.94	81.2575	5.06481	79.6459	H3Ac_Col_INA_4_peak_256b
Chr1	1059461	1060267	807	1059636	89.06	9.55605	2.04653	8.56523	H3Ac_Col_INA_4_peak_257a
Chr1	1059461	1060267	807	1059974	126.33	19.8961	2.54653	18.7861	H3Ac_Col_INA_4_peak_257b
Chr1	1069694	1070979	1286	1070367	119.06	11.6592	2.00093	10.6402	H3Ac_Col_INA_4_peak_258a
Chr1	1069694	1070979	1286	1070746	113.6	15.9717	2.38756	14.9022	H3Ac_Col_INA_4_peak_258b
Chr1	1073276	1074125	850	1073602	286.28	120.648	5.86285	118.705	H3Ac_Col_INA_4_peak_259
Chr1	1079644	1080653	1010	1080365	261.74	114.292	6.11026	112.402	H3Ac_Col_INA_4_peak_260
Chr1	1086192	1086640	449	1086347	89.06	12.1112	2.29452	11.0848	H3Ac_Col_INA_4_peak_261
Chr1	1095911	1096217	307	1096051	76.34	7.49104	1.95577	6.53204	H3Ac_Col_INA_4_peak_262
Chr1	1097039	1097811	773	1097327	209.03	68.7163	4.46871	67.2035	H3Ac_Col_INA_4_peak_263
Chr1	1108042	1108730	689	1108443	208.12	71.2277	4.64712	69.6959	H3Ac_Col_INA_4_peak_264
Chr1	1109397	1110270	874	1109735	316.27	160.423	7.37839	158.112	H3Ac_Col_INA_4_peak_265
Chr1	1114336	1115363	1028	1114668	226.3	84.77	5.11387	83.1291	H3Ac_Col_INA_4_peak_266
Chr1	1125377	1126310	934	1125717	358.99	166.977	6.66639	164.6	H3Ac_Col_INA_4_peak_267
Chr1	1128403	1129461	1059	1129041	187.22	45.0466	3.42214	43.7215	H3Ac_Col_INA_4_peak_268
Chr1	1140379	1141475	1097	1141091	385.34	195.443	7.42964	192.729	H3Ac_Col_INA_4_peak_269
Chr1	1142172	1143079	908	1142798	245.38	83.2721	4.64872	81.6431	H3Ac_Col_INA_4_peak_270
Chr1	1145914	1146566	653	1146249	274.46	134.322	7.01785	132.257	H3Ac_Col_INA_4_peak_271
Chr1	1147718	1148412	695	1148134	286.28	144.727	7.31884	142.566	H3Ac_Col_INA_4_peak_272
Chr1	1153702	1154669	968	1154423	176.31	56.1792	4.32029	54.7659	H3Ac_Col_INA_4_peak_273
Chr1	1156478	1157780	1303	1156908	159.04	45.6048	3.90447	44.275	H3Ac_Col_INA_4_peak_274a
Chr1	1156478	1157780	1303	1157498	119.96	16.4339	2.37186	15.3585	H3Ac_Col_INA_4_peak_274b
Chr1	1163770	1164845	1076	1164526	295.37	139.686	6.73563	137.571	H3Ac_Col_INA_4_peak_275
Chr1	1165192	1166067	876	1165468	92.7	9.57843	2.03696	8.58709	H3Ac_Col_INA_4_peak_276
Chr1	1166678	1167210	533	1166987	264.47	119.029	6.32066	117.099	H3Ac_Col_INA_4_peak_277
Chr1	1168081	1168747	667	1168492	124.51	27.4594	3.16143	26.2786	H3Ac_Col_INA_4_peak_278
Chr1	1176565	1176937	373	1176721	99.06	16.112	2.54921	15.0394	H3Ac_Col_INA_4_peak_279
Chr1	1183096	1183779	684	1183504	256.29	117.306	6.43221	115.392	H3Ac_Col_INA_4_peak_280
Chr1	1187187	1188447	1261	1187952	200.85	68.1355	4.63278	66.6274	H3Ac_Col_INA_4_peak_281
Chr1	1189705	1190231	527	1189956	89.97	11.1096	2.21887	10.097	H3Ac_Col_INA_4_peak_282
Chr1	1190483	1192168	1686	1191103	197.21	60.9344	4.21733	59.4826	H3Ac_Col_INA_4_peak_283a
Chr1	1190483	1192168	1686	1191759	185.4	60.5717	4.43577	59.1238	H3Ac_Col_INA_4_peak_283b
Chr1	1198037	1199137	1101	1198459	219.03	82.3927	5.1169	80.7701	H3Ac_Col_INA_4_peak_284
Chr1	1202182	1203357	1176	1202447	193.58	70.6064	4.95718	69.0788	H3Ac_Col_INA_4_peak_285a
Chr1	1202182	1203357	1176	1202786	173.59	55.0822	4.31352	53.6768	H3Ac_Col_INA_4_peak_285b
Chr1	1215986	1216858	873	1216328	319.91	133.331	5.83465	131.275	H3Ac_Col_INA_4_peak_286
Chr1	1222166	1222546	381	1222312	80.89	8.91174	2.08614	7.92908	H3Ac_Col_INA_4_peak_287
Chr1	1226485	1227227	743	1226812	240.84	95.9151	5.49632	94.1839	H3Ac_Col_INA_4_peak_288
Chr1	1231659	1232309	651	1232062	158.14	39.0087	3.45946	37.732	H3Ac_Col_INA_4_peak_289
Chr1	1235360	1236170	811	1235814	171.77	47.6371	3.83928	46.2913	H3Ac_Col_INA_4_peak_290
Chr1	1237560	1239045	1486	1237943	79.98	6.52943	1.84037	5.58652	H3Ac_Col_INA_4_peak_291a
Chr1	1237560	1239045	1486	1238692	163.59	49.4614	4.11903	48.1005	H3Ac_Col_INA_4_peak_291b
Chr1	1240377	1241522	1146	1240683	219.94	72.2442	4.50999	70.7038	H3Ac_Col_INA_4_peak_292
Chr1	1242496	1243282	787	1242939	295.37	121.212	5.69938	119.264	H3Ac_Col_INA_4_peak_293
Chr1	1247865	1248722	858	1248425	99.97	16.112	2.57237	15.0394	H3Ac_Col_INA_4_peak_294
Chr1	1251239	1251681	443	1251486	118.15	24.857	3.03544	23.6996	H3Ac_Col_INA_4_peak_295
Chr1	1260925	1261534	610	1261302	206.3	77.6797	5.12188	76.0965	H3Ac_Col_INA_4_peak_296
Chr1	1261786	1262181	396	1261977	79.98	7.79812	1.97801	6.83396	H3Ac_Col_INA_4_peak_297
Chr1	1285873	1286559	687	1286292	109.97	20.5314	2.82638	19.4154	H3Ac_Col_INA_4_peak_298
Chr1	1290566	1293026	2461	1290915	315.36	153.71	7.01188	151.466	H3Ac_Col_INA_4_peak_299a
Chr1	1290566	1293026	2461	1291530	163.59	36.1373	3.20772	34.8834	H3Ac_Col_INA_4_peak_299b
Chr1	1290566	1293026	2461	1292242	213.57	68.2849	4.37905	66.776	H3Ac_Col_INA_4_peak_299c
Chr1	1304792	1305652	861	1305301	138.14	35.4684	3.54482	34.22	H3Ac_Col_INA_4_peak_300
Chr1	1307441	1307891	451	1307725	88.16	10.7538	2.17453	9.74593	H3Ac_Col_INA_4_peak_301
Chr1	1308264	1308819	556	1308459	73.61	6.71165	1.90091	5.76517	H3Ac_Col_INA_4_peak_302
Chr1	1309013	1309757	745	1309290	108.15	20.0783	2.78075	18.9659	H3Ac_Col_INA_4_peak_303
Chr1	1310510	1310767	258	1310635	65.44	4.53586	1.69253	3.63356	H3Ac_Col_INA_4_peak_304
Chr1	1313487	1315096	1610	1313831	240.84	97.9458	5.62415	96.1978	H3Ac_Col_INA_4_peak_305a
Chr1	1313487	1315096	1610	1314500	119.96	25.3552	3.08174	24.1926	H3Ac_Col_INA_4_peak_305b
Chr1	1332557	1333621	1065	1333276	293.55	146.69	7.23142	144.511	H3Ac_Col_INA_4_peak_306
Chr1	1334738	1335028	291	1334880	77.25	7.93656	1.99353	6.96962	H3Ac_Col_INA_4_peak_307
Chr1	1336676	1337946	1271	1337653	221.75	87.678	5.433	86.0135	H3Ac_Col_INA_4_peak_308
Chr1	1342393	1343728	1336	1342855	159.04	45.5918	3.90352	44.2621	H3Ac_Col_INA_4_peak_309a
Chr1	1342393	1343728	1336	1343386	321.72	164.833	7.5052	162.479	H3Ac_Col_INA_4_peak_309b
Chr1	1344903	1345709	807	1345223	249.93	108.145	6.04555	106.309	H3Ac_Col_INA_4_peak_310
Chr1	1350184	1350751	568	1350399	149.96	37.0207	3.48531	35.7596	H3Ac_Col_INA_4_peak_311
Chr1	1357301	1358330	1030	1357712	209.94	69.2367	4.52017	67.7197	H3Ac_Col_INA_4_peak_312
Chr1	1361316	1362057	742	1361732	291.73	131.442	6.36375	129.403	H3Ac_Col_INA_4_peak_313
Chr1	1368081	1368879	799	1368578	282.64	126.845	6.32287	124.846	H3Ac_Col_INA_4_peak_314
Chr1	1372272	1373126	855	1372854	175.4	50.0338	3.92007	48.6682	H3Ac_Col_INA_4_peak_315
Chr1	1375144	1375831	688	1375520	222.66	88.4446	5.4565	86.7739	H3Ac_Col_INA_4_peak_316
Chr1	1383846	1384351	506	1384050	111.79	15.2006	2.34969	14.1396	H3Ac_Col_INA_4_peak_317
Chr1	1390308	1391309	1002	1390896	247.2	89.732	4.964	88.0499	H3Ac_Col_INA_4_peak_318
Chr1	1398290	1399832	1543	1398711	257.2	113.456	6.15189	111.574	H3Ac_Col_INA_4_peak_319a
Chr1	1398290	1399832	1543	1399424	152.68	31.817	3.07365	30.5992	H3Ac_Col_INA_4_peak_319b
Chr1	1400802	1401461	660	1401089	183.58	59.2206	4.38982	57.7832	H3Ac_Col_INA_4_peak_320
Chr1	1406904	1407556	653	1407326	175.4	51.3599	4.00916	49.9842	H3Ac_Col_INA_4_peak_321
Chr1	1410040	1410888	849	1410577	278.1	123.735	6.22874	121.763	H3Ac_Col_INA_4_peak_322
Chr1	1411041	1412137	1097	1411376	281.74	120.721	5.99244	118.777	H3Ac_Col_INA_4_peak_323
Chr1	1415297	1416242	946	1415939	180.86	52.6471	4.01232	51.2615	H3Ac_Col_INA_4_peak_324
Chr1	1417571	1419052	1482	1418202	272.65	121.554	6.26579	119.603	H3Ac_Col_INA_4_peak_325a
Chr1	1417571	1419052	1482	1418788	172.68	50.8658	4.03899	49.4941	H3Ac_Col_INA_4_peak_325b
Chr1	1420761	1421751	991	1421386	211.76	83.6792	5.42025	82.0469	H3Ac_Col_INA_4_peak_326
Chr1	1425511	1426364	854	1425782	169.04	54.3123	4.33204	52.9125	H3Ac_Col_INA_4_peak_327
Chr1	1426996	1427657	662	1427372	79.98	6.9234	1.88317	5.97407	H3Ac_Col_INA_4_peak_328
Chr1	1431411	1432854	1444	1431977	319.91	144.671	6.41812	142.512	H3Ac_Col_INA_4_peak_329
Chr1	1435029	1435966	938	1435317	87.25	10.6846	2.18034	9.67774	H3Ac_Col_INA_4_peak_330a
Chr1	1435029	1435966	938	1435631	106.33	15.7634	2.43937	14.6955	H3Ac_Col_INA_4_peak_330b
Chr1	1436182	1437502	1321	1437153	293.55	150.897	7.50407	148.678	H3Ac_Col_INA_4_peak_331
Chr1	1440402	1441496	1095	1441182	201.76	64.991	4.4078	63.5087	H3Ac_Col_INA_4_peak_332
Chr1	1446495	1447127	633	1446904	74.52	6.51283	1.86717	5.57033	H3Ac_Col_INA_4_peak_333
Chr1	1450039	1450946	908	1450655	234.48	96.4692	5.67331	94.7344	H3Ac_Col_INA_4_peak_334
Chr1	1451999	1453069	1071	1452635	248.11	85.3088	4.70017	83.6632	H3Ac_Col_INA_4_peak_335
Chr1	1453773	1454691	919	1454325	259.01	108.614	5.79614	106.774	H3Ac_Col_INA_4_peak_336
Chr1	1454894	1455174	281	1455032	81.79	8.10711	1.98857	7.13818	H3Ac_Col_INA_4_peak_337
Chr1	1457937	1458729	793	1458397	195.4	56.9076	4.0081	55.4885	H3Ac_Col_INA_4_peak_338
Chr1	1462958	1463988	1031	1463350	339.9	171.671	7.38678	169.243	H3Ac_Col_INA_4_peak_339
Chr1	1469648	1470693	1046	1470070	286.28	144.727	7.31884	142.566	H3Ac_Col_INA_4_peak_340
Chr1	1475434	1476219	786	1475947	216.3	83.9934	5.30129	82.3589	H3Ac_Col_INA_4_peak_341
Chr1	1477608	1478953	1346	1478508	335.36	189.378	8.56914	186.744	H3Ac_Col_INA_4_peak_342
Chr1	1482607	1483481	875	1482902	176.31	50.1471	3.90761	48.7809	H3Ac_Col_INA_4_peak_343
Chr1	1485777	1486930	1154	1486537	269.92	126.242	6.6513	124.249	H3Ac_Col_INA_4_peak_344
Chr1	1490471	1491048	578	1490758	167.22	53.0178	4.28573	51.629	H3Ac_Col_INA_4_peak_345
Chr1	1493062	1494295	1234	1493519	121.78	23.018	2.8554	21.8775	H3Ac_Col_INA_4_peak_346a
Chr1	1493062	1494295	1234	1493961	185.4	65.0242	4.7488	63.5408	H3Ac_Col_INA_4_peak_346b
Chr1	1501012	1501889	878	1501600	289.01	147.362	7.3883	145.175	H3Ac_Col_INA_4_peak_347
Chr1	1503091	1503871	781	1503620	144.5	30.6195	3.09581	29.411	H3Ac_Col_INA_4_peak_348
Chr1	1504976	1506060	1085	1505645	128.14	29.2749	3.232	28.0791	H3Ac_Col_INA_4_peak_349
Chr1	1509659	1511038	1380	1510184	168.13	47.3424	3.859	45.9986	H3Ac_Col_INA_4_peak_350a
Chr1	1509659	1511038	1380	1510556	197.21	59.5166	4.12947	58.0772	H3Ac_Col_INA_4_peak_350b
Chr1	1511864	1512340	477	1512110	109.06	19.5603	2.71925	18.4537	H3Ac_Col_INA_4_peak_351
Chr1	1516628	1517112	485	1516855	86.34	11.0006	2.22506	9.98926	H3Ac_Col_INA_4_peak_352
Chr1	1523544	1524164	621	1523810	226.3	95.0806	5.79071	93.3562	H3Ac_Col_INA_4_peak_353
Chr1	1533563	1534478	916	1534119	386.25	218.106	8.60556	215.056	H3Ac_Col_INA_4_peak_354
Chr1	1543776	1544105	330	1543943	108.15	20.0783	2.78075	18.9659	H3Ac_Col_INA_4_peak_355
Chr1	1547016	1547810	795	1547469	226.3	95.0806	5.79071	93.3562	H3Ac_Col_INA_4_peak_356
Chr1	1549842	1550354	513	1550144	118.15	19.3543	2.59015	18.2492	H3Ac_Col_INA_4_peak_357
Chr1	1550796	1551143	348	1550991	93.61	13.6577	2.41029	12.6132	H3Ac_Col_INA_4_peak_358
Chr1	1558202	1558496	295	1558350	78.16	4.0347	1.55213	3.14535	H3Ac_Col_INA_4_peak_359
Chr1	1559177	1559842	666	1559531	178.13	58.5826	4.44278	57.1503	H3Ac_Col_INA_4_peak_360
Chr1	1560071	1561037	967	1560311	110.88	18.2505	2.61418	17.157	H3Ac_Col_INA_4_peak_361a
Chr1	1560071	1561037	967	1560627	103.61	13.3811	2.27404	12.34	H3Ac_Col_INA_4_peak_361b
Chr1	1563107	1564171	1065	1563880	189.04	67.6032	4.82757	66.1004	H3Ac_Col_INA_4_peak_362
Chr1	1564555	1565277	723	1564780	169.04	35.6414	3.09166	34.3922	H3Ac_Col_INA_4_peak_363
Chr1	1569377	1570012	636	1569674	357.17	210.462	9.12482	207.531	H3Ac_Col_INA_4_peak_364
Chr1	1576814	1577686	873	1577069	187.22	65.1746	4.70735	63.6903	H3Ac_Col_INA_4_peak_365
Chr1	1582988	1583704	717	1583225	80.89	6.57598	1.83591	5.63255	H3Ac_Col_INA_4_peak_366a
Chr1	1582988	1583704	717	1583578	80.89	6.77618	1.8574	5.82888	H3Ac_Col_INA_4_peak_366b
Chr1	1587103	1587809	707	1587534	148.14	26.1734	2.74121	25.0041	H3Ac_Col_INA_4_peak_367
Chr1	1595186	1595920	735	1595609	207.21	64.4169	4.24922	62.9382	H3Ac_Col_INA_4_peak_368
Chr1	1604313	1604771	459	1604615	73.61	4.07405	1.59012	3.18259	H3Ac_Col_INA_4_peak_369
Chr1	1609939	1610357	419	1610160	95.43	13.1898	2.33772	12.1513	H3Ac_Col_INA_4_peak_370
Chr1	1622569	1622931	363	1622746	84.52	5.38254	1.67687	4.46197	H3Ac_Col_INA_4_peak_371
Chr1	1624943	1625591	649	1625253	189.94	61.6184	4.43499	60.1612	H3Ac_Col_INA_4_peak_372
Chr1	1634579	1635887	1309	1635515	222.66	91.9971	5.6981	90.2971	H3Ac_Col_INA_4_peak_373
Chr1	1639549	1639818	270	1639677	63.62	3.07299	1.5099	2.21048	H3Ac_Col_INA_4_peak_374
Chr1	1642042	1642302	261	1642246	77.25	3.82777	1.53431	2.94249	H3Ac_Col_INA_4_peak_375
Chr1	1645647	1647034	1388	1645992	168.13	51.1376	4.12518	49.7635	H3Ac_Col_INA_4_peak_376a
Chr1	1645647	1647034	1388	1646803	99.06	11.9385	2.17526	10.9155	H3Ac_Col_INA_4_peak_376b
Chr1	1658326	1659565	1240	1658723	210.85	69.3784	4.50738	67.8605	H3Ac_Col_INA_4_peak_377a
Chr1	1658326	1659565	1240	1659307	159.04	44.3067	3.81057	42.9867	H3Ac_Col_INA_4_peak_377b
Chr1	1661109	1662285	1177	1661939	309.91	154.306	7.23044	152.056	H3Ac_Col_INA_4_peak_378
Chr1	1662580	1664000	1421	1662867	146.32	40.0702	3.7532	38.7849	H3Ac_Col_INA_4_peak_379a
Chr1	1662580	1664000	1421	1663580	191.76	64.5981	4.58957	63.1182	H3Ac_Col_INA_4_peak_379b
Chr1	1669371	1670273	903	1669603	169.95	37.5665	3.22547	36.3008	H3Ac_Col_INA_4_peak_380
Chr1	1671814	1672772	959	1672149	191.76	59.8316	4.27239	58.3892	H3Ac_Col_INA_4_peak_381
Chr1	1679064	1679811	748	1679320	108.15	20.0783	2.78075	18.9659	H3Ac_Col_INA_4_peak_382
Chr1	1682247	1683709	1463	1682682	211.76	70.0425	4.52672	68.5195	H3Ac_Col_INA_4_peak_383
Chr1	1689027	1689892	866	1689486	148.14	41.2503	3.7995	39.9551	H3Ac_Col_INA_4_peak_384
Chr1	1700459	1701070	612	1700853	135.41	33.7932	3.47535	32.5586	H3Ac_Col_INA_4_peak_385
Chr1	1702134	1702695	562	1702449	164.5	51.0954	4.21627	49.7215	H3Ac_Col_INA_4_peak_386
Chr1	1706969	1707998	1030	1707265	120.87	25.6782	3.08994	24.5132	H3Ac_Col_INA_4_peak_387
Chr1	1712586	1713209	624	1712892	101.79	15.7395	2.50764	14.6718	H3Ac_Col_INA_4_peak_388
Chr1	1714882	1716988	2107	1715513	193.58	66.1632	4.64754	64.6714	H3Ac_Col_INA_4_peak_389a
Chr1	1714882	1716988	2107	1716042	140.87	22.9711	2.62718	21.8311	H3Ac_Col_INA_4_peak_389b
Chr1	1714882	1716988	2107	1716827	66.34	3.15912	1.50121	2.29443	H3Ac_Col_INA_4_peak_389c
Chr1	1718152	1719425	1274	1718690	242.66	81.2511	4.59728	79.6396	H3Ac_Col_INA_4_peak_390a
Chr1	1718152	1719425	1274	1719184	107.24	16.8045	2.51408	15.7255	H3Ac_Col_INA_4_peak_390b
Chr1	1721407	1722193	787	1721722	326.27	175.341	7.98214	172.874	H3Ac_Col_INA_4_peak_391
Chr1	1726479	1727151	673	1726750	172.68	56.2731	4.42465	54.8583	H3Ac_Col_INA_4_peak_392
Chr1	1729396	1730138	743	1729742	249.02	85.9912	4.71731	84.34	H3Ac_Col_INA_4_peak_393
Chr1	1730253	1731098	846	1730537	134.51	32.334	3.3803	31.1119	H3Ac_Col_INA_4_peak_394
Chr1	1732787	1733564	778	1733103	212.66	81.0467	5.21133	79.4361	H3Ac_Col_INA_4_peak_395
Chr1	1739787	1740206	420	1740008	75.43	7.31312	1.94722	6.35657	H3Ac_Col_INA_4_peak_396
Chr1	1744687	1745606	920	1745030	308.09	138.114	6.30798	136.014	H3Ac_Col_INA_4_peak_397
Chr1	1746097	1746507	411	1746320	104.51	18.2748	2.68813	17.1801	H3Ac_Col_INA_4_peak_398
Chr1	1748325	1748915	591	1748602	164.5	40.7235	3.48856	39.4323	H3Ac_Col_INA_4_peak_399
Chr1	1754144	1755100	957	1754597	299.91	145.686	6.99795	143.516	H3Ac_Col_INA_4_peak_400
Chr1	1765506	1766406	901	1766034	344.44	144.111	5.85499	141.955	H3Ac_Col_INA_4_peak_401
Chr1	1767649	1768772	1124	1768415	220.84	79.262	4.91417	77.6651	H3Ac_Col_INA_4_peak_402
Chr1	1768992	1769711	720	1769284	224.48	81.8521	4.98046	80.2353	H3Ac_Col_INA_4_peak_403
Chr1	1772480	1773301	822	1773053	127.24	18.2984	2.41953	17.2036	H3Ac_Col_INA_4_peak_404
Chr1	1779263	1780000	738	1779654	200.85	74.1765	5.04179	72.6211	H3Ac_Col_INA_4_peak_405
Chr1	1786857	1787467	611	1787114	148.14	38.5758	3.59765	37.3018	H3Ac_Col_INA_4_peak_406
Chr1	1790281	1790775	495	1790520	125.42	26.0636	3.0307	24.895	H3Ac_Col_INA_4_peak_407
Chr1	1803199	1804068	870	1803767	289.91	134.68	6.6117	132.612	H3Ac_Col_INA_4_peak_408
Chr1	1814718	1815600	883	1815254	244.47	105.811	6.01893	103.996	H3Ac_Col_INA_4_peak_409
Chr1	1816126	1817394	1269	1816846	326.27	180.225	8.29202	177.703	H3Ac_Col_INA_4_peak_410
Chr1	1819328	1820007	680	1819747	118.15	22.4504	2.83684	21.315	H3Ac_Col_INA_4_peak_411
Chr1	1820367	1821936	1570	1821047	425.33	271.684	10.3983	267.471	H3Ac_Col_INA_4_peak_412
Chr1	1822563	1823294	732	1822896	182.67	54.8722	4.11806	53.469	H3Ac_Col_INA_4_peak_413
Chr1	1828760	1829782	1023	1829117	83.61	6.13341	1.76275	5.19714	H3Ac_Col_INA_4_peak_414a
Chr1	1828760	1829782	1023	1829596	116.33	15.266	2.29823	14.2044	H3Ac_Col_INA_4_peak_414b
Chr1	1830728	1832557	1830	1830856	64.53	2.95598	1.48633	2.09639	H3Ac_Col_INA_4_peak_415a
Chr1	1830728	1832557	1830	1831280	88.16	4.53811	1.56414	3.6356	H3Ac_Col_INA_4_peak_415b
Chr1	1830728	1832557	1830	1832273	191.76	62.5774	4.45319	61.1133	H3Ac_Col_INA_4_peak_415c
Chr1	1832895	1833632	738	1833153	215.39	79.7079	5.04418	78.1082	H3Ac_Col_INA_4_peak_416
Chr1	1836589	1837699	1111	1837352	267.19	114.288	5.94428	112.398	H3Ac_Col_INA_4_peak_417
Chr1	1854070	1855120	1051	1854800	229.02	95.802	5.75059	94.0726	H3Ac_Col_INA_4_peak_418
Chr1	1859212	1860914	1703	1860073	249.02	111.101	6.21687	109.24	H3Ac_Col_INA_4_peak_419a
Chr1	1859212	1860914	1703	1860539	255.38	118.316	6.53162	116.393	H3Ac_Col_INA_4_peak_419b
Chr1	1861229	1861928	700	1861541	185.4	65.0242	4.7488	63.5408	H3Ac_Col_INA_4_peak_420
Chr1	1862258	1863117	860	1862464	139.96	35.4296	3.54369	34.1822	H3Ac_Col_INA_4_peak_421a
Chr1	1862258	1863117	860	1862981	64.53	2.97647	1.48924	2.11625	H3Ac_Col_INA_4_peak_421b
Chr1	1863421	1863801	381	1863617	99.97	14.8742	2.45866	13.8163	H3Ac_Col_INA_4_peak_422
Chr1	1864733	1865612	880	1865055	229.93	93.3007	5.60564	91.5911	H3Ac_Col_INA_4_peak_423
Chr1	1868042	1868888	847	1868602	213.57	63.9455	4.12641	62.4707	H3Ac_Col_INA_4_peak_424
Chr1	1872774	1873736	963	1873367	170.86	47.0442	3.81909	45.7031	H3Ac_Col_INA_4_peak_425
Chr1	1874888	1875256	369	1875054	125.42	28.4183	3.22067	27.2292	H3Ac_Col_INA_4_peak_426
Chr1	1877028	1877463	436	1877211	82.7	7.8105	1.94658	6.84612	H3Ac_Col_INA_4_peak_427
Chr1	1878282	1878546	265	1878412	67.25	5.04417	1.73884	4.13042	H3Ac_Col_INA_4_peak_428
Chr1	1879734	1880285	552	1880075	87.25	11.366	2.24822	10.3501	H3Ac_Col_INA_4_peak_429
Chr1	1883103	1883781	679	1883387	160.86	39.0091	3.44387	37.7323	H3Ac_Col_INA_4_peak_430
Chr1	1889689	1889946	258	1889803	60.89	3.18501	1.54891	2.31701	H3Ac_Col_INA_4_peak_431
Chr1	1893122	1894230	1109	1893942	168.13	48.4185	3.93331	47.066	H3Ac_Col_INA_4_peak_432
Chr1	1896279	1898016	1738	1896770	309	156.031	7.31422	153.765	H3Ac_Col_INA_4_peak_433a
Chr1	1896279	1898016	1738	1897476	231.75	89.2402	5.28977	87.5635	H3Ac_Col_INA_4_peak_433b
Chr1	1899925	1900614	690	1900215	229.02	88.942	5.30138	87.2684	H3Ac_Col_INA_4_peak_434
Chr1	1907010	1908172	1163	1907408	302.64	145.593	6.90087	143.425	H3Ac_Col_INA_4_peak_435
Chr1	1911113	1911869	757	1911439	168.13	50.7908	4.10038	49.4196	H3Ac_Col_INA_4_peak_436
Chr1	1917135	1917462	328	1917282	74.52	3.99356	1.57341	3.10507	H3Ac_Col_INA_4_peak_437
Chr1	1919031	1919865	835	1919566	166.31	51.723	4.21448	50.3453	H3Ac_Col_INA_4_peak_438
Chr1	1922213	1923214	1002	1922599	345.35	177.395	7.52941	174.904	H3Ac_Col_INA_4_peak_439
Chr1	1942254	1942677	424	1942489	83.61	9.93359	2.1556	8.93651	H3Ac_Col_INA_4_peak_440
Chr1	1942974	1945943	2970	1943326	156.32	31.0672	2.96826	29.855	H3Ac_Col_INA_4_peak_441a
Chr1	1942974	1945943	2970	1943889	104.51	11.5672	2.10945	10.5494	H3Ac_Col_INA_4_peak_441b
Chr1	1942974	1945943	2970	1944739	319.91	168.932	7.82396	166.533	H3Ac_Col_INA_4_peak_441c
Chr1	1942974	1945943	2970	1945328	326.27	175.694	8.00424	173.223	H3Ac_Col_INA_4_peak_441d
Chr1	1946732	1947599	868	1947061	246.29	93.1943	5.18452	91.4858	H3Ac_Col_INA_4_peak_442
Chr1	1951575	1953540	1966	1952523	382.61	217.726	8.71852	214.681	H3Ac_Col_INA_4_peak_443
Chr1	1954297	1956351	2055	1954421	66.34	4.16158	1.63471	3.26854	H3Ac_Col_INA_4_peak_444a
Chr1	1954297	1956351	2055	1954618	61.8	3.02625	1.51775	2.16482	H3Ac_Col_INA_4_peak_444b
Chr1	1954297	1956351	2055	1955183	285.37	136.423	6.81835	134.339	H3Ac_Col_INA_4_peak_444c
Chr1	1962039	1963046	1008	1962337	86.34	9.41075	2.06571	8.42138	H3Ac_Col_INA_4_peak_445a
Chr1	1962039	1963046	1008	1962814	121.78	20.6492	2.66918	19.5305	H3Ac_Col_INA_4_peak_445b
Chr1	1963511	1965082	1572	1963732	98.15	9.18971	1.94418	8.2039	H3Ac_Col_INA_4_peak_446a
Chr1	1963511	1965082	1572	1964644	239.93	100.871	5.841	99.0983	H3Ac_Col_INA_4_peak_446b
Chr1	1965850	1966630	781	1966072	118.15	24.1771	2.97868	23.0264	H3Ac_Col_INA_4_peak_447
Chr1	1968810	1969465	656	1969273	104.51	16.2869	2.51226	15.2129	H3Ac_Col_INA_4_peak_448
Chr1	1969684	1970497	814	1969974	209.03	82.193	5.35079	80.5723	H3Ac_Col_INA_4_peak_449
Chr1	1989385	1990094	710	1989698	185.4	53.4668	3.96596	52.075	H3Ac_Col_INA_4_peak_450
Chr1	1991630	1993130	1501	1992027	220.84	62.8456	3.9615	61.3796	H3Ac_Col_INA_4_peak_451a
Chr1	1991630	1993130	1501	1992519	385.34	215.898	8.51422	212.884	H3Ac_Col_INA_4_peak_451b
Chr1	2001346	2002567	1222	2001758	338.99	181.506	7.99265	178.97	H3Ac_Col_INA_4_peak_452
Chr1	2006685	2007137	453	2006955	106.33	14.5061	2.33331	13.452	H3Ac_Col_INA_4_peak_453
Chr1	2007618	2008013	396	2007788	135.41	20.8682	2.5262	19.7481	H3Ac_Col_INA_4_peak_454
Chr1	2012359	2013504	1146	2013141	169.04	48.9208	3.94712	47.5644	H3Ac_Col_INA_4_peak_455
Chr1	2015360	2016245	886	2015925	324.45	128.862	5.5161	126.846	H3Ac_Col_INA_4_peak_456
Chr1	2023919	2024759	841	2024431	163.59	46.7025	3.91877	45.3637	H3Ac_Col_INA_4_peak_457
Chr1	2025438	2026784	1347	2025849	395.34	237.501	9.43663	234.113	H3Ac_Col_INA_4_peak_458a
Chr1	2025438	2026784	1347	2026615	73.61	3.52553	1.52275	2.64905	H3Ac_Col_INA_4_peak_458b
Chr1	2027634	2028467	834	2028008	258.11	118.421	6.44286	116.497	H3Ac_Col_INA_4_peak_459
Chr1	2029884	2030716	833	2030162	280.83	137.457	7.04566	135.363	H3Ac_Col_INA_4_peak_460
Chr1	2032233	2033387	1155	2032567	230.84	81.3123	4.83003	79.7	H3Ac_Col_INA_4_peak_461
Chr1	2034167	2035303	1137	2034439	219.03	77.7186	4.82155	76.1351	H3Ac_Col_INA_4_peak_462
Chr1	2035681	2037083	1403	2036118	297.19	136.348	6.48229	134.265	H3Ac_Col_INA_4_peak_463
Chr1	2040414	2041122	709	2040648	183.58	58.2146	4.32089	56.7854	H3Ac_Col_INA_4_peak_464
Chr1	2047877	2048592	716	2048132	140.87	34.2883	3.43509	33.0502	H3Ac_Col_INA_4_peak_465
Chr1	2051762	2052104	343	2051936	116.33	22.4026	2.866	21.2685	H3Ac_Col_INA_4_peak_466
Chr1	2054787	2055326	540	2055095	165.41	45.3442	3.78195	44.0167	H3Ac_Col_INA_4_peak_467
Chr1	2059729	2060411	683	2060122	217.21	72.9454	4.5748	71.3997	H3Ac_Col_INA_4_peak_468
Chr1	2066738	2068171	1434	2067159	170.86	49.2219	3.96793	47.8625	H3Ac_Col_INA_4_peak_469a
Chr1	2066738	2068171	1434	2067753	223.57	78.1685	4.7781	76.5808	H3Ac_Col_INA_4_peak_469b
Chr1	2070753	2071405	653	2070996	126.33	22.9632	2.77448	21.8232	H3Ac_Col_INA_4_peak_470
Chr1	2076619	2077680	1062	2076992	143.59	25.8158	2.78066	24.6498	H3Ac_Col_INA_4_peak_471a
Chr1	2076619	2077680	1062	2077484	97.24	14.0622	2.39076	13.0132	H3Ac_Col_INA_4_peak_471b
Chr1	2081371	2081943	573	2081665	168.13	51.8456	4.17613	50.4661	H3Ac_Col_INA_4_peak_472
Chr1	2083348	2084206	859	2083589	125.42	26.3962	3.05717	25.2246	H3Ac_Col_INA_4_peak_473a
Chr1	2083348	2084206	859	2083819	129.05	28.3394	3.13921	27.1516	H3Ac_Col_INA_4_peak_473b
Chr1	2087174	2087834	661	2087401	129.96	26.8615	3.04562	25.6865	H3Ac_Col_INA_4_peak_474
Chr1	2090064	2091507	1444	2090683	378.98	224.385	9.2584	221.23	H3Ac_Col_INA_4_peak_475
Chr1	2095530	2096533	1004	2096038	236.29	85.5032	4.94363	83.8567	H3Ac_Col_INA_4_peak_476
Chr1	2102589	2103413	825	2103122	127.24	25.0016	2.91444	23.8431	H3Ac_Col_INA_4_peak_477
Chr1	2105082	2106086	1005	2105507	298.09	154.03	7.53386	151.783	H3Ac_Col_INA_4_peak_478
Chr1	2108523	2109628	1106	2108893	266.29	118.293	6.21594	116.371	H3Ac_Col_INA_4_peak_479
Chr1	2113578	2114653	1076	2114229	252.65	98.0709	5.34682	96.3224	H3Ac_Col_INA_4_peak_480
Chr1	2115103	2115694	592	2115457	113.6	19.3974	2.66504	18.2921	H3Ac_Col_INA_4_peak_481
Chr1	2120040	2121903	1864	2120514	197.21	67.3198	4.62883	65.8186	H3Ac_Col_INA_4_peak_482a
Chr1	2120040	2121903	1864	2121219	258.11	112.312	6.05079	110.441	H3Ac_Col_INA_4_peak_482b
Chr1	2134643	2136453	1811	2135345	249.93	98.6638	5.45492	96.9098	H3Ac_Col_INA_4_peak_483a
Chr1	2134643	2136453	1811	2136051	206.3	68.2866	4.50659	66.7776	H3Ac_Col_INA_4_peak_483b
Chr1	2143340	2143773	434	2143537	97.24	11.2424	2.13574	10.2288	H3Ac_Col_INA_4_peak_484
Chr1	2150604	2152520	1917	2151526	387.16	186.213	6.93141	183.62	H3Ac_Col_INA_4_peak_485a
Chr1	2150604	2152520	1917	2152066	450.78	254.876	8.68801	251.094	H3Ac_Col_INA_4_peak_485b
Chr1	2152908	2153510	603	2153168	112.69	17.537	2.52654	16.4502	H3Ac_Col_INA_4_peak_486
Chr1	2155245	2156119	875	2155720	325.36	168.911	7.62133	166.513	H3Ac_Col_INA_4_peak_487
Chr1	2159487	2160823	1337	2160319	349.9	196.55	8.54979	193.822	H3Ac_Col_INA_4_peak_488
Chr1	2161736	2163254	1519	2161938	69.07	4.37581	1.63732	3.47756	H3Ac_Col_INA_4_peak_489a
Chr1	2161736	2163254	1519	2162859	204.49	68.3437	4.5544	66.8344	H3Ac_Col_INA_4_peak_489b
Chr1	2164553	2165047	495	2164848	103.61	14.5798	2.37741	13.5252	H3Ac_Col_INA_4_peak_490
Chr1	2168525	2169125	601	2168799	152.68	31.0905	3.0256	29.8782	H3Ac_Col_INA_4_peak_491
Chr1	2169897	2171652	1756	2170281	267.19	110.239	5.70626	108.386	H3Ac_Col_INA_4_peak_492a
Chr1	2169897	2171652	1756	2171373	99.06	12.5663	2.23053	11.5348	H3Ac_Col_INA_4_peak_492b
Chr1	2173764	2174860	1097	2174527	279.92	133.953	6.85165	131.891	H3Ac_Col_INA_4_peak_493
Chr1	2183223	2184156	934	2183869	151.77	33.2117	3.18278	31.9827	H3Ac_Col_INA_4_peak_494
Chr1	2184348	2184718	371	2184505	69.98	4.31358	1.65068	3.41619	H3Ac_Col_INA_4_peak_495
Chr1	2186504	2186822	319	2186683	68.16	4.08353	1.60841	3.1918	H3Ac_Col_INA_4_peak_496
Chr1	2187354	2188560	1207	2188151	441.69	296.081	11.2781	290.505	H3Ac_Col_INA_4_peak_497
Chr1	2189228	2191083	1856	2189416	110.88	21.0038	2.85021	19.8819	H3Ac_Col_INA_4_peak_498a
Chr1	2189228	2191083	1856	2190355	404.43	235.294	9.00948	231.949	H3Ac_Col_INA_4_peak_498b
Chr1	2189228	2191083	1856	2190962	69.98	5.57661	1.8083	4.65062	H3Ac_Col_INA_4_peak_498c
Chr1	2192049	2193954	1906	2192551	149.96	31.024	3.06534	29.8128	H3Ac_Col_INA_4_peak_499a
Chr1	2192049	2193954	1906	2193587	363.53	190.513	7.75595	187.866	H3Ac_Col_INA_4_peak_499b
Chr1	2194276	2195850	1575	2195059	392.61	234.549	9.37171	231.217	H3Ac_Col_INA_4_peak_500
Chr1	2199214	2199849	636	2199518	170.86	54.9634	4.37834	53.5586	H3Ac_Col_INA_4_peak_501
Chr1	2199946	2200836	891	2200326	294.46	149.627	7.38647	147.42	H3Ac_Col_INA_4_peak_502
Chr1	2204387	2204934	548	2204724	110.88	21.0038	2.85021	19.8819	H3Ac_Col_INA_4_peak_503
Chr1	2211059	2212394	1336	2211993	259.92	119.686	6.51732	117.752	H3Ac_Col_INA_4_peak_504
Chr1	2215137	2215937	801	2215542	227.21	69.9366	4.22604	68.4144	H3Ac_Col_INA_4_peak_505
Chr1	2218239	2219538	1300	2218748	175.4	51.5573	4.02252	50.1805	H3Ac_Col_INA_4_peak_506a
Chr1	2218239	2219538	1300	2219225	234.48	92.7976	5.43675	91.0916	H3Ac_Col_INA_4_peak_506b
Chr1	2221628	2223024	1397	2222435	364.44	164.559	6.4112	162.207	H3Ac_Col_INA_4_peak_507
Chr1	2223610	2225223	1614	2224206	414.42	255.316	9.82553	251.529	H3Ac_Col_INA_4_peak_508a
Chr1	2223610	2225223	1614	2224860	216.3	80.6575	5.08064	79.0505	H3Ac_Col_INA_4_peak_508b
Chr1	2225835	2227409	1575	2226696	390.79	215.212	8.33605	212.21	H3Ac_Col_INA_4_peak_509
Chr1	2227666	2228754	1089	2228244	340.81	187.867	8.31267	185.253	H3Ac_Col_INA_4_peak_510
Chr1	2238176	2239905	1730	2238732	153.59	34.0304	3.20635	32.7947	H3Ac_Col_INA_4_peak_511a
Chr1	2238176	2239905	1730	2239443	159.04	40.5563	3.54723	39.2678	H3Ac_Col_INA_4_peak_511b
Chr1	2244217	2245050	834	2244662	310.82	139.736	6.36363	137.621	H3Ac_Col_INA_4_peak_512
Chr1	2247615	2250033	2419	2248618	380.8	202.841	7.95411	200.021	H3Ac_Col_INA_4_peak_513a
Chr1	2247615	2250033	2419	2249513	224.48	84.1528	5.12453	82.5168	H3Ac_Col_INA_4_peak_513b
Chr1	2259349	2260174	826	2259925	161.77	41.823	3.61712	40.5239	H3Ac_Col_INA_4_peak_514
Chr1	2262092	2262971	880	2262649	237.2	95.6738	5.5396	93.9454	H3Ac_Col_INA_4_peak_515
Chr1	2266857	2267130	274	2267019	74.52	4.87846	1.6783	3.96878	H3Ac_Col_INA_4_peak_516
Chr1	2274986	2275631	646	2275238	139.05	23.2731	2.64245	22.1308	H3Ac_Col_INA_4_peak_517
Chr1	2276075	2276576	502	2276359	110.88	14.8208	2.33076	13.764	H3Ac_Col_INA_4_peak_518
Chr1	2277752	2278605	854	2278219	147.23	40.3261	3.7508	39.0384	H3Ac_Col_INA_4_peak_519
Chr1	2281105	2282749	1645	2281525	161.77	49.1964	4.14681	47.8371	H3Ac_Col_INA_4_peak_520a
Chr1	2281105	2282749	1645	2281858	139.96	34.068	3.43802	32.8318	H3Ac_Col_INA_4_peak_520b
Chr1	2281105	2282749	1645	2282469	186.31	65.714	4.77195	64.225	H3Ac_Col_INA_4_peak_520c
Chr1	2286568	2287783	1216	2286813	74.52	6.1973	1.83096	5.26019	H3Ac_Col_INA_4_peak_521a
Chr1	2286568	2287783	1216	2287484	91.79	6.80837	1.78445	5.8607	H3Ac_Col_INA_4_peak_521b
Chr1	2291423	2292252	830	2291766	150.86	31.7503	3.09928	30.5327	H3Ac_Col_INA_4_peak_522
Chr1	2294095	2295249	1155	2294321	119.96	14.1356	2.19936	13.0858	H3Ac_Col_INA_4_peak_523a
Chr1	2294095	2295249	1155	2294909	189.04	58.9278	4.23619	57.492	H3Ac_Col_INA_4_peak_523b
Chr1	2298652	2299525	874	2299204	163.59	50.4463	4.19211	49.0783	H3Ac_Col_INA_4_peak_524
Chr1	2304538	2305149	612	2304862	267.19	128.357	6.83262	126.345	H3Ac_Col_INA_4_peak_525
Chr1	2305401	2306340	940	2305875	308.09	162.085	7.72728	159.758	H3Ac_Col_INA_4_peak_526
Chr1	2309895	2310427	533	2310139	73.61	5.01313	1.70244	4.10129	H3Ac_Col_INA_4_peak_527
Chr1	2310608	2312207	1600	2311621	261.74	107.738	5.71177	105.905	H3Ac_Col_INA_4_peak_528
Chr1	2315156	2316517	1362	2316087	269.01	105.664	5.40024	103.85	H3Ac_Col_INA_4_peak_529
Chr1	2322009	2322405	397	2322217	142.69	37.7033	3.65731	36.4372	H3Ac_Col_INA_4_peak_530
Chr1	2332407	2333298	892	2332844	96.34	10.4012	2.07096	9.39827	H3Ac_Col_INA_4_peak_531
Chr1	2337500	2338538	1039	2338213	295.37	137.512	6.6065	135.419	H3Ac_Col_INA_4_peak_532
Chr1	2338903	2339288	386	2339101	79.98	5.7963	1.76036	4.86707	H3Ac_Col_INA_4_peak_533
Chr1	2342265	2342960	696	2342558	139.96	34.068	3.43802	32.8318	H3Ac_Col_INA_4_peak_534
Chr1	2343322	2344476	1155	2344083	335.36	186.876	8.4089	184.274	H3Ac_Col_INA_4_peak_535
Chr1	2345271	2346933	1663	2346185	193.58	66.6703	4.68216	65.1744	H3Ac_Col_INA_4_peak_536
Chr1	2348937	2350969	2033	2349850	378.07	201.025	7.8973	198.233	H3Ac_Col_INA_4_peak_537
Chr1	2354779	2355615	837	2354921	71.8	3.37566	1.51661	2.50213	H3Ac_Col_INA_4_peak_538a
Chr1	2354779	2355615	837	2355418	92.7	13.2642	2.38714	12.2244	H3Ac_Col_INA_4_peak_538b
Chr1	2364065	2365338	1274	2364622	196.31	67.6954	4.67807	66.192	H3Ac_Col_INA_4_peak_539
Chr1	2365528	2366622	1095	2366157	322.63	168.988	7.72521	166.588	H3Ac_Col_INA_4_peak_540
Chr1	2368839	2369770	932	2369365	337.17	149.784	6.26247	147.576	H3Ac_Col_INA_4_peak_541
Chr1	2373619	2374533	915	2374148	123.6	27.3834	3.17436	26.2031	H3Ac_Col_INA_4_peak_542
Chr1	2376173	2376522	350	2376368	79.07	3.98005	1.53976	3.09204	H3Ac_Col_INA_4_peak_543
Chr1	2379604	2380504	901	2379885	177.22	55.4126	4.24335	54.0048	H3Ac_Col_INA_4_peak_544
Chr1	2381565	2382184	620	2381822	125.42	21.6509	2.68974	20.5232	H3Ac_Col_INA_4_peak_545
Chr1	2390955	2392430	1476	2391447	152.68	28.3233	2.84597	27.1355	H3Ac_Col_INA_4_peak_546a
Chr1	2390955	2392430	1476	2391764	160.86	34.901	3.17376	33.6581	H3Ac_Col_INA_4_peak_546b
Chr1	2390955	2392430	1476	2392095	146.32	33.6059	3.27379	32.3733	H3Ac_Col_INA_4_peak_546c
Chr1	2395333	2396968	1636	2395766	381.71	224.667	9.16354	221.507	H3Ac_Col_INA_4_peak_547
Chr1	2399779	2400543	765	2400147	175.4	55.5945	4.30251	54.1856	H3Ac_Col_INA_4_peak_548
Chr1	2402211	2402981	771	2402687	206.3	76.7168	5.05617	75.1409	H3Ac_Col_INA_4_peak_549
Chr1	2404885	2405971	1087	2405726	160.86	35.8831	3.23724	34.6319	H3Ac_Col_INA_4_peak_550
Chr1	2407601	2407913	313	2407752	78.16	6.63803	1.8409	5.69372	H3Ac_Col_INA_4_peak_551
Chr1	2408740	2409634	895	2409353	220.84	86.7502	5.39856	85.0932	H3Ac_Col_INA_4_peak_552
Chr1	2411130	2411990	861	2411458	147.23	35.365	3.38207	34.1181	H3Ac_Col_INA_4_peak_553
Chr1	2412197	2412782	586	2412484	195.4	61.1069	4.2695	59.6536	H3Ac_Col_INA_4_peak_554
Chr1	2412950	2413642	693	2413275	197.21	55.4901	3.88656	54.082	H3Ac_Col_INA_4_peak_555
Chr1	2416182	2416941	760	2416529	189.04	57.3022	4.1312	55.8796	H3Ac_Col_INA_4_peak_556
Chr1	2421201	2421944	744	2421576	227.21	85.6813	5.14626	84.0337	H3Ac_Col_INA_4_peak_557
Chr1	2422181	2422948	768	2422563	230.84	91.757	5.47679	90.0595	H3Ac_Col_INA_4_peak_558
Chr1	2424025	2424594	570	2424282	161.77	39.0766	3.43108	37.7987	H3Ac_Col_INA_4_peak_559
Chr1	2430741	2432430	1690	2431727	209.94	82.193	5.37395	80.5723	H3Ac_Col_INA_4_peak_560a
Chr1	2430741	2432430	1690	2432286	72.71	5.03834	1.71409	4.1261	H3Ac_Col_INA_4_peak_560b
Chr1	2436452	2436892	441	2436657	119.06	18.5799	2.517	17.4828	H3Ac_Col_INA_4_peak_561
Chr1	2437409	2439719	2311	2437662	277.19	105.777	5.24889	103.962	H3Ac_Col_INA_4_peak_562a
Chr1	2437409	2439719	2311	2438159	240.84	91.7375	5.24027	90.0401	H3Ac_Col_INA_4_peak_562b
Chr1	2437409	2439719	2311	2439003	149.96	32.7325	3.18204	31.5066	H3Ac_Col_INA_4_peak_562c
Chr1	2439797	2440187	391	2439993	77.25	5.62786	1.73889	4.70117	H3Ac_Col_INA_4_peak_563
Chr1	2443685	2444946	1262	2444129	348.99	201.764	8.91644	198.959	H3Ac_Col_INA_4_peak_564
Chr1	2445398	2445875	478	2445622	144.5	38.9018	3.70689	37.6256	H3Ac_Col_INA_4_peak_565
Chr1	2445998	2446961	964	2446351	140.87	36.1102	3.57582	34.8564	H3Ac_Col_INA_4_peak_566
Chr1	2454792	2455921	1130	2455039	166.31	42.3354	3.55989	41.0316	H3Ac_Col_INA_4_peak_567a
Chr1	2454792	2455921	1130	2455747	70.89	2.95017	1.46711	2.09214	H3Ac_Col_INA_4_peak_567b
Chr1	2456310	2456799	490	2456433	71.8	3.37566	1.51661	2.50213	H3Ac_Col_INA_4_peak_568a
Chr1	2456310	2456799	490	2456642	70.89	3.25301	1.50715	2.38366	H3Ac_Col_INA_4_peak_568b
Chr1	2458239	2459065	827	2458517	189.04	64.6705	4.62159	63.1903	H3Ac_Col_INA_4_peak_569
Chr1	2463661	2464055	395	2463917	76.34	3.87587	1.54621	2.98971	H3Ac_Col_INA_4_peak_570
Chr1	2464768	2465538	771	2465289	186.31	62.8392	4.56851	61.3733	H3Ac_Col_INA_4_peak_571
Chr1	2466410	2467690	1281	2466890	280.83	128.942	6.50689	126.925	H3Ac_Col_INA_4_peak_572a
Chr1	2466410	2467690	1281	2467317	140.87	29.5537	3.08408	28.3549	H3Ac_Col_INA_4_peak_572b
Chr1	2472021	2472694	674	2472413	289.91	143.01	7.12862	140.864	H3Ac_Col_INA_4_peak_573
Chr1	2474244	2474984	741	2474696	198.12	56.0907	3.90438	54.6778	H3Ac_Col_INA_4_peak_574
Chr1	2476995	2477957	963	2477364	289.91	137.211	6.76546	135.119	H3Ac_Col_INA_4_peak_575
Chr1	2483585	2484023	439	2483739	77.25	5.07264	1.67681	4.15847	H3Ac_Col_INA_4_peak_576
Chr1	2484228	2485192	965	2484819	159.95	40.6916	3.57673	39.4007	H3Ac_Col_INA_4_peak_577
Chr1	2487497	2488055	559	2487824	194.49	68.2846	4.76801	66.7759	H3Ac_Col_INA_4_peak_578
Chr1	2492548	2493262	715	2493037	132.69	24.0085	2.78517	22.8591	H3Ac_Col_INA_4_peak_579
Chr1	2497822	2498605	784	2497992	67.25	5.04417	1.73884	4.13042	H3Ac_Col_INA_4_peak_580a
Chr1	2497822	2498605	784	2498444	91.79	12.8752	2.36398	11.8398	H3Ac_Col_INA_4_peak_580b
Chr1	2500095	2501479	1385	2501141	295.37	137.163	6.58595	135.073	H3Ac_Col_INA_4_peak_581
Chr1	2501917	2502334	418	2502108	86.34	10.1692	2.1415	9.16977	H3Ac_Col_INA_4_peak_582
Chr1	2510373	2511110	738	2510820	217.21	88.1146	5.5542	86.4473	H3Ac_Col_INA_4_peak_583
Chr1	2535292	2536094	803	2535658	206.3	75.0263	4.9423	73.4635	H3Ac_Col_INA_4_peak_584
Chr1	2538528	2539099	572	2538756	144.5	27.9307	2.91006	26.7458	H3Ac_Col_INA_4_peak_585
Chr1	2541717	2542385	669	2542111	163.59	41.6228	3.56638	40.3255	H3Ac_Col_INA_4_peak_586
Chr1	2547309	2547881	573	2547624	131.78	27.8558	3.08789	26.6722	H3Ac_Col_INA_4_peak_587
Chr1	2564570	2565163	594	2564875	175.4	58.2563	4.49411	56.826	H3Ac_Col_INA_4_peak_588
Chr1	2567408	2568273	866	2567769	272.65	132.61	6.97154	130.559	H3Ac_Col_INA_4_peak_589
Chr1	2575838	2576800	963	2576495	255.38	107.361	5.82681	105.532	H3Ac_Col_INA_4_peak_590
Chr1	2579925	2580730	806	2580464	207.21	76.0541	4.98544	74.4832	H3Ac_Col_INA_4_peak_591
Chr1	2582558	2583413	856	2583070	226.3	95.0806	5.79071	93.3562	H3Ac_Col_INA_4_peak_592
Chr1	2585080	2585471	392	2585275	59.07	3.16176	1.53046	2.29443	H3Ac_Col_INA_4_peak_593
Chr1	2585864	2586832	969	2586433	244.47	109.326	6.25378	107.48	H3Ac_Col_INA_4_peak_594
Chr1	2588939	2590359	1421	2589587	310.82	166.179	7.94399	163.808	H3Ac_Col_INA_4_peak_595
Chr1	2606976	2607569	594	2607209	168.13	47.0128	3.83642	45.6719	H3Ac_Col_INA_4_peak_596
Chr1	2607917	2608875	959	2608453	212.66	76.8471	4.93315	75.2702	H3Ac_Col_INA_4_peak_597
Chr1	2612573	2613351	779	2613008	181.76	57.9571	4.34926	56.5297	H3Ac_Col_INA_4_peak_598
Chr1	2613610	2614502	893	2614152	223.57	81.629	4.99046	80.014	H3Ac_Col_INA_4_peak_599
Chr1	2614847	2616066	1220	2615264	306.27	136.497	6.27089	134.413	H3Ac_Col_INA_4_peak_600
Chr1	2620347	2621723	1377	2620983	424.42	254.798	9.45379	251.017	H3Ac_Col_INA_4_peak_601
Chr1	2635204	2636861	1658	2635546	214.48	68.9366	4.3976	67.4226	H3Ac_Col_INA_4_peak_602a
Chr1	2635204	2636861	1658	2636264	184.49	57.6061	4.25732	56.181	H3Ac_Col_INA_4_peak_602b
Chr1	2638151	2639027	877	2638463	299.91	147.627	7.11712	145.439	H3Ac_Col_INA_4_peak_603
Chr1	2642089	2642714	626	2642396	225.39	90.8009	5.52997	89.1111	H3Ac_Col_INA_4_peak_604
Chr1	2645381	2646997	1617	2645816	219.94	88.2104	5.52562	86.5415	H3Ac_Col_INA_4_peak_605a
Chr1	2645381	2646997	1617	2646449	226.3	94.1263	5.72537	92.4103	H3Ac_Col_INA_4_peak_605b
Chr1	2649660	2650706	1047	2650169	297.19	148.592	7.22005	146.395	H3Ac_Col_INA_4_peak_606
Chr1	2670685	2671950	1266	2671377	179.95	55.1667	4.20279	53.7607	H3Ac_Col_INA_4_peak_607
Chr1	2672295	2674472	2178	2672635	367.16	203.598	8.36738	200.77	H3Ac_Col_INA_4_peak_608a
Chr1	2672295	2674472	2178	2673428	170.86	46.8961	3.8091	45.5562	H3Ac_Col_INA_4_peak_608b
Chr1	2672295	2674472	2178	2674207	129.05	30.5288	3.31328	29.321	H3Ac_Col_INA_4_peak_608c
Chr1	2683136	2685074	1939	2683760	187.22	55.491	4.05572	54.0828	H3Ac_Col_INA_4_peak_609a
Chr1	2683136	2685074	1939	2684495	240.84	100.483	5.78702	98.7141	H3Ac_Col_INA_4_peak_609b
Chr1	2687681	2688782	1102	2688402	355.35	194.35	8.20796	191.652	H3Ac_Col_INA_4_peak_610
Chr1	2691393	2694290	2898	2691783	92.7	6.03905	1.70364	5.10538	H3Ac_Col_INA_4_peak_611a
Chr1	2691393	2694290	2898	2692600	133.6	27.0152	2.99105	25.8383	H3Ac_Col_INA_4_peak_611b
Chr1	2691393	2694290	2898	2693214	225.39	74.6448	4.52777	73.0859	H3Ac_Col_INA_4_peak_611c
Chr1	2691393	2694290	2898	2693962	227.21	93.0031	5.62042	91.2955	H3Ac_Col_INA_4_peak_611d
Chr1	2696437	2697242	806	2696726	224.48	78.8584	4.79743	77.2654	H3Ac_Col_INA_4_peak_612
Chr1	2701155	2701719	565	2701392	192.67	55.7784	3.99552	54.3677	H3Ac_Col_INA_4_peak_613
Chr1	2703305	2703934	630	2703529	159.04	41.8585	3.63737	40.5573	H3Ac_Col_INA_4_peak_614
Chr1	2706998	2707320	323	2707151	93.61	12.2821	2.2794	11.2541	H3Ac_Col_INA_4_peak_615
Chr1	2712904	2714487	1584	2713210	220.84	90.467	5.65179	88.7791	H3Ac_Col_INA_4_peak_616a
Chr1	2712904	2714487	1584	2713553	197.21	52.9803	3.7399	51.5926	H3Ac_Col_INA_4_peak_616b
Chr1	2715421	2716513	1093	2716202	306.27	131.92	6.02497	129.876	H3Ac_Col_INA_4_peak_617
Chr1	2721162	2722081	920	2721749	288.1	129.01	6.28472	126.992	H3Ac_Col_INA_4_peak_618
Chr1	2723752	2724465	714	2724022	147.23	40.6588	3.77635	39.3689	H3Ac_Col_INA_4_peak_619
Chr1	2735237	2735821	585	2735580	127.24	26.5324	3.033	25.3597	H3Ac_Col_INA_4_peak_620
Chr1	2736606	2737709	1104	2736862	174.49	53.254	4.16092	51.8637	H3Ac_Col_INA_4_peak_621a
Chr1	2736606	2737709	1104	2737333	211.76	78.5789	5.07231	76.9878	H3Ac_Col_INA_4_peak_621b
Chr1	2750463	2751340	878	2751062	233.57	88.5852	5.19898	86.914	H3Ac_Col_INA_4_peak_622
Chr1	2752135	2753375	1241	2752672	316.27	171.07	8.04398	168.649	H3Ac_Col_INA_4_peak_623
Chr1	2759009	2759822	814	2759465	231.75	89.2402	5.28977	87.5635	H3Ac_Col_INA_4_peak_624
Chr1	2762595	2763351	757	2762861	174.49	54.9504	4.28034	53.5465	H3Ac_Col_INA_4_peak_625
Chr1	2770511	2771515	1005	2771197	239.02	103.19	5.97212	101.397	H3Ac_Col_INA_4_peak_626
Chr1	2771619	2772576	958	2771937	243.56	105.715	6.04251	103.9	H3Ac_Col_INA_4_peak_627
Chr1	2773857	2774931	1075	2774286	341.72	165.603	6.99595	163.238	H3Ac_Col_INA_4_peak_628
Chr1	2800966	2801816	851	2801328	188.13	55.3032	4.02397	53.8961	H3Ac_Col_INA_4_peak_629
Chr1	2805229	2806132	904	2805579	185.4	60.6055	4.4381	59.1574	H3Ac_Col_INA_4_peak_630
Chr1	2808746	2809664	919	2809097	347.17	191.508	8.28978	188.85	H3Ac_Col_INA_4_peak_631
Chr1	2810501	2811243	743	2810872	192.67	56.4124	4.0348	54.9965	H3Ac_Col_INA_4_peak_632
Chr1	2816955	2817887	933	2817556	120.87	20.9662	2.7083	19.8453	H3Ac_Col_INA_4_peak_633
Chr1	2824495	2825347	853	2824897	240.84	93.2129	5.32965	91.5038	H3Ac_Col_INA_4_peak_634
Chr1	2826977	2828335	1359	2827325	289.01	141.541	7.01324	139.41	H3Ac_Col_INA_4_peak_635
Chr1	2838448	2838883	436	2838683	83.61	9.93359	2.1556	8.93651	H3Ac_Col_INA_4_peak_636
Chr1	2838970	2839830	861	2839324	243.56	92.3224	5.20351	90.6203	H3Ac_Col_INA_4_peak_637
Chr1	2840404	2840747	344	2840605	64.53	4.29094	1.66938	3.39458	H3Ac_Col_INA_4_peak_638
Chr1	2841948	2842328	381	2842194	89.06	12.1112	2.29452	11.0848	H3Ac_Col_INA_4_peak_639
Chr1	2846868	2847850	983	2847532	277.19	129.014	6.57974	126.997	H3Ac_Col_INA_4_peak_640
Chr1	2848310	2848872	563	2848504	122.69	22.1741	2.77322	21.0416	H3Ac_Col_INA_4_peak_641
Chr1	2852358	2853266	909	2852773	248.11	108.495	6.07583	106.657	H3Ac_Col_INA_4_peak_642
Chr1	2856086	2856984	899	2856582	134.51	32.7511	3.41325	31.5251	H3Ac_Col_INA_4_peak_643
Chr1	2867290	2868211	922	2867647	161.77	49.1964	4.14681	47.8371	H3Ac_Col_INA_4_peak_644
Chr1	2872229	2872682	454	2872428	89.06	11.6731	2.25162	10.6539	H3Ac_Col_INA_4_peak_645
Chr1	2873409	2875282	1874	2873845	400.79	243.346	9.62052	239.828	H3Ac_Col_INA_4_peak_646a
Chr1	2873409	2875282	1874	2874558	182.67	52.9668	3.9929	51.5792	H3Ac_Col_INA_4_peak_646b
Chr1	2873409	2875282	1874	2875087	90.88	12.4909	2.34083	11.4599	H3Ac_Col_INA_4_peak_646c
Chr1	2877518	2878225	708	2877870	284.46	142.977	7.27254	140.833	H3Ac_Col_INA_4_peak_647
Chr1	2879519	2880569	1051	2880133	262.65	104.403	5.49271	102.601	H3Ac_Col_INA_4_peak_648
Chr1	2882445	2884066	1622	2882728	232.66	95.4783	5.66473	93.7509	H3Ac_Col_INA_4_peak_649a
Chr1	2882445	2884066	1622	2883199	153.59	39.6129	3.59514	38.3306	H3Ac_Col_INA_4_peak_649b
Chr1	2884297	2885565	1269	2884672	273.56	108.647	5.49112	106.806	H3Ac_Col_INA_4_peak_650
Chr1	2891149	2891478	330	2891320	97.24	15.2764	2.50291	14.2138	H3Ac_Col_INA_4_peak_651
Chr1	2898933	2899398	466	2899193	169.95	49.644	4.01876	48.2819	H3Ac_Col_INA_4_peak_652
Chr1	2904026	2904848	823	2904570	262.65	102.431	5.38061	100.645	H3Ac_Col_INA_4_peak_653
Chr1	2911425	2912023	599	2911812	79.07	5.7963	1.7406	4.86707	H3Ac_Col_INA_4_peak_654
Chr1	2917079	2917686	608	2917274	99.06	13.6526	2.32689	12.6092	H3Ac_Col_INA_4_peak_655
Chr1	2924958	2925910	953	2925478	254.47	111.415	6.10946	109.552	H3Ac_Col_INA_4_peak_656
Chr1	2926180	2926591	412	2926379	105.42	15.3648	2.41872	14.3014	H3Ac_Col_INA_4_peak_657
Chr1	2926879	2929401	2523	2927314	109.97	18.7888	2.6752	17.6892	H3Ac_Col_INA_4_peak_658a
Chr1	2926879	2929401	2523	2928059	395.34	201.39	7.47808	198.593	H3Ac_Col_INA_4_peak_658b
Chr1	2938822	2939359	538	2939144	131.78	29.726	3.23321	28.5264	H3Ac_Col_INA_4_peak_659
Chr1	2941622	2942404	783	2942038	283.55	121.723	5.99817	119.768	H3Ac_Col_INA_4_peak_660
Chr1	2945237	2946012	776	2945686	231.75	83.8749	4.96015	82.2409	H3Ac_Col_INA_4_peak_661
Chr1	2946167	2946720	554	2946411	163.59	47.4903	3.97529	46.1454	H3Ac_Col_INA_4_peak_662
Chr1	2954762	2955762	1001	2955480	248.11	110.8	6.22772	108.943	H3Ac_Col_INA_4_peak_663
Chr1	2967182	2967680	499	2967466	109.06	18.4018	2.62045	17.306	H3Ac_Col_INA_4_peak_664
Chr1	2970650	2972172	1523	2971230	337.17	190.275	8.55157	187.633	H3Ac_Col_INA_4_peak_665a
Chr1	2970650	2972172	1523	2971882	134.51	28.4218	3.07968	27.2326	H3Ac_Col_INA_4_peak_665b
Chr1	2974653	2974975	323	2974819	68.16	4.51619	1.66321	3.61575	H3Ac_Col_INA_4_peak_666
Chr1	2975075	2976695	1621	2975289	66.34	3.98429	1.6115	3.09628	H3Ac_Col_INA_4_peak_667a
Chr1	2975075	2976695	1621	2975824	100.88	14.038	2.36929	12.9901	H3Ac_Col_INA_4_peak_667b
Chr1	2975075	2976695	1621	2976423	109.97	17.6788	2.58064	16.5907	H3Ac_Col_INA_4_peak_667c
Chr1	2978759	2979454	696	2979113	159.04	37.4001	3.33425	36.1357	H3Ac_Col_INA_4_peak_668
Chr1	2981994	2982678	685	2982429	222.66	91.9971	5.6981	90.2971	H3Ac_Col_INA_4_peak_669
Chr1	2989266	2990245	980	2989805	346.26	193.867	8.4698	191.176	H3Ac_Col_INA_4_peak_670
Chr1	2994244	2995367	1124	2994632	378.98	210.582	8.44399	207.65	H3Ac_Col_INA_4_peak_671
Chr1	3000604	3001464	861	3001124	279.01	103.514	5.09107	101.719	H3Ac_Col_INA_4_peak_672
Chr1	3003204	3004453	1250	3003492	149.05	37.0207	3.46433	35.7596	H3Ac_Col_INA_4_peak_673a
Chr1	3003204	3004453	1250	3004013	187.22	54.6887	4.00463	53.2865	H3Ac_Col_INA_4_peak_673b
Chr1	3011731	3012426	696	3012154	210.85	62.0812	4.07398	60.621	H3Ac_Col_INA_4_peak_674
Chr1	3014346	3016264	1919	3014858	213.57	76.6478	4.89581	75.0725	H3Ac_Col_INA_4_peak_675a
Chr1	3014346	3016264	1919	3015550	106.33	13.3649	2.23814	12.324	H3Ac_Col_INA_4_peak_675b
Chr1	3017686	3018174	489	3017963	128.14	20.7376	2.58288	19.6183	H3Ac_Col_INA_4_peak_676
Chr1	3019858	3020167	310	3020014	79.98	8.58143	2.06299	7.6035	H3Ac_Col_INA_4_peak_677
Chr1	3031209	3031565	357	3031396	135.41	31.9055	3.32719	30.6873	H3Ac_Col_INA_4_peak_678
Chr1	3033803	3034856	1054	3034126	101.79	13.2199	2.28418	12.1813	H3Ac_Col_INA_4_peak_679a
Chr1	3033803	3034856	1054	3034404	93.61	12.6007	2.30955	11.5688	H3Ac_Col_INA_4_peak_679b
Chr1	3037774	3039140	1367	3038126	193.58	64.1823	4.51402	62.7062	H3Ac_Col_INA_4_peak_680a
Chr1	3037774	3039140	1367	3038720	118.15	17.3043	2.43157	16.2201	H3Ac_Col_INA_4_peak_680b
Chr1	3041471	3042912	1442	3041630	83.61	5.78875	1.72677	4.85994	H3Ac_Col_INA_4_peak_681a
Chr1	3041471	3042912	1442	3042185	268.1	111.714	5.76657	109.848	H3Ac_Col_INA_4_peak_681b
Chr1	3058458	3058893	436	3058648	120.87	25.857	3.1049	24.6899	H3Ac_Col_INA_4_peak_682
Chr1	3062619	3063458	840	3063149	182.67	57.8363	4.31787	56.4095	H3Ac_Col_INA_4_peak_683
Chr1	3064115	3065646	1532	3064289	107.24	16.8417	2.51724	15.7623	H3Ac_Col_INA_4_peak_684a
Chr1	3064115	3065646	1532	3065035	132.69	27.8241	3.06836	26.6408	H3Ac_Col_INA_4_peak_684b
Chr1	3071079	3072195	1117	3071819	375.34	195.303	7.68049	192.591	H3Ac_Col_INA_4_peak_685
Chr1	3076524	3078024	1501	3076762	144.5	32.5587	3.2334	31.3348	H3Ac_Col_INA_4_peak_686a
Chr1	3076524	3078024	1501	3077401	124.51	21.2114	2.6704	20.0878	H3Ac_Col_INA_4_peak_686b
Chr1	3093336	3094969	1634	3094220	370.8	202.751	8.24061	199.932	H3Ac_Col_INA_4_peak_687
Chr1	3099561	3100547	987	3100101	130.87	27.357	3.06676	26.1778	H3Ac_Col_INA_4_peak_688
Chr1	3101778	3103097	1320	3102554	319.91	127.116	5.53286	125.115	H3Ac_Col_INA_4_peak_689
Chr1	3104603	3104983	381	3104785	111.79	21.4427	2.87079	20.3173	H3Ac_Col_INA_4_peak_690
Chr1	3106367	3107291	925	3106720	350.81	178.926	7.48523	176.419	H3Ac_Col_INA_4_peak_691
Chr1	3115751	3116711	961	3116434	202.67	72.8022	4.89477	71.2576	H3Ac_Col_INA_4_peak_692
Chr1	3118641	3120995	2355	3119423	164.5	46.773	3.9024	45.4338	H3Ac_Col_INA_4_peak_693a
Chr1	3118641	3120995	2355	3120124	264.47	88.0262	4.57703	86.3595	H3Ac_Col_INA_4_peak_693b
Chr1	3121207	3122297	1091	3121379	67.25	2.84769	1.45219	1.99212	H3Ac_Col_INA_4_peak_694a
Chr1	3121207	3122297	1091	3122031	129.05	20.4517	2.55006	19.3365	H3Ac_Col_INA_4_peak_694b
Chr1	3122833	3124326	1494	3123243	328.09	142.587	6.09417	140.446	H3Ac_Col_INA_4_peak_695
Chr1	3130370	3130965	596	3130723	138.14	32.4621	3.31289	31.2389	H3Ac_Col_INA_4_peak_696
Chr1	3135112	3136034	923	3135708	155.41	36.3105	3.32785	35.0548	H3Ac_Col_INA_4_peak_697
Chr1	3136435	3137625	1191	3137268	360.8	182.014	7.38373	179.471	H3Ac_Col_INA_4_peak_698
Chr1	3139402	3140252	851	3139905	155.41	37.3691	3.40019	36.1052	H3Ac_Col_INA_4_peak_699
Chr1	3140966	3141278	313	3141115	80.89	7.23434	1.90649	6.27981	H3Ac_Col_INA_4_peak_700
Chr1	3153698	3155130	1433	3154141	218.12	84.0785	5.25306	82.4436	H3Ac_Col_INA_4_peak_701a
Chr1	3153698	3155130	1433	3154754	142.69	34.5949	3.41929	33.3545	H3Ac_Col_INA_4_peak_701b
Chr1	3157796	3158990	1195	3158430	208.12	74.5867	4.86327	73.0285	H3Ac_Col_INA_4_peak_702
Chr1	3160981	3162705	1725	3161436	202.67	65.6459	4.42756	64.1585	H3Ac_Col_INA_4_peak_703a
Chr1	3160981	3162705	1725	3162073	279.92	130.223	6.61596	128.194	H3Ac_Col_INA_4_peak_703b
Chr1	3167006	3167938	933	3167158	62.71	2.5831	1.4451	1.73585	H3Ac_Col_INA_4_peak_704a
Chr1	3167006	3167938	933	3167637	166.31	45.9344	3.80261	44.6023	H3Ac_Col_INA_4_peak_704b
Chr1	3172002	3172761	760	3172305	264.47	125.825	6.76316	123.834	H3Ac_Col_INA_4_peak_705
Chr1	3173497	3174217	721	3173795	185.4	49.6568	3.728	48.2945	H3Ac_Col_INA_4_peak_706
Chr1	3179975	3180409	435	3180181	119.06	19.0656	2.55438	17.9638	H3Ac_Col_INA_4_peak_707
Chr1	3183518	3184225	708	3183989	144.5	21.179	2.46615	20.0557	H3Ac_Col_INA_4_peak_708
Chr1	3189341	3190097	757	3189536	159.04	45.5918	3.90352	44.2621	H3Ac_Col_INA_4_peak_709a
Chr1	3189341	3190097	757	3189895	83.61	9.93359	2.1556	8.93651	H3Ac_Col_INA_4_peak_709b
Chr1	3191763	3192624	862	3192271	203.58	69.4675	4.64947	67.9491	H3Ac_Col_INA_4_peak_710
Chr1	3194278	3195032	755	3194739	147.23	37.5631	3.54265	36.2976	H3Ac_Col_INA_4_peak_711
Chr1	3199316	3200247	932	3199909	176.31	53.3529	4.12353	51.9618	H3Ac_Col_INA_4_peak_712
Chr1	3201780	3202580	801	3202113	213.57	76.6478	4.89581	75.0725	H3Ac_Col_INA_4_peak_713
Chr1	3205620	3206486	867	3205938	215.39	72.7193	4.60407	71.176	H3Ac_Col_INA_4_peak_714
Chr1	3217962	3218499	538	3218228	136.32	33.0029	3.39288	31.7753	H3Ac_Col_INA_4_peak_715
Chr1	3223917	3224671	755	3224359	206.3	71.7964	4.72992	70.2602	H3Ac_Col_INA_4_peak_716
Chr1	3226209	3227112	904	3226812	219.03	86.819	5.40866	85.1616	H3Ac_Col_INA_4_peak_717
Chr1	3231652	3233686	2035	3231791	68.16	5.30741	1.76199	4.38808	H3Ac_Col_INA_4_peak_718a
Chr1	3231652	3233686	2035	3232753	259.01	87.8723	4.64312	86.2067	H3Ac_Col_INA_4_peak_718b
Chr1	3231652	3233686	2035	3233476	74.52	7.00961	1.92407	6.0579	H3Ac_Col_INA_4_peak_718c
Chr1	3233963	3234631	669	3234376	108.15	20.0783	2.78075	18.9659	H3Ac_Col_INA_4_peak_719
Chr1	3237218	3240256	3039	3238064	179.04	48.6611	3.75424	47.306	H3Ac_Col_INA_4_peak_720a
Chr1	3237218	3240256	3039	3239126	391.7	200.742	7.55198	197.956	H3Ac_Col_INA_4_peak_720b
Chr1	3237218	3240256	3039	3239773	121.78	26.3622	3.12805	25.1909	H3Ac_Col_INA_4_peak_720c
Chr1	3240513	3241743	1231	3241112	428.96	282.341	10.954	277.686	H3Ac_Col_INA_4_peak_721
Chr1	3242108	3242647	540	3242355	118.15	23.7334	2.94192	22.5869	H3Ac_Col_INA_4_peak_722
Chr1	3244148	3245020	873	3244524	181.76	56.5166	4.25034	55.1001	H3Ac_Col_INA_4_peak_723a
Chr1	3244148	3245020	873	3244984	72.71	3.03074	1.46597	2.16929	H3Ac_Col_INA_4_peak_723b
Chr1	3246503	3247768	1266	3246867	92.7	8.67323	1.95208	7.69412	H3Ac_Col_INA_4_peak_724a
Chr1	3246503	3247768	1266	3247388	91.79	12.8752	2.36398	11.8398	H3Ac_Col_INA_4_peak_724b
Chr1	3248026	3249042	1017	3248626	151.77	43.0421	3.89212	41.732	H3Ac_Col_INA_4_peak_725
Chr1	3249654	3250067	414	3249859	90.88	12.4909	2.34083	11.4599	H3Ac_Col_INA_4_peak_726
Chr1	3252156	3255592	3437	3252651	369.89	176.197	6.86836	173.721	H3Ac_Col_INA_4_peak_727a
Chr1	3252156	3255592	3437	3252938	394.43	224.404	8.71451	221.249	H3Ac_Col_INA_4_peak_727b
Chr1	3252156	3255592	3437	3253498	342.63	169.128	7.15889	166.727	H3Ac_Col_INA_4_peak_727c
Chr1	3252156	3255592	3437	3253902	290.82	128.285	6.20901	126.274	H3Ac_Col_INA_4_peak_727d
Chr1	3252156	3255592	3437	3254737	209.03	65.338	4.2649	63.8526	H3Ac_Col_INA_4_peak_727e
Chr1	3252156	3255592	3437	3255141	167.22	34.6454	3.05861	33.4043	H3Ac_Col_INA_4_peak_727f
Chr1	3256138	3256831	694	3256589	99.97	14.3085	2.40724	13.2572	H3Ac_Col_INA_4_peak_728
Chr1	3257281	3257559	279	3257453	63.62	3.13083	1.51814	2.26695	H3Ac_Col_INA_4_peak_729
Chr1	3260607	3261686	1080	3261404	225.39	89.661	5.45435	87.9815	H3Ac_Col_INA_4_peak_730
Chr1	3262620	3263661	1042	3263372	249.93	113.387	6.3927	111.505	H3Ac_Col_INA_4_peak_731
Chr1	3263801	3264924	1124	3264223	297.19	154.455	7.59669	152.203	H3Ac_Col_INA_4_peak_732
Chr1	3269945	3272114	2170	3270382	277.19	136.902	7.08731	134.814	H3Ac_Col_INA_4_peak_733a
Chr1	3269945	3272114	2170	3271517	363.53	216.316	9.28689	213.293	H3Ac_Col_INA_4_peak_733b
Chr1	3273814	3274568	755	3274191	107.24	19.6215	2.7576	18.5136	H3Ac_Col_INA_4_peak_734
Chr1	3277844	3278699	856	3278310	216.3	73.3936	4.6234	71.8451	H3Ac_Col_INA_4_peak_735
Chr1	3278904	3279993	1090	3279390	226.3	92.5617	5.61946	90.8583	H3Ac_Col_INA_4_peak_736
Chr1	3286404	3286710	307	3286551	68.16	5.04227	1.72904	4.12993	H3Ac_Col_INA_4_peak_737
Chr1	3288314	3289090	777	3288503	75.43	6.9907	1.91081	6.04048	H3Ac_Col_INA_4_peak_738
Chr1	3294622	3296258	1637	3295387	209.03	67.6441	4.40332	66.1408	H3Ac_Col_INA_4_peak_739a
Chr1	3294622	3296258	1637	3295804	284.46	125.787	6.20569	123.797	H3Ac_Col_INA_4_peak_739b
Chr1	3296554	3297983	1430	3296951	266.29	113.764	5.93967	111.879	H3Ac_Col_INA_4_peak_740a
Chr1	3296554	3297983	1430	3297666	90.88	8.07609	1.91422	7.10747	H3Ac_Col_INA_4_peak_740b
Chr1	3299416	3301189	1774	3300242	277.19	126.168	6.40389	124.175	H3Ac_Col_INA_4_peak_741a
Chr1	3299416	3301189	1774	3300871	152.68	36.6901	3.40623	35.4316	H3Ac_Col_INA_4_peak_741b
Chr1	3302593	3303438	846	3302944	178.13	57.2456	4.34818	55.8237	H3Ac_Col_INA_4_peak_742
Chr1	3304935	3306264	1330	3305780	209.94	73.8632	4.81287	72.3106	H3Ac_Col_INA_4_peak_743
Chr1	3310938	3311636	699	3311186	180.86	61.6104	4.63303	60.1534	H3Ac_Col_INA_4_peak_744
Chr1	3322867	3323527	661	3323228	287.19	140.771	7.02898	138.646	H3Ac_Col_INA_4_peak_745
Chr1	3325867	3327033	1167	3326189	227.21	82.684	4.961	81.0599	H3Ac_Col_INA_4_peak_746
Chr1	3328935	3329953	1019	3329332	163.59	44.3831	3.75532	43.0629	H3Ac_Col_INA_4_peak_747
Chr1	3330794	3331322	529	3331014	101.79	7.29432	1.77221	6.33905	H3Ac_Col_INA_4_peak_748
Chr1	3332137	3333244	1108	3332424	106.33	12.7892	2.19046	11.7554	H3Ac_Col_INA_4_peak_749a
Chr1	3332137	3333244	1108	3332817	97.24	6.28834	1.69386	5.3501	H3Ac_Col_INA_4_peak_749b
Chr1	3337126	3338250	1125	3337870	194.49	61.939	4.34418	60.4796	H3Ac_Col_INA_4_peak_750
Chr1	3338362	3338626	265	3338567	81.79	6.2692	1.79402	5.33113	H3Ac_Col_INA_4_peak_751
Chr1	3340765	3341747	983	3341440	169.04	32.0877	2.88205	30.8679	H3Ac_Col_INA_4_peak_752
Chr1	3346738	3347851	1114	3347613	131.78	27.8558	3.08789	26.6722	H3Ac_Col_INA_4_peak_753
Chr1	3349141	3350141	1001	3349399	160.86	48.5687	4.12365	47.2144	H3Ac_Col_INA_4_peak_754
Chr1	3350381	3350668	288	3350533	70.89	5.85171	1.83145	4.92061	H3Ac_Col_INA_4_peak_755
Chr1	3355501	3356388	888	3355884	245.38	99.5102	5.58868	97.7493	H3Ac_Col_INA_4_peak_756
Chr1	3356737	3357492	756	3357094	199.94	65.0264	4.45368	63.5429	H3Ac_Col_INA_4_peak_757
Chr1	3359021	3359828	808	3359492	128.14	27.7568	3.11146	26.5741	H3Ac_Col_INA_4_peak_758
Chr1	3363415	3364347	933	3363753	220.84	77.788	4.8227	76.2028	H3Ac_Col_INA_4_peak_759
Chr1	3367968	3369125	1158	3368465	219.94	88.1777	5.52338	86.5098	H3Ac_Col_INA_4_peak_760
Chr1	3370426	3371442	1017	3370794	319.91	168.229	7.77991	165.837	H3Ac_Col_INA_4_peak_761
Chr1	3383379	3384015	637	3383738	197.21	70.0271	4.81146	68.5044	H3Ac_Col_INA_4_peak_762
Chr1	3387638	3389335	1698	3388167	287.19	132.238	6.50271	130.192	H3Ac_Col_INA_4_peak_763a
Chr1	3387638	3389335	1698	3388852	256.29	92.5511	4.94785	90.8477	H3Ac_Col_INA_4_peak_763b
Chr1	3390756	3392669	1914	3390939	81.79	5.96482	1.76158	5.03205	H3Ac_Col_INA_4_peak_764a
Chr1	3390756	3392669	1914	3392186	366.26	171.122	6.67738	168.701	H3Ac_Col_INA_4_peak_764b
Chr1	3392953	3395143	2191	3393284	200.85	58.6036	4.03539	57.1712	H3Ac_Col_INA_4_peak_765a
Chr1	3392953	3395143	2191	3394548	392.61	232.557	9.25318	229.261	H3Ac_Col_INA_4_peak_765b
Chr1	3396205	3397004	800	3396619	197.21	70.5139	4.84483	68.9878	H3Ac_Col_INA_4_peak_766
Chr1	3397248	3397545	298	3397402	91.79	10.5755	2.14239	9.57045	H3Ac_Col_INA_4_peak_767
Chr1	3397974	3398376	403	3398162	105.42	14.7341	2.36497	13.6781	H3Ac_Col_INA_4_peak_768
Chr1	3412109	3412896	788	3412595	271.74	124.749	6.49377	122.769	H3Ac_Col_INA_4_peak_769
Chr1	3418025	3419573	1549	3418339	77.25	7.93656	1.99353	6.96962	H3Ac_Col_INA_4_peak_770a
Chr1	3418025	3419573	1549	3419128	215.39	86.676	5.51287	85.0194	H3Ac_Col_INA_4_peak_770b
Chr1	3424420	3425163	744	3424658	112.69	18.1757	2.57892	17.0829	H3Ac_Col_INA_4_peak_771
Chr1	3427101	3427442	342	3427234	74.52	4.87846	1.6783	3.96878	H3Ac_Col_INA_4_peak_772
Chr1	3429588	3430640	1053	3429840	86.34	10.2507	2.14966	9.25019	H3Ac_Col_INA_4_peak_773a
Chr1	3429588	3430640	1053	3430353	275.37	131.337	6.78947	129.299	H3Ac_Col_INA_4_peak_773b
Chr1	3431727	3432362	636	3432006	179.95	47.3921	3.6928	46.0478	H3Ac_Col_INA_4_peak_774
Chr1	3439662	3440256	595	3439923	180.86	61.6104	4.63303	60.1534	H3Ac_Col_INA_4_peak_775
Chr1	3442462	3443890	1429	3442758	249.93	113.387	6.3927	111.505	H3Ac_Col_INA_4_peak_776a
Chr1	3442462	3443890	1429	3443153	106.33	19.1686	2.73444	18.0649	H3Ac_Col_INA_4_peak_776b
Chr1	3442462	3443890	1429	3443688	87.25	11.366	2.24822	10.3501	H3Ac_Col_INA_4_peak_776c
Chr1	3453156	3453746	591	3453379	120.87	25.857	3.1049	24.6899	H3Ac_Col_INA_4_peak_777
Chr1	3460736	3462370	1635	3461263	248.11	96.6178	5.33812	94.8819	H3Ac_Col_INA_4_peak_778a
Chr1	3460736	3462370	1635	3462012	155.41	43.5034	3.83752	42.1903	H3Ac_Col_INA_4_peak_778b
Chr1	3469589	3470441	853	3469752	95.43	11.6064	2.19151	10.5878	H3Ac_Col_INA_4_peak_779a
Chr1	3469589	3470441	853	3470225	119.06	19.0656	2.55438	17.9638	H3Ac_Col_INA_4_peak_779b
Chr1	3484534	3486680	2147	3485010	316.27	160.269	7.36913	157.96	H3Ac_Col_INA_4_peak_780a
Chr1	3484534	3486680	2147	3485676	210.85	80.0955	5.201	78.4927	H3Ac_Col_INA_4_peak_780b
Chr1	3484534	3486680	2147	3486261	250.84	88.3599	4.84299	86.6899	H3Ac_Col_INA_4_peak_780c
Chr1	3487520	3488103	584	3487780	183.58	62.6623	4.63137	61.1976	H3Ac_Col_INA_4_peak_781
Chr1	3492720	3493841	1122	3493422	298.09	127.843	5.98188	125.836	H3Ac_Col_INA_4_peak_782
Chr1	3494846	3495234	389	3495041	84.52	10.1961	2.16968	9.19645	H3Ac_Col_INA_4_peak_783
Chr1	3495854	3496143	290	3496001	115.42	16.6204	2.41466	15.5427	H3Ac_Col_INA_4_peak_784
Chr1	3496476	3496748	273	3496706	62.71	3.81995	1.62307	2.93493	H3Ac_Col_INA_4_peak_785
Chr1	3502346	3504355	2010	3503209	279.01	127.492	6.42664	125.488	H3Ac_Col_INA_4_peak_786a
Chr1	3502346	3504355	2010	3503888	203.58	56.5143	3.85993	55.0981	H3Ac_Col_INA_4_peak_786b
Chr1	3508949	3509273	325	3509108	108.15	13.3668	2.21642	12.3258	H3Ac_Col_INA_4_peak_787
Chr1	3513879	3514821	943	3514504	189.94	67.7972	4.86457	66.2912	H3Ac_Col_INA_4_peak_788
Chr1	3524583	3526356	1774	3524729	69.07	4.01854	1.59251	3.12938	H3Ac_Col_INA_4_peak_789a
Chr1	3524583	3526356	1774	3525189	62.71	2.5831	1.4451	1.73585	H3Ac_Col_INA_4_peak_789b
Chr1	3524583	3526356	1774	3525863	186.31	65.714	4.77195	64.225	H3Ac_Col_INA_4_peak_789c
Chr1	3527492	3528169	678	3527759	124.51	27.8991	3.19751	26.7144	H3Ac_Col_INA_4_peak_790
Chr1	3530682	3530979	298	3530861	67.25	4.06777	1.61431	3.17664	H3Ac_Col_INA_4_peak_791
Chr1	3532372	3533210	839	3532671	206.3	78.3983	5.17133	76.8097	H3Ac_Col_INA_4_peak_792
Chr1	3535451	3536270	820	3535791	220.84	80.6715	5.0028	79.0644	H3Ac_Col_INA_4_peak_793
Chr1	3550021	3550636	616	3550343	220.84	90.467	5.65179	88.7791	H3Ac_Col_INA_4_peak_794
Chr1	3554016	3555180	1165	3554397	318.09	165.024	7.59336	162.668	H3Ac_Col_INA_4_peak_795
Chr1	3562828	3563894	1067	3563215	377.16	188.441	7.27234	185.82	H3Ac_Col_INA_4_peak_796
Chr1	3565197	3565919	723	3565470	260.83	120.599	6.54581	118.657	H3Ac_Col_INA_4_peak_797
Chr1	3569872	3570739	868	3570471	103.61	17.8339	2.66498	16.7436	H3Ac_Col_INA_4_peak_798
Chr1	3589732	3590066	335	3589920	83.61	9.17801	2.07728	8.19229	H3Ac_Col_INA_4_peak_799
Chr1	3591992	3592319	328	3592149	79.98	8.58143	2.06299	7.6035	H3Ac_Col_INA_4_peak_800
Chr1	3604337	3605023	687	3604630	149.96	28.592	2.903	27.4016	H3Ac_Col_INA_4_peak_801
Chr1	3606897	3607522	626	3607268	198.12	66.1052	4.52554	64.6138	H3Ac_Col_INA_4_peak_802
Chr1	3609599	3610518	920	3610142	317.18	155.743	7.07065	153.479	H3Ac_Col_INA_4_peak_803
Chr1	3611853	3613463	1611	3612371	127.24	24.9274	2.90875	23.7694	H3Ac_Col_INA_4_peak_804a
Chr1	3611853	3613463	1611	3612940	217.21	82.8606	5.19911	81.2351	H3Ac_Col_INA_4_peak_804b
Chr1	3615481	3616361	881	3615991	319	155.588	7.05212	153.324	H3Ac_Col_INA_4_peak_805
Chr1	3623182	3623808	627	3623543	215.39	79.526	5.03235	77.9275	H3Ac_Col_INA_4_peak_806
Chr1	3625895	3626188	294	3626036	80.89	8.24048	2.01417	7.26984	H3Ac_Col_INA_4_peak_807
Chr1	3627627	3628393	767	3627977	207.21	64.4344	4.25026	62.9556	H3Ac_Col_INA_4_peak_808
Chr1	3636546	3637161	616	3636928	152.68	40.0085	3.64377	38.7243	H3Ac_Col_INA_4_peak_809
Chr1	3639897	3640285	389	3640064	117.24	17.2483	2.43931	16.1648	H3Ac_Col_INA_4_peak_810
Chr1	3646537	3647733	1197	3647330	220.84	84.7567	5.2663	83.116	H3Ac_Col_INA_4_peak_811
Chr1	3648035	3649076	1042	3648365	145.41	36.6779	3.51656	35.4195	H3Ac_Col_INA_4_peak_812
Chr1	3657451	3658521	1071	3658189	197.21	72.3211	4.9702	70.7803	H3Ac_Col_INA_4_peak_813
Chr1	3659158	3659891	734	3659433	222.66	85.927	5.29001	84.2763	H3Ac_Col_INA_4_peak_814
Chr1	3664368	3664985	618	3664602	183.58	54.9438	4.10183	53.5401	H3Ac_Col_INA_4_peak_815
Chr1	3666140	3667219	1080	3666887	166.31	47.2101	3.89104	45.8682	H3Ac_Col_INA_4_peak_816
Chr1	3670477	3671150	674	3670763	134.51	28.4218	3.07968	27.2326	H3Ac_Col_INA_4_peak_817
Chr1	3671962	3672265	304	3672085	68.16	2.80789	1.44087	1.95322	H3Ac_Col_INA_4_peak_818
Chr1	3675514	3676135	622	3675900	118.15	23.6428	2.93444	22.497	H3Ac_Col_INA_4_peak_819
Chr1	3676663	3677627	965	3677003	302.64	128.775	5.95369	126.76	H3Ac_Col_INA_4_peak_820
Chr1	3681736	3683324	1589	3682283	357.17	182.229	7.46183	179.683	H3Ac_Col_INA_4_peak_821
Chr1	3684592	3685792	1201	3685049	285.37	131.372	6.50842	129.334	H3Ac_Col_INA_4_peak_822
Chr1	3702678	3703425	748	3702989	194.49	66.625	4.65448	65.1292	H3Ac_Col_INA_4_peak_823
Chr1	3709201	3709488	288	3709367	69.98	5.30333	1.77449	4.38531	H3Ac_Col_INA_4_peak_824
Chr1	3715086	3715620	535	3715327	162.68	49.8268	4.16996	48.4628	H3Ac_Col_INA_4_peak_825
Chr1	3718763	3719640	878	3719257	307.18	159.775	7.61433	157.471	H3Ac_Col_INA_4_peak_826
Chr1	3728776	3729574	799	3729142	199.94	56.6936	3.94002	55.276	H3Ac_Col_INA_4_peak_827
Chr1	3740820	3741342	523	3741005	75.43	5.12287	1.6985	4.20808	H3Ac_Col_INA_4_peak_828
Chr1	3744855	3745616	762	3745278	250.84	114.204	6.41586	112.315	H3Ac_Col_INA_4_peak_829
Chr1	3745763	3746141	379	3745972	92.7	13.2642	2.38714	12.2244	H3Ac_Col_INA_4_peak_830
Chr1	3753199	3754171	973	3753579	269.01	98.1922	5.00022	96.4426	H3Ac_Col_INA_4_peak_831
Chr1	3755841	3757023	1183	3756045	141.78	36.3473	3.57316	35.0915	H3Ac_Col_INA_4_peak_832a
Chr1	3755841	3757023	1183	3756626	291.73	149.126	7.45777	146.923	H3Ac_Col_INA_4_peak_832b
Chr1	3760041	3760360	320	3760207	113.6	22.4207	2.91967	21.2858	H3Ac_Col_INA_4_peak_833
Chr1	3767442	3768439	998	3768101	352.62	177.831	7.36716	175.336	H3Ac_Col_INA_4_peak_834
Chr1	3774479	3775031	553	3774701	220.84	90.467	5.65179	88.7791	H3Ac_Col_INA_4_peak_835
Chr1	3777293	3778298	1006	3777995	214.48	85.9237	5.48971	84.2732	H3Ac_Col_INA_4_peak_836
Chr1	3778890	3779549	660	3779160	149.05	38.5081	3.57255	37.2347	H3Ac_Col_INA_4_peak_837
Chr1	3786308	3787060	753	3786807	128.14	20.6131	2.57388	19.4948	H3Ac_Col_INA_4_peak_838
Chr1	3789973	3790883	911	3790460	198.12	51.2562	3.62557	49.8811	H3Ac_Col_INA_4_peak_839
Chr1	3793223	3794152	930	3793729	164.5	41.0116	3.50763	39.7188	H3Ac_Col_INA_4_peak_840
Chr1	3794275	3794979	705	3794623	109.06	15.0445	2.34168	13.9848	H3Ac_Col_INA_4_peak_841
Chr1	3796925	3798370	1446	3797206	114.51	18.7669	2.59885	17.6676	H3Ac_Col_INA_4_peak_842a
Chr1	3796925	3798370	1446	3798049	120.87	20.4862	2.67067	19.3708	H3Ac_Col_INA_4_peak_842b
Chr1	3801486	3804184	2699	3802362	116.33	19.2224	2.60732	18.1182	H3Ac_Col_INA_4_peak_843a
Chr1	3801486	3804184	2699	3802774	170.86	48.8816	3.94443	47.5255	H3Ac_Col_INA_4_peak_843b
Chr1	3801486	3804184	2699	3803268	194.49	54.981	3.90977	53.576	H3Ac_Col_INA_4_peak_843c
Chr1	3801486	3804184	2699	3803825	244.47	99.8122	5.634	98.0484	H3Ac_Col_INA_4_peak_843d
Chr1	3806832	3808740	1909	3807357	259.92	108.614	5.8164	106.774	H3Ac_Col_INA_4_peak_844a
Chr1	3806832	3808740	1909	3808371	152.68	39.2833	3.59105	38.0043	H3Ac_Col_INA_4_peak_844b
Chr1	3810235	3813664	3430	3810846	246.29	100.269	5.60929	98.5017	H3Ac_Col_INA_4_peak_845a
Chr1	3810235	3813664	3430	3812221	126.33	24.9407	2.92581	23.7826	H3Ac_Col_INA_4_peak_845b
Chr1	3810235	3813664	3430	3812601	93.61	10.0799	2.07321	9.08115	H3Ac_Col_INA_4_peak_845c
Chr1	3810235	3813664	3430	3813143	159.04	23.2605	2.46222	22.1184	H3Ac_Col_INA_4_peak_845d
Chr1	3814077	3814939	863	3814312	137.23	29.6061	3.11727	28.4071	H3Ac_Col_INA_4_peak_846
Chr1	3819515	3820899	1385	3820520	208.12	74.5867	4.86327	73.0285	H3Ac_Col_INA_4_peak_847
Chr1	3821591	3823031	1441	3822707	288.1	146.482	7.36515	144.304	H3Ac_Col_INA_4_peak_848
Chr1	3832585	3833043	459	3832813	189.94	66.1162	4.74492	64.6248	H3Ac_Col_INA_4_peak_849
Chr1	3836616	3838557	1942	3837364	260.83	102.908	5.45484	101.119	H3Ac_Col_INA_4_peak_850a
Chr1	3836616	3838557	1942	3838050	257.2	109.743	5.91902	107.893	H3Ac_Col_INA_4_peak_850b
Chr1	3847134	3847910	777	3847440	301.73	136.758	6.41621	134.672	H3Ac_Col_INA_4_peak_851
Chr1	3848425	3848924	500	3848604	75.43	5.60962	1.75424	4.68337	H3Ac_Col_INA_4_peak_852
Chr1	3849279	3850157	879	3849776	209.03	56.3036	3.75053	54.8885	H3Ac_Col_INA_4_peak_853
Chr1	3862362	3863067	706	3862648	204.49	56.9624	3.86861	55.5423	H3Ac_Col_INA_4_peak_854
Chr1	3866041	3867007	967	3866716	249.02	100.432	5.54142	98.6634	H3Ac_Col_INA_4_peak_855
Chr1	3874397	3875051	655	3874724	129.96	23.4428	2.78642	22.2982	H3Ac_Col_INA_4_peak_856
Chr1	3876605	3877247	643	3877019	169.04	44.0337	3.6179	42.7162	H3Ac_Col_INA_4_peak_857
Chr1	3878794	3879064	271	3878930	102.7	13.5923	2.30438	12.5494	H3Ac_Col_INA_4_peak_858
Chr1	3883371	3883801	431	3883519	89.97	9.08709	2.02163	8.10221	H3Ac_Col_INA_4_peak_859
Chr1	3884482	3884793	312	3884646	72.71	6.4193	1.87776	5.47799	H3Ac_Col_INA_4_peak_860
Chr1	3895403	3897016	1614	3896617	262.65	108.505	5.73152	106.667	H3Ac_Col_INA_4_peak_861
Chr1	3913658	3914543	886	3914159	351.71	186.166	7.86257	183.574	H3Ac_Col_INA_4_peak_862
Chr1	3914709	3915790	1082	3915038	353.53	203.175	8.8157	200.351	H3Ac_Col_INA_4_peak_863a
Chr1	3914709	3915790	1082	3915535	124.51	21.9756	2.72845	20.8446	H3Ac_Col_INA_4_peak_863b
Chr1	3920440	3921191	752	3920754	199.03	74.6331	5.0782	73.0746	H3Ac_Col_INA_4_peak_864
Chr1	3930094	3931450	1357	3930550	187.22	61.4923	4.45169	60.0367	H3Ac_Col_INA_4_peak_865a
Chr1	3930094	3931450	1357	3931205	121.78	26.3622	3.12805	25.1909	H3Ac_Col_INA_4_peak_865b
Chr1	3933925	3934831	907	3934444	149.96	41.8447	3.84581	40.5439	H3Ac_Col_INA_4_peak_866
Chr1	3935043	3936152	1110	3935469	98.15	14.5178	2.41836	13.4637	H3Ac_Col_INA_4_peak_867a
Chr1	3935043	3936152	1110	3935911	122.69	26.8711	3.15121	25.6952	H3Ac_Col_INA_4_peak_867b
Chr1	3937004	3937506	503	3937340	93.61	8.54464	1.93079	7.5693	H3Ac_Col_INA_4_peak_868
Chr1	3938486	3939408	923	3938772	188.13	56.8266	4.12112	55.408	H3Ac_Col_INA_4_peak_869
Chr1	3945716	3946531	816	3946119	286.28	144.727	7.31884	142.566	H3Ac_Col_INA_4_peak_870
Chr1	3948710	3949346	637	3948984	114.51	17.5762	2.50296	16.4891	H3Ac_Col_INA_4_peak_871
Chr1	3951398	3951769	372	3951591	98.15	13.8697	2.35955	12.8232	H3Ac_Col_INA_4_peak_872
Chr1	3967414	3968188	775	3967734	223.57	81.8786	5.00603	80.2617	H3Ac_Col_INA_4_peak_873
Chr1	3971262	3971904	643	3971656	191.76	62.5376	4.45054	61.0737	H3Ac_Col_INA_4_peak_874
Chr1	3972488	3973357	870	3973087	284.46	107.112	5.19021	105.285	H3Ac_Col_INA_4_peak_875
Chr1	3978364	3979366	1003	3978948	274.46	109.396	5.50929	107.549	H3Ac_Col_INA_4_peak_876
Chr1	3980283	3981041	759	3980621	98.15	15.1726	2.47823	14.1119	H3Ac_Col_INA_4_peak_877a
Chr1	3980283	3981041	759	3980857	95.43	12.7389	2.29587	11.7057	H3Ac_Col_INA_4_peak_877b
Chr1	3981231	3982208	978	3981604	263.56	116.956	6.21935	115.044	H3Ac_Col_INA_4_peak_878
Chr1	3986551	3987289	739	3986968	231.75	85.5236	5.05978	83.8768	H3Ac_Col_INA_4_peak_879
Chr1	3992675	3993531	857	3992821	106.33	13.3649	2.23814	12.324	H3Ac_Col_INA_4_peak_880a
Chr1	3992675	3993531	857	3993291	139.96	28.1497	2.99912	26.9632	H3Ac_Col_INA_4_peak_880b
Chr1	3995495	3996005	511	3995621	69.98	4.95506	1.73121	4.04424	H3Ac_Col_INA_4_peak_881a
Chr1	3995495	3996005	511	3995729	55.44	2.12393	1.39532	1.29423	H3Ac_Col_INA_4_peak_881b
Chr1	4001351	4003045	1695	4001901	191.76	60.9735	4.34696	59.5211	H3Ac_Col_INA_4_peak_882a
Chr1	4001351	4003045	1695	4002705	93.61	9.11325	1.9835	8.12817	H3Ac_Col_INA_4_peak_882b
Chr1	4003697	4004566	870	4004051	291.73	142.841	7.05277	140.699	H3Ac_Col_INA_4_peak_883
Chr1	4009662	4010534	873	4010188	281.74	123.386	6.14642	121.416	H3Ac_Col_INA_4_peak_884
Chr1	4010740	4011776	1037	4011022	214.48	73.6676	4.6844	72.1161	H3Ac_Col_INA_4_peak_885
Chr1	4014081	4015882	1802	4014534	229.93	87.7772	5.24846	86.112	H3Ac_Col_INA_4_peak_886a
Chr1	4014081	4015882	1802	4015097	332.63	145.773	6.17832	143.602	H3Ac_Col_INA_4_peak_886b
Chr1	4015967	4016230	264	4016051	61.8	2.14726	1.38399	1.31699	H3Ac_Col_INA_4_peak_887
Chr1	4020003	4021015	1013	4020717	190.85	63.927	4.56793	62.4524	H3Ac_Col_INA_4_peak_888
Chr1	4028575	4029584	1010	4028944	369.89	220.535	9.34235	217.446	H3Ac_Col_INA_4_peak_889
Chr1	4033364	4034102	739	4033828	163.59	46.0388	3.87155	44.7063	H3Ac_Col_INA_4_peak_890
Chr1	4038128	4038851	724	4038592	121.78	23.5153	2.8952	22.3703	H3Ac_Col_INA_4_peak_891
Chr1	4042744	4044040	1297	4043021	128.14	28.2534	3.15063	27.0663	H3Ac_Col_INA_4_peak_892a
Chr1	4042744	4044040	1297	4043650	297.19	136.348	6.48229	134.265	H3Ac_Col_INA_4_peak_892b
Chr1	4053295	4053821	527	4053595	132.69	30.8553	3.30307	29.6456	H3Ac_Col_INA_4_peak_893
Chr1	4058079	4058812	734	4058364	225.39	80.1212	4.85125	78.5181	H3Ac_Col_INA_4_peak_894
Chr1	4061501	4062084	584	4061757	135.41	33.7932	3.47535	32.5586	H3Ac_Col_INA_4_peak_895
Chr1	4062563	4063404	842	4063070	269.01	130.053	6.87893	128.025	H3Ac_Col_INA_4_peak_896
Chr1	4066081	4066344	264	4066230	87.25	9.36292	2.04968	8.37422	H3Ac_Col_INA_4_peak_897
Chr1	4072751	4073505	755	4073068	189.94	54.5766	3.978	53.175	H3Ac_Col_INA_4_peak_898
Chr1	4076320	4077066	747	4076702	303.55	138.837	6.47973	136.73	H3Ac_Col_INA_4_peak_899
Chr1	4089971	4090598	628	4090361	128.14	29.9962	3.29013	28.7935	H3Ac_Col_INA_4_peak_900
Chr1	4095548	4095812	265	4095679	73.61	2.62879	1.40782	1.78049	H3Ac_Col_INA_4_peak_901
Chr1	4105203	4106832	1630	4105475	157.23	38.4594	3.43971	37.1873	H3Ac_Col_INA_4_peak_902a
Chr1	4105203	4106832	1630	4106465	319	173.511	8.15237	171.062	H3Ac_Col_INA_4_peak_902b
Chr1	4107250	4107908	659	4107668	75.43	4.2104	1.59234	3.31681	H3Ac_Col_INA_4_peak_903
Chr1	4108439	4109240	802	4108767	191.76	64.1514	4.55917	62.6753	H3Ac_Col_INA_4_peak_904
Chr1	4116571	4117550	980	4116954	90.88	7.27885	1.83765	6.32374	H3Ac_Col_INA_4_peak_905a
Chr1	4116571	4117550	980	4117328	102.7	17.3972	2.64183	16.3115	H3Ac_Col_INA_4_peak_905b
Chr1	4121270	4122150	881	4121605	262.65	119.797	6.43049	117.861	H3Ac_Col_INA_4_peak_906
Chr1	4126019	4126659	641	4126273	173.59	43.9791	3.56297	42.6623	H3Ac_Col_INA_4_peak_907
Chr1	4137500	4138230	731	4137764	168.13	53.6638	4.30888	52.27	H3Ac_Col_INA_4_peak_908
Chr1	4140236	4142013	1778	4140495	159.95	47.9438	4.1005	46.5941	H3Ac_Col_INA_4_peak_909a
Chr1	4140236	4142013	1778	4141120	231.75	75.5043	4.47596	73.9382	H3Ac_Col_INA_4_peak_909b
Chr1	4143222	4143938	717	4143665	103.61	12.2713	2.17929	11.2434	H3Ac_Col_INA_4_peak_910
Chr1	4144821	4146057	1237	4145228	198.12	60.144	4.14841	58.6997	H3Ac_Col_INA_4_peak_911
Chr1	4148068	4148461	394	4148255	99.06	15.5907	2.50154	14.5254	H3Ac_Col_INA_4_peak_912
Chr1	4153614	4155387	1774	4153901	225.39	94.3068	5.76756	92.5888	H3Ac_Col_INA_4_peak_913a
Chr1	4153614	4155387	1774	4154439	123.6	27.3834	3.17436	26.2031	H3Ac_Col_INA_4_peak_913b
Chr1	4153614	4155387	1774	4155196	95.43	14.4582	2.4566	13.4046	H3Ac_Col_INA_4_peak_913c
Chr1	4157724	4158409	686	4157985	133.6	32.6922	3.42905	31.4669	H3Ac_Col_INA_4_peak_914
Chr1	4158616	4160151	1536	4158894	103.61	17.8339	2.66498	16.7436	H3Ac_Col_INA_4_peak_915a
Chr1	4158616	4160151	1536	4159603	171.77	55.617	4.4015	54.2071	H3Ac_Col_INA_4_peak_915b
Chr1	4171981	4172900	920	4172360	288.1	136.371	6.72319	134.288	H3Ac_Col_INA_4_peak_916
Chr1	4176956	4177494	539	4177302	96.34	11.4211	2.16301	10.4044	H3Ac_Col_INA_4_peak_917
Chr1	4177950	4178305	356	4178118	91.79	10.0266	2.0901	9.02884	H3Ac_Col_INA_4_peak_918
Chr1	4180641	4181375	735	4181039	171.77	37.613	3.1994	36.3472	H3Ac_Col_INA_4_peak_919
Chr1	4181705	4182721	1017	4182297	263.56	99.3556	5.18743	97.5958	H3Ac_Col_INA_4_peak_920
Chr1	4185593	4186262	670	4185932	188.13	51.4111	3.78253	50.0351	H3Ac_Col_INA_4_peak_921
Chr1	4187144	4188111	968	4187752	311.73	150.609	6.94948	148.393	H3Ac_Col_INA_4_peak_922
Chr1	4189349	4190202	854	4189770	200.85	75.2576	5.11764	73.6935	H3Ac_Col_INA_4_peak_923
Chr1	4194743	4196353	1611	4195509	246.29	108.1	6.10988	106.265	H3Ac_Col_INA_4_peak_924a
Chr1	4194743	4196353	1611	4195920	213.57	76.3495	4.87667	74.7759	H3Ac_Col_INA_4_peak_924b
Chr1	4198348	4199210	863	4198721	219.03	86.2101	5.36781	84.5576	H3Ac_Col_INA_4_peak_925
Chr1	4200038	4200680	643	4200493	99.06	13.0592	2.27413	12.022	H3Ac_Col_INA_4_peak_926
Chr1	4200857	4201875	1019	4201262	310.82	157.199	7.37506	154.919	H3Ac_Col_INA_4_peak_927
Chr1	4208306	4208824	519	4208529	119.96	18.3733	2.5201	17.2779	H3Ac_Col_INA_4_peak_928
Chr1	4215530	4217150	1621	4215987	241.75	93.9499	5.34968	92.2351	H3Ac_Col_INA_4_peak_929a
Chr1	4215530	4217150	1621	4216375	233.57	92.5627	5.44822	90.8593	H3Ac_Col_INA_4_peak_929b
Chr1	4215530	4217150	1621	4216691	211.76	71.3928	4.6101	69.8591	H3Ac_Col_INA_4_peak_929c
Chr1	4220048	4220958	911	4220408	321.72	137.063	5.97636	134.974	H3Ac_Col_INA_4_peak_930
Chr1	4221783	4222619	837	4222093	226.3	80.2439	4.83611	78.6399	H3Ac_Col_INA_4_peak_931
Chr1	4222902	4225211	2310	4223265	298.09	127.843	5.98188	125.836	H3Ac_Col_INA_4_peak_932a
Chr1	4222902	4225211	2310	4224857	195.4	50.6295	3.63698	49.2595	H3Ac_Col_INA_4_peak_932b
Chr1	4226478	4228442	1965	4226971	81.79	7.7076	1.94636	6.74473	H3Ac_Col_INA_4_peak_933a
Chr1	4226478	4228442	1965	4227653	133.6	30.8431	3.28286	29.6335	H3Ac_Col_INA_4_peak_933b
Chr1	4226478	4228442	1965	4228245	99.97	16.112	2.57237	15.0394	H3Ac_Col_INA_4_peak_933c
Chr1	4228710	4229171	462	4228975	148.14	41.2503	3.7995	39.9551	H3Ac_Col_INA_4_peak_934
Chr1	4237685	4238814	1130	4238438	161.77	49.1964	4.14681	47.8371	H3Ac_Col_INA_4_peak_935
Chr1	4241288	4243100	1813	4242121	309.91	163.112	7.78089	160.774	H3Ac_Col_INA_4_peak_936a
Chr1	4241288	4243100	1813	4242837	224.48	79.4262	4.83177	77.8285	H3Ac_Col_INA_4_peak_936b
Chr1	4244207	4245212	1006	4244537	199.03	73.3256	4.98675	71.7776	H3Ac_Col_INA_4_peak_937
Chr1	4247501	4248424	924	4247976	160.86	45.1705	3.87324	43.8442	H3Ac_Col_INA_4_peak_938
Chr1	4250884	4251673	790	4251256	219.03	80.3765	4.98793	78.7716	H3Ac_Col_INA_4_peak_939
Chr1	4260741	4261112	372	4260919	93.61	11.2714	2.18436	10.2573	H3Ac_Col_INA_4_peak_940
Chr1	4263613	4265034	1422	4264676	204.49	73.5234	4.89251	71.9733	H3Ac_Col_INA_4_peak_941
Chr1	4267500	4269043	1544	4268699	302.64	148.257	7.06136	146.062	H3Ac_Col_INA_4_peak_942
Chr1	4270162	4270835	674	4270581	137.23	30.9162	3.21471	29.7058	H3Ac_Col_INA_4_peak_943
Chr1	4274564	4275252	689	4274923	347.17	198.201	8.70427	195.449	H3Ac_Col_INA_4_peak_944
Chr1	4282789	4284042	1254	4283198	267.19	121.418	6.38223	119.468	H3Ac_Col_INA_4_peak_945
Chr1	4290188	4290991	804	4290613	209.94	82.193	5.37395	80.5723	H3Ac_Col_INA_4_peak_946
Chr1	4291369	4291761	393	4291598	67.25	5.04417	1.73884	4.13042	H3Ac_Col_INA_4_peak_947
Chr1	4296319	4297210	892	4296945	249.02	92.9532	5.1024	91.2459	H3Ac_Col_INA_4_peak_948
Chr1	4298900	4299258	359	4299076	76.34	7.62213	1.97037	6.66027	H3Ac_Col_INA_4_peak_949
Chr1	4304970	4306642	1673	4305524	332.63	184.073	8.34074	181.505	H3Ac_Col_INA_4_peak_950a
Chr1	4304970	4306642	1673	4306136	267.19	128.357	6.83262	126.345	H3Ac_Col_INA_4_peak_950b
Chr1	4322500	4323330	831	4322794	142.69	30.1725	3.09613	28.9687	H3Ac_Col_INA_4_peak_951a
Chr1	4322500	4323330	831	4323150	95.43	7.89972	1.85436	6.93435	H3Ac_Col_INA_4_peak_951b
Chr1	4325635	4326375	741	4326090	201.76	59.2464	4.05518	57.8089	H3Ac_Col_INA_4_peak_952
Chr1	4327043	4327331	289	4327198	76.34	2.53489	1.38109	1.69051	H3Ac_Col_INA_4_peak_953
Chr1	4327531	4328556	1026	4328159	232.66	88.3422	5.20862	86.6725	H3Ac_Col_INA_4_peak_954
Chr1	4334516	4335203	688	4334853	199.94	64.6312	4.42836	63.1512	H3Ac_Col_INA_4_peak_955
Chr1	4347442	4349833	2392	4348168	142.69	30.1725	3.09613	28.9687	H3Ac_Col_INA_4_peak_956a
Chr1	4347442	4349833	2392	4348938	375.34	205.968	8.26102	203.103	H3Ac_Col_INA_4_peak_956b
Chr1	4351195	4352115	921	4351438	127.24	22.7005	2.74036	21.5633	H3Ac_Col_INA_4_peak_957a
Chr1	4351195	4352115	921	4351917	76.34	4.97076	1.67306	4.05948	H3Ac_Col_INA_4_peak_957b
Chr1	4353757	4354357	601	4354055	171.77	44.3543	3.62212	43.0341	H3Ac_Col_INA_4_peak_958
Chr1	4357544	4358182	639	4357668	68.16	3.49134	1.53203	2.61533	H3Ac_Col_INA_4_peak_959a
Chr1	4357544	4358182	639	4358019	69.07	3.78474	1.56288	2.90147	H3Ac_Col_INA_4_peak_959b
Chr1	4360866	4361261	396	4361093	99.97	8.64336	1.90511	7.66449	H3Ac_Col_INA_4_peak_960
Chr1	4364640	4365428	789	4365100	238.11	94.4191	5.43436	92.7001	H3Ac_Col_INA_4_peak_961
Chr1	4367362	4367911	550	4367616	185.4	50.8913	3.80408	49.5194	H3Ac_Col_INA_4_peak_962
Chr1	4369813	4371352	1540	4370790	196.31	60.2999	4.198	58.8536	H3Ac_Col_INA_4_peak_963
Chr1	4374032	4375270	1239	4374889	311.73	129.286	5.79123	127.265	H3Ac_Col_INA_4_peak_964
Chr1	4375435	4376339	905	4375821	257.2	91.5121	4.87164	89.8163	H3Ac_Col_INA_4_peak_965
Chr1	4379022	4379346	325	4379199	108.15	14.2488	2.28836	13.1981	H3Ac_Col_INA_4_peak_966
Chr1	4380454	4381690	1237	4381272	309	141.326	6.45833	139.196	H3Ac_Col_INA_4_peak_967
Chr1	4384391	4385443	1053	4384767	138.14	23.5839	2.67579	22.4385	H3Ac_Col_INA_4_peak_968a
Chr1	4384391	4385443	1053	4385217	85.43	8.25092	1.96047	7.27996	H3Ac_Col_INA_4_peak_968b
Chr1	4390049	4390508	460	4390368	77.25	6.94171	1.8841	5.99211	H3Ac_Col_INA_4_peak_969
Chr1	4393459	4394289	831	4393605	69.98	4.4958	1.67369	3.59561	H3Ac_Col_INA_4_peak_970a
Chr1	4393459	4394289	831	4394154	88.16	9.23527	2.02627	8.24878	H3Ac_Col_INA_4_peak_970b
Chr1	4395385	4396386	1002	4396024	249.02	98.3673	5.4175	96.6155	H3Ac_Col_INA_4_peak_971
Chr1	4396967	4398300	1334	4397894	254.47	105.852	5.76111	104.036	H3Ac_Col_INA_4_peak_972
Chr1	4404809	4405543	735	4405224	190.85	57.9307	4.17072	56.5034	H3Ac_Col_INA_4_peak_973
Chr1	4416300	4417168	869	4416794	280.83	139.497	7.17992	137.384	H3Ac_Col_INA_4_peak_974
Chr1	4423552	4424558	1007	4423940	304.46	147.294	6.94218	145.11	H3Ac_Col_INA_4_peak_975
Chr1	4433621	4435807	2187	4434067	275.37	120.886	6.14163	118.939	H3Ac_Col_INA_4_peak_976a
Chr1	4433621	4435807	2187	4434629	210.85	80.5324	5.23082	78.9269	H3Ac_Col_INA_4_peak_976b
Chr1	4438522	4439541	1020	4439096	193.58	55.6863	3.97101	54.2761	H3Ac_Col_INA_4_peak_977
Chr1	4442355	4443857	1503	4443451	333.54	172.575	7.60314	170.139	H3Ac_Col_INA_4_peak_978
Chr1	4446681	4448060	1380	4447185	150.86	31.7503	3.09928	30.5327	H3Ac_Col_INA_4_peak_979a
Chr1	4446681	4448060	1380	4447727	169.04	50.8061	4.07904	49.4349	H3Ac_Col_INA_4_peak_979b
Chr1	4452196	4453069	874	4452439	174.49	50.7471	3.9885	49.3762	H3Ac_Col_INA_4_peak_980
Chr1	4459380	4459978	599	4459576	86.34	9.06359	2.03112	8.07912	H3Ac_Col_INA_4_peak_981
Chr1	4461803	4463047	1245	4462128	299.91	135.128	6.37768	133.057	H3Ac_Col_INA_4_peak_982
Chr1	4463981	4465477	1497	4464352	125.42	26.7332	3.08411	25.5592	H3Ac_Col_INA_4_peak_983a
Chr1	4463981	4465477	1497	4465262	84.52	4.78018	1.6136	3.87365	H3Ac_Col_INA_4_peak_983b
Chr1	4467286	4468840	1555	4467557	262.65	110.64	5.85889	108.783	H3Ac_Col_INA_4_peak_984a
Chr1	4467286	4468840	1555	4467807	240.84	97.8346	5.61709	96.0877	H3Ac_Col_INA_4_peak_984b
Chr1	4472515	4473325	811	4473043	202.67	57.2004	3.91669	55.7786	H3Ac_Col_INA_4_peak_985
Chr1	4478019	4478682	664	4478285	293.55	146.69	7.23142	144.511	H3Ac_Col_INA_4_peak_986
Chr1	4480718	4481401	684	4480990	190.85	61.0973	4.37741	59.6443	H3Ac_Col_INA_4_peak_987
Chr1	4484483	4485283	801	4484836	245.38	102.75	5.79205	100.962	H3Ac_Col_INA_4_peak_988
Chr1	4491723	4492412	690	4492117	145.41	38.5785	3.66029	37.3043	H3Ac_Col_INA_4_peak_989
Chr1	4494949	4496053	1105	4495383	251.74	98.186	5.37753	96.4366	H3Ac_Col_INA_4_peak_990
Chr1	4498797	4499961	1165	4499098	284.46	135.579	6.79671	133.502	H3Ac_Col_INA_4_peak_991a
Chr1	4498797	4499961	1165	4499725	89.06	9.51871	2.04293	8.5283	H3Ac_Col_INA_4_peak_991b
Chr1	4502556	4503644	1089	4503271	231.75	80.3168	4.75	78.7125	H3Ac_Col_INA_4_peak_992
Chr1	4511829	4514040	2212	4512017	81.79	9.06136	2.08957	8.07702	H3Ac_Col_INA_4_peak_993a
Chr1	4511829	4514040	2212	4512629	97.24	14.3597	2.41809	13.3079	H3Ac_Col_INA_4_peak_993b
Chr1	4511829	4514040	2212	4513526	371.71	214.999	8.92417	212	H3Ac_Col_INA_4_peak_993c
Chr1	4514415	4515059	645	4514862	92.7	12.6391	2.32693	11.6068	H3Ac_Col_INA_4_peak_994
Chr1	4515495	4516364	870	4515799	250.84	93.6941	5.14076	91.981	H3Ac_Col_INA_4_peak_995
Chr1	4525546	4526123	578	4525849	156.32	39.0147	3.49595	37.7378	H3Ac_Col_INA_4_peak_996
Chr1	4528914	4530042	1129	4529263	250.84	114.204	6.41586	112.315	H3Ac_Col_INA_4_peak_997
Chr1	4532251	4532926	676	4532632	171.77	55.617	4.4015	54.2071	H3Ac_Col_INA_4_peak_998
Chr1	4534874	4535654	781	4535393	99.06	16.112	2.54921	15.0394	H3Ac_Col_INA_4_peak_999
Chr1	4537621	4537889	269	4537745	69.07	5.57661	1.78515	4.65062	H3Ac_Col_INA_4_peak_1000
Chr1	4538124	4539055	932	4538467	156.32	46.0849	4.00789	44.7514	H3Ac_Col_INA_4_peak_1001
Chr1	4542255	4544419	2165	4542683	378.07	207.316	8.24067	204.433	H3Ac_Col_INA_4_peak_1002a
Chr1	4542255	4544419	2165	4543691	140.87	34.3445	3.43938	33.1061	H3Ac_Col_INA_4_peak_1002b
Chr1	4542255	4544419	2165	4544196	61.8	3.05859	1.5225	2.19645	H3Ac_Col_INA_4_peak_1002c
Chr1	4544929	4545989	1061	4545230	170.86	52.3985	4.19168	51.0145	H3Ac_Col_INA_4_peak_1003
Chr1	4547591	4548653	1063	4548329	278.1	118.768	5.9383	116.84	H3Ac_Col_INA_4_peak_1004
Chr1	4567174	4567865	692	4567551	199.03	70.3591	4.78368	68.8341	H3Ac_Col_INA_4_peak_1005
Chr1	4569906	4571239	1334	4570214	84.52	6.89396	1.83261	5.9452	H3Ac_Col_INA_4_peak_1006a
Chr1	4569906	4571239	1334	4570883	219.03	83.3465	5.17875	81.7172	H3Ac_Col_INA_4_peak_1006b
Chr1	4575700	4578000	2301	4576426	281.74	128.505	6.45102	126.491	H3Ac_Col_INA_4_peak_1007a
Chr1	4575700	4578000	2301	4577501	428.06	282.341	10.9308	277.686	H3Ac_Col_INA_4_peak_1007b
Chr1	4578325	4578639	315	4578473	86.34	11.0006	2.22506	9.98926	H3Ac_Col_INA_4_peak_1008
Chr1	4578910	4579309	400	4579115	79.98	6.15403	1.79948	5.21733	H3Ac_Col_INA_4_peak_1009
Chr1	4586540	4586920	381	4586730	86.34	11.0006	2.22506	9.98926	H3Ac_Col_INA_4_peak_1010
Chr1	4588241	4588553	313	4588426	87.25	9.38906	2.05226	8.40002	H3Ac_Col_INA_4_peak_1011
Chr1	4589657	4590519	863	4590244	181.76	62.2885	4.65619	60.8261	H3Ac_Col_INA_4_peak_1012
Chr1	4592622	4594466	1845	4593380	331.72	185.61	8.47652	183.023	H3Ac_Col_INA_4_peak_1013a
Chr1	4592622	4594466	1845	4594126	279.92	138.63	7.15677	136.525	H3Ac_Col_INA_4_peak_1013b
Chr1	4601279	4601670	392	4601435	80.89	8.20474	2.01034	7.23448	H3Ac_Col_INA_4_peak_1014
Chr1	4608961	4610558	1598	4609140	72.71	4.7138	1.67513	3.80826	H3Ac_Col_INA_4_peak_1015a
Chr1	4608961	4610558	1598	4609871	125.42	24.6414	2.91877	23.4866	H3Ac_Col_INA_4_peak_1015b
Chr1	4608961	4610558	1598	4610236	148.14	31.6873	3.10705	30.47	H3Ac_Col_INA_4_peak_1015c
Chr1	4612169	4612706	538	4612418	116.33	15.895	2.34659	14.8261	H3Ac_Col_INA_4_peak_1016
Chr1	4614279	4615251	973	4614902	295.37	123.326	5.81113	121.357	H3Ac_Col_INA_4_peak_1017
Chr1	4615823	4617005	1183	4616199	157.23	45.751	3.95982	44.4201	H3Ac_Col_INA_4_peak_1018
Chr1	4620191	4621601	1411	4620759	138.14	25.9649	2.84031	24.797	H3Ac_Col_INA_4_peak_1019a
Chr1	4620191	4621601	1411	4621114	159.04	42.0629	3.65164	40.7607	H3Ac_Col_INA_4_peak_1019b
Chr1	4620191	4621601	1411	4621288	157.23	32.4534	3.04282	31.2304	H3Ac_Col_INA_4_peak_1019c
Chr1	4636401	4636692	292	4636558	80.89	5.55879	1.72608	4.6355	H3Ac_Col_INA_4_peak_1020
Chr1	4637613	4638489	877	4638159	218.12	80.1739	4.99949	78.5705	H3Ac_Col_INA_4_peak_1021
Chr1	4638605	4639240	636	4638917	99.97	12.9792	2.28763	11.9428	H3Ac_Col_INA_4_peak_1022
Chr1	4640658	4643132	2475	4641655	260.83	106.66	5.67351	104.838	H3Ac_Col_INA_4_peak_1023a
Chr1	4640658	4643132	2475	4642638	194.49	68.2145	4.76317	66.7061	H3Ac_Col_INA_4_peak_1023b
Chr1	4643581	4644433	853	4644138	167.22	52.5117	4.24841	51.127	H3Ac_Col_INA_4_peak_1024
Chr1	4646284	4647046	763	4646712	240.84	106.109	6.16117	104.291	H3Ac_Col_INA_4_peak_1025
Chr1	4672419	4673165	747	4672805	275.37	98.8953	4.93524	97.1401	H3Ac_Col_INA_4_peak_1026
Chr1	4678925	4679894	970	4679196	110.88	16.4675	2.46554	15.3918	H3Ac_Col_INA_4_peak_1027a
Chr1	4678925	4679894	970	4679625	208.12	63.6165	4.18241	62.1449	H3Ac_Col_INA_4_peak_1027b
Chr1	4693253	4694180	928	4693591	308.09	162.085	7.72728	159.758	H3Ac_Col_INA_4_peak_1028
Chr1	4695160	4695566	407	4695339	79.98	7.33683	1.92801	6.37968	H3Ac_Col_INA_4_peak_1029
Chr1	4709928	4710500	573	4710219	116.33	21.5248	2.79356	20.398	H3Ac_Col_INA_4_peak_1030
Chr1	4713676	4714472	797	4714177	147.23	35.9222	3.42236	34.6707	H3Ac_Col_INA_4_peak_1031
Chr1	4717040	4718354	1315	4717594	102.7	16.6962	2.5785	15.618	H3Ac_Col_INA_4_peak_1032a
Chr1	4717040	4718354	1315	4718034	144.5	38.0845	3.64375	36.8147	H3Ac_Col_INA_4_peak_1032b
Chr1	4721625	4722308	684	4721937	206.3	54.5621	3.70184	53.1608	H3Ac_Col_INA_4_peak_1033
Chr1	4724486	4725136	651	4724769	146.32	28.0251	2.88864	26.8395	H3Ac_Col_INA_4_peak_1034
Chr1	4726801	4727375	575	4727069	87.25	9.05553	2.01943	8.07133	H3Ac_Col_INA_4_peak_1035
Chr1	4733414	4734654	1241	4733569	89.97	10.1446	2.12447	9.14538	H3Ac_Col_INA_4_peak_1036a
Chr1	4733414	4734654	1241	4734210	148.14	36.4133	3.43925	35.1569	H3Ac_Col_INA_4_peak_1036b
Chr1	4735467	4736132	666	4735734	230.84	79.6321	4.73145	78.0328	H3Ac_Col_INA_4_peak_1037
Chr1	4740005	4740921	917	4740155	75.43	7.23007	1.93784	6.27557	H3Ac_Col_INA_4_peak_1038a
Chr1	4740005	4740921	917	4740528	79.98	8.46524	2.05037	7.49074	H3Ac_Col_INA_4_peak_1038b
Chr1	4746342	4746872	531	4746612	83.61	8.51271	2.00858	7.53773	H3Ac_Col_INA_4_peak_1039
Chr1	4747336	4750113	2778	4747671	210.85	78.0977	5.06622	76.5111	H3Ac_Col_INA_4_peak_1040a
Chr1	4747336	4750113	2778	4748405	229.93	85.9128	5.13183	84.2633	H3Ac_Col_INA_4_peak_1040b
Chr1	4747336	4750113	2778	4749158	353.53	197.206	8.4472	194.468	H3Ac_Col_INA_4_peak_1040c
Chr1	4747336	4750113	2778	4749672	150.86	38.9894	3.6095	37.7129	H3Ac_Col_INA_4_peak_1040d
Chr1	4754621	4755663	1043	4755170	296.28	138.993	6.66509	136.884	H3Ac_Col_INA_4_peak_1041
Chr1	4755877	4756675	799	4756084	126.33	27.227	3.10552	26.0488	H3Ac_Col_INA_4_peak_1042
Chr1	4759008	4759373	366	4759182	91.79	11.0666	2.18934	10.0549	H3Ac_Col_INA_4_peak_1043
Chr1	4761128	4761555	428	4761322	104.51	16.2895	2.51248	15.2155	H3Ac_Col_INA_4_peak_1044
Chr1	4765785	4766767	983	4766080	79.07	5.7963	1.7406	4.86707	H3Ac_Col_INA_4_peak_1045a
Chr1	4765785	4766767	983	4766549	89.06	12.1112	2.29452	11.0848	H3Ac_Col_INA_4_peak_1045b
Chr1	4773454	4774151	698	4773711	218.12	88.9446	5.58233	87.2701	H3Ac_Col_INA_4_peak_1046
Chr1	4776309	4777851	1543	4776843	328.99	180.355	8.24985	177.831	H3Ac_Col_INA_4_peak_1047a
Chr1	4776309	4777851	1543	4777322	101.79	16.9646	2.61867	15.8835	H3Ac_Col_INA_4_peak_1047b
Chr1	4788534	4789163	630	4788837	149.05	34.165	3.26189	32.9277	H3Ac_Col_INA_4_peak_1048
Chr1	4794634	4796495	1862	4795032	376.25	223.665	9.2677	220.521	H3Ac_Col_INA_4_peak_1049a
Chr1	4794634	4796495	1862	4796177	93.61	9.43092	2.01295	8.44135	H3Ac_Col_INA_4_peak_1049b
Chr1	4797165	4798600	1436	4797702	381.71	183.749	6.95829	181.184	H3Ac_Col_INA_4_peak_1050
Chr1	4800872	4801910	1039	4801525	268.1	120.691	6.30705	118.748	H3Ac_Col_INA_4_peak_1051
Chr1	4802731	4803500	770	4803055	240.84	99.1736	5.70252	97.4154	H3Ac_Col_INA_4_peak_1052
Chr1	4806927	4807466	540	4807264	116.33	19.2224	2.60732	18.1182	H3Ac_Col_INA_4_peak_1053
Chr1	4817264	4818085	822	4817758	257.2	109.856	5.92603	108.006	H3Ac_Col_INA_4_peak_1054
Chr1	4818491	4818902	412	4818683	112.69	13.2869	2.18643	12.2468	H3Ac_Col_INA_4_peak_1055
Chr1	4819663	4820572	910	4820329	163.59	40.6604	3.50188	39.3704	H3Ac_Col_INA_4_peak_1056
Chr1	4822690	4822950	261	4822905	64.53	3.20914	1.52196	2.34077	H3Ac_Col_INA_4_peak_1057
Chr1	4826772	4827561	790	4827281	264.47	117.821	6.24451	115.902	H3Ac_Col_INA_4_peak_1058
Chr1	4836504	4837670	1167	4836947	130.87	25.2466	2.90618	24.0864	H3Ac_Col_INA_4_peak_1059a
Chr1	4836504	4837670	1167	4837399	169.04	49.0265	3.95445	47.6692	H3Ac_Col_INA_4_peak_1059b
Chr1	4838754	4840319	1566	4839390	338.99	178.34	7.80333	175.839	H3Ac_Col_INA_4_peak_1060a
Chr1	4838754	4840319	1566	4840043	118.15	24.857	3.03544	23.6996	H3Ac_Col_INA_4_peak_1060b
Chr1	4844958	4845876	919	4845576	220.84	83.1143	5.15917	81.4861	H3Ac_Col_INA_4_peak_1061
Chr1	4847195	4847901	707	4847425	108.15	20.0783	2.78075	18.9659	H3Ac_Col_INA_4_peak_1062
Chr1	4854194	4855335	1142	4854895	326.27	169.278	7.61088	166.876	H3Ac_Col_INA_4_peak_1063
Chr1	4855400	4856210	811	4855758	226.3	85.5968	5.16584	83.9496	H3Ac_Col_INA_4_peak_1064
Chr1	4857376	4857951	576	4857695	111.79	15.8188	2.39969	14.7506	H3Ac_Col_INA_4_peak_1065
Chr1	4861265	4862068	804	4861670	191.76	63.0202	4.48283	61.5523	H3Ac_Col_INA_4_peak_1066
Chr1	4876485	4877299	815	4877006	209.94	77.6167	5.0601	76.0338	H3Ac_Col_INA_4_peak_1067
Chr1	4877731	4878407	677	4878036	126.33	21.3367	2.65264	20.2121	H3Ac_Col_INA_4_peak_1068
Chr1	4881383	4882029	647	4881768	132.69	28.7488	3.13899	27.5576	H3Ac_Col_INA_4_peak_1069
Chr1	4884052	4885653	1602	4884550	240.84	90.1526	5.14549	88.4676	H3Ac_Col_INA_4_peak_1070a
Chr1	4884052	4885653	1602	4885145	173.59	50.6763	4.00464	49.3058	H3Ac_Col_INA_4_peak_1070b
Chr1	4888097	4889134	1038	4888506	279.01	107.238	5.28319	105.41	H3Ac_Col_INA_4_peak_1071
Chr1	4890421	4892338	1918	4891626	269.01	123.107	6.42885	121.141	H3Ac_Col_INA_4_peak_1072
Chr1	4893247	4893532	286	4893395	60.89	3.37461	1.57676	2.50139	H3Ac_Col_INA_4_peak_1073
Chr1	4895280	4895573	294	4895404	79.07	8.58143	2.03983	7.6035	H3Ac_Col_INA_4_peak_1074
Chr1	4897334	4897968	635	4897585	125.42	22.4246	2.74821	21.2894	H3Ac_Col_INA_4_peak_1075
Chr1	4898314	4898926	613	4898687	128.14	20.7376	2.58288	19.6183	H3Ac_Col_INA_4_peak_1076
Chr1	4899126	4899885	760	4899487	165.41	51.7336	4.23942	50.3549	H3Ac_Col_INA_4_peak_1077
Chr1	4911396	4913256	1861	4911848	94.52	10.1574	2.06972	9.15802	H3Ac_Col_INA_4_peak_1078a
Chr1	4911396	4913256	1861	4912966	239.93	105.31	6.13801	103.498	H3Ac_Col_INA_4_peak_1078b
Chr1	4915527	4917627	2101	4915928	278.1	114.501	5.69731	112.61	H3Ac_Col_INA_4_peak_1079a
Chr1	4915527	4917627	2101	4916234	270.83	106.368	5.43442	104.548	H3Ac_Col_INA_4_peak_1079b
Chr1	4915527	4917627	2101	4916985	119.06	20.5249	2.66791	19.4089	H3Ac_Col_INA_4_peak_1079c
Chr1	4920952	4921445	494	4921182	79.98	6.90164	1.88081	5.95275	H3Ac_Col_INA_4_peak_1080
Chr1	4927736	4928765	1030	4928405	304.46	138.588	6.43878	136.486	H3Ac_Col_INA_4_peak_1081
Chr1	4930171	4930954	784	4930683	220.84	76.1103	4.72009	74.5391	H3Ac_Col_INA_4_peak_1082
Chr1	4934257	4934515	259	4934416	78.16	5.88833	1.75909	4.95658	H3Ac_Col_INA_4_peak_1083
Chr1	4934621	4935882	1262	4935065	298.09	147.529	7.12129	145.34	H3Ac_Col_INA_4_peak_1084
Chr1	4946928	4947749	822	4947393	317.18	172.59	8.10606	170.152	H3Ac_Col_INA_4_peak_1085
Chr1	4952101	4952913	813	4952636	160.86	47.2438	4.02481	45.9017	H3Ac_Col_INA_4_peak_1086
Chr1	4954131	4954428	298	4954256	73.61	3.05235	1.46303	2.19028	H3Ac_Col_INA_4_peak_1087
Chr1	4958617	4959424	808	4959022	213.57	71.3769	4.56539	69.8434	H3Ac_Col_INA_4_peak_1088
Chr1	4963276	4964391	1116	4964050	242.66	107.714	6.20747	105.882	H3Ac_Col_INA_4_peak_1089
Chr1	4969048	4970259	1212	4969884	279.01	111.143	5.49037	109.281	H3Ac_Col_INA_4_peak_1090
Chr1	4970846	4972150	1305	4971554	142.69	26.9884	2.87371	25.8117	H3Ac_Col_INA_4_peak_1091
Chr1	4972868	4973762	895	4973464	214.48	70.4707	4.48922	68.9448	H3Ac_Col_INA_4_peak_1092
Chr1	4974306	4974738	433	4974455	67.25	5.04417	1.73884	4.13042	H3Ac_Col_INA_4_peak_1093
Chr1	4975165	4975755	591	4975484	88.16	5.39752	1.65104	4.47677	H3Ac_Col_INA_4_peak_1094
Chr1	4980549	4981660	1112	4980955	253.56	99.6692	5.41621	97.9075	H3Ac_Col_INA_4_peak_1095
Chr1	4983514	4984417	904	4983954	150.86	41.6437	3.80798	40.3464	H3Ac_Col_INA_4_peak_1096
Chr1	4990060	4990358	299	4990193	74.52	7.00961	1.92407	6.0579	H3Ac_Col_INA_4_peak_1097
Chr1	4990503	4990779	277	4990643	75.43	7.31312	1.94722	6.35657	H3Ac_Col_INA_4_peak_1098
Chr1	4991572	4992149	578	4991989	77.25	7.93656	1.99353	6.96962	H3Ac_Col_INA_4_peak_1099
Chr1	4999870	5000768	899	5000429	340.81	194.116	8.70806	191.421	H3Ac_Col_INA_4_peak_1100
Chr1	5003046	5003418	373	5003249	99.97	16.112	2.57237	15.0394	H3Ac_Col_INA_4_peak_1101
Chr1	5013916	5014494	579	5014247	143.59	38.322	3.68374	37.0505	H3Ac_Col_INA_4_peak_1102
Chr1	5015980	5016672	693	5016386	209.03	82.193	5.35079	80.5723	H3Ac_Col_INA_4_peak_1103
Chr1	5023450	5024140	691	5023886	84.52	10.2843	2.17876	9.28252	H3Ac_Col_INA_4_peak_1104
Chr1	5027607	5028613	1007	5028095	174.49	55.0409	4.28679	53.6358	H3Ac_Col_INA_4_peak_1105
Chr1	5030744	5031735	992	5031354	183.58	56.2271	4.18687	54.8134	H3Ac_Col_INA_4_peak_1106
Chr1	5031792	5032615	824	5032160	174.49	51.3257	4.02787	49.9502	H3Ac_Col_INA_4_peak_1107
Chr1	5035638	5036608	971	5036315	249.02	108.785	6.06512	106.944	H3Ac_Col_INA_4_peak_1108
Chr1	5037531	5038451	921	5037808	285.37	140.754	7.09351	138.63	H3Ac_Col_INA_4_peak_1109
Chr1	5040781	5041329	549	5041034	158.14	42.481	3.70082	41.1753	H3Ac_Col_INA_4_peak_1110
Chr1	5042461	5043842	1382	5042785	220.84	90.287	5.63932	88.6012	H3Ac_Col_INA_4_peak_1111a
Chr1	5042461	5043842	1382	5043611	109.06	14.4449	2.29289	13.3922	H3Ac_Col_INA_4_peak_1111b
Chr1	5047888	5048655	768	5048257	354.44	207.552	9.05536	204.664	H3Ac_Col_INA_4_peak_1112
Chr1	5054188	5055202	1015	5054890	159.95	40.5563	3.56738	39.2678	H3Ac_Col_INA_4_peak_1113
Chr1	5062194	5062681	488	5062355	96.34	12.203	2.234	11.1759	H3Ac_Col_INA_4_peak_1114
Chr1	5064034	5065153	1120	5064609	169.04	51.4173	4.12241	50.0413	H3Ac_Col_INA_4_peak_1115
Chr1	5066755	5068530	1776	5067050	132.69	28.3579	3.10903	27.1699	H3Ac_Col_INA_4_peak_1116a
Chr1	5066755	5068530	1776	5067585	89.06	9.08709	2.00144	8.10221	H3Ac_Col_INA_4_peak_1116b
Chr1	5066755	5068530	1776	5068156	135.41	30.8769	3.24797	29.6668	H3Ac_Col_INA_4_peak_1116c
Chr1	5076073	5077915	1843	5077062	410.79	241.101	9.15085	237.641	H3Ac_Col_INA_4_peak_1117a
Chr1	5076073	5077915	1843	5077509	373.53	219.702	9.13702	216.626	H3Ac_Col_INA_4_peak_1117b
Chr1	5081504	5082483	980	5081726	109.97	20.5391	2.82706	19.4213	H3Ac_Col_INA_4_peak_1118a
Chr1	5081504	5082483	980	5082249	129.05	27.7925	3.0965	26.6093	H3Ac_Col_INA_4_peak_1118b
Chr1	5088192	5088873	682	5088582	138.14	28.5619	3.02481	27.3717	H3Ac_Col_INA_4_peak_1119
Chr1	5090749	5091633	885	5091183	279.92	126.456	6.38449	124.46	H3Ac_Col_INA_4_peak_1120
Chr1	5097392	5098068	677	5097762	151.77	29.5405	2.93795	28.342	H3Ac_Col_INA_4_peak_1121
Chr1	5103842	5104768	927	5104412	313.54	144.727	6.55902	142.566	H3Ac_Col_INA_4_peak_1122
Chr1	5104985	5105485	501	5105276	70.89	4.28041	1.63831	3.38546	H3Ac_Col_INA_4_peak_1123
Chr1	5105775	5106974	1200	5105899	63.62	2.72549	1.45974	1.87485	H3Ac_Col_INA_4_peak_1124a
Chr1	5105775	5106974	1200	5106647	177.22	51.2469	3.96046	49.8718	H3Ac_Col_INA_4_peak_1124b
Chr1	5110738	5111740	1003	5111407	266.29	114.073	5.95821	112.186	H3Ac_Col_INA_4_peak_1125
Chr1	5114649	5115498	850	5115208	180.86	56.6625	4.28293	55.2454	H3Ac_Col_INA_4_peak_1126
Chr1	5122702	5123607	906	5123250	199.94	70.0472	4.78431	68.524	H3Ac_Col_INA_4_peak_1127
Chr1	5124857	5125228	372	5125024	84.52	10.2843	2.17876	9.28252	H3Ac_Col_INA_4_peak_1128
Chr1	5128432	5129623	1192	5128619	83.61	9.93359	2.1556	8.93651	H3Ac_Col_INA_4_peak_1129a
Chr1	5128432	5129623	1192	5129007	174.49	57.5928	4.47096	56.1677	H3Ac_Col_INA_4_peak_1129b
Chr1	5130573	5131412	840	5130870	115.42	23.3842	2.96598	22.2403	H3Ac_Col_INA_4_peak_1130
Chr1	5131729	5132160	432	5131929	89.06	12.1112	2.29452	11.0848	H3Ac_Col_INA_4_peak_1131
Chr1	5132474	5133648	1175	5133077	197.21	70.3807	4.83569	68.8554	H3Ac_Col_INA_4_peak_1132
Chr1	5134416	5134953	538	5134629	96.34	9.92136	2.02782	8.92542	H3Ac_Col_INA_4_peak_1133
Chr1	5137239	5137612	374	5137442	86.34	11.0006	2.22506	9.98926	H3Ac_Col_INA_4_peak_1134
Chr1	5138595	5139235	641	5138845	158.14	36.1169	3.26565	34.8631	H3Ac_Col_INA_4_peak_1135
Chr1	5140009	5140526	518	5140255	79.98	8.22608	2.02441	7.25553	H3Ac_Col_INA_4_peak_1136
Chr1	5142682	5143784	1103	5143460	227.21	95.4477	5.78586	93.7205	H3Ac_Col_INA_4_peak_1137
Chr1	5149222	5151183	1962	5150072	383.52	212.315	8.37888	209.357	H3Ac_Col_INA_4_peak_1138
Chr1	5164446	5165020	575	5164681	145.41	31.9395	3.17252	30.7208	H3Ac_Col_INA_4_peak_1139
Chr1	5165832	5166812	981	5166476	311.73	145.451	6.65376	143.285	H3Ac_Col_INA_4_peak_1140
Chr1	5167374	5168301	928	5167973	285.37	119.872	5.8443	117.935	H3Ac_Col_INA_4_peak_1141
Chr1	5168583	5170946	2364	5168994	227.21	92.6837	5.59907	90.9793	H3Ac_Col_INA_4_peak_1142a
Chr1	5168583	5170946	2364	5169445	203.58	74.5977	4.99089	73.0394	H3Ac_Col_INA_4_peak_1142b
Chr1	5168583	5170946	2364	5170371	269.92	111.776	5.76427	109.909	H3Ac_Col_INA_4_peak_1142c
Chr1	5171077	5171851	775	5171470	259.01	106.209	5.65249	104.39	H3Ac_Col_INA_4_peak_1143
Chr1	5175360	5176353	994	5176005	290.82	140.606	6.94454	138.483	H3Ac_Col_INA_4_peak_1144
Chr1	5177472	5178671	1200	5177737	209.94	65.338	4.28336	63.8526	H3Ac_Col_INA_4_peak_1145
Chr1	5186260	5187013	754	5186764	259.01	120.324	6.53675	118.383	H3Ac_Col_INA_4_peak_1146
Chr1	5193409	5194300	892	5193918	329.9	155.419	6.75312	153.158	H3Ac_Col_INA_4_peak_1147
Chr1	5199140	5199913	774	5199492	148.14	30.755	3.04364	29.5459	H3Ac_Col_INA_4_peak_1148
Chr1	5201328	5201605	278	5201581	65.44	3.70076	1.58179	2.81933	H3Ac_Col_INA_4_peak_1149
Chr1	5202716	5204039	1324	5203074	264.47	121.438	6.47482	119.488	H3Ac_Col_INA_4_peak_1150
Chr1	5204676	5205578	903	5204877	81.79	7.48683	1.92303	6.52785	H3Ac_Col_INA_4_peak_1151a
Chr1	5204676	5205578	903	5205193	94.52	7.24407	1.80222	6.28946	H3Ac_Col_INA_4_peak_1151b
Chr1	5208951	5210018	1068	5209643	254.47	109.153	5.9659	107.31	H3Ac_Col_INA_4_peak_1152
Chr1	5211001	5212295	1295	5211824	407.15	231.182	8.68411	227.91	H3Ac_Col_INA_4_peak_1153
Chr1	5219581	5220236	656	5219974	200.85	70.7008	4.80344	69.1725	H3Ac_Col_INA_4_peak_1154
Chr1	5220504	5221352	849	5220843	188.13	60.1844	4.34075	58.7398	H3Ac_Col_INA_4_peak_1155
Chr1	5224373	5225043	671	5224617	124.51	16.5226	2.32424	15.4466	H3Ac_Col_INA_4_peak_1156
Chr1	5227314	5228059	746	5227762	239.93	99.0025	5.71937	97.2452	H3Ac_Col_INA_4_peak_1157
Chr1	5230238	5231152	915	5230816	307.18	152.571	7.16703	150.337	H3Ac_Col_INA_4_peak_1158
Chr1	5238080	5238394	315	5238228	88.16	10.2538	2.12556	9.25333	H3Ac_Col_INA_4_peak_1159
Chr1	5240681	5241614	934	5241318	313.54	154.079	7.09327	151.831	H3Ac_Col_INA_4_peak_1160
Chr1	5242567	5244327	1761	5243054	327.18	153.746	6.69748	151.501	H3Ac_Col_INA_4_peak_1161a
Chr1	5242567	5244327	1761	5243707	215.39	78.5076	4.96652	76.918	H3Ac_Col_INA_4_peak_1161b
Chr1	5248862	5249598	737	5249255	289.01	118.712	5.68639	116.785	H3Ac_Col_INA_4_peak_1162
Chr1	5249823	5250370	548	5250045	109.97	18.3287	2.63585	17.2338	H3Ac_Col_INA_4_peak_1163
Chr1	5251474	5252946	1473	5251912	180.86	53.6273	4.0773	52.2346	H3Ac_Col_INA_4_peak_1164a
Chr1	5251474	5252946	1473	5252573	168.13	41.2029	3.45168	39.9094	H3Ac_Col_INA_4_peak_1164b
Chr1	5263763	5264170	408	5263990	143.59	29.2045	3.01238	28.0091	H3Ac_Col_INA_4_peak_1165
Chr1	5268123	5268415	293	5268260	72.71	5.11538	1.7233	4.2008	H3Ac_Col_INA_4_peak_1166
Chr1	5276413	5277652	1240	5276959	214.48	77.049	4.89733	75.4711	H3Ac_Col_INA_4_peak_1167a
Chr1	5276413	5277652	1240	5277358	208.12	73.741	4.80819	72.1893	H3Ac_Col_INA_4_peak_1167b
Chr1	5278870	5279955	1086	5279550	171.77	26.1303	2.5407	24.9615	H3Ac_Col_INA_4_peak_1168
Chr1	5286908	5287897	990	5287275	295.37	121.212	5.69938	119.264	H3Ac_Col_INA_4_peak_1169
Chr1	5294547	5295425	879	5294855	321.72	158.87	7.15288	156.575	H3Ac_Col_INA_4_peak_1170
Chr1	5295827	5296986	1160	5296589	327.18	179.429	8.20441	176.916	H3Ac_Col_INA_4_peak_1171
Chr1	5297896	5298287	392	5298071	105.42	18.1411	2.65995	17.0485	H3Ac_Col_INA_4_peak_1172
Chr1	5298932	5299996	1065	5299340	114.51	17.2297	2.47529	16.1462	H3Ac_Col_INA_4_peak_1173a
Chr1	5298932	5299996	1065	5299675	105.42	13.7354	2.28054	12.6902	H3Ac_Col_INA_4_peak_1173b
Chr1	5300256	5301371	1116	5300537	109.97	11.2693	2.05496	10.2552	H3Ac_Col_INA_4_peak_1174a
Chr1	5300256	5301371	1116	5301093	99.97	15.5907	2.52426	14.5254	H3Ac_Col_INA_4_peak_1174b
Chr1	5301736	5303510	1775	5301924	92.7	12.5308	2.31654	11.4994	H3Ac_Col_INA_4_peak_1175a
Chr1	5301736	5303510	1775	5302330	77.25	6.35792	1.81977	5.41857	H3Ac_Col_INA_4_peak_1175b
Chr1	5301736	5303510	1775	5303202	278.1	129.844	6.60123	127.82	H3Ac_Col_INA_4_peak_1175c
Chr1	5304272	5305158	887	5304545	150.86	39.2006	3.62506	37.9219	H3Ac_Col_INA_4_peak_1176a
Chr1	5304272	5305158	887	5304934	82.7	8.32701	2.00048	7.35418	H3Ac_Col_INA_4_peak_1176b
Chr1	5308880	5309614	735	5309323	244.47	102.529	5.8059	100.743	H3Ac_Col_INA_4_peak_1177
Chr1	5315474	5316236	763	5315784	194.49	65.0157	4.54624	63.5332	H3Ac_Col_INA_4_peak_1178
Chr1	5318036	5318755	720	5318237	120.87	19.7275	2.61161	18.6189	H3Ac_Col_INA_4_peak_1179
Chr1	5323064	5323839	776	5323457	149.05	28.592	2.88552	27.4016	H3Ac_Col_INA_4_peak_1180
Chr1	5326260	5327307	1048	5326619	216.3	69.4794	4.38954	67.9609	H3Ac_Col_INA_4_peak_1181
Chr1	5329100	5329611	512	5329361	130.87	23.899	2.80576	22.7504	H3Ac_Col_INA_4_peak_1182
Chr1	5332252	5332749	498	5332463	131.78	25.5002	2.90966	24.3364	H3Ac_Col_INA_4_peak_1183
Chr1	5340095	5342089	1995	5340439	83.61	6.49436	1.80025	5.55203	H3Ac_Col_INA_4_peak_1184a
Chr1	5340095	5342089	1995	5341542	319.91	161.439	7.3653	159.118	H3Ac_Col_INA_4_peak_1184b
Chr1	5362030	5362457	428	5362185	60.89	3.37461	1.57676	2.50139	H3Ac_Col_INA_4_peak_1185
Chr1	5373433	5373872	440	5373635	84.52	10.2843	2.17876	9.28252	H3Ac_Col_INA_4_peak_1186
Chr1	5381142	5381641	500	5381377	94.52	12.9643	2.33027	11.928	H3Ac_Col_INA_4_peak_1187
Chr1	5384680	5385147	468	5384954	72.71	6.4193	1.87776	5.47799	H3Ac_Col_INA_4_peak_1188
Chr1	5389968	5391204	1237	5390376	286.28	144.727	7.31884	142.566	H3Ac_Col_INA_4_peak_1189
Chr1	5398944	5400030	1087	5399231	187.22	66.0836	4.77201	64.5925	H3Ac_Col_INA_4_peak_1190a
Chr1	5398944	5400030	1087	5399640	125.42	26.492	3.06482	25.3197	H3Ac_Col_INA_4_peak_1190b
Chr1	5403234	5403888	655	5403624	261.74	115.888	6.21052	113.985	H3Ac_Col_INA_4_peak_1191
Chr1	5404345	5405337	993	5404738	273.56	124.641	6.42708	122.662	H3Ac_Col_INA_4_peak_1192
Chr1	5405918	5406752	835	5406234	209.03	78.9865	5.13038	77.3924	H3Ac_Col_INA_4_peak_1193
Chr1	5409159	5410035	877	5409732	360.8	205.739	8.73861	202.877	H3Ac_Col_INA_4_peak_1194
Chr1	5410884	5411332	449	5411088	130.87	29.8792	3.2644	28.6784	H3Ac_Col_INA_4_peak_1195
Chr1	5419489	5419864	376	5419619	74.52	5.9122	1.79818	4.98018	H3Ac_Col_INA_4_peak_1196
Chr1	5419932	5421016	1085	5420401	226.3	92.5084	5.61588	90.8052	H3Ac_Col_INA_4_peak_1197
Chr1	5425729	5426236	508	5425985	102.7	17.3972	2.64183	16.3115	H3Ac_Col_INA_4_peak_1198
Chr1	5430439	5430724	286	5430567	80.89	8.26438	2.01673	7.29214	H3Ac_Col_INA_4_peak_1199
Chr1	5435769	5436591	823	5436357	181.76	53.7019	4.06144	52.3077	H3Ac_Col_INA_4_peak_1200
Chr1	5439500	5440172	673	5439759	138.14	35.4684	3.54482	34.22	H3Ac_Col_INA_4_peak_1201
Chr1	5442621	5443733	1113	5443402	284.46	140.033	7.08005	137.915	H3Ac_Col_INA_4_peak_1202
Chr1	5444376	5445312	937	5444741	235.39	102.129	6.02224	100.346	H3Ac_Col_INA_4_peak_1203
Chr1	5446727	5447759	1033	5447107	117.24	24.3625	3.01228	23.2094	H3Ac_Col_INA_4_peak_1204a
Chr1	5446727	5447759	1033	5447557	125.42	28.4183	3.22067	27.2292	H3Ac_Col_INA_4_peak_1204b
Chr1	5448226	5450170	1945	5449103	209.94	82.193	5.37395	80.5723	H3Ac_Col_INA_4_peak_1205a
Chr1	5448226	5450170	1945	5449959	82.7	9.58788	2.13245	8.59544	H3Ac_Col_INA_4_peak_1205b
Chr1	5454854	5455532	679	5455193	193.58	68.4844	4.80752	66.9741	H3Ac_Col_INA_4_peak_1206
Chr1	5457115	5457436	322	5457270	71.8	3.78507	1.56863	2.90177	H3Ac_Col_INA_4_peak_1207
Chr1	5459398	5461092	1695	5460117	249.02	104.189	5.77248	102.388	H3Ac_Col_INA_4_peak_1208a
Chr1	5459398	5461092	1695	5460750	181.76	48.549	3.72989	47.1956	H3Ac_Col_INA_4_peak_1208b
Chr1	5461189	5462417	1229	5461552	195.4	59.6675	4.17866	58.2263	H3Ac_Col_INA_4_peak_1209
Chr1	5464249	5464936	688	5464579	176.31	55.873	4.29868	54.4616	H3Ac_Col_INA_4_peak_1210
Chr1	5465509	5466107	599	5465787	89.97	5.3266	1.65406	4.40692	H3Ac_Col_INA_4_peak_1211
Chr1	5469396	5470541	1146	5469813	216.3	70.2462	4.43469	68.722	H3Ac_Col_INA_4_peak_1212
Chr1	5471319	5472416	1098	5471637	277.19	106.536	5.28881	104.714	H3Ac_Col_INA_4_peak_1213
Chr1	5473524	5474319	796	5473867	143.59	36.0868	3.51207	34.8331	H3Ac_Col_INA_4_peak_1214
Chr1	5478697	5479406	710	5478950	191.76	69.1973	4.91087	67.6806	H3Ac_Col_INA_4_peak_1215
Chr1	5479986	5480620	635	5480309	209.03	82.193	5.35079	80.5723	H3Ac_Col_INA_4_peak_1216
Chr1	5487862	5488823	962	5488422	208.12	75.5725	4.92804	74.0059	H3Ac_Col_INA_4_peak_1217
Chr1	5489296	5489723	428	5489510	104.51	15.2447	2.42173	14.1834	H3Ac_Col_INA_4_peak_1218
Chr1	5494465	5494983	519	5494708	160.86	43.804	3.77534	42.4884	H3Ac_Col_INA_4_peak_1219
Chr1	5496644	5497841	1198	5497468	279.92	130.417	6.62804	128.387	H3Ac_Col_INA_4_peak_1220
Chr1	5498057	5498827	771	5498354	179.04	56.1345	4.24787	54.7214	H3Ac_Col_INA_4_peak_1221
Chr1	5503474	5505410	1937	5504142	151.77	30.4177	2.99556	29.2121	H3Ac_Col_INA_4_peak_1222a
Chr1	5503474	5505410	1937	5504890	155.41	31.4714	3.00786	30.2564	H3Ac_Col_INA_4_peak_1222b
Chr1	5511073	5511818	746	5511431	290.82	137.913	6.77808	135.816	H3Ac_Col_INA_4_peak_1223
Chr1	5514243	5515892	1650	5514543	305.36	150.412	7.09881	148.199	H3Ac_Col_INA_4_peak_1224
Chr1	5516257	5517658	1402	5516648	189.04	53.2706	3.87827	51.88	H3Ac_Col_INA_4_peak_1225a
Chr1	5516257	5517658	1402	5517411	79.98	4.37514	1.60235	3.47698	H3Ac_Col_INA_4_peak_1225b
Chr1	5518268	5519622	1355	5518631	291.73	96.5577	4.57394	94.8223	H3Ac_Col_INA_4_peak_1226
Chr1	5521468	5521904	437	5521745	72.71	4.78488	1.68369	3.87832	H3Ac_Col_INA_4_peak_1227
Chr1	5522588	5523335	748	5523077	89.97	8.79758	1.99355	7.81713	H3Ac_Col_INA_4_peak_1228
Chr1	5524319	5525142	824	5524726	251.74	108.627	6.01826	106.787	H3Ac_Col_INA_4_peak_1229
Chr1	5525393	5526809	1417	5525934	352.62	152.586	6.09696	150.353	H3Ac_Col_INA_4_peak_1230
Chr1	5532370	5533014	645	5532718	87.25	6.83469	1.80096	5.8866	H3Ac_Col_INA_4_peak_1231
Chr1	5535896	5536303	408	5536096	69.07	4.78601	1.6882	3.87904	H3Ac_Col_INA_4_peak_1232
Chr1	5539145	5539885	741	5539590	239.93	82.4702	4.72411	80.8473	H3Ac_Col_INA_4_peak_1233
Chr1	5540348	5541421	1074	5540698	310.82	159.946	7.54542	157.64	H3Ac_Col_INA_4_peak_1234
Chr1	5543060	5543852	793	5543316	194.49	65.0157	4.54624	63.5332	H3Ac_Col_INA_4_peak_1235
Chr1	5546596	5547720	1125	5547302	376.25	221.681	9.14597	218.57	H3Ac_Col_INA_4_peak_1236
Chr1	5548471	5548926	456	5548724	118.15	23.9843	2.96268	22.8351	H3Ac_Col_INA_4_peak_1237
Chr1	5555733	5557865	2133	5556519	373.53	202.7	8.14188	199.884	H3Ac_Col_INA_4_peak_1238a
Chr1	5555733	5557865	2133	5557306	200.85	57.2985	3.95784	55.8763	H3Ac_Col_INA_4_peak_1238b
Chr1	5561350	5562149	800	5561835	200.85	61.4053	4.20521	59.9504	H3Ac_Col_INA_4_peak_1239
Chr1	5563119	5563745	627	5563389	177.22	49.9407	3.87436	48.5759	H3Ac_Col_INA_4_peak_1240
Chr1	5569884	5570697	814	5570326	287.19	126.059	6.1416	124.067	H3Ac_Col_INA_4_peak_1241
Chr1	5574305	5574739	435	5574479	86.34	7.73153	1.89866	6.76831	H3Ac_Col_INA_4_peak_1242
Chr1	5580811	5581855	1045	5581146	230.84	80.949	4.80859	79.3391	H3Ac_Col_INA_4_peak_1243
Chr1	5590889	5591993	1105	5591219	169.95	48.6145	3.94694	47.2598	H3Ac_Col_INA_4_peak_1244
Chr1	5596615	5597518	904	5596998	312.64	156.048	7.2413	153.782	H3Ac_Col_INA_4_peak_1245
Chr1	5613328	5613978	651	5613669	214.48	85.9237	5.48971	84.2732	H3Ac_Col_INA_4_peak_1246
Chr1	5614466	5615427	962	5614701	194.49	71.3144	4.98034	69.7814	H3Ac_Col_INA_4_peak_1247a
Chr1	5614466	5615427	962	5615125	120.87	25.6782	3.08994	24.5132	H3Ac_Col_INA_4_peak_1247b
Chr1	5617801	5618178	378	5617970	114.51	20.6371	2.75222	19.5187	H3Ac_Col_INA_4_peak_1248
Chr1	5622074	5623579	1506	5622435	159.95	42.3717	3.69412	41.0675	H3Ac_Col_INA_4_peak_1249a
Chr1	5622074	5623579	1506	5623083	254.47	108.64	5.93373	106.8	H3Ac_Col_INA_4_peak_1249b
Chr1	5628332	5629912	1581	5628777	178.13	46.8172	3.6557	45.4775	H3Ac_Col_INA_4_peak_1250a
Chr1	5628332	5629912	1581	5629375	245.38	104.992	5.93607	103.185	H3Ac_Col_INA_4_peak_1250b
Chr1	5638989	5640111	1123	5639240	222.66	84.5633	5.20144	82.9234	H3Ac_Col_INA_4_peak_1251a
Chr1	5638989	5640111	1123	5639818	251.74	106.413	5.87777	104.592	H3Ac_Col_INA_4_peak_1251b
Chr1	5644677	5645339	663	5645006	289.01	147.362	7.3883	145.175	H3Ac_Col_INA_4_peak_1252
Chr1	5647533	5647971	439	5647751	109.06	13.3091	2.20118	12.2687	H3Ac_Col_INA_4_peak_1253
Chr1	5648684	5649618	935	5649010	212.66	84.4253	5.44341	82.7869	H3Ac_Col_INA_4_peak_1254
Chr1	5651541	5651808	268	5651669	72.71	6.4193	1.87776	5.47799	H3Ac_Col_INA_4_peak_1255
Chr1	5659416	5659888	473	5659669	103.61	17.8339	2.66498	16.7436	H3Ac_Col_INA_4_peak_1256
Chr1	5665481	5666097	617	5665765	155.41	40.084	3.58983	38.7987	H3Ac_Col_INA_4_peak_1257
Chr1	5668296	5668989	694	5668555	206.3	70.9425	4.67488	69.4126	H3Ac_Col_INA_4_peak_1258
Chr1	5673057	5674262	1206	5673425	236.29	99.0778	5.78766	97.32	H3Ac_Col_INA_4_peak_1259a
Chr1	5673057	5674262	1206	5673991	131.78	19.2423	2.45888	18.1381	H3Ac_Col_INA_4_peak_1259b
Chr1	5678058	5678872	815	5678539	332.63	177.638	7.9394	175.146	H3Ac_Col_INA_4_peak_1260
Chr1	5685572	5686445	874	5686114	206.3	72.5325	4.77773	70.9904	H3Ac_Col_INA_4_peak_1261
Chr1	5686644	5687241	598	5686927	104.51	12.6475	2.20024	11.6151	H3Ac_Col_INA_4_peak_1262
Chr1	5687977	5688589	613	5688252	133.6	20.0489	2.49254	18.9375	H3Ac_Col_INA_4_peak_1263
Chr1	5697199	5698470	1272	5697589	300.82	152.817	7.40991	150.581	H3Ac_Col_INA_4_peak_1264
Chr1	5698659	5699265	607	5698839	65.44	4.53586	1.69253	3.63356	H3Ac_Col_INA_4_peak_1265a
Chr1	5698659	5699265	607	5699038	63.62	2.15993	1.37484	1.32911	H3Ac_Col_INA_4_peak_1265b
Chr1	5698659	5699265	607	5699103	62.71	2.18957	1.38497	1.35778	H3Ac_Col_INA_4_peak_1265c
Chr1	5702267	5702942	676	5702555	160.86	43.6474	3.76423	42.3325	H3Ac_Col_INA_4_peak_1266
Chr1	5705833	5706525	693	5706264	189.94	62.0149	4.46173	60.5551	H3Ac_Col_INA_4_peak_1267
Chr1	5709646	5710411	766	5709956	267.19	118.372	6.19214	116.448	H3Ac_Col_INA_4_peak_1268
Chr1	5713901	5714798	898	5714250	190.85	61.6441	4.41378	60.1867	H3Ac_Col_INA_4_peak_1269
Chr1	5723129	5723805	677	5723419	159.95	38.4639	3.42453	37.1914	H3Ac_Col_INA_4_peak_1270
Chr1	5726895	5727222	328	5727046	69.98	5.19915	1.76156	4.28315	H3Ac_Col_INA_4_peak_1271
Chr1	5727617	5728296	680	5727908	246.29	104.643	5.8848	102.838	H3Ac_Col_INA_4_peak_1272
Chr1	5731224	5731749	526	5731537	70.89	2.73249	1.43776	1.88129	H3Ac_Col_INA_4_peak_1273
Chr1	5738096	5738997	902	5738674	196.31	71.934	4.96992	70.3967	H3Ac_Col_INA_4_peak_1274
Chr1	5743547	5743903	357	5743692	67.25	2.42519	1.39292	1.58371	H3Ac_Col_INA_4_peak_1275a
Chr1	5743547	5743903	357	5743829	62.71	2.82908	1.4816	1.974	H3Ac_Col_INA_4_peak_1275b
Chr1	5744506	5745150	645	5744823	226.3	90.1522	5.45928	88.4674	H3Ac_Col_INA_4_peak_1276
Chr1	5755073	5755512	440	5755271	95.43	12.9559	2.316	11.9198	H3Ac_Col_INA_4_peak_1277
Chr1	5755594	5756373	780	5755884	152.68	41.3457	3.7422	40.0497	H3Ac_Col_INA_4_peak_1278
Chr1	5757001	5757421	421	5757183	81.79	6.46001	1.81431	5.51819	H3Ac_Col_INA_4_peak_1279
Chr1	5757852	5758183	332	5758019	96.34	11.9156	2.20785	10.8933	H3Ac_Col_INA_4_peak_1280
Chr1	5758727	5759393	667	5758997	192.67	66.2013	4.6748	64.7094	H3Ac_Col_INA_4_peak_1281
Chr1	5760548	5761202	655	5760848	167.22	50.511	4.10301	49.1417	H3Ac_Col_INA_4_peak_1282
Chr1	5763144	5764176	1033	5763782	376.25	227.923	9.53357	224.71	H3Ac_Col_INA_4_peak_1283
Chr1	5764868	5765690	823	5765275	186.31	52.7612	3.90227	51.3748	H3Ac_Col_INA_4_peak_1284
Chr1	5767276	5768977	1702	5767600	240.84	95.9151	5.49632	94.1839	H3Ac_Col_INA_4_peak_1285a
Chr1	5767276	5768977	1702	5768478	118.15	14.8805	2.24806	13.8224	H3Ac_Col_INA_4_peak_1285b
Chr1	5772556	5773291	736	5772952	210.85	76.1192	4.93528	74.548	H3Ac_Col_INA_4_peak_1286
Chr1	5773679	5774305	627	5773914	128.14	27.2898	3.07486	26.111	H3Ac_Col_INA_4_peak_1287
Chr1	5774495	5774928	434	5774691	74.52	6.02968	1.8117	5.0962	H3Ac_Col_INA_4_peak_1288
Chr1	5777606	5778493	888	5778175	244.47	105.327	5.98716	103.515	H3Ac_Col_INA_4_peak_1289
Chr1	5781889	5782409	521	5782174	173.59	52.4802	4.12926	51.0955	H3Ac_Col_INA_4_peak_1290
Chr1	5786374	5787929	1556	5786828	270.83	126.401	6.62999	124.407	H3Ac_Col_INA_4_peak_1291
Chr1	5788442	5789317	876	5788994	215.39	61.1316	3.93439	59.6782	H3Ac_Col_INA_4_peak_1292
Chr1	5789667	5790649	983	5790105	216.3	64.4297	4.1	62.9509	H3Ac_Col_INA_4_peak_1293
Chr1	5805144	5805896	753	5805607	155.41	43.5363	3.83995	42.2231	H3Ac_Col_INA_4_peak_1294
Chr1	5823701	5824028	328	5823847	72.71	6.1784	1.84936	5.24151	H3Ac_Col_INA_4_peak_1295
Chr1	5824836	5825427	592	5825133	121.78	22.2002	2.79051	21.0676	H3Ac_Col_INA_4_peak_1296
Chr1	5829172	5829739	568	5829462	118.15	16.667	2.38294	15.589	H3Ac_Col_INA_4_peak_1297
Chr1	5834880	5835311	432	5835099	105.42	18.5729	2.69823	17.4759	H3Ac_Col_INA_4_peak_1298
Chr1	5837373	5838613	1241	5837808	370.8	196.278	7.88012	193.553	H3Ac_Col_INA_4_peak_1299
Chr1	5840507	5841732	1226	5841391	320.81	158.713	7.17376	156.419	H3Ac_Col_INA_4_peak_1300
Chr1	5842340	5842864	525	5842571	108.15	17.9709	2.59881	16.8796	H3Ac_Col_INA_4_peak_1301
Chr1	5843851	5844301	451	5844102	117.24	23.0964	2.90652	21.9555	H3Ac_Col_INA_4_peak_1302
Chr1	5844557	5845615	1059	5844910	305.36	158.067	7.57425	155.778	H3Ac_Col_INA_4_peak_1303
Chr1	5845827	5846102	276	5845965	76.34	7.37728	1.94309	6.41987	H3Ac_Col_INA_4_peak_1304
Chr1	5849906	5850873	968	5850349	138.14	32.8449	3.34193	31.6186	H3Ac_Col_INA_4_peak_1305a
Chr1	5849906	5850873	968	5850644	126.33	26.464	3.04495	25.2918	H3Ac_Col_INA_4_peak_1305b
Chr1	5851824	5853047	1224	5852192	385.34	201.283	7.72682	198.488	H3Ac_Col_INA_4_peak_1306
Chr1	5854081	5854913	833	5854366	229.93	80.6203	4.81109	79.0135	H3Ac_Col_INA_4_peak_1307
Chr1	5856893	5857941	1049	5857032	76.34	5.68853	1.75433	4.76111	H3Ac_Col_INA_4_peak_1308a
Chr1	5856893	5857941	1049	5857594	89.06	7.78439	1.87635	6.82037	H3Ac_Col_INA_4_peak_1308b
Chr1	5861597	5862735	1139	5862413	245.38	110.135	6.27693	108.282	H3Ac_Col_INA_4_peak_1309
Chr1	5863545	5864103	559	5863805	238.11	104.512	6.09171	102.708	H3Ac_Col_INA_4_peak_1310
Chr1	5867522	5868901	1380	5867960	390.79	196.991	7.39234	194.256	H3Ac_Col_INA_4_peak_1311
Chr1	5869683	5870561	879	5870010	220.84	90.467	5.65179	88.7791	H3Ac_Col_INA_4_peak_1312
Chr1	5884000	5884727	728	5884493	150.86	39.5964	3.65432	38.3144	H3Ac_Col_INA_4_peak_1313
Chr1	5885155	5886085	931	5885346	104.51	16.4136	2.52333	15.3386	H3Ac_Col_INA_4_peak_1314a
Chr1	5885155	5886085	931	5885685	103.61	15.2151	2.4327	14.1539	H3Ac_Col_INA_4_peak_1314b
Chr1	5890957	5892234	1278	5891562	123.6	21.53	2.7087	20.4031	H3Ac_Col_INA_4_peak_1315a
Chr1	5890957	5892234	1278	5891915	128.14	24.6217	2.86987	23.4669	H3Ac_Col_INA_4_peak_1315b
Chr1	5895416	5896251	836	5895633	107.24	12.0842	2.12238	11.0601	H3Ac_Col_INA_4_peak_1316a
Chr1	5895416	5896251	836	5896024	112.69	20.716	2.79127	19.5971	H3Ac_Col_INA_4_peak_1316b
Chr1	5898006	5898824	819	5898504	210.85	59.4195	3.92309	57.9806	H3Ac_Col_INA_4_peak_1317
Chr1	5899928	5900644	717	5900194	161.77	44.2346	3.78536	42.9159	H3Ac_Col_INA_4_peak_1318
Chr1	5901809	5903490	1682	5902002	79.98	6.15403	1.79948	5.21733	H3Ac_Col_INA_4_peak_1319a
Chr1	5901809	5903490	1682	5902332	109.06	18.0094	2.58731	16.9177	H3Ac_Col_INA_4_peak_1319b
Chr1	5901809	5903490	1682	5903179	168.13	48.0097	3.90498	46.6598	H3Ac_Col_INA_4_peak_1319c
Chr1	5910956	5911775	820	5911459	264.47	101.973	5.30935	100.191	H3Ac_Col_INA_4_peak_1320
Chr1	5919256	5920186	931	5919785	267.19	110.239	5.70626	108.386	H3Ac_Col_INA_4_peak_1321
Chr1	5922708	5923563	856	5923024	206.3	69.8752	4.60673	68.3542	H3Ac_Col_INA_4_peak_1322
Chr1	5929748	5930704	957	5930050	355.35	208.521	9.07851	205.618	H3Ac_Col_INA_4_peak_1323
Chr1	5933781	5935060	1280	5934164	358.99	211.435	9.17113	208.487	H3Ac_Col_INA_4_peak_1324
Chr1	5941706	5942261	556	5941933	132.69	18.3623	2.38729	17.2673	H3Ac_Col_INA_4_peak_1325
Chr1	5946505	5947663	1159	5946985	227.21	88.2197	5.30711	86.5506	H3Ac_Col_INA_4_peak_1326
Chr1	5953756	5955011	1256	5954677	278.1	130.493	6.64176	128.462	H3Ac_Col_INA_4_peak_1327
Chr1	5955406	5958010	2605	5956458	360.8	174.955	7.01604	172.491	H3Ac_Col_INA_4_peak_1328a
Chr1	5955406	5958010	2605	5956888	406.24	194.458	6.90244	191.759	H3Ac_Col_INA_4_peak_1328b
Chr1	5955406	5958010	2605	5957494	176.31	56.8367	4.36696	55.4181	H3Ac_Col_INA_4_peak_1328c
Chr1	5958230	5958562	333	5958395	89.06	11.9377	2.27751	10.9151	H3Ac_Col_INA_4_peak_1329
Chr1	5969001	5970021	1021	5969689	330.81	184.672	8.45337	182.095	H3Ac_Col_INA_4_peak_1330
Chr1	5975968	5976384	417	5976168	71.8	6.13263	1.85461	5.19649	H3Ac_Col_INA_4_peak_1331
Chr1	5976469	5977140	672	5976747	128.14	29.9962	3.29013	28.7935	H3Ac_Col_INA_4_peak_1332
Chr1	5977304	5981276	3973	5977712	363.53	173.729	6.87791	171.278	H3Ac_Col_INA_4_peak_1333a
Chr1	5977304	5981276	3973	5978082	292.64	118.925	5.64695	116.997	H3Ac_Col_INA_4_peak_1333b
Chr1	5977304	5981276	3973	5978904	243.56	75.7981	4.29061	74.2289	H3Ac_Col_INA_4_peak_1333c
Chr1	5977304	5981276	3973	5980037	215.39	69.5904	4.41615	68.0713	H3Ac_Col_INA_4_peak_1333d
Chr1	5977304	5981276	3973	5980973	230.84	94.0605	5.62771	92.3449	H3Ac_Col_INA_4_peak_1333e
Chr1	5982224	5983387	1164	5982633	272.65	121.071	6.23632	119.124	H3Ac_Col_INA_4_peak_1334
Chr1	5986471	5987853	1383	5987435	318.09	134.715	5.90904	132.647	H3Ac_Col_INA_4_peak_1335
Chr1	5990775	5991408	634	5991060	148.14	36.0473	3.41285	34.7937	H3Ac_Col_INA_4_peak_1336
Chr1	5991526	5992316	791	5991819	177.22	53.0062	4.07837	51.6184	H3Ac_Col_INA_4_peak_1337
Chr1	5996154	5998124	1971	5996565	246.29	95.6418	5.32863	93.9137	H3Ac_Col_INA_4_peak_1338a
Chr1	5996154	5998124	1971	5997468	258.11	93.9617	4.98281	92.2467	H3Ac_Col_INA_4_peak_1338b
Chr1	5998872	5999202	331	5999021	86.34	9.38551	2.06319	8.39663	H3Ac_Col_INA_4_peak_1339
Chr1	6002836	6003590	755	6003136	187.22	56.0519	4.09169	54.6393	H3Ac_Col_INA_4_peak_1340
Chr1	6007735	6008222	488	6008040	75.43	5.42989	1.73371	4.50882	H3Ac_Col_INA_4_peak_1341
Chr1	6008488	6009451	964	6008830	253.56	105.136	5.74396	103.328	H3Ac_Col_INA_4_peak_1342
Chr1	6014107	6014597	491	6014270	119.06	15.8301	2.30877	14.7617	H3Ac_Col_INA_4_peak_1343
Chr1	6017929	6019203	1275	6018261	254.47	108.759	5.94118	106.918	H3Ac_Col_INA_4_peak_1344
Chr1	6023760	6024348	589	6024081	187.22	50.824	3.76435	49.4526	H3Ac_Col_INA_4_peak_1345
Chr1	6026772	6028438	1667	6027170	254.47	111.887	6.13976	110.02	H3Ac_Col_INA_4_peak_1346a
Chr1	6026772	6028438	1667	6027903	317.18	167.175	7.76047	164.795	H3Ac_Col_INA_4_peak_1346b
Chr1	6034264	6036034	1771	6034825	199.03	73.9756	5.03206	72.4221	H3Ac_Col_INA_4_peak_1347
Chr1	6039211	6039781	571	6039473	116.33	23.3583	2.94583	22.2153	H3Ac_Col_INA_4_peak_1348
Chr1	6051809	6052586	778	6051934	71.8	3.71625	1.55996	2.83459	H3Ac_Col_INA_4_peak_1349a
Chr1	6051809	6052586	778	6052323	114.51	18.7669	2.59885	17.6676	H3Ac_Col_INA_4_peak_1349b
Chr1	6055068	6058181	3114	6056327	307.18	144.64	6.69962	142.481	H3Ac_Col_INA_4_peak_1350a
Chr1	6055068	6058181	3114	6057297	239.93	77.6929	4.46166	76.1096	H3Ac_Col_INA_4_peak_1350b
Chr1	6062093	6063590	1498	6062583	423.51	262.321	9.91943	258.36	H3Ac_Col_INA_4_peak_1351
Chr1	6064586	6065085	500	6064894	109.97	19.023	2.69531	17.9217	H3Ac_Col_INA_4_peak_1352
Chr1	6068570	6069344	775	6068970	179.95	47.3921	3.6928	46.0478	H3Ac_Col_INA_4_peak_1353
Chr1	6071495	6071969	475	6071759	84.52	6.31951	1.77377	5.38067	H3Ac_Col_INA_4_peak_1354
Chr1	6073612	6074512	901	6074229	219.03	85.5071	5.32092	83.8605	H3Ac_Col_INA_4_peak_1355
Chr1	6075994	6076737	744	6076278	279.92	101.715	5.01639	99.9351	H3Ac_Col_INA_4_peak_1356
Chr1	6087704	6088427	724	6088135	256.29	89.1222	4.7646	87.446	H3Ac_Col_INA_4_peak_1357
Chr1	6097337	6098389	1053	6097973	195.4	59.6675	4.17866	58.2263	H3Ac_Col_INA_4_peak_1358
Chr1	6098967	6100469	1503	6099364	372.62	189.717	7.47235	187.08	H3Ac_Col_INA_4_peak_1359a
Chr1	6098967	6100469	1503	6100426	60.89	3.32274	1.56917	2.45206	H3Ac_Col_INA_4_peak_1359b
Chr1	6100987	6102140	1154	6101448	389.89	242.168	9.95835	238.678	H3Ac_Col_INA_4_peak_1360
Chr1	6103360	6104980	1621	6103846	275.37	116.423	5.88029	114.516	H3Ac_Col_INA_4_peak_1361a
Chr1	6103360	6104980	1621	6104764	77.25	6.75092	1.8631	5.80392	H3Ac_Col_INA_4_peak_1361b
Chr1	6105782	6107811	2030	6106054	99.97	16.112	2.57237	15.0394	H3Ac_Col_INA_4_peak_1362a
Chr1	6105782	6107811	2030	6106869	213.57	79.4008	5.07506	77.8032	H3Ac_Col_INA_4_peak_1362b
Chr1	6107930	6108617	688	6108250	88.16	4.27635	1.53717	3.3814	H3Ac_Col_INA_4_peak_1363
Chr1	6115857	6116678	822	6116438	153.59	44.2509	3.93843	42.9313	H3Ac_Col_INA_4_peak_1364
Chr1	6123578	6124968	1391	6123810	149.05	41.8447	3.82266	40.5439	H3Ac_Col_INA_4_peak_1365a
Chr1	6123578	6124968	1391	6124356	100.88	15.3235	2.48486	14.2605	H3Ac_Col_INA_4_peak_1365b
Chr1	6123578	6124968	1391	6124817	62.71	3.40082	1.5641	2.52689	H3Ac_Col_INA_4_peak_1365c
Chr1	6126717	6127535	819	6127141	257.2	118.127	6.45493	116.206	H3Ac_Col_INA_4_peak_1366
Chr1	6134410	6135330	921	6134983	275.37	110.147	5.52747	108.294	H3Ac_Col_INA_4_peak_1367
Chr1	6138011	6138354	344	6138184	99.06	16.112	2.54921	15.0394	H3Ac_Col_INA_4_peak_1368
Chr1	6140975	6141316	342	6141175	65.44	3.98917	1.62037	3.10102	H3Ac_Col_INA_4_peak_1369
Chr1	6142766	6143333	568	6143073	124.51	27.8991	3.19751	26.7144	H3Ac_Col_INA_4_peak_1370
Chr1	6148399	6148828	430	6148616	83.61	7.82206	1.93738	6.85757	H3Ac_Col_INA_4_peak_1371
Chr1	6149305	6149931	627	6149563	181.76	54.9671	4.14564	53.5622	H3Ac_Col_INA_4_peak_1372
Chr1	6151853	6152161	309	6152010	79.98	6.0175	1.78457	5.08409	H3Ac_Col_INA_4_peak_1373
Chr1	6153090	6154031	942	6153723	230.84	81.3123	4.83003	79.7	H3Ac_Col_INA_4_peak_1374
Chr1	6154792	6155836	1045	6155424	316.27	145.296	6.51079	143.131	H3Ac_Col_INA_4_peak_1375
Chr1	6164787	6165839	1053	6165537	157.23	32.4534	3.04282	31.2304	H3Ac_Col_INA_4_peak_1376
Chr1	6168028	6168892	865	6168486	328.99	175.195	7.92588	172.729	H3Ac_Col_INA_4_peak_1377
Chr1	6171774	6173112	1339	6171906	83.61	8.56053	2.01351	7.58503	H3Ac_Col_INA_4_peak_1378a
Chr1	6171774	6173112	1339	6172549	86.34	11.0006	2.22506	9.98926	H3Ac_Col_INA_4_peak_1378b
Chr1	6171774	6173112	1339	6172950	86.34	11.0006	2.22506	9.98926	H3Ac_Col_INA_4_peak_1378c
Chr1	6184960	6185727	768	6185252	179.95	55.9468	4.25636	54.5347	H3Ac_Col_INA_4_peak_1379
Chr1	6190524	6194119	3596	6191398	326.27	165.313	7.37591	162.951	H3Ac_Col_INA_4_peak_1380a
Chr1	6190524	6194119	3596	6192457	135.41	26.0739	2.89124	24.9053	H3Ac_Col_INA_4_peak_1380b
Chr1	6190524	6194119	3596	6193184	249.93	95.8662	5.28934	94.1355	H3Ac_Col_INA_4_peak_1380c
Chr1	6194749	6196249	1501	6195682	403.52	247.333	9.74601	243.734	H3Ac_Col_INA_4_peak_1381
Chr1	6199787	6201281	1495	6200399	387.16	206.121	7.92161	203.255	H3Ac_Col_INA_4_peak_1382
Chr1	6201859	6203883	2025	6202798	252.65	82.052	4.47139	80.434	H3Ac_Col_INA_4_peak_1383
Chr1	6203981	6205090	1110	6204539	328.09	147.218	6.32856	145.034	H3Ac_Col_INA_4_peak_1384
Chr1	6208932	6209521	590	6209272	137.23	29.1186	3.08142	27.9237	H3Ac_Col_INA_4_peak_1385
Chr1	6212469	6213388	920	6212759	64.53	2.95598	1.48633	2.09639	H3Ac_Col_INA_4_peak_1386a
Chr1	6212469	6213388	920	6213171	107.24	16.1659	2.46003	15.0928	H3Ac_Col_INA_4_peak_1386b
Chr1	6217403	6218411	1009	6218078	264.47	122.096	6.51742	120.138	H3Ac_Col_INA_4_peak_1387
Chr1	6220223	6221430	1208	6220719	210.85	70.9607	4.60537	69.4306	H3Ac_Col_INA_4_peak_1388
Chr1	6222097	6223270	1174	6222501	350.81	202.651	8.8963	199.837	H3Ac_Col_INA_4_peak_1389
Chr1	6224479	6224920	442	6224658	106.33	19.1686	2.73444	18.0649	H3Ac_Col_INA_4_peak_1390
Chr1	6239060	6240146	1087	6239743	162.68	49.8268	4.16996	48.4628	H3Ac_Col_INA_4_peak_1391
Chr1	6246686	6247762	1077	6247446	205.39	74.225	4.91415	72.669	H3Ac_Col_INA_4_peak_1392
Chr1	6248678	6249814	1137	6249097	229.02	94.2609	5.64724	92.544	H3Ac_Col_INA_4_peak_1393
Chr1	6254144	6254937	794	6254485	272.65	126.411	6.56845	124.417	H3Ac_Col_INA_4_peak_1394
Chr1	6260589	6261520	932	6261217	199.03	52.9266	3.7043	51.5392	H3Ac_Col_INA_4_peak_1395
Chr1	6262544	6263255	712	6262809	132.69	30.3167	3.26069	29.1123	H3Ac_Col_INA_4_peak_1396
Chr1	6263625	6264904	1280	6263812	78.16	8.25634	2.01668	7.28417	H3Ac_Col_INA_4_peak_1397a
Chr1	6263625	6264904	1280	6264636	155.41	45.4708	3.98473	44.1419	H3Ac_Col_INA_4_peak_1397b
Chr1	6266325	6266775	451	6266575	128.14	29.9962	3.29013	28.7935	H3Ac_Col_INA_4_peak_1398
Chr1	6267540	6268915	1376	6268467	411.7	198.706	6.99487	195.947	H3Ac_Col_INA_4_peak_1399
Chr1	6269099	6269410	312	6269267	83.61	9.93359	2.1556	8.93651	H3Ac_Col_INA_4_peak_1400
Chr1	6269619	6270490	872	6269895	169.95	54.3123	4.35519	52.9125	H3Ac_Col_INA_4_peak_1401
Chr1	6271819	6272269	451	6272076	95.43	14.1809	2.43046	13.1308	H3Ac_Col_INA_4_peak_1402
Chr1	6281169	6282238	1070	6281824	366.26	204.939	8.47931	202.089	H3Ac_Col_INA_4_peak_1403
Chr1	6293199	6293867	669	6293597	107.24	19.45	2.74252	18.3444	H3Ac_Col_INA_4_peak_1404
Chr1	6297461	6297956	496	6297693	105.42	18.7196	2.71129	17.6205	H3Ac_Col_INA_4_peak_1405
Chr1	6299255	6301150	1896	6300032	284.46	110.919	5.38607	109.06	H3Ac_Col_INA_4_peak_1406a
Chr1	6299255	6301150	1896	6300545	259.01	99.2568	5.2524	97.498	H3Ac_Col_INA_4_peak_1406b
Chr1	6304228	6304785	558	6304449	167.22	46.4184	3.8158	45.0823	H3Ac_Col_INA_4_peak_1407
Chr1	6307562	6307837	276	6307689	73.61	4.95684	1.69579	4.04588	H3Ac_Col_INA_4_peak_1408
Chr1	6310904	6311370	467	6311123	132.69	30.8286	3.30096	29.6192	H3Ac_Col_INA_4_peak_1409
Chr1	6313229	6313911	683	6313584	117.24	21.1796	2.74973	20.0562	H3Ac_Col_INA_4_peak_1410
Chr1	6318768	6319182	415	6318975	93.61	10.3938	2.10242	9.39116	H3Ac_Col_INA_4_peak_1411
Chr1	6325743	6328313	2571	6326391	398.97	240.463	9.52318	237.011	H3Ac_Col_INA_4_peak_1412a
Chr1	6325743	6328313	2571	6327717	209.03	61.4638	4.03903	60.0086	H3Ac_Col_INA_4_peak_1412b
Chr1	6329531	6329836	306	6329669	75.43	5.98351	1.7968	5.05058	H3Ac_Col_INA_4_peak_1413
Chr1	6331539	6331888	350	6331714	91.79	12.8752	2.36398	11.8398	H3Ac_Col_INA_4_peak_1414
Chr1	6344984	6345660	677	6345370	153.59	41.235	3.71301	39.9407	H3Ac_Col_INA_4_peak_1415
Chr1	6345872	6346597	726	6346178	226.3	89.6397	5.42566	87.9602	H3Ac_Col_INA_4_peak_1416
Chr1	6347955	6348750	796	6348258	311.73	140.549	6.38217	138.426	H3Ac_Col_INA_4_peak_1417
Chr1	6352394	6353272	879	6352652	125.42	27.05	3.10955	25.873	H3Ac_Col_INA_4_peak_1418
Chr1	6359072	6360227	1156	6359910	315.36	160.789	7.43265	158.474	H3Ac_Col_INA_4_peak_1419
Chr1	6361517	6363849	2333	6361847	279.92	128.435	6.50528	126.422	H3Ac_Col_INA_4_peak_1420a
Chr1	6361517	6363849	2333	6363408	227.21	81.0705	4.86331	79.4597	H3Ac_Col_INA_4_peak_1420b
Chr1	6366996	6367699	704	6367287	226.3	87.5789	5.29203	85.9159	H3Ac_Col_INA_4_peak_1421
Chr1	6369190	6369940	751	6369544	289.91	117.006	5.6133	115.093	H3Ac_Col_INA_4_peak_1422
Chr1	6377683	6378728	1046	6378375	388.07	230.629	9.26352	227.368	H3Ac_Col_INA_4_peak_1423
Chr1	6383934	6384383	450	6384155	91.79	10.7099	2.15523	9.70287	H3Ac_Col_INA_4_peak_1424
Chr1	6385137	6385912	776	6385434	360.8	207.135	8.82446	204.254	H3Ac_Col_INA_4_peak_1425
Chr1	6386924	6388073	1150	6387269	99.97	12.5663	2.25079	11.5348	H3Ac_Col_INA_4_peak_1426a
Chr1	6386924	6388073	1150	6387743	124.51	17.7537	2.41363	16.665	H3Ac_Col_INA_4_peak_1426b
Chr1	6388580	6389121	542	6388847	89.06	12.1112	2.29452	11.0848	H3Ac_Col_INA_4_peak_1427
Chr1	6389346	6391001	1656	6389852	236.29	102.922	6.0454	101.131	H3Ac_Col_INA_4_peak_1428a
Chr1	6389346	6391001	1656	6390295	174.49	57.5928	4.47096	56.1677	H3Ac_Col_INA_4_peak_1428b
Chr1	6395820	6396986	1167	6396141	247.2	83.0086	4.5963	81.3815	H3Ac_Col_INA_4_peak_1429
Chr1	6398603	6399379	777	6398954	217.21	84.7303	5.32347	83.0897	H3Ac_Col_INA_4_peak_1430
Chr1	6400286	6401321	1036	6400850	279.92	126.456	6.38449	124.46	H3Ac_Col_INA_4_peak_1431
Chr1	6405600	6406327	728	6405873	174.49	57.5928	4.47096	56.1677	H3Ac_Col_INA_4_peak_1432
Chr1	6409898	6411005	1108	6410116	101.79	15.052	2.44606	13.9922	H3Ac_Col_INA_4_peak_1433a
Chr1	6409898	6411005	1108	6410815	76.34	5.719	1.75775	4.79095	H3Ac_Col_INA_4_peak_1433b
Chr1	6414659	6415338	680	6414940	163.59	30.955	2.88751	29.7445	H3Ac_Col_INA_4_peak_1434
Chr1	6418037	6418668	632	6418449	110.88	16.131	2.43782	15.0583	H3Ac_Col_INA_4_peak_1435
Chr1	6420110	6420548	439	6420361	87.25	9.7436	2.08721	8.74963	H3Ac_Col_INA_4_peak_1436
Chr1	6421147	6422097	951	6421568	166.31	39.0454	3.34629	37.7679	H3Ac_Col_INA_4_peak_1437
Chr1	6430188	6430885	698	6430583	195.4	72.0245	5.00349	70.4859	H3Ac_Col_INA_4_peak_1438
Chr1	6432698	6434156	1459	6433260	285.37	139.776	7.03061	137.661	H3Ac_Col_INA_4_peak_1439a
Chr1	6432698	6434156	1459	6433694	158.14	45.6423	3.92929	44.3122	H3Ac_Col_INA_4_peak_1439b
Chr1	6437439	6438217	779	6437724	273.56	125.08	6.45437	123.096	H3Ac_Col_INA_4_peak_1440
Chr1	6442199	6442945	747	6442373	71.8	3.38649	1.518	2.51272	H3Ac_Col_INA_4_peak_1441a
Chr1	6442199	6442945	747	6442755	83.61	7.26806	1.88026	6.31315	H3Ac_Col_INA_4_peak_1441b
Chr1	6443958	6444352	395	6444174	74.52	7.00961	1.92407	6.0579	H3Ac_Col_INA_4_peak_1442
Chr1	6444583	6446171	1589	6444929	137.23	34.9069	3.52166	33.6632	H3Ac_Col_INA_4_peak_1443a
Chr1	6444583	6446171	1589	6445559	86.34	11.0006	2.22506	9.98926	H3Ac_Col_INA_4_peak_1443b
Chr1	6444583	6446171	1589	6445958	184.49	64.3368	4.72565	62.8588	H3Ac_Col_INA_4_peak_1443c
Chr1	6446409	6447523	1115	6446593	87.25	11.366	2.24822	10.3501	H3Ac_Col_INA_4_peak_1444a
Chr1	6446409	6447523	1115	6446896	88.16	11.7362	2.27137	10.7157	H3Ac_Col_INA_4_peak_1444b
Chr1	6446409	6447523	1115	6447311	69.07	5.57661	1.78515	4.65062	H3Ac_Col_INA_4_peak_1444c
Chr1	6449248	6449556	309	6449379	73.61	6.71165	1.90091	5.76517	H3Ac_Col_INA_4_peak_1445
Chr1	6450433	6451166	734	6450867	141.78	28.2321	2.97451	27.0452	H3Ac_Col_INA_4_peak_1446
Chr1	6451755	6452970	1216	6452090	138.14	35.4684	3.54482	34.22	H3Ac_Col_INA_4_peak_1447a
Chr1	6451755	6452970	1216	6452653	221.75	83.8378	5.1803	82.2041	H3Ac_Col_INA_4_peak_1447b
Chr1	6453745	6454003	259	6453875	63.62	4.05228	1.64622	3.16154	H3Ac_Col_INA_4_peak_1448
Chr1	6457515	6460379	2865	6458465	251.74	85.7086	4.68045	84.0607	H3Ac_Col_INA_4_peak_1449a
Chr1	6457515	6460379	2865	6459447	368.98	185.411	7.35873	182.828	H3Ac_Col_INA_4_peak_1449b
Chr1	6457515	6460379	2865	6460047	137.23	28.0706	3.00505	26.8848	H3Ac_Col_INA_4_peak_1449c
Chr1	6460609	6461797	1189	6460895	236.29	102.922	6.0454	101.131	H3Ac_Col_INA_4_peak_1450
Chr1	6463929	6467664	3736	6464518	364.44	174.575	6.89506	172.115	H3Ac_Col_INA_4_peak_1451a
Chr1	6463929	6467664	3736	6466172	207.21	70.5504	4.62693	69.0239	H3Ac_Col_INA_4_peak_1451b
Chr1	6463929	6467664	3736	6466897	169.95	54.3123	4.35519	52.9125	H3Ac_Col_INA_4_peak_1451c
Chr1	6463929	6467664	3736	6467153	159.04	39.5606	3.47922	38.2793	H3Ac_Col_INA_4_peak_1451d
Chr1	6474733	6475344	612	6474985	194.49	71.3144	4.98034	69.7814	H3Ac_Col_INA_4_peak_1452
Chr1	6483125	6483653	529	6483420	159.95	47.9438	4.1005	46.5941	H3Ac_Col_INA_4_peak_1453
Chr1	6503825	6504188	364	6504008	71.8	4.79104	1.69296	3.88287	H3Ac_Col_INA_4_peak_1454
Chr1	6505595	6506489	895	6506113	192.67	57.7836	4.12065	56.3573	H3Ac_Col_INA_4_peak_1455
Chr1	6523936	6526100	2165	6524101	64.53	4.29094	1.66938	3.39458	H3Ac_Col_INA_4_peak_1456a
Chr1	6523936	6526100	2165	6525528	435.33	247.486	8.72653	243.882	H3Ac_Col_INA_4_peak_1456b
Chr1	6526213	6526538	326	6526406	81.79	8.51191	2.03137	7.53693	H3Ac_Col_INA_4_peak_1457
Chr1	6527205	6528332	1128	6527343	76.34	6.9905	1.89999	6.04035	H3Ac_Col_INA_4_peak_1458a
Chr1	6527205	6528332	1128	6527896	108.15	14.0727	2.27396	13.0235	H3Ac_Col_INA_4_peak_1458b
Chr1	6528597	6530133	1537	6529268	252.65	95.1149	5.17659	93.3903	H3Ac_Col_INA_4_peak_1459
Chr1	6537374	6538197	824	6537891	255.38	114.736	6.2943	112.843	H3Ac_Col_INA_4_peak_1460
Chr1	6543839	6544208	370	6544028	80.89	8.81815	2.07609	7.83741	H3Ac_Col_INA_4_peak_1461
Chr1	6546263	6547151	889	6546647	316.27	163.243	7.55011	160.905	H3Ac_Col_INA_4_peak_1462
Chr1	6561390	6562792	1403	6562483	181.76	54.2486	4.09768	52.8509	H3Ac_Col_INA_4_peak_1463
Chr1	6565532	6567702	2171	6565978	315.36	163.869	7.62207	161.524	H3Ac_Col_INA_4_peak_1464a
Chr1	6565532	6567702	2171	6567011	127.24	22.5402	2.72841	21.4043	H3Ac_Col_INA_4_peak_1464b
Chr1	6565532	6567702	2171	6567438	105.42	18.7196	2.71129	17.6205	H3Ac_Col_INA_4_peak_1464c
Chr1	6567959	6569632	1674	6568271	339.9	193.166	8.6849	190.483	H3Ac_Col_INA_4_peak_1465a
Chr1	6567959	6569632	1674	6568960	281.74	138.316	7.06838	136.215	H3Ac_Col_INA_4_peak_1465b
Chr1	6571062	6571404	343	6571238	91.79	12.8752	2.36398	11.8398	H3Ac_Col_INA_4_peak_1466
Chr1	6584099	6584882	784	6584457	189.04	67.7972	4.84141	66.2912	H3Ac_Col_INA_4_peak_1467
Chr1	6594825	6595813	989	6595092	187.22	63.5119	4.59067	62.0408	H3Ac_Col_INA_4_peak_1468
Chr1	6602045	6603041	997	6602392	296.28	126.273	5.94553	124.28	H3Ac_Col_INA_4_peak_1469a
Chr1	6602045	6603041	997	6602904	58.16	2.95554	1.5073	2.096	H3Ac_Col_INA_4_peak_1469b
Chr1	6602045	6603041	997	6602986	57.26	2.75606	1.48415	1.90292	H3Ac_Col_INA_4_peak_1469c
Chr1	6608020	6608831	812	6608354	241.75	83.839	4.75975	82.2052	H3Ac_Col_INA_4_peak_1470
Chr1	6609541	6610730	1190	6610395	219.94	89.2606	5.59786	87.5838	H3Ac_Col_INA_4_peak_1471
Chr1	6611749	6612558	810	6612224	252.65	111.118	6.14946	109.257	H3Ac_Col_INA_4_peak_1472
Chr1	6612742	6613730	989	6612985	129.05	30.5288	3.31328	29.321	H3Ac_Col_INA_4_peak_1473a
Chr1	6612742	6613730	989	6613565	81.79	9.24724	2.1093	8.25962	H3Ac_Col_INA_4_peak_1473b
Chr1	6616522	6618229	1708	6617023	365.35	208.439	8.72255	205.54	H3Ac_Col_INA_4_peak_1474a
Chr1	6616522	6618229	1708	6618035	69.07	5.57661	1.78515	4.65062	H3Ac_Col_INA_4_peak_1474b
Chr1	6618298	6618952	655	6618633	137.23	31.9306	3.29125	30.7119	H3Ac_Col_INA_4_peak_1475
Chr1	6619027	6620901	1875	6619361	169.95	54.3123	4.35519	52.9125	H3Ac_Col_INA_4_peak_1476a
Chr1	6619027	6620901	1875	6619917	154.5	44.8594	3.96158	43.5353	H3Ac_Col_INA_4_peak_1476b
Chr1	6619027	6620901	1875	6620555	251.74	115.023	6.43901	113.127	H3Ac_Col_INA_4_peak_1476c
Chr1	6620980	6624817	3838	6621273	137.23	34.9069	3.52166	33.6632	H3Ac_Col_INA_4_peak_1477a
Chr1	6620980	6624817	3838	6622425	342.63	146.925	6.02853	144.744	H3Ac_Col_INA_4_peak_1477b
Chr1	6620980	6624817	3838	6622785	309.91	133.596	6.05942	131.537	H3Ac_Col_INA_4_peak_1477c
Chr1	6620980	6624817	3838	6623683	74.52	2.79868	1.42497	1.94426	H3Ac_Col_INA_4_peak_1477d
Chr1	6620980	6624817	3838	6624317	244.47	101	5.70869	99.2267	H3Ac_Col_INA_4_peak_1477e
Chr1	6625370	6626068	699	6625748	223.57	90.7603	5.58411	89.0708	H3Ac_Col_INA_4_peak_1478
Chr1	6626856	6627688	833	6627210	267.19	122.92	6.47768	120.956	H3Ac_Col_INA_4_peak_1479
Chr1	6627973	6628917	945	6628144	88.16	11.0986	2.20843	10.0862	H3Ac_Col_INA_4_peak_1480a
Chr1	6627973	6628917	945	6628535	122.69	26.8711	3.15121	25.6952	H3Ac_Col_INA_4_peak_1480b
Chr1	6632030	6633104	1075	6632480	111.79	11.44	2.05064	10.4232	H3Ac_Col_INA_4_peak_1481a
Chr1	6632030	6633104	1075	6632800	126.33	27.9822	3.16607	26.797	H3Ac_Col_INA_4_peak_1481b
Chr1	6649564	6650540	977	6650203	322.63	168.667	7.70553	166.272	H3Ac_Col_INA_4_peak_1482
Chr1	6662461	6663801	1341	6663102	206.3	78.1579	5.15474	76.5704	H3Ac_Col_INA_4_peak_1483
Chr1	6666062	6666936	875	6666389	264.47	120.21	6.39589	118.27	H3Ac_Col_INA_4_peak_1484
Chr1	6670648	6671032	385	6670793	88.16	6.37873	1.74815	5.4391	H3Ac_Col_INA_4_peak_1485
Chr1	6671230	6672944	1715	6671884	446.23	300.53	11.339	293.731	H3Ac_Col_INA_4_peak_1486
Chr1	6676331	6677839	1509	6676929	211.76	78.4384	5.06296	76.8495	H3Ac_Col_INA_4_peak_1487a
Chr1	6676331	6677839	1509	6677525	259.01	121.637	6.62424	119.683	H3Ac_Col_INA_4_peak_1487b
Chr1	6681913	6683561	1649	6682145	67.25	5.0138	1.735	4.10196	H3Ac_Col_INA_4_peak_1488a
Chr1	6681913	6683561	1649	6683212	240.84	84.8362	4.83677	83.1947	H3Ac_Col_INA_4_peak_1488b
Chr1	6684577	6686932	2356	6685018	211.76	70.5693	4.55912	69.0427	H3Ac_Col_INA_4_peak_1489a
Chr1	6684577	6686932	2356	6685727	106.33	13.2206	2.22617	12.1819	H3Ac_Col_INA_4_peak_1489b
Chr1	6684577	6686932	2356	6686557	219.03	85.557	5.32424	83.91	H3Ac_Col_INA_4_peak_1489c
Chr1	6688728	6690178	1451	6689137	227.21	82.684	4.961	81.0599	H3Ac_Col_INA_4_peak_1490a
Chr1	6688728	6690178	1451	6689638	166.31	47.6778	3.92378	46.3319	H3Ac_Col_INA_4_peak_1490b
Chr1	6691457	6692597	1141	6692133	338.08	170.066	7.30655	167.656	H3Ac_Col_INA_4_peak_1491
Chr1	6692902	6693356	455	6693100	99.06	11.9968	2.18038	10.9734	H3Ac_Col_INA_4_peak_1492
Chr1	6693798	6695019	1222	6694576	309.91	129.879	5.8662	127.853	H3Ac_Col_INA_4_peak_1493
Chr1	6696865	6698966	2102	6697202	265.38	104.658	5.43625	102.853	H3Ac_Col_INA_4_peak_1494a
Chr1	6696865	6698966	2102	6698297	343.54	196.975	8.77752	194.24	H3Ac_Col_INA_4_peak_1494b
Chr1	6709805	6711133	1329	6710235	177.22	52.5929	4.05047	51.2075	H3Ac_Col_INA_4_peak_1495a
Chr1	6709805	6711133	1329	6710821	76.34	6.89384	1.88921	5.9451	H3Ac_Col_INA_4_peak_1495b
Chr1	6712829	6714398	1570	6713140	98.15	13.7103	2.34515	12.6653	H3Ac_Col_INA_4_peak_1496a
Chr1	6712829	6714398	1570	6713983	177.22	55.757	4.26733	54.3464	H3Ac_Col_INA_4_peak_1496b
Chr1	6726792	6727997	1206	6727657	214.48	85.9237	5.48971	84.2732	H3Ac_Col_INA_4_peak_1497
Chr1	6728878	6729957	1080	6729406	198.12	64.5499	4.42497	63.0705	H3Ac_Col_INA_4_peak_1498
Chr1	6734114	6734903	790	6734595	170.86	54.9634	4.37834	53.5586	H3Ac_Col_INA_4_peak_1499
Chr1	6740368	6740975	608	6740599	145.41	39.4845	3.73004	38.2039	H3Ac_Col_INA_4_peak_1500
Chr1	6744334	6745519	1186	6744800	293.55	140.583	6.85	138.46	H3Ac_Col_INA_4_peak_1501
Chr1	6746682	6747397	716	6747003	269.92	125.57	6.60782	123.583	H3Ac_Col_INA_4_peak_1502
Chr1	6753399	6753984	586	6753803	92.7	13.2642	2.38714	12.2244	H3Ac_Col_INA_4_peak_1503
Chr1	6759909	6761218	1310	6760268	215.39	71.1337	4.50815	69.6025	H3Ac_Col_INA_4_peak_1504
Chr1	6773450	6774587	1138	6774226	263.56	106.285	5.5767	104.465	H3Ac_Col_INA_4_peak_1505
Chr1	6774722	6775735	1014	6775000	303.55	151.517	7.22957	149.293	H3Ac_Col_INA_4_peak_1506
Chr1	6778945	6779590	646	6779204	183.58	58.0999	4.31308	56.6714	H3Ac_Col_INA_4_peak_1507
Chr1	6787420	6788109	690	6787793	152.68	39.0476	3.57401	37.77	H3Ac_Col_INA_4_peak_1508
Chr1	6799135	6799674	540	6799408	101.79	14.4262	2.39042	13.3739	H3Ac_Col_INA_4_peak_1509
Chr1	6801846	6802653	808	6802150	113.6	20.758	2.77839	19.6387	H3Ac_Col_INA_4_peak_1510
Chr1	6803683	6805073	1391	6804339	175.4	56.1085	4.33906	54.6955	H3Ac_Col_INA_4_peak_1511a
Chr1	6803683	6805073	1391	6804820	156.32	41.3255	3.65855	40.0296	H3Ac_Col_INA_4_peak_1511b
Chr1	6805402	6807248	1847	6805696	325.36	162.665	7.25242	160.332	H3Ac_Col_INA_4_peak_1512a
Chr1	6805402	6807248	1847	6806895	87.25	8.29614	1.9448	7.32357	H3Ac_Col_INA_4_peak_1512b
Chr1	6808956	6809645	690	6809376	212.66	74.1916	4.76292	72.6359	H3Ac_Col_INA_4_peak_1513
Chr1	6811196	6812700	1505	6811686	170.86	48.8816	3.94443	47.5255	H3Ac_Col_INA_4_peak_1514a
Chr1	6811196	6812700	1505	6812249	108.15	19.1131	2.69679	18.0108	H3Ac_Col_INA_4_peak_1514b
Chr1	6814781	6815699	919	6815147	206.3	62.3574	4.14606	60.8947	H3Ac_Col_INA_4_peak_1515
Chr1	6822047	6824213	2167	6822443	179.04	51.144	3.91388	49.7696	H3Ac_Col_INA_4_peak_1516a
Chr1	6822047	6824213	2167	6823922	202.67	72.1265	4.84923	70.5871	H3Ac_Col_INA_4_peak_1516b
Chr1	6824303	6825475	1173	6824764	259.92	117.556	6.37758	115.639	H3Ac_Col_INA_4_peak_1517
Chr1	6826819	6827445	627	6827097	144.5	37.2674	3.58128	36.0046	H3Ac_Col_INA_4_peak_1518
Chr1	6832242	6833779	1538	6832729	326.27	158.089	6.96314	155.8	H3Ac_Col_INA_4_peak_1519
Chr1	6846358	6847069	712	6846634	176.31	56.2412	4.32468	54.8274	H3Ac_Col_INA_4_peak_1520
Chr1	6858744	6860350	1607	6859054	85.43	5.62444	1.69469	4.69789	H3Ac_Col_INA_4_peak_1521a
Chr1	6858744	6860350	1607	6859871	163.59	50.4597	4.19311	49.0907	H3Ac_Col_INA_4_peak_1521b
Chr1	6872343	6873220	878	6872790	262.65	106.427	5.60957	104.606	H3Ac_Col_INA_4_peak_1522
Chr1	6894057	6894833	777	6894550	237.2	81.1087	4.67065	79.4976	H3Ac_Col_INA_4_peak_1523
Chr1	6895213	6896150	938	6895679	122.69	21.767	2.7415	20.6385	H3Ac_Col_INA_4_peak_1524
Chr1	6897569	6898675	1107	6898007	111.79	18.1014	2.58707	17.0092	H3Ac_Col_INA_4_peak_1525a
Chr1	6897569	6898675	1107	6898415	144.5	34.4603	3.37146	33.2205	H3Ac_Col_INA_4_peak_1525b
Chr1	6903515	6904091	577	6903824	149.96	41.8447	3.84581	40.5439	H3Ac_Col_INA_4_peak_1526
Chr1	6913146	6914114	969	6913515	330.81	184.672	8.45337	182.095	H3Ac_Col_INA_4_peak_1527
Chr1	6915664	6916778	1115	6916477	165.41	32.7674	2.97153	31.5413	H3Ac_Col_INA_4_peak_1528
Chr1	6924267	6924683	417	6924454	72.71	6.4193	1.87776	5.47799	H3Ac_Col_INA_4_peak_1529
Chr1	6926239	6926508	270	6926373	69.98	4.1434	1.62909	3.25104	H3Ac_Col_INA_4_peak_1530
Chr1	6927992	6928420	429	6928167	117.24	24.3625	3.01228	23.2094	H3Ac_Col_INA_4_peak_1531
Chr1	6932231	6932794	564	6932536	188.13	55.3032	4.02397	53.8961	H3Ac_Col_INA_4_peak_1532
Chr1	6933162	6933587	426	6933365	95.43	8.71678	1.92853	7.73729	H3Ac_Col_INA_4_peak_1533
Chr1	6935114	6935782	669	6935424	209.03	67.6441	4.40332	66.1408	H3Ac_Col_INA_4_peak_1534
Chr1	6941066	6941962	897	6941369	252.65	98.9268	5.39687	97.171	H3Ac_Col_INA_4_peak_1535
Chr1	6943108	6943563	456	6943401	85.43	6.66453	1.80061	5.71975	H3Ac_Col_INA_4_peak_1536
Chr1	6945798	6946535	738	6946222	215.39	86.676	5.51287	85.0194	H3Ac_Col_INA_4_peak_1537
Chr1	6946723	6947049	327	6946897	94.52	14.0557	2.43345	13.0067	H3Ac_Col_INA_4_peak_1538
Chr1	6948999	6949844	846	6949335	271.74	105.198	5.34781	103.389	H3Ac_Col_INA_4_peak_1539
Chr1	6956438	6956841	404	6956623	99.06	16.112	2.54921	15.0394	H3Ac_Col_INA_4_peak_1540
Chr1	6958263	6958756	494	6958490	82.7	9.49007	2.12218	8.50005	H3Ac_Col_INA_4_peak_1541
Chr1	6966922	6967876	955	6967227	239.93	89.433	5.12616	87.7545	H3Ac_Col_INA_4_peak_1542
Chr1	6969437	6970978	1542	6970040	169.95	38.2233	3.26602	36.953	H3Ac_Col_INA_4_peak_1543a
Chr1	6969437	6970978	1542	6970613	279.01	119.151	5.93465	117.22	H3Ac_Col_INA_4_peak_1543b
Chr1	6971357	6972904	1548	6971772	375.34	208.92	8.42808	206.013	H3Ac_Col_INA_4_peak_1544
Chr1	6986368	6987080	713	6986634	169.04	50.3747	4.0486	49.0069	H3Ac_Col_INA_4_peak_1545
Chr1	7001468	7001725	258	7001592	74.52	4.56798	1.64182	3.66494	H3Ac_Col_INA_4_peak_1546
Chr1	7003395	7004455	1061	7003948	281.74	120.721	5.99244	118.777	H3Ac_Col_INA_4_peak_1547
Chr1	7007024	7007685	662	7007358	170.86	45.8062	3.73606	44.4748	H3Ac_Col_INA_4_peak_1548
Chr1	7008755	7009465	711	7009174	218.12	83.0067	5.18254	81.3797	H3Ac_Col_INA_4_peak_1549
Chr1	7009641	7010012	372	7009825	82.7	7.35105	1.89863	6.39376	H3Ac_Col_INA_4_peak_1550
Chr1	7016661	7017614	954	7016965	233.57	98.5485	5.84019	96.7956	H3Ac_Col_INA_4_peak_1551
Chr1	7022243	7023121	879	7022841	165.41	51.7336	4.23942	50.3549	H3Ac_Col_INA_4_peak_1552
Chr1	7029567	7030944	1378	7029985	310.82	162.46	7.70415	160.13	H3Ac_Col_INA_4_peak_1553
Chr1	7031097	7031366	270	7031219	70.89	3.95605	1.59752	3.06832	H3Ac_Col_INA_4_peak_1554
Chr1	7032149	7034860	2712	7032714	365.35	195.709	7.98281	192.992	H3Ac_Col_INA_4_peak_1555a
Chr1	7032149	7034860	2712	7033444	77.25	6.53708	1.83953	5.59406	H3Ac_Col_INA_4_peak_1555b
Chr1	7032149	7034860	2712	7034512	79.07	6.15403	1.77928	5.21733	H3Ac_Col_INA_4_peak_1555c
Chr1	7032149	7034860	2712	7034631	77.25	4.09126	1.565	3.19938	H3Ac_Col_INA_4_peak_1555d
Chr1	7038754	7040208	1455	7039686	395.34	226.655	8.80752	223.461	H3Ac_Col_INA_4_peak_1556
Chr1	7041944	7042203	260	7042075	62.71	3.54261	1.58417	2.66573	H3Ac_Col_INA_4_peak_1557
Chr1	7042420	7043429	1010	7043049	307.18	142.133	6.55707	139.996	H3Ac_Col_INA_4_peak_1558
Chr1	7043617	7044399	783	7043913	279.01	132.643	6.74623	130.592	H3Ac_Col_INA_4_peak_1559
Chr1	7052734	7053777	1044	7053417	326.27	178.504	8.18169	176.002	H3Ac_Col_INA_4_peak_1560
Chr1	7062142	7062544	403	7062311	87.25	11.366	2.24822	10.3501	H3Ac_Col_INA_4_peak_1561
Chr1	7065464	7066111	648	7065750	153.59	39.6129	3.59514	38.3306	H3Ac_Col_INA_4_peak_1562
Chr1	7075482	7075739	258	7075601	62.71	3.81995	1.62307	2.93493	H3Ac_Col_INA_4_peak_1563
Chr1	7082029	7082582	554	7082366	108.15	20.0783	2.78075	18.9659	H3Ac_Col_INA_4_peak_1564
Chr1	7083100	7083980	881	7083626	298.09	137.171	6.50205	135.081	H3Ac_Col_INA_4_peak_1565
Chr1	7084666	7085807	1142	7084954	164.5	40.1058	3.44786	38.8202	H3Ac_Col_INA_4_peak_1566a
Chr1	7084666	7085807	1142	7085499	206.3	79.9791	5.28133	78.3767	H3Ac_Col_INA_4_peak_1566b
Chr1	7087908	7089354	1447	7088472	243.56	77.2754	4.36723	75.6947	H3Ac_Col_INA_4_peak_1567a
Chr1	7087908	7089354	1447	7088872	270.83	114.701	5.90934	112.808	H3Ac_Col_INA_4_peak_1567b
Chr1	7091168	7092078	911	7091559	290.82	148.244	7.43461	146.049	H3Ac_Col_INA_4_peak_1568
Chr1	7095803	7097037	1235	7096056	106.33	13.3402	2.23609	12.2995	H3Ac_Col_INA_4_peak_1569a
Chr1	7095803	7097037	1235	7096612	68.16	5.30741	1.76199	4.38808	H3Ac_Col_INA_4_peak_1569b
Chr1	7095803	7097037	1235	7096877	79.07	8.58143	2.03983	7.6035	H3Ac_Col_INA_4_peak_1569c
Chr1	7098369	7099638	1270	7098835	332.63	186.55	8.49967	183.951	H3Ac_Col_INA_4_peak_1570
Chr1	7101919	7102214	296	7102042	59.07	3.16176	1.53046	2.29443	H3Ac_Col_INA_4_peak_1571
Chr1	7102296	7102587	292	7102440	61.8	2.22038	1.39556	1.38625	H3Ac_Col_INA_4_peak_1572
Chr1	7103839	7106564	2726	7105140	375.34	196.88	7.76416	194.148	H3Ac_Col_INA_4_peak_1573a
Chr1	7103839	7106564	2726	7105530	406.24	253.412	9.99814	249.663	H3Ac_Col_INA_4_peak_1573b
Chr1	7103839	7106564	2726	7106282	179.95	56.6965	4.30826	55.2786	H3Ac_Col_INA_4_peak_1573c
Chr1	7106811	7107294	484	7107034	65.44	4.0152	1.62383	3.12636	H3Ac_Col_INA_4_peak_1574
Chr1	7112598	7113373	776	7112903	168.13	48.3475	3.92838	46.9955	H3Ac_Col_INA_4_peak_1575
Chr1	7117459	7118182	724	7117873	201.76	69.2342	4.68135	67.7172	H3Ac_Col_INA_4_peak_1576
Chr1	7120999	7121822	824	7121577	222.66	80.9218	4.97026	79.3122	H3Ac_Col_INA_4_peak_1577
Chr1	7128124	7129565	1442	7128594	220.84	65.5374	4.10822	64.0506	H3Ac_Col_INA_4_peak_1578a
Chr1	7128124	7129565	1442	7129054	179.04	57.046	4.31085	55.6252	H3Ac_Col_INA_4_peak_1578b
Chr1	7143126	7143478	353	7143264	65.44	4.53586	1.69253	3.63356	H3Ac_Col_INA_4_peak_1579
Chr1	7143639	7146550	2912	7144328	222.66	80.9218	4.97026	79.3122	H3Ac_Col_INA_4_peak_1580a
Chr1	7143639	7146550	2912	7145810	136.32	28.4899	3.05163	27.3003	H3Ac_Col_INA_4_peak_1580b
Chr1	7146699	7147469	771	7146927	129.96	30.5288	3.33643	29.321	H3Ac_Col_INA_4_peak_1581
Chr1	7148348	7149329	982	7148721	85.43	6.30208	1.76387	5.36336	H3Ac_Col_INA_4_peak_1582a
Chr1	7148348	7149329	982	7149094	72.71	5.84119	1.80953	4.91142	H3Ac_Col_INA_4_peak_1582b
Chr1	7154459	7156006	1548	7154746	166.31	47.2101	3.89104	45.8682	H3Ac_Col_INA_4_peak_1583a
Chr1	7154459	7156006	1548	7155389	193.58	55.6863	3.97101	54.2761	H3Ac_Col_INA_4_peak_1583b
Chr1	7159094	7160323	1230	7159598	105.42	18.7196	2.71129	17.6205	H3Ac_Col_INA_4_peak_1584a
Chr1	7159094	7160323	1230	7160062	101.79	16.9646	2.61867	15.8835	H3Ac_Col_INA_4_peak_1584b
Chr1	7162631	7163182	552	7162964	79.07	6.15403	1.77928	5.21733	H3Ac_Col_INA_4_peak_1585
Chr1	7167002	7168057	1056	7167630	266.29	123.086	6.51915	121.12	H3Ac_Col_INA_4_peak_1586
Chr1	7175553	7176483	931	7176212	178.13	46.8172	3.6557	45.4775	H3Ac_Col_INA_4_peak_1587
Chr1	7176742	7178426	1685	7177391	266.29	121.222	6.3999	119.274	H3Ac_Col_INA_4_peak_1588
Chr1	7179418	7180626	1209	7179835	237.2	103.716	6.06855	101.919	H3Ac_Col_INA_4_peak_1589
Chr1	7209381	7210161	781	7209626	213.57	85.1735	5.46656	83.5293	H3Ac_Col_INA_4_peak_1590
Chr1	7216147	7216846	700	7216561	242.66	91.2593	5.16417	89.5653	H3Ac_Col_INA_4_peak_1591
Chr1	7216991	7218344	1354	7217223	224.48	77.1887	4.69749	75.6085	H3Ac_Col_INA_4_peak_1592a
Chr1	7216991	7218344	1354	7217630	149.96	38.7826	3.6145	37.5077	H3Ac_Col_INA_4_peak_1592b
Chr1	7231873	7232811	939	7232206	306.27	157.374	7.49631	155.092	H3Ac_Col_INA_4_peak_1593
Chr1	7233593	7235669	2077	7233919	285.37	129.284	6.38365	127.264	H3Ac_Col_INA_4_peak_1594a
Chr1	7233593	7235669	2077	7234737	88.16	9.07362	2.01055	8.08907	H3Ac_Col_INA_4_peak_1594b
[truncated: 21,466 more rows]

## Sheet: hac1_5+INA
# This file is generated by MACS version 2.1.1.20160309
# Command line: callpeak -t /mnt/crystal/Analysis/BI/ChIP-Seq/1707BHP-0002-01/H3Ac_hac15_INA_6_soap_TAIR10/H3Ac_hac15_INA_6.sorted.bam -c /mnt/crystal/Analysis/BI/ChIP-Seq/1707BHP-0002-01/Input_Col_7_soap_TAIR10/Input_Col_7.sorted.bam -f BAM -m 3 50 -p 0.01 -g 119000000 --keep-dup 1 --outdir /mnt/crystal/Analysis/BI/ChIP-Seq/1707BHP-0002-01/H3Ac_hac15_INA_6_soap_TAIR10_macs2 --name H3Ac_hac15_INA…
# ARGUMENTS LIST:
Supplementary Dataset S3. H3Ac peak calling by using MACS2.
hac1/5+INA
Chr	Start	End	Length	Abs_summit	Pileup	Log10 (p-value)	Fold_enrichment	Log10 (q-value)	Name
Chr1	3609	4219	611	3810	130.26	32.6766	3.47533	31.4561	H3Ac_hac15_INA_6_peak_1
Chr1	7861	8826	966	8503	238.65	107.974	6.34517	106.199	H3Ac_hac15_INA_6_peak_2
Chr1	12234	13661	1428	12819	112.2	16.8623	2.46077	15.7765	H3Ac_hac15_INA_6_peak_3a
Chr1	12234	13661	1428	13452	95.08	15.4731	2.54388	14.4019	H3Ac_hac15_INA_6_peak_3b
Chr1	23073	23982	910	23355	252.92	119.546	6.72278	117.677	H3Ac_hac15_INA_6_peak_4
Chr1	32386	33100	715	32754	145.47	39.7111	3.7492	38.4373	H3Ac_hac15_INA_6_peak_5
Chr1	46255	46820	566	46548	212.98	77.397	4.97631	75.8534	H3Ac_hac15_INA_6_peak_6
Chr1	48474	49269	796	48992	180.65	62.5216	4.69438	61.0844	H3Ac_hac15_INA_6_peak_7
Chr1	50162	51316	1155	51000	306.16	148.596	6.95689	146.47	H3Ac_hac15_INA_6_peak_8
Chr1	57370	59072	1703	57868	169.24	36.5908	3.15267	35.3407	H3Ac_hac15_INA_6_peak_9a
Chr1	57370	59072	1703	58744	144.52	30.6195	3.09624	29.4153	H3Ac_hac15_INA_6_peak_9b
Chr1	61663	62286	624	61846	65.61	4.16071	1.64736	3.25536	H3Ac_hac15_INA_6_peak_10a
Chr1	61663	62286	624	62097	63.7	3.82762	1.61761	2.9299	H3Ac_hac15_INA_6_peak_10b
Chr1	63297	64094	798	63657	231.05	78.6713	4.64094	77.1184	H3Ac_hac15_INA_6_peak_11
Chr1	64156	64965	810	64386	82.72	6.98197	1.86045	6.02123	H3Ac_hac15_INA_6_peak_12a
Chr1	64156	64965	810	64806	89.38	6.28967	1.738	5.34099	H3Ac_hac15_INA_6_peak_12b
Chr1	66544	68030	1487	66801	101.74	13.4254	2.30104	12.3766	H3Ac_hac15_INA_6_peak_13a
Chr1	66544	68030	1487	67417	256.72	118.433	6.51805	116.575	H3Ac_hac15_INA_6_peak_13b
Chr1	66544	68030	1487	67840	101.74	16.6847	2.59185	15.6014	H3Ac_hac15_INA_6_peak_13c
Chr1	72313	73116	804	72661	210.13	72.3511	4.67679	70.8439	H3Ac_hac15_INA_6_peak_14
Chr1	73511	74820	1310	73706	74.16	3.63612	1.52275	2.74332	H3Ac_hac15_INA_6_peak_15a
Chr1	73511	74820	1310	74427	208.23	70.1932	4.5843	68.7012	H3Ac_hac15_INA_6_peak_15b
Chr1	75570	76576	1007	76020	310.91	170.876	8.2584	168.522	H3Ac_hac15_INA_6_peak_16
Chr1	83257	83517	261	83390	69.41	6.15262	1.86418	5.20575	H3Ac_hac15_INA_6_peak_17
Chr1	88788	89579	792	89113	211.08	85.2878	5.51602	83.6864	H3Ac_hac15_INA_6_peak_18
Chr1	91362	92268	907	91848	203.47	63.3135	4.25986	61.8706	H3Ac_hac15_INA_6_peak_19
Chr1	95920	96428	509	96255	81.77	5.62202	1.72437	4.68555	H3Ac_hac15_INA_6_peak_20
Chr1	97362	98360	999	97657	306.16	160.257	7.67702	158.016	H3Ac_hac15_INA_6_peak_21
Chr1	99928	100963	1036	100251	149.28	42.3027	3.86372	41.0108	H3Ac_hac15_INA_6_peak_22
Chr1	108590	110748	2159	109709	246.26	98.4122	5.49466	96.7118	H3Ac_hac15_INA_6_peak_23
Chr1	114171	115148	978	114466	253.87	112.493	6.21625	110.683	H3Ac_hac15_INA_6_peak_24
Chr1	117066	118621	1556	117807	348	194.807	8.51211	192.173	H3Ac_hac15_INA_6_peak_25a
Chr1	117066	118621	1556	118125	331.83	176.797	7.92459	174.379	H3Ac_hac15_INA_6_peak_25b
Chr1	118809	119094	286	118936	67.51	4.85074	1.72077	3.92995	H3Ac_hac15_INA_6_peak_26
Chr1	120122	121374	1253	120359	154.98	33.7747	3.18331	32.5463	H3Ac_hac15_INA_6_peak_27a
Chr1	120122	121374	1253	120896	129.31	29.52	3.23884	28.3244	H3Ac_hac15_INA_6_peak_27b
Chr1	127874	128202	329	128129	77.02	5.28909	1.69599	4.3601	H3Ac_hac15_INA_6_peak_28
Chr1	129895	130481	587	130023	67.51	4.91858	1.72939	3.9966	H3Ac_hac15_INA_6_peak_29a
Chr1	129895	130481	587	130375	89.38	10.5704	2.15181	9.55632	H3Ac_hac15_INA_6_peak_29b
Chr1	135154	136852	1699	135656	184.46	58.4433	4.31296	57.035	H3Ac_hac15_INA_6_peak_30a
Chr1	135154	136852	1699	136372	228.19	92.6859	5.57293	91.0293	H3Ac_hac15_INA_6_peak_30b
Chr1	138476	138757	282	138617	77.97	6.48781	1.85089	5.53499	H3Ac_hac15_INA_6_peak_31
Chr1	141926	142927	1002	142347	298.55	156.098	7.68088	153.899	H3Ac_hac15_INA_6_peak_32
Chr1	149265	149814	550	149533	248.16	110.95	6.23902	109.152	H3Ac_hac15_INA_6_peak_33
Chr1	154725	156031	1307	155730	262.42	128.019	6.97452	126.079	H3Ac_hac15_INA_6_peak_34
Chr1	156987	158702	1716	157174	91.28	11.7349	2.24106	10.7067	H3Ac_hac15_INA_6_peak_35a
Chr1	156987	158702	1716	157519	80.82	6.81003	1.85952	5.85151	H3Ac_hac15_INA_6_peak_35b
Chr1	156987	158702	1716	158365	220.59	93.6207	5.86686	91.9565	H3Ac_hac15_INA_6_peak_35c
Chr1	161597	162960	1364	162462	286.19	142.061	7.14256	139.996	H3Ac_hac15_INA_6_peak_36
Chr1	163317	164156	840	163581	233.9	92.6699	5.46277	91.0133	H3Ac_hac15_INA_6_peak_37
Chr1	167270	167860	591	167505	116	21.1913	2.79596	20.0661	H3Ac_hac15_INA_6_peak_38
Chr1	171898	173069	1172	172630	213.93	78.1046	4.99842	76.5561	H3Ac_hac15_INA_6_peak_39
Chr1	174419	174683	265	174556	75.11	7.881	2.003	6.90534	H3Ac_hac15_INA_6_peak_40
Chr1	175841	176341	501	176117	90.33	13.4208	2.41801	12.3722	H3Ac_hac15_INA_6_peak_41
Chr1	177126	177996	871	177356	174	54.4138	4.27576	53.0341	H3Ac_hac15_INA_6_peak_42
Chr1	180238	182421	2184	180736	172.1	44.5698	3.60618	43.2609	H3Ac_hac15_INA_6_peak_43a
Chr1	180238	182421	2184	181430	250.06	97.447	5.34177	95.7545	H3Ac_hac15_INA_6_peak_43b
Chr1	180238	182421	2184	181974	231.05	89.2402	5.27379	87.6085	H3Ac_hac15_INA_6_peak_43c
Chr1	185004	186184	1181	185382	295.7	134.707	6.45004	132.708	H3Ac_hac15_INA_6_peak_44
Chr1	187158	187877	720	187509	236.75	94.5979	5.50861	92.9268	H3Ac_hac15_INA_6_peak_45
Chr1	195712	198512	2801	196169	305.21	145.524	6.80467	143.426	H3Ac_hac15_INA_6_peak_46a
Chr1	195712	198512	2801	197329	86.52	8.64328	1.99352	7.65629	H3Ac_hac15_INA_6_peak_46b
Chr1	195712	198512	2801	198126	169.24	40.6615	3.40488	39.3817	H3Ac_hac15_INA_6_peak_46c
Chr1	198726	199347	622	199059	174.95	53.5048	4.18926	52.1313	H3Ac_hac15_INA_6_peak_47
Chr1	199608	201726	2119	200074	421.21	237.631	8.6165	234.331	H3Ac_hac15_INA_6_peak_48a
Chr1	199608	201726	2119	200622	298.55	153.271	7.4962	151.099	H3Ac_hac15_INA_6_peak_48b
Chr1	202120	203487	1368	202400	193.01	64.3483	4.51196	62.8976	H3Ac_hac15_INA_6_peak_49a
Chr1	202120	203487	1368	202802	131.21	32.1774	3.41449	30.9609	H3Ac_hac15_INA_6_peak_49b
Chr1	205024	205925	902	205555	137.87	36.6385	3.67672	35.3874	H3Ac_hac15_INA_6_peak_50
Chr1	207166	207568	403	207378	102.69	18.5311	2.74528	17.4296	H3Ac_hac15_INA_6_peak_51
Chr1	220183	221016	834	220541	261.47	127.164	6.94935	125.231	H3Ac_hac15_INA_6_peak_52
Chr1	223776	224296	521	224086	72.26	3.83797	1.55876	2.93984	H3Ac_hac15_INA_6_peak_53
Chr1	225861	226703	843	226406	147.38	35.1814	3.37217	33.942	H3Ac_hac15_INA_6_peak_54
Chr1	228903	229723	821	229254	261.47	89.2275	4.68701	87.5962	H3Ac_hac15_INA_6_peak_55
Chr1	232112	232399	288	232265	66.56	5.03148	1.75257	4.10789	H3Ac_hac15_INA_6_peak_56
Chr1	236509	237883	1375	237535	330.88	184.212	8.42545	181.71	H3Ac_hac15_INA_6_peak_57
Chr1	239984	240565	582	240189	85.57	10.2427	2.1651	9.23286	H3Ac_hac15_INA_6_peak_58
Chr1	245039	246638	1600	245334	142.62	37.5805	3.6461	36.3225	H3Ac_hac15_INA_6_peak_59a
Chr1	245039	246638	1600	245866	163.54	49.9805	4.15621	48.6325	H3Ac_hac15_INA_6_peak_59b
Chr1	245039	246638	1600	246387	133.11	27.0152	2.9803	25.8396	H3Ac_hac15_INA_6_peak_59c
Chr1	247750	248410	661	247930	65.61	4.73868	1.72347	3.82079	H3Ac_hac15_INA_6_peak_60a
Chr1	247750	248410	661	248191	67.51	5.13325	1.7566	4.20657	H3Ac_hac15_INA_6_peak_60b
Chr1	258735	259272	538	259004	214.88	88.9746	5.71582	87.3448	H3Ac_hac15_INA_6_peak_61
Chr1	262806	263621	816	263105	229.15	99.6326	6.01693	97.9236	H3Ac_hac15_INA_6_peak_62
Chr1	266423	266938	516	266654	124.56	21.2114	2.67141	20.0861	H3Ac_hac15_INA_6_peak_63
Chr1	268355	269803	1449	268857	272.88	118.498	6.08628	116.638	H3Ac_hac15_INA_6_peak_64a
Chr1	268355	269803	1449	269178	254.82	115.704	6.39773	113.868	H3Ac_hac15_INA_6_peak_64b
Chr1	270117	271611	1495	270718	167.34	50.4041	4.09824	49.0526	H3Ac_hac15_INA_6_peak_65a
Chr1	270117	271611	1495	271159	292.85	137.176	6.6784	135.155	H3Ac_hac15_INA_6_peak_65b
Chr1	274135	274559	425	274419	74.16	5.07262	1.69286	4.14681	H3Ac_hac15_INA_6_peak_66
Chr1	278035	279256	1222	278331	158.79	39.1325	3.48207	37.863	H3Ac_hac15_INA_6_peak_67a
Chr1	278035	279256	1222	278976	143.57	34.9012	3.42244	33.6642	H3Ac_hac15_INA_6_peak_67b
Chr1	284464	284926	463	284676	135.01	32.5326	3.36611	31.3136	H3Ac_hac15_INA_6_peak_68
Chr1	293245	294576	1332	293625	324.23	153.784	6.77554	151.607	H3Ac_hac15_INA_6_peak_69
Chr1	295102	295695	594	295392	186.36	54.237	3.99656	52.8586	H3Ac_hac15_INA_6_peak_70
Chr1	296888	298230	1343	297053	68.46	3.89459	1.59104	2.99566	H3Ac_hac15_INA_6_peak_71a
Chr1	296888	298230	1343	297871	261.47	114.292	6.10402	112.467	H3Ac_hac15_INA_6_peak_71b
Chr1	298594	300849	2256	298991	320.42	172.096	7.97908	169.729	H3Ac_hac15_INA_6_peak_72a
Chr1	298594	300849	2256	300245	127.41	23.3328	2.79149	22.1883	H3Ac_hac15_INA_6_peak_72b
Chr1	298594	300849	2256	300537	134.06	29.3717	3.14103	28.1776	H3Ac_hac15_INA_6_peak_72c
Chr1	301326	302178	853	301569	122.65	26.6185	3.12935	25.4463	H3Ac_hac15_INA_6_peak_73a
Chr1	301326	302178	853	302024	70.36	5.68627	1.79802	4.7486	H3Ac_hac15_INA_6_peak_73b
Chr1	303465	304112	648	303796	194.92	57.6474	4.08158	56.2447	H3Ac_hac15_INA_6_peak_74
Chr1	305603	306396	794	306086	271.93	127.234	6.65687	125.3	H3Ac_hac15_INA_6_peak_75
Chr1	311846	312578	733	312350	88.43	12.6322	2.36767	11.5925	H3Ac_hac15_INA_6_peak_76
Chr1	315107	316758	1652	315574	193.01	62.7972	4.40942	61.3574	H3Ac_hac15_INA_6_peak_77a
Chr1	315107	316758	1652	316357	253.87	117.287	6.53503	115.437	H3Ac_hac15_INA_6_peak_77b
Chr1	322131	323740	1610	322662	267.18	129.821	6.93037	127.864	H3Ac_hac15_INA_6_peak_78a
Chr1	322131	323740	1610	323405	135.97	34.2503	3.52597	33.0179	H3Ac_hac15_INA_6_peak_78b
Chr1	325358	326320	963	325610	256.72	117.825	6.47743	115.971	H3Ac_hac15_INA_6_peak_79
Chr1	336677	337794	1118	337363	179.7	58.1542	4.40447	56.7479	H3Ac_hac15_INA_6_peak_80
Chr1	338203	338794	592	338453	157.83	33.3819	3.1144	32.1562	H3Ac_hac15_INA_6_peak_81
Chr1	343497	344467	971	344038	297.6	151.743	7.4309	149.584	H3Ac_hac15_INA_6_peak_82
Chr1	345755	347143	1389	346295	293.8	148.93	7.38182	146.801	H3Ac_hac15_INA_6_peak_83
Chr1	347768	348620	853	348147	263.37	120.792	6.4595	118.912	H3Ac_hac15_INA_6_peak_84
Chr1	353822	354992	1171	354582	333.73	169.673	7.43854	167.334	H3Ac_hac15_INA_6_peak_85
Chr1	362316	363255	940	362892	377.47	223.826	9.24725	220.766	H3Ac_hac15_INA_6_peak_86
Chr1	373473	374317	845	373704	174	52.9869	4.17458	51.6172	H3Ac_hac15_INA_6_peak_87
Chr1	389067	390594	1528	389455	161.64	48.1419	4.06488	46.8062	H3Ac_hac15_INA_6_peak_88a
Chr1	389067	390594	1528	390143	280.49	137.563	7.04413	135.537	H3Ac_hac15_INA_6_peak_88b
Chr1	392793	393851	1059	393356	164.49	49.0162	4.06314	47.6745	H3Ac_hac15_INA_6_peak_89
Chr1	395540	396647	1108	395910	359.41	199.417	8.38154	196.725	H3Ac_hac15_INA_6_peak_90
Chr1	401229	401965	737	401746	201.57	76.8024	5.19415	75.263	H3Ac_hac15_INA_6_peak_91
Chr1	403637	405134	1498	404233	323.28	159.172	7.10507	156.942	H3Ac_hac15_INA_6_peak_92a
Chr1	403637	405134	1498	404720	268.13	119.905	6.2588	118.033	H3Ac_hac15_INA_6_peak_92b
Chr1	408616	409475	860	408935	311.87	138.188	6.25731	136.157	H3Ac_hac15_INA_6_peak_93
Chr1	410650	411470	821	410967	300.46	114.991	5.2887	113.161	H3Ac_hac15_INA_6_peak_94
Chr1	411605	413003	1399	412036	416.45	251.04	9.50835	247.491	H3Ac_hac15_INA_6_peak_95
Chr1	414320	414582	263	414447	71.31	4.47636	1.64343	3.5642	H3Ac_hac15_INA_6_peak_96
Chr1	430112	430684	573	430400	184.46	66.8733	4.91025	65.4045	H3Ac_hac15_INA_6_peak_97
Chr1	435680	436906	1227	436352	194.92	57.6474	4.08158	56.2447	H3Ac_hac15_INA_6_peak_98
Chr1	441889	443060	1172	442665	239.6	82.4702	4.71773	80.8897	H3Ac_hac15_INA_6_peak_99
Chr1	444982	446308	1327	445995	326.13	174.563	7.93029	172.171	H3Ac_hac15_INA_6_peak_100
Chr1	446598	447354	757	446892	179.7	58.6855	4.44206	57.2751	H3Ac_hac15_INA_6_peak_101
Chr1	449893	450449	557	450187	170.19	48.3206	3.89079	46.9838	H3Ac_hac15_INA_6_peak_102
Chr1	452222	452760	539	452544	113.15	20.1875	2.71974	19.0713	H3Ac_hac15_INA_6_peak_103
Chr1	453178	453891	714	453315	70.36	4.75943	1.68534	3.84128	H3Ac_hac15_INA_6_peak_104a
Chr1	453178	453891	714	453668	90.33	7.27885	1.82654	6.31298	H3Ac_hac15_INA_6_peak_104b
Chr1	455578	456649	1072	455873	234.85	94.5949	5.5604	92.9239	H3Ac_hac15_INA_6_peak_105
Chr1	458654	459191	538	458877	129.31	24.2544	2.83283	23.1017	H3Ac_hac15_INA_6_peak_106
Chr1	462678	463700	1023	463359	333.73	175.555	7.78452	173.151	H3Ac_hac15_INA_6_peak_107
Chr1	469693	471609	1917	469896	136.92	33.5179	3.44792	32.2917	H3Ac_hac15_INA_6_peak_108a
Chr1	469693	471609	1917	470328	62.75	4.2799	1.68797	3.37125	H3Ac_hac15_INA_6_peak_108b
Chr1	469693	471609	1917	471279	246.26	98.4122	5.49466	96.7118	H3Ac_hac15_INA_6_peak_108c
Chr1	472658	473274	617	472943	157.83	48.7758	4.20537	47.4356	H3Ac_hac15_INA_6_peak_109
Chr1	474371	475531	1161	474751	270.03	106.408	5.4206	104.645	H3Ac_hac15_INA_6_peak_110
Chr1	476003	476272	270	476165	63.7	3.54276	1.57815	2.65301	H3Ac_hac15_INA_6_peak_111
Chr1	476937	478915	1979	477255	108.39	21.1173	2.87875	19.9927	H3Ac_hac15_INA_6_peak_112a
Chr1	476937	478915	1979	477957	71.31	4.17824	1.60691	3.27254	H3Ac_hac15_INA_6_peak_112b
Chr1	476937	478915	1979	478645	187.31	68.994	4.98577	67.51	H3Ac_hac15_INA_6_peak_112c
Chr1	480163	480481	319	480288	68.46	5.86674	1.83901	4.92533	H3Ac_hac15_INA_6_peak_113
Chr1	480756	481418	663	481042	95.08	12.7389	2.28764	11.6982	H3Ac_hac15_INA_6_peak_114
Chr1	484574	484831	258	484696	76.06	8.31542	2.0404	7.33232	H3Ac_hac15_INA_6_peak_115
Chr1	484976	486455	1480	485133	76.06	8.31542	2.0404	7.33232	H3Ac_hac15_INA_6_peak_116a
Chr1	484976	486455	1480	485475	61.8	4.03757	1.66279	3.13453	H3Ac_hac15_INA_6_peak_116b
Chr1	484976	486455	1480	485979	96.03	15.897	2.56906	14.8205	H3Ac_hac15_INA_6_peak_116c
Chr1	484976	486455	1480	486325	69.41	6.15262	1.86418	5.20575	H3Ac_hac15_INA_6_peak_116d
Chr1	486667	487753	1087	487177	301.41	158.795	7.75402	156.569	H3Ac_hac15_INA_6_peak_117
Chr1	487834	488273	440	488108	77.97	8.64667	2.09075	7.65751	H3Ac_hac15_INA_6_peak_118
Chr1	488616	490624	2009	488833	99.84	17.1949	2.66976	16.1059	H3Ac_hac15_INA_6_peak_119a
Chr1	488616	490624	2009	489252	171.15	57.9307	4.55781	56.5256	H3Ac_hac15_INA_6_peak_119b
Chr1	488616	490624	2009	489811	80.82	9.67243	2.16627	8.66957	H3Ac_hac15_INA_6_peak_119c
Chr1	488616	490624	2009	490270	159.74	50.0519	4.25572	48.7026	H3Ac_hac15_INA_6_peak_119d
Chr1	490769	491934	1166	491232	284.29	147.229	7.55353	145.114	H3Ac_hac15_INA_6_peak_120
Chr1	492848	494460	1613	493208	281.44	130.757	6.58184	128.792	H3Ac_hac15_INA_6_peak_121a
Chr1	492848	494460	1613	493804	263.37	115.887	6.14824	114.049	H3Ac_hac15_INA_6_peak_121b
Chr1	495915	496367	453	496093	80.82	8.54816	2.04547	7.56234	H3Ac_hac15_INA_6_peak_122
Chr1	496758	498528	1771	497385	151.18	41.8543	3.78705	40.5656	H3Ac_hac15_INA_6_peak_123a
Chr1	496758	498528	1771	498220	145.47	37.2008	3.55726	35.9463	H3Ac_hac15_INA_6_peak_123b
Chr1	513099	513756	658	513478	131.21	28.172	3.09891	26.9873	H3Ac_hac15_INA_6_peak_124
Chr1	513912	515462	1551	514196	81.77	8.20295	1.99811	7.22227	H3Ac_hac15_INA_6_peak_125a
Chr1	513912	515462	1551	515079	314.72	150.528	6.86344	148.383	H3Ac_hac15_INA_6_peak_125b
Chr1	518182	518956	775	518491	197.77	66.7732	4.60539	65.3059	H3Ac_hac15_INA_6_peak_126
Chr1	537797	538760	964	538123	274.78	130.563	6.77935	128.601	H3Ac_hac15_INA_6_peak_127
Chr1	551122	551693	572	551403	177.8	62.0072	4.73403	60.5729	H3Ac_hac15_INA_6_peak_128
Chr1	555444	556065	622	555783	196.82	64.7755	4.49586	63.3215	H3Ac_hac15_INA_6_peak_129
Chr1	569247	569998	752	569587	153.08	44.5845	3.95078	43.2755	H3Ac_hac15_INA_6_peak_130
Chr1	572179	572657	479	572415	98.88	15.0554	2.48567	13.9886	H3Ac_hac15_INA_6_peak_131
Chr1	573571	575013	1443	574609	361.31	205.763	8.69427	202.983	H3Ac_hac15_INA_6_peak_132
Chr1	575804	576119	316	575955	84.62	9.55127	2.10605	8.55058	H3Ac_hac15_INA_6_peak_133
Chr1	580515	581349	835	580856	247.21	95.9463	5.32275	94.2656	H3Ac_hac15_INA_6_peak_134
Chr1	591925	593243	1319	592625	410.75	242.382	9.22213	238.991	H3Ac_hac15_INA_6_peak_135
Chr1	601515	602207	693	601937	217.74	90.793	5.75595	89.1503	H3Ac_hac15_INA_6_peak_136
Chr1	602453	603235	783	602732	230.1	101.52	6.1186	99.7955	H3Ac_hac15_INA_6_peak_137
Chr1	608309	609561	1253	609266	322.32	182.113	8.56049	179.636	H3Ac_hac15_INA_6_peak_138
Chr1	621436	622687	1252	621821	310.91	142.147	6.49822	140.08	H3Ac_hac15_INA_6_peak_139
Chr1	626649	627734	1086	626966	308.06	152.996	7.16085	150.827	H3Ac_hac15_INA_6_peak_140
Chr1	629483	630119	637	629616	63.7	3.94987	1.63441	3.04981	H3Ac_hac15_INA_6_peak_141a
Chr1	629483	630119	637	629971	80.82	7.78104	1.9634	6.80663	H3Ac_hac15_INA_6_peak_141b
Chr1	630428	631283	856	630689	180.65	45.6225	3.56184	44.3066	H3Ac_hac15_INA_6_peak_142
Chr1	635205	636361	1157	635695	114.1	23.1723	2.95545	22.0298	H3Ac_hac15_INA_6_peak_143
Chr1	637981	638746	766	638420	269.08	129.56	6.84785	127.607	H3Ac_hac15_INA_6_peak_144
Chr1	641422	642119	698	641709	291.9	146.994	7.32246	144.884	H3Ac_hac15_INA_6_peak_145
Chr1	643144	644723	1580	643430	73.21	7.35455	1.96488	6.38656	H3Ac_hac15_INA_6_peak_146a
Chr1	643144	644723	1580	644324	232	92.3375	5.49315	90.6833	H3Ac_hac15_INA_6_peak_146b
Chr1	650912	651941	1030	651560	211.08	80.4548	5.18178	78.8894	H3Ac_hac15_INA_6_peak_147
Chr1	652748	653378	631	652996	129.31	32.1236	3.45015	30.9073	H3Ac_hac15_INA_6_peak_148
Chr1	653848	654343	496	654074	67.51	4.15117	1.63113	3.24594	H3Ac_hac15_INA_6_peak_149
Chr1	655590	656264	675	655830	91.28	13.8222	2.44319	12.7688	H3Ac_hac15_INA_6_peak_150
Chr1	657197	658482	1286	657944	326.13	185.114	8.60862	182.601	H3Ac_hac15_INA_6_peak_151
Chr1	658795	659964	1170	659127	168.29	54.0403	4.34085	52.663	H3Ac_hac15_INA_6_peak_152a
Chr1	658795	659964	1170	659590	181.6	60.0074	4.48881	58.5867	H3Ac_hac15_INA_6_peak_152b
Chr1	660037	662342	2306	660690	250.06	109.123	6.06081	107.339	H3Ac_hac15_INA_6_peak_153a
Chr1	660037	662342	2306	661526	228.19	95.031	5.72986	93.357	H3Ac_hac15_INA_6_peak_153b
Chr1	660037	662342	2306	662071	176.85	57.7562	4.44627	56.353	H3Ac_hac15_INA_6_peak_153c
Chr1	662804	664136	1333	663190	154.98	35.779	3.31877	34.534	H3Ac_hac15_INA_6_peak_154a
Chr1	662804	664136	1333	663771	81.77	8.8754	2.06924	7.88388	H3Ac_hac15_INA_6_peak_154b
Chr1	669013	669955	943	669602	314.72	147.954	6.71741	145.834	H3Ac_hac15_INA_6_peak_155
Chr1	686587	687401	815	687041	235.8	100.011	5.88928	98.298	H3Ac_hac15_INA_6_peak_156
Chr1	691778	692643	866	692332	232.95	103.122	6.19413	101.385	H3Ac_hac15_INA_6_peak_157
Chr1	701370	702420	1051	701729	245.31	108.537	6.16759	106.758	H3Ac_hac15_INA_6_peak_158
Chr1	705667	706693	1027	706353	247.21	101.207	5.64115	99.4861	H3Ac_hac15_INA_6_peak_159
Chr1	707651	708102	452	707917	85.57	9.21789	2.06126	8.22167	H3Ac_hac15_INA_6_peak_160
Chr1	726176	727399	1224	726854	251.01	96.2645	5.25029	94.5806	H3Ac_hac15_INA_6_peak_161
Chr1	729934	730239	306	730076	67.51	5.24239	1.7704	4.31391	H3Ac_hac15_INA_6_peak_162
Chr1	736715	738205	1491	737805	312.82	119.966	5.31892	118.093	H3Ac_hac15_INA_6_peak_163
Chr1	739694	740282	589	739964	101.74	15.7817	2.51018	14.7079	H3Ac_hac15_INA_6_peak_164
Chr1	745780	746738	959	746355	245.31	98.8702	5.5475	97.1672	H3Ac_hac15_INA_6_peak_165
Chr1	749310	749756	447	749498	133.11	27.0152	2.9803	25.8396	H3Ac_hac15_INA_6_peak_166
Chr1	753608	754248	641	753969	186.36	61.2652	4.46092	59.8369	H3Ac_hac15_INA_6_peak_167
Chr1	755325	756995	1671	756049	344.19	173.648	7.34453	171.266	H3Ac_hac15_INA_6_peak_168a
Chr1	755325	756995	1671	756547	227.24	87.4387	5.2581	85.8217	H3Ac_hac15_INA_6_peak_168b
Chr1	760939	762136	1198	761071	59.9	3.50605	1.60266	2.61715	H3Ac_hac15_INA_6_peak_169a
Chr1	760939	762136	1198	761566	205.37	66.2705	4.40219	64.806	H3Ac_hac15_INA_6_peak_169b
Chr1	773505	773958	454	773669	99.84	9.94607	2.0167	8.94015	H3Ac_hac15_INA_6_peak_170
Chr1	775454	776275	822	775774	145.47	29.2838	2.98926	28.0904	H3Ac_hac15_INA_6_peak_171
Chr1	780487	781046	560	780814	95.08	15.4731	2.54388	14.4019	H3Ac_hac15_INA_6_peak_172
Chr1	782882	783554	673	783169	254.82	110.995	6.09088	109.197	H3Ac_hac15_INA_6_peak_173
Chr1	787142	788320	1179	788084	174.95	54.6926	4.2731	53.3104	H3Ac_hac15_INA_6_peak_174
Chr1	788873	789198	326	789048	64.66	3.76286	1.60134	2.86757	H3Ac_hac15_INA_6_peak_175
Chr1	790172	791340	1169	791014	325.18	168.386	7.58551	166.061	H3Ac_hac15_INA_6_peak_176
Chr1	794703	795576	874	795218	290	142.491	7.09749	140.42	H3Ac_hac15_INA_6_peak_177
Chr1	797849	798534	686	798230	217.74	86.507	5.45682	84.8971	H3Ac_hac15_INA_6_peak_178
Chr1	802946	803793	848	803298	325.18	177.388	8.14221	174.965	H3Ac_hac15_INA_6_peak_179
Chr1	807306	807902	597	807498	128.36	23.7919	2.81216	22.6432	H3Ac_hac15_INA_6_peak_180
Chr1	812727	813103	377	812952	75.11	6.96537	1.9	6.00492	H3Ac_hac15_INA_6_peak_181
Chr1	818816	819541	726	819210	275.73	128.053	6.58892	126.113	H3Ac_hac15_INA_6_peak_182
Chr1	819725	820208	484	819946	114.1	16.3628	2.39786	15.2818	H3Ac_hac15_INA_6_peak_183
Chr1	823444	825132	1689	824092	285.24	136.423	6.81531	134.408	H3Ac_hac15_INA_6_peak_184a
Chr1	823444	825132	1689	824787	174	50.1367	3.97723	48.7868	H3Ac_hac15_INA_6_peak_184b
Chr1	826052	827172	1121	826320	134.06	25.7565	2.87371	24.5905	H3Ac_hac15_INA_6_peak_185a
Chr1	826052	827172	1121	826721	145.47	32.1958	3.19199	30.9792	H3Ac_hac15_INA_6_peak_185b
Chr1	829991	830294	304	830112	77.02	6.26857	1.80448	5.32009	H3Ac_hac15_INA_6_peak_186
Chr1	830433	832058	1626	830909	410.75	250.881	9.7131	247.333	H3Ac_hac15_INA_6_peak_187
Chr1	835798	836575	778	836047	228.19	85.1941	5.09321	83.593	H3Ac_hac15_INA_6_peak_188
Chr1	842965	844261	1297	843923	387.93	226.024	9.04489	222.924	H3Ac_hac15_INA_6_peak_189
Chr1	844502	844926	425	844782	60.85	3.17777	1.54685	2.29706	H3Ac_hac15_INA_6_peak_190
Chr1	846080	848750	2671	846280	79.87	8.4909	2.05041	7.50588	H3Ac_hac15_INA_6_peak_191a
Chr1	846080	848750	2671	847187	372.72	226.353	9.59628	223.248	H3Ac_hac15_INA_6_peak_191b
Chr1	846080	848750	2671	848054	242.46	111.223	6.44433	109.423	H3Ac_hac15_INA_6_peak_191c
Chr1	846080	848750	2671	848572	81.77	10.0248	2.19145	9.01738	H3Ac_hac15_INA_6_peak_191d
Chr1	852335	853928	1594	853492	349.9	200.106	8.77245	197.406	H3Ac_hac15_INA_6_peak_192
Chr1	863521	864020	500	863852	81.77	10.0248	2.19145	9.01738	H3Ac_hac15_INA_6_peak_193
Chr1	867473	867725	253	867605	71.31	6.74203	1.91453	5.78461	H3Ac_hac15_INA_6_peak_194
Chr1	870205	871299	1095	870996	251.01	114.988	6.41805	113.158	H3Ac_hac15_INA_6_peak_195
Chr1	873495	874357	863	873673	94.13	13.383	2.36008	12.3354	H3Ac_hac15_INA_6_peak_196
Chr1	875091	876018	928	875746	293.8	149.425	7.41404	147.292	H3Ac_hac15_INA_6_peak_197
Chr1	877075	877651	577	877363	194.92	61.939	4.35369	60.5057	H3Ac_hac15_INA_6_peak_198
Chr1	879263	880224	962	879835	216.78	87.5523	5.55686	85.933	H3Ac_hac15_INA_6_peak_199
Chr1	882886	883603	718	883289	229.15	89.6956	5.35221	88.0612	H3Ac_hac15_INA_6_peak_200
Chr1	883672	884407	736	883965	192.06	53.782	3.86127	52.407	H3Ac_hac15_INA_6_peak_201
Chr1	889555	890044	490	889771	86.52	11.8627	2.31732	10.8321	H3Ac_hac15_INA_6_peak_202
Chr1	891560	892529	970	892160	270.98	114.701	5.91263	112.872	H3Ac_hac15_INA_6_peak_203
Chr1	892920	893302	383	893121	84.62	10.4211	2.19544	9.40825	H3Ac_hac15_INA_6_peak_204
Chr1	895927	897567	1641	896116	68.46	4.10941	1.61862	3.20507	H3Ac_hac15_INA_6_peak_205a
Chr1	895927	897567	1641	896456	73.21	4.63951	1.64916	3.7234	H3Ac_hac15_INA_6_peak_205b
Chr1	895927	897567	1641	897277	187.31	58.9012	4.27976	57.4896	H3Ac_hac15_INA_6_peak_205c
Chr1	898786	899526	741	899129	196.82	68.9492	4.77543	67.4665	H3Ac_hac15_INA_6_peak_206
Chr1	900171	900550	380	900365	84.62	11.1126	2.26697	10.091	H3Ac_hac15_INA_6_peak_207
Chr1	900840	902839	2000	901411	307.11	168.098	8.15771	165.776	H3Ac_hac15_INA_6_peak_208
Chr1	907728	908469	742	908097	107.44	18.8915	2.69862	17.7873	H3Ac_hac15_INA_6_peak_209
Chr1	910562	911331	770	910996	230.1	101.52	6.1186	99.7955	H3Ac_hac15_INA_6_peak_210
Chr1	913393	913658	266	913576	75.11	7.9896	2.01523	7.01148	H3Ac_hac15_INA_6_peak_211
Chr1	917438	917994	557	917759	157.83	42.6113	3.74468	41.3163	H3Ac_hac15_INA_6_peak_212
Chr1	918163	918946	784	918500	299.51	124.283	5.77894	122.375	H3Ac_hac15_INA_6_peak_213
Chr1	923424	923818	395	923664	87.47	12.1044	2.32828	11.0715	H3Ac_hac15_INA_6_peak_214
Chr1	930746	931867	1122	931326	447.83	297.078	11.1009	292.198	H3Ac_hac15_INA_6_peak_215
Chr1	932276	932890	615	932626	138.82	37.2171	3.70189	35.9617	H3Ac_hac15_INA_6_peak_216
Chr1	933476	935260	1785	933889	341.34	197.875	8.90399	195.204	H3Ac_hac15_INA_6_peak_217
Chr1	936698	938750	2053	937440	256.72	103.65	5.58606	101.909	H3Ac_hac15_INA_6_peak_218a
Chr1	936698	938750	2053	938149	214.88	73.4446	4.67927	71.9285	H3Ac_hac15_INA_6_peak_218b
Chr1	942855	943436	582	943169	161.64	50.237	4.2219	48.8866	H3Ac_hac15_INA_6_peak_219
Chr1	944643	945048	406	944849	112.2	21.5753	2.85214	20.4467	H3Ac_hac15_INA_6_peak_220
Chr1	957101	957901	801	957362	137.87	36.6385	3.67672	35.3874	H3Ac_hac15_INA_6_peak_221
Chr1	961930	962810	881	962258	190.16	65.2556	4.64256	63.7988	H3Ac_hac15_INA_6_peak_222
Chr1	966298	966766	469	966539	140.72	30.4999	3.14933	29.2964	H3Ac_hac15_INA_6_peak_223
Chr1	976045	976632	588	976390	241.51	110.425	6.42069	108.631	H3Ac_hac15_INA_6_peak_224
Chr1	977292	977745	454	977550	80.82	9.67243	2.16627	8.66957	H3Ac_hac15_INA_6_peak_225
Chr1	978908	979573	666	979362	93.18	12.4753	2.28724	11.438	H3Ac_hac15_INA_6_peak_226
Chr1	980900	982014	1115	981704	309.01	125.663	5.6366	123.742	H3Ac_hac15_INA_6_peak_227
Chr1	982309	983473	1165	982819	191.11	61.4895	4.3662	60.059	H3Ac_hac15_INA_6_peak_228
Chr1	991066	992044	979	991432	361.31	207.478	8.799	204.67	H3Ac_hac15_INA_6_peak_229
Chr1	992216	992698	483	992336	63.7	3.16809	1.52547	2.28779	H3Ac_hac15_INA_6_peak_230
Chr1	993368	993949	582	993583	135.01	34.2784	3.50373	33.0459	H3Ac_hac15_INA_6_peak_231
Chr1	995963	996794	832	996309	314.72	133.778	5.95694	131.788	H3Ac_hac15_INA_6_peak_232
Chr1	1004786	1005692	907	1005218	339.44	198.361	9.01362	195.683	H3Ac_hac15_INA_6_peak_233
Chr1	1008420	1009464	1045	1008730	229.15	100.721	6.09343	99.0029	H3Ac_hac15_INA_6_peak_234
Chr1	1010350	1010910	561	1010685	80.82	9.67243	2.16627	8.66957	H3Ac_hac15_INA_6_peak_235
Chr1	1012555	1013384	830	1013161	128.36	31.5738	3.42498	30.3619	H3Ac_hac15_INA_6_peak_236
Chr1	1013666	1014545	880	1013932	177.8	62.0072	4.73403	60.5729	H3Ac_hac15_INA_6_peak_237
Chr1	1018033	1019074	1042	1018351	338.49	186.395	8.2802	183.866	H3Ac_hac15_INA_6_peak_238
Chr1	1027031	1028983	1953	1028030	243.41	112.067	6.47104	110.26	H3Ac_hac15_INA_6_peak_239a
Chr1	1027031	1028983	1953	1028732	199.67	77.6806	5.31303	76.1346	H3Ac_hac15_INA_6_peak_239b
Chr1	1035529	1036248	720	1036017	201.57	72.467	4.89313	70.9591	H3Ac_hac15_INA_6_peak_240
Chr1	1040372	1040832	461	1040587	165.44	49.2282	4.05684	47.8852	H3Ac_hac15_INA_6_peak_241
Chr1	1043417	1043854	438	1043665	120.75	24.5438	2.99294	23.3891	H3Ac_hac15_INA_6_peak_242
Chr1	1048963	1049648	686	1049123	97.93	12.3241	2.24849	11.2881	H3Ac_hac15_INA_6_peak_243a
Chr1	1048963	1049648	686	1049496	55.15	2.13226	1.38953	1.29039	H3Ac_hac15_INA_6_peak_243b
Chr1	1050538	1052017	1480	1050962	283.34	136.038	6.85186	134.026	H3Ac_hac15_INA_6_peak_244a
Chr1	1050538	1052017	1480	1051519	251.01	108.742	6.00822	106.962	H3Ac_hac15_INA_6_peak_244b
Chr1	1059434	1060255	822	1059853	123.61	24.311	2.92572	23.158	H3Ac_hac15_INA_6_peak_245
Chr1	1069777	1071012	1236	1070360	120.75	11.9744	2.02921	10.9426	H3Ac_hac15_INA_6_peak_246a
Chr1	1069777	1071012	1236	1070787	149.28	34.5333	3.29266	33.299	H3Ac_hac15_INA_6_peak_246b
Chr1	1073256	1074123	868	1073581	331.83	165.105	7.23549	162.816	H3Ac_hac15_INA_6_peak_247
Chr1	1079661	1080654	994	1080363	281.44	133.057	6.72475	131.073	H3Ac_hac15_INA_6_peak_248
Chr1	1086191	1086530	340	1086334	86.52	11.8627	2.31732	10.8321	H3Ac_hac15_INA_6_peak_249
Chr1	1095754	1096307	554	1096003	125.51	28.9808	3.26925	27.7893	H3Ac_hac15_INA_6_peak_250
Chr1	1097034	1097731	698	1097300	241.51	96.6658	5.51149	94.9794	H3Ac_hac15_INA_6_peak_251
Chr1	1108030	1108721	692	1108425	216.78	76.7192	4.83966	75.1803	H3Ac_hac15_INA_6_peak_252
Chr1	1109435	1110266	832	1109734	295.7	144.944	7.06433	142.851	H3Ac_hac15_INA_6_peak_253
Chr1	1114301	1115388	1088	1114649	231.05	91.6956	5.42947	90.046	H3Ac_hac15_INA_6_peak_254
Chr1	1125379	1126329	951	1125726	396.49	202.273	7.49977	199.541	H3Ac_hac15_INA_6_peak_255
Chr1	1128503	1129442	940	1129141	180.65	45.6225	3.56184	44.3066	H3Ac_hac15_INA_6_peak_256
Chr1	1140349	1141481	1133	1141141	388.88	195.24	7.35625	192.602	H3Ac_hac15_INA_6_peak_257
Chr1	1142314	1143084	771	1142808	239.6	84.144	4.81208	82.5513	H3Ac_hac15_INA_6_peak_258
Chr1	1145837	1146594	758	1146245	292.85	154.4	7.78009	152.216	H3Ac_hac15_INA_6_peak_259
Chr1	1147673	1148444	772	1148133	288.1	150.802	7.65422	148.654	H3Ac_hac15_INA_6_peak_260
Chr1	1153635	1154672	1038	1154012	110.29	20.6848	2.80773	19.5643	H3Ac_hac15_INA_6_peak_261a
Chr1	1153635	1154672	1038	1154430	211.08	83.2117	5.37052	81.6257	H3Ac_hac15_INA_6_peak_261b
Chr1	1156536	1157792	1257	1156945	133.11	31.6919	3.33748	30.4793	H3Ac_hac15_INA_6_peak_262a
Chr1	1156536	1157792	1257	1157544	135.97	25.3882	2.85345	24.2254	H3Ac_hac15_INA_6_peak_262b
Chr1	1163839	1164850	1012	1164540	293.8	133.072	6.4087	131.088	H3Ac_hac15_INA_6_peak_263
Chr1	1165199	1166238	1040	1165447	122.65	23.7713	2.89833	22.623	H3Ac_hac15_INA_6_peak_264
Chr1	1166615	1167221	607	1166969	328.03	177.17	8.02511	174.749	H3Ac_hac15_INA_6_peak_265
Chr1	1168177	1168702	526	1168473	107.44	20.8406	2.87115	19.7182	H3Ac_hac15_INA_6_peak_266
Chr1	1176559	1176957	399	1176715	107.44	20.8406	2.87115	19.7182	H3Ac_hac15_INA_6_peak_267
Chr1	1183061	1183802	742	1183504	291.9	149.856	7.51022	147.717	H3Ac_hac15_INA_6_peak_268
Chr1	1184080	1184375	296	1184210	68.46	5.58626	1.80422	4.65072	H3Ac_hac15_INA_6_peak_269
Chr1	1187327	1188478	1152	1187983	194.92	63.4544	4.45264	62.01	H3Ac_hac15_INA_6_peak_270
Chr1	1188606	1188933	328	1188785	68.46	4.81064	1.70743	3.8904	H3Ac_hac15_INA_6_peak_271
Chr1	1189488	1189996	509	1189796	60.85	3.174	1.5463	2.29335	H3Ac_hac15_INA_6_peak_272
Chr1	1190462	1191448	987	1191120	219.64	75.4282	4.69441	73.8987	H3Ac_hac15_INA_6_peak_273
Chr1	1191526	1192143	618	1191794	174	53.6946	4.22456	52.3201	H3Ac_hac15_INA_6_peak_274
Chr1	1197463	1197738	276	1197588	69.41	6.15262	1.86418	5.20575	H3Ac_hac15_INA_6_peak_275
Chr1	1198031	1199135	1105	1198400	217.74	89.8504	5.68912	88.2141	H3Ac_hac15_INA_6_peak_276
Chr1	1202169	1203655	1487	1202424	221.54	94.4019	5.89204	92.7319	H3Ac_hac15_INA_6_peak_277a
Chr1	1202169	1203655	1487	1202837	174.95	59.2587	4.60599	57.845	H3Ac_hac15_INA_6_peak_277b
Chr1	1215979	1216795	817	1216271	307.11	132.495	6.03005	130.514	H3Ac_hac15_INA_6_peak_278
Chr1	1222196	1222613	418	1222318	58.95	3.35008	1.58727	2.46432	H3Ac_hac15_INA_6_peak_279
Chr1	1226467	1227196	730	1226794	268.13	123.692	6.49692	121.789	H3Ac_hac15_INA_6_peak_280
Chr1	1231714	1232358	645	1232083	140.72	28.6376	3.01532	27.4493	H3Ac_hac15_INA_6_peak_281
Chr1	1235398	1236247	850	1235847	223.44	78.1685	4.77533	76.6192	H3Ac_hac15_INA_6_peak_282
Chr1	1237688	1239024	1337	1237918	74.16	4.27326	1.59922	3.36592	H3Ac_hac15_INA_6_peak_283a
Chr1	1237688	1239024	1337	1238720	151.18	44.0652	3.95549	42.7601	H3Ac_hac15_INA_6_peak_283b
Chr1	1240292	1241267	976	1240647	206.33	66.7424	4.41119	65.2752	H3Ac_hac15_INA_6_peak_284
Chr1	1242476	1243318	843	1242942	340.39	159.538	6.69392	157.305	H3Ac_hac15_INA_6_peak_285
Chr1	1248115	1248790	676	1248521	126.46	30.4844	3.37463	29.281	H3Ac_hac15_INA_6_peak_286
Chr1	1251165	1251685	521	1251446	153.08	44.5845	3.95078	43.2755	H3Ac_hac15_INA_6_peak_287
Chr1	1260791	1261565	775	1261294	227.24	96.6318	5.86829	94.9458	H3Ac_hac15_INA_6_peak_288
Chr1	1285808	1286568	761	1286288	138.82	37.2171	3.70189	35.9617	H3Ac_hac15_INA_6_peak_289
Chr1	1290557	1293083	2527	1290937	329.93	169.299	7.5376	166.964	H3Ac_hac15_INA_6_peak_290a
Chr1	1290557	1293083	2527	1291462	173.05	44.4206	3.58004	43.1128	H3Ac_hac15_INA_6_peak_290b
Chr1	1290557	1293083	2527	1292204	243.41	92.3224	5.20016	90.6683	H3Ac_hac15_INA_6_peak_290c
Chr1	1305155	1305617	463	1305361	101.74	18.0815	2.7201	16.9843	H3Ac_hac15_INA_6_peak_291
Chr1	1308343	1309617	1275	1308646	75.11	7.9896	2.01523	7.01148	H3Ac_hac15_INA_6_peak_292a
Chr1	1308343	1309617	1275	1309205	103.64	18.9849	2.77045	17.879	H3Ac_hac15_INA_6_peak_292b
Chr1	1313466	1314680	1215	1313826	244.36	105.327	5.98434	103.573	H3Ac_hac15_INA_6_peak_293a
Chr1	1313466	1314680	1215	1314403	95.08	15.4731	2.54388	14.4019	H3Ac_hac15_INA_6_peak_293b
Chr1	1332626	1333627	1002	1333296	305.21	161.824	7.81307	159.567	H3Ac_hac15_INA_6_peak_294
Chr1	1336665	1337947	1283	1336794	65.61	4.9802	1.755	4.05713	H3Ac_hac15_INA_6_peak_295a
Chr1	1336665	1337947	1283	1337657	240.55	104.406	6.03887	102.659	H3Ac_hac15_INA_6_peak_295b
Chr1	1342409	1343726	1318	1343395	310.91	160.9	7.60768	158.652	H3Ac_hac15_INA_6_peak_296
Chr1	1344857	1345674	818	1345214	309.96	163.329	7.79624	161.057	H3Ac_hac15_INA_6_peak_297
Chr1	1350151	1350887	737	1350415	151.18	40.1826	3.66272	38.9053	H3Ac_hac15_INA_6_peak_298
Chr1	1357436	1358339	904	1357738	138.82	30.0597	3.14906	28.8597	H3Ac_hac15_INA_6_peak_299
Chr1	1361294	1362067	774	1361770	318.52	167.92	7.78333	165.6	H3Ac_hac15_INA_6_peak_300
Chr1	1368080	1368875	796	1368555	276.69	112.948	5.66705	111.133	H3Ac_hac15_INA_6_peak_301
Chr1	1372261	1373122	862	1372872	205.37	74.225	4.91369	72.7034	H3Ac_hac15_INA_6_peak_302
Chr1	1375211	1375813	603	1375535	184.46	65.2734	4.79267	63.8164	H3Ac_hac15_INA_6_peak_303
Chr1	1383798	1384371	574	1384012	148.33	30.755	3.04748	29.5502	H3Ac_hac15_INA_6_peak_304
Chr1	1390351	1391281	931	1390914	254.82	102.415	5.56124	100.683	H3Ac_hac15_INA_6_peak_305
Chr1	1398286	1399812	1527	1398744	225.34	91.9367	5.60496	90.2856	H3Ac_hac15_INA_6_peak_306a
Chr1	1398286	1399812	1527	1399388	199.67	65.2081	4.45933	63.7516	H3Ac_hac15_INA_6_peak_306b
Chr1	1400821	1401477	657	1401089	215.83	84.2873	5.35964	82.6937	H3Ac_hac15_INA_6_peak_307
Chr1	1406927	1407586	660	1407343	180.65	53.0846	4.03675	51.7143	H3Ac_hac15_INA_6_peak_308
Chr1	1409973	1410931	959	1410570	328.03	170.811	7.63664	168.459	H3Ac_hac15_INA_6_peak_309
Chr1	1411000	1412057	1058	1411383	337.54	171.365	7.41756	169.007	H3Ac_hac15_INA_6_peak_310
Chr1	1415410	1416267	858	1416021	185.41	58.2666	4.27965	56.8595	H3Ac_hac15_INA_6_peak_311
Chr1	1417607	1419145	1539	1418225	281.44	132.944	6.71772	130.962	H3Ac_hac15_INA_6_peak_312a
Chr1	1417607	1419145	1539	1418794	291.9	138.894	6.81159	136.857	H3Ac_hac15_INA_6_peak_312b
Chr1	1420787	1421713	927	1421407	243.41	109.111	6.26685	107.327	H3Ac_hac15_INA_6_peak_313
Chr1	1425604	1426146	543	1425832	120.75	20.9662	2.70562	19.8426	H3Ac_hac15_INA_6_peak_314
Chr1	1426903	1427513	611	1427323	88.43	11.3064	2.23563	10.283	H3Ac_hac15_INA_6_peak_315
Chr1	1431439	1433248	1810	1431988	308.06	131.276	5.94351	129.309	H3Ac_hac15_INA_6_peak_316a
Chr1	1431439	1433248	1810	1432321	321.37	161.976	7.32668	159.718	H3Ac_hac15_INA_6_peak_316b
Chr1	1431439	1433248	1810	1433213	57.05	3.13437	1.53692	2.25463	H3Ac_hac15_INA_6_peak_316c
Chr1	1433561	1433826	266	1433687	77.02	8.64667	2.06558	7.65751	H3Ac_hac15_INA_6_peak_317
Chr1	1435003	1435839	837	1435270	82.72	9.49109	2.12273	8.49111	H3Ac_hac15_INA_6_peak_318a
Chr1	1435003	1435839	837	1435448	91.28	13.5407	2.41565	12.4909	H3Ac_hac15_INA_6_peak_318b
Chr1	1436510	1437490	981	1437137	219.64	92.8414	5.84169	91.1831	H3Ac_hac15_INA_6_peak_319
Chr1	1440433	1441534	1102	1441224	239.6	85.8611	4.91029	84.256	H3Ac_hac15_INA_6_peak_320
Chr1	1450049	1450980	932	1450697	229.15	93.7051	5.6133	92.0402	H3Ac_hac15_INA_6_peak_321
Chr1	1451948	1453425	1478	1452574	322.32	144.724	6.3397	142.633	H3Ac_hac15_INA_6_peak_322
Chr1	1453488	1454783	1296	1454308	348	188.578	8.13284	186.021	H3Ac_hac15_INA_6_peak_323
Chr1	1454890	1455138	249	1455018	73.21	6.37171	1.85138	5.4216	H3Ac_hac15_INA_6_peak_324
Chr1	1458041	1458711	671	1458417	164.49	43.5401	3.67756	42.2388	H3Ac_hac15_INA_6_peak_325
Chr1	1462965	1463922	958	1463349	344.19	181.24	7.77462	178.773	H3Ac_hac15_INA_6_peak_326
Chr1	1469659	1470752	1094	1470107	215.83	89.7439	5.74099	88.1084	H3Ac_hac15_INA_6_peak_327
Chr1	1475461	1476262	802	1475915	229.15	98.0877	5.90964	96.3906	H3Ac_hac15_INA_6_peak_328
Chr1	1477600	1478929	1330	1478167	194.92	74.0223	5.18716	72.5017	H3Ac_hac15_INA_6_peak_329a
Chr1	1477600	1478929	1330	1478538	245.31	113.717	6.52139	111.897	H3Ac_hac15_INA_6_peak_329b
Chr1	1482583	1483282	700	1482856	159.74	38.4639	3.41992	37.1997	H3Ac_hac15_INA_6_peak_330
Chr1	1485909	1486966	1058	1486569	258.62	120.334	6.58266	118.459	H3Ac_hac15_INA_6_peak_331
Chr1	1490403	1491267	865	1490763	212.03	87.4418	5.6403	85.823	H3Ac_hac15_INA_6_peak_332
Chr1	1493064	1494275	1212	1494026	173.05	57.3225	4.46275	55.9217	H3Ac_hac15_INA_6_peak_333
Chr1	1501096	1501893	798	1501612	317.57	177.407	8.43462	174.982	H3Ac_hac15_INA_6_peak_334
Chr1	1502461	1502718	258	1502611	72.26	7.04545	1.93971	6.08265	H3Ac_hac15_INA_6_peak_335
Chr1	1503087	1503884	798	1503626	172.1	46.9751	3.76297	45.6476	H3Ac_hac15_INA_6_peak_336
Chr1	1504968	1506277	1310	1505137	82.72	10.1189	2.18879	9.11024	H3Ac_hac15_INA_6_peak_337a
Chr1	1504968	1506277	1310	1505688	130.26	31.1283	3.34918	29.92	H3Ac_hac15_INA_6_peak_337b
Chr1	1504968	1506277	1310	1506095	77.02	4.66012	1.62532	3.7435	H3Ac_hac15_INA_6_peak_337c
Chr1	1509575	1510890	1316	1510508	250.06	101.428	5.57918	99.7052	H3Ac_hac15_INA_6_peak_338
Chr1	1511217	1511541	325	1511365	70.36	5.73293	1.80366	4.79467	H3Ac_hac15_INA_6_peak_339
Chr1	1511807	1512370	564	1512072	142.62	38.1148	3.6879	36.8527	H3Ac_hac15_INA_6_peak_340
Chr1	1516663	1517222	560	1516924	125.51	28.4784	3.22788	27.2911	H3Ac_hac15_INA_6_peak_341
Chr1	1523565	1524217	653	1523822	242.46	111.245	6.44587	109.444	H3Ac_hac15_INA_6_peak_342
Chr1	1533519	1534495	977	1534139	373.67	199.563	7.97166	196.868	H3Ac_hac15_INA_6_peak_343
Chr1	1543779	1544071	293	1543925	91.28	13.8222	2.44319	12.7688	H3Ac_hac15_INA_6_peak_344
Chr1	1547065	1547779	715	1547472	165.44	53.9445	4.40677	52.5678	H3Ac_hac15_INA_6_peak_345
Chr1	1549744	1550388	645	1550142	184.46	55.5682	4.12127	54.1804	H3Ac_hac15_INA_6_peak_346
Chr1	1559257	1559840	584	1559562	170.19	55.6207	4.40997	54.2324	H3Ac_hac15_INA_6_peak_347
Chr1	1559999	1561012	1014	1560298	142.62	35.8031	3.50912	34.558	H3Ac_hac15_INA_6_peak_348a
Chr1	1559999	1561012	1014	1560640	110.29	17.6369	2.54934	16.5437	H3Ac_hac15_INA_6_peak_348b
Chr1	1563306	1564165	860	1563898	171.15	57.7974	4.54777	56.394	H3Ac_hac15_INA_6_peak_349
Chr1	1564505	1565223	719	1564781	230.1	73.3297	4.3603	71.814	H3Ac_hac15_INA_6_peak_350
Chr1	1569374	1570015	642	1569676	386.98	245.147	10.2723	241.704	H3Ac_hac15_INA_6_peak_351
Chr1	1576839	1577653	815	1577130	191.11	70.6217	4.99669	69.1265	H3Ac_hac15_INA_6_peak_352
Chr1	1582976	1583724	749	1583224	109.34	17.7589	2.57287	16.6648	H3Ac_hac15_INA_6_peak_353
Chr1	1587158	1587835	678	1587536	188.26	48.5957	3.61626	47.2573	H3Ac_hac15_INA_6_peak_354
Chr1	1595146	1595975	830	1595645	267.18	113.686	5.90804	111.866	H3Ac_hac15_INA_6_peak_355
Chr1	1604290	1604930	641	1604649	88.43	7.49734	1.86303	6.52759	H3Ac_hac15_INA_6_peak_356
Chr1	1609880	1610320	441	1610123	64.66	4.23148	1.66468	3.32489	H3Ac_hac15_INA_6_peak_357
Chr1	1611189	1611586	398	1611407	80.82	2.79842	1.41067	1.9315	H3Ac_hac15_INA_6_peak_358
Chr1	1624906	1625646	741	1625264	227.24	91.4261	5.51654	89.7785	H3Ac_hac15_INA_6_peak_359
Chr1	1634578	1635886	1309	1635585	228.19	99.9247	6.06826	98.2127	H3Ac_hac15_INA_6_peak_360
Chr1	1645673	1646515	843	1645985	136.92	31.4022	3.28373	30.1922	H3Ac_hac15_INA_6_peak_361
Chr1	1658236	1659513	1278	1658702	193.01	55.6863	3.95948	54.2977	H3Ac_hac15_INA_6_peak_362a
Chr1	1658236	1659513	1278	1659275	149.28	42.5271	3.88104	41.2336	H3Ac_hac15_INA_6_peak_362b
Chr1	1660750	1662331	1582	1661967	310.91	149.758	6.93144	147.62	H3Ac_hac15_INA_6_peak_363
Chr1	1662579	1663875	1297	1662832	157.83	48.7758	4.20537	47.4356	H3Ac_hac15_INA_6_peak_364a
Chr1	1662579	1663875	1297	1663558	204.42	73.5234	4.89105	72.0069	H3Ac_hac15_INA_6_peak_364b
Chr1	1669363	1669993	631	1669613	182.56	45.6061	3.52991	44.2902	H3Ac_hac15_INA_6_peak_365
Chr1	1671828	1672612	785	1672110	215.83	76.0257	4.81853	74.4917	H3Ac_hac15_INA_6_peak_366
Chr1	1678962	1679785	824	1679362	146.42	41.9558	3.90329	40.6655	H3Ac_hac15_INA_6_peak_367
Chr1	1682249	1683552	1304	1682581	177.8	59.1363	4.52213	57.7233	H3Ac_hac15_INA_6_peak_368
Chr1	1689086	1689880	795	1689475	133.11	34.3554	3.55085	33.1218	H3Ac_hac15_INA_6_peak_369
Chr1	1700469	1701095	627	1700870	143.57	39.925	3.80935	38.6504	H3Ac_hac15_INA_6_peak_370
Chr1	1702250	1702650	401	1702467	111.24	22.7596	2.97184	21.6201	H3Ac_hac15_INA_6_peak_371
Chr1	1706950	1707686	737	1707199	156.88	48.1417	4.1802	46.806	H3Ac_hac15_INA_6_peak_372
Chr1	1713765	1714057	293	1713913	78.92	8.21447	2.03141	7.23369	H3Ac_hac15_INA_6_peak_373
Chr1	1714948	1716598	1651	1715516	174.95	56.0157	4.3678	54.6242	H3Ac_hac15_INA_6_peak_374a
Chr1	1714948	1716598	1651	1716231	112.2	11.2908	2.02135	10.2676	H3Ac_hac15_INA_6_peak_374b
Chr1	1718210	1719494	1285	1718702	269.08	103.728	5.29567	101.986	H3Ac_hac15_INA_6_peak_375a
Chr1	1718210	1719494	1285	1719185	150.23	39.7552	3.65073	38.4812	H3Ac_hac15_INA_6_peak_375b
Chr1	1721364	1722201	838	1721711	338.49	189.69	8.48721	187.12	H3Ac_hac15_INA_6_peak_376
Chr1	1726480	1727472	993	1726748	229.15	100.721	6.09343	99.0029	H3Ac_hac15_INA_6_peak_377
Chr1	1729148	1730142	995	1729745	267.18	100.391	5.15726	98.6764	H3Ac_hac15_INA_6_peak_378
Chr1	1730283	1730894	612	1730598	143.57	39.09	3.7433	37.8207	H3Ac_hac15_INA_6_peak_379
Chr1	1732774	1733543	770	1733089	202.52	76.9832	5.17985	75.4424	H3Ac_hac15_INA_6_peak_380
Chr1	1738872	1739245	374	1739035	84.62	11.1126	2.26697	10.091	H3Ac_hac15_INA_6_peak_381
Chr1	1739746	1740260	515	1740025	123.61	28.8756	3.29911	27.6849	H3Ac_hac15_INA_6_peak_382
Chr1	1744679	1745655	977	1744992	272.88	128.882	6.73261	126.935	H3Ac_hac15_INA_6_peak_383
Chr1	1746191	1746485	295	1746330	96.03	15.897	2.56906	14.8205	H3Ac_hac15_INA_6_peak_384
Chr1	1748319	1748844	526	1748568	131.21	26.139	2.94484	24.9707	H3Ac_hac15_INA_6_peak_385
Chr1	1754101	1755135	1035	1754515	288.1	122.207	5.89991	120.316	H3Ac_hac15_INA_6_peak_386
Chr1	1765530	1766413	884	1766018	308.06	117.044	5.23835	115.196	H3Ac_hac15_INA_6_peak_387
Chr1	1767820	1768755	936	1768418	191.11	62.3521	4.42322	60.9159	H3Ac_hac15_INA_6_peak_388
Chr1	1768952	1769721	770	1769265	208.23	73.7162	4.80903	72.1985	H3Ac_hac15_INA_6_peak_389
Chr1	1772661	1773266	606	1773013	100.79	10.742	2.07726	9.72619	H3Ac_hac15_INA_6_peak_390
Chr1	1779276	1780004	729	1779615	228.19	97.1823	5.87678	95.4918	H3Ac_hac15_INA_6_peak_391
Chr1	1786846	1787488	643	1787093	178.75	59.1399	4.49821	57.7268	H3Ac_hac15_INA_6_peak_392
Chr1	1790270	1790809	540	1790540	143.57	37.3624	3.60889	36.1065	H3Ac_hac15_INA_6_peak_393
Chr1	1803251	1804112	862	1803806	282.39	121.916	6.02959	120.027	H3Ac_hac15_INA_6_peak_394
Chr1	1814843	1815602	760	1815258	245.31	110.218	6.2807	108.426	H3Ac_hac15_INA_6_peak_395
Chr1	1815923	1817386	1464	1816912	354.65	210.479	9.25021	207.628	H3Ac_hac15_INA_6_peak_396
Chr1	1819408	1819984	577	1819784	99.84	14.2734	2.40083	13.2153	H3Ac_hac15_INA_6_peak_397
Chr1	1820398	1821969	1572	1821032	353.7	211.158	9.33424	208.297	H3Ac_hac15_INA_6_peak_398
Chr1	1822565	1823335	771	1822895	219.64	82.5551	5.14162	80.9741	H3Ac_hac15_INA_6_peak_399
Chr1	1824596	1824858	263	1824724	63.7	4.52871	1.71314	3.61454	H3Ac_hac15_INA_6_peak_400
Chr1	1829078	1829758	681	1829548	101.74	10.8956	2.08137	9.87763	H3Ac_hac15_INA_6_peak_401
Chr1	1831160	1832565	1406	1831309	87.47	4.87445	1.60863	3.95331	H3Ac_hac15_INA_6_peak_402a
Chr1	1831160	1832565	1406	1832282	240.55	100.682	5.79313	98.9645	H3Ac_hac15_INA_6_peak_402b
Chr1	1832899	1833656	758	1833146	270.98	125.775	6.59341	123.853	H3Ac_hac15_INA_6_peak_403
Chr1	1836609	1837744	1136	1837389	286.19	134.92	6.69262	132.917	H3Ac_hac15_INA_6_peak_404
Chr1	1854035	1855120	1086	1854835	296.65	158.021	7.88079	155.801	H3Ac_hac15_INA_6_peak_405
Chr1	1859328	1860875	1548	1860046	226.29	96.8275	5.91169	95.1393	H3Ac_hac15_INA_6_peak_406a
Chr1	1859328	1860875	1548	1860543	306.16	167.175	8.13253	164.862	H3Ac_hac15_INA_6_peak_406b
Chr1	1861227	1861963	737	1861545	183.51	66.171	4.88507	64.707	H3Ac_hac15_INA_6_peak_407
Chr1	1862257	1862615	359	1862403	80.82	9.42006	2.13908	8.42071	H3Ac_hac15_INA_6_peak_408
Chr1	1863532	1863861	330	1863689	77.02	7.78241	1.97065	6.80799	H3Ac_hac15_INA_6_peak_409
Chr1	1864073	1864418	346	1864213	76.06	5.04337	1.67532	4.11929	H3Ac_hac15_INA_6_peak_410
Chr1	1864735	1865483	749	1865013	208.23	80.7551	5.2817	79.187	H3Ac_hac15_INA_6_peak_411
Chr1	1868093	1868931	839	1868628	204.42	62.5109	4.19233	61.0737	H3Ac_hac15_INA_6_peak_412
Chr1	1872848	1873776	929	1873431	180.65	58.5827	4.41164	57.1738	H3Ac_hac15_INA_6_peak_413
Chr1	1874795	1875288	494	1875056	140.72	38.3836	3.75224	37.1199	H3Ac_hac15_INA_6_peak_414
Chr1	1877160	1877459	300	1877303	79.87	7.7707	1.97239	6.79637	H3Ac_hac15_INA_6_peak_415
Chr1	1879797	1880372	576	1880165	76.06	8.31542	2.0404	7.33232	H3Ac_hac15_INA_6_peak_416
Chr1	1883176	1883504	329	1883336	77.97	6.35792	1.83643	5.40798	H3Ac_hac15_INA_6_peak_417
Chr1	1889430	1889991	562	1889572	82.72	10.2814	2.20596	9.27117	H3Ac_hac15_INA_6_peak_418a
Chr1	1889430	1889991	562	1889814	67.51	5.24239	1.7704	4.31391	H3Ac_hac15_INA_6_peak_418b
Chr1	1893330	1894234	905	1893998	182.56	49.131	3.74603	47.7886	H3Ac_hac15_INA_6_peak_419
Chr1	1896262	1898008	1747	1896748	339.44	174.983	7.56531	172.585	H3Ac_hac15_INA_6_peak_420a
Chr1	1896262	1898008	1747	1897442	232	94.9676	5.6654	93.294	H3Ac_hac15_INA_6_peak_420b
Chr1	1899919	1900636	718	1900213	197.77	69.0958	4.76133	67.6113	H3Ac_hac15_INA_6_peak_421
Chr1	1906985	1908042	1058	1907358	333.73	182.793	8.22847	180.308	H3Ac_hac15_INA_6_peak_422
Chr1	1911111	1911883	773	1911415	145.47	38.3592	3.64508	37.0963	H3Ac_hac15_INA_6_peak_423
Chr1	1919025	1919904	880	1919564	218.69	91.1427	5.75095	89.4978	H3Ac_hac15_INA_6_peak_424
Chr1	1922213	1923192	980	1922572	336.59	175.254	7.67242	172.854	H3Ac_hac15_INA_6_peak_425
Chr1	1942226	1942717	492	1942532	87.47	12.2451	2.34249	11.21	H3Ac_hac15_INA_6_peak_426
Chr1	1942934	1945974	3041	1943251	157.83	32.4534	3.05451	31.2352	H3Ac_hac15_INA_6_peak_427a
Chr1	1942934	1945974	3041	1944748	331.83	184.985	8.43896	182.473	H3Ac_hac15_INA_6_peak_427b
Chr1	1942934	1945974	3041	1945310	327.08	181.816	8.3552	179.343	H3Ac_hac15_INA_6_peak_427c
Chr1	1946719	1947631	913	1947114	194.92	64.373	4.51336	62.9223	H3Ac_hac15_INA_6_peak_428
Chr1	1951715	1952963	1249	1952560	386.03	232.392	9.43973	229.19	H3Ac_hac15_INA_6_peak_429
Chr1	1953298	1953562	265	1953432	64.66	3.97278	1.62984	3.07229	H3Ac_hac15_INA_6_peak_430
Chr1	1954677	1956046	1370	1955071	294.75	146.816	7.21344	144.706	H3Ac_hac15_INA_6_peak_431
Chr1	1962145	1963083	939	1962406	66.56	4.87547	1.73251	3.95433	H3Ac_hac15_INA_6_peak_432a
Chr1	1962145	1963083	939	1962841	149.28	37.3686	3.49482	36.1124	H3Ac_hac15_INA_6_peak_432b
Chr1	1963446	1965094	1649	1963699	100.79	11.239	2.12054	10.2165	H3Ac_hac15_INA_6_peak_433a
Chr1	1963446	1965094	1649	1964641	265.28	126.182	6.75142	124.258	H3Ac_hac15_INA_6_peak_433b
Chr1	1965785	1966445	661	1966032	156.88	48.1417	4.1802	46.806	H3Ac_hac15_INA_6_peak_434
Chr1	1969060	1969422	363	1969272	68.46	5.77607	1.82777	4.83718	H3Ac_hac15_INA_6_peak_435
Chr1	1969656	1970387	732	1969960	207.28	83.6457	5.51443	82.0563	H3Ac_hac15_INA_6_peak_436
Chr1	1989351	1990124	774	1989732	212.03	72.3101	4.6311	70.803	H3Ac_hac15_INA_6_peak_437
Chr1	1991614	1993135	1522	1992018	266.23	97.8511	5.04201	96.1555	H3Ac_hac15_INA_6_peak_438a
Chr1	1991614	1993135	1522	1992516	421.21	257.91	9.72652	254.217	H3Ac_hac15_INA_6_peak_438b
Chr1	2001345	2002586	1242	2001740	322.32	171.92	7.89984	169.555	H3Ac_hac15_INA_6_peak_439
Chr1	2006601	2007159	559	2006920	107.44	16.3955	2.484	15.3143	H3Ac_hac15_INA_6_peak_440
Chr1	2007593	2008088	496	2007785	153.08	31.3946	3.02118	30.1848	H3Ac_hac15_INA_6_peak_441
Chr1	2012383	2013516	1134	2013228	203.47	73.9161	4.94202	72.3971	H3Ac_hac15_INA_6_peak_442
Chr1	2013832	2014173	342	2014000	77.02	7.25779	1.91312	6.29225	H3Ac_hac15_INA_6_peak_443
Chr1	2015265	2016261	997	2015921	376.52	171.958	6.50898	169.593	H3Ac_hac15_INA_6_peak_444
Chr1	2024148	2024728	581	2024490	130.26	32.6766	3.47533	31.4561	H3Ac_hac15_INA_6_peak_445
Chr1	2025423	2026358	936	2025829	386.98	218.106	8.62177	215.136	H3Ac_hac15_INA_6_peak_446
Chr1	2027602	2028433	832	2027965	312.82	165.135	7.80949	162.845	H3Ac_hac15_INA_6_peak_447
Chr1	2029850	2030697	848	2030138	312.82	168.793	8.04657	166.464	H3Ac_hac15_INA_6_peak_448
Chr1	2032180	2033027	848	2032561	185.41	52.1607	3.8835	50.7967	H3Ac_hac15_INA_6_peak_449
Chr1	2034141	2035120	980	2034412	193.97	62.7972	4.43103	61.3574	H3Ac_hac15_INA_6_peak_450
Chr1	2035661	2036889	1229	2036075	299.51	151.381	7.34229	149.229	H3Ac_hac15_INA_6_peak_451
Chr1	2040438	2041098	661	2040683	197.77	70.1892	4.83603	68.6972	H3Ac_hac15_INA_6_peak_452
Chr1	2047907	2048332	426	2048101	100.79	16.2255	2.56465	15.1465	H3Ac_hac15_INA_6_peak_453
Chr1	2051756	2052141	386	2051952	131.21	31.4828	3.35856	30.2722	H3Ac_hac15_INA_6_peak_454
Chr1	2054784	2055347	564	2055123	187.31	62.1687	4.5001	60.7335	H3Ac_hac15_INA_6_peak_455
Chr1	2059730	2060431	702	2060118	277.64	118.795	5.97522	116.932	H3Ac_hac15_INA_6_peak_456
Chr1	2066746	2068228	1483	2067200	174.95	50.7471	3.99884	49.3929	H3Ac_hac15_INA_6_peak_457a
Chr1	2066746	2068228	1483	2067721	246.26	92.6333	5.15124	90.977	H3Ac_hac15_INA_6_peak_457b
Chr1	2069909	2070236	328	2070101	81.77	5.96482	1.76106	5.02182	H3Ac_hac15_INA_6_peak_458
Chr1	2070650	2071474	825	2070919	146.42	36.3581	3.47569	35.1091	H3Ac_hac15_INA_6_peak_459
Chr1	2076672	2077645	974	2077046	96.03	10.4012	2.06451	9.38876	H3Ac_hac15_INA_6_peak_460
Chr1	2081057	2081945	889	2081695	193.01	70.9775	4.96922	69.4801	H3Ac_hac15_INA_6_peak_461
Chr1	2083345	2084204	860	2083590	182.56	62.0554	4.61056	60.6207	H3Ac_hac15_INA_6_peak_462
Chr1	2087175	2087851	677	2087420	169.24	47.7202	3.86918	46.3876	H3Ac_hac15_INA_6_peak_463
Chr1	2090068	2091505	1438	2090768	366.06	218.651	9.3127	215.675	H3Ac_hac15_INA_6_peak_464
Chr1	2095582	2096787	1206	2096074	288.1	122.207	5.89991	120.316	H3Ac_hac15_INA_6_peak_465
Chr1	2102438	2103417	980	2103142	151.18	41.5446	3.76382	40.2577	H3Ac_hac15_INA_6_peak_466
Chr1	2105081	2106022	942	2105476	227.24	97.6124	5.93642	95.9182	H3Ac_hac15_INA_6_peak_467
Chr1	2108524	2109474	951	2108796	250.06	117.872	6.64726	116.018	H3Ac_hac15_INA_6_peak_468
Chr1	2113639	2114676	1038	2114309	263.37	117.24	6.23289	115.391	H3Ac_hac15_INA_6_peak_469
Chr1	2115088	2115834	747	2115435	174	53.659	4.22203	52.2847	H3Ac_hac15_INA_6_peak_470
Chr1	2120057	2121839	1783	2120505	227.24	91.9291	5.54981	90.278	H3Ac_hac15_INA_6_peak_471a
Chr1	2120057	2121839	1783	2121169	300.46	151.277	7.30356	149.125	H3Ac_hac15_INA_6_peak_471b
Chr1	2134694	2136455	1762	2135430	221.54	87.1845	5.39482	85.5695	H3Ac_hac15_INA_6_peak_472a
Chr1	2134694	2136455	1762	2136036	257.67	108.916	5.87885	107.133	H3Ac_hac15_INA_6_peak_472b
Chr1	2150869	2152557	1689	2152090	446.88	241.298	8.14328	237.927	H3Ac_hac15_INA_6_peak_473
Chr1	2152859	2153385	527	2153064	96.03	13.116	2.31028	12.0708	H3Ac_hac15_INA_6_peak_474
Chr1	2155207	2156146	940	2155747	332.78	180.286	8.10626	177.83	H3Ac_hac15_INA_6_peak_475
Chr1	2156306	2156645	340	2156547	65.61	3.42895	1.54897	2.54157	H3Ac_hac15_INA_6_peak_476
Chr1	2159510	2160846	1337	2160399	328.98	182.833	8.40894	180.347	H3Ac_hac15_INA_6_peak_477
Chr1	2161807	2163281	1475	2162928	232.95	92.5912	5.48351	90.9353	H3Ac_hac15_INA_6_peak_478
Chr1	2164601	2165089	489	2164829	121.7	21.411	2.72675	20.2836	H3Ac_hac15_INA_6_peak_479
Chr1	2165410	2165762	353	2165573	89.38	11.4828	2.24076	10.4576	H3Ac_hac15_INA_6_peak_480
Chr1	2168508	2169636	1129	2168808	159.74	36.7604	3.30624	35.5089	H3Ac_hac15_INA_6_peak_481a
Chr1	2168508	2169636	1129	2169391	70.36	4.54943	1.65953	3.63487	H3Ac_hac15_INA_6_peak_481b
Chr1	2169817	2171812	1996	2170234	270.03	116.913	6.02289	115.067	H3Ac_hac15_INA_6_peak_482a
Chr1	2169817	2171812	1996	2171080	95.08	13.8526	2.39103	12.799	H3Ac_hac15_INA_6_peak_482b
[truncated: 22,525 more rows]

## Sheet: npr1+INA 
Supplementary Dataset S3. H3Ac peak calling by using MACS2.
npr1+INA
[truncated: 24,155 more rows]
