# Supplementary material for: Salicylic acid-induced transcriptional reprogramming by the HAC–NPR1–TGA histone acetyltransferase complex in Arabidopsis
Source: Nucleic Acids Res. 2018 Sep 17;46(22):11712–25. doi: 10.1093/nar/gky847 (PMC6294559; doi:10.1093/nar/gky847)
Supplement: Supplementary Data [file gky847_supplemental_files.zip › Supplementary Dataset S4.xls]

## Sheet: Col vs. Col+INA
Supplementary Dataset S4. Differential peaks identified by using MACS2 bdgdiff.
Cutoff: Log10 likelihood ratio=1
Minimum length of differential region: 200 bp
Maximum gap to merge nearby differential regions: 100
Col vs. Col+INA
Chr	Start	End	Peak ID	Log10 likelihood ratio
Chr1	3629	3879	c2.bed1	1.86784
Chr1	50823	51203	c2.bed2	1.15675
Chr1	75808	76625	c2.bed3	2.11071
Chr1	83210	83552	c2.bed4	1.79885
Chr1	117122	117714	c2.bed5	2.18264
Chr1	120181	120763	c2.bed6	3.40772
Chr1	128089	128442	c2.bed7	1.36877
Chr1	135467	135728	c2.bed8	1.70395
Chr1	149329	149833	c2.bed9	3.16373
Chr1	167208	167821	c2.bed10	8.54269
Chr1	171500	172015	c2.bed11	2.70048
Chr1	172350	172635	c2.bed12	1.13688
Chr1	174363	174798	c2.bed13	1.76443
Chr1	175399	175658	c2.bed14	10.1198
Chr1	175775	176369	c2.bed15	4.56369
Chr1	177116	177640	c2.bed16	7.95402
Chr1	185022	185895	c2.bed17	2.05306
Chr1	200816	201856	c2.bed18	5.288
Chr1	202262	204111	c2.bed19	8.69651
Chr1	229017	229250	c2.bed20	1.40025
Chr1	245039	246443	c2.bed21	3.4077
Chr1	246603	246867	c2.bed22	3.61168
Chr1	247339	248404	c2.bed23	9.88315
Chr1	249509	249761	c2.bed24	2.01212
Chr1	268298	268999	c2.bed25	3.30451
Chr1	297259	297657	c2.bed26	1.25841
Chr1	298839	299124	c2.bed27	2.36985
Chr1	300006	300822	c2.bed28	4.06032
Chr1	301505	301706	c2.bed29	1.28966
Chr1	325387	325899	c2.bed30	2.95614
Chr1	343870	344093	c2.bed31	1.23095
Chr1	355702	356208	c2.bed32	2.82274
Chr1	362647	363229	c2.bed33	1.82945
Chr1	373437	373648	c2.bed34	1.92324
Chr1	389707	390058	c2.bed35	2.78994
Chr1	393466	393900	c2.bed36	1.38734
Chr1	403929	404356	c2.bed37	1.47203
Chr1	411991	412856	c2.bed38	1.93503
Chr1	424899	425148	c2.bed39	1.43052
Chr1	430057	430537	c2.bed40	3.36813
Chr1	435807	436926	c2.bed41	8.06376
Chr1	445322	446358	c2.bed42	3.21406
Chr1	452352	452608	c2.bed43	1.32801
Chr1	458551	459310	c2.bed44	5.02411
Chr1	472639	473124	c2.bed45	4.06501
Chr1	474561	474944	c2.bed46	2.0171
Chr1	478341	478867	c2.bed47	4.98618
Chr1	480180	480422	c2.bed48	1.5061
Chr1	480986	481299	c2.bed49	2.51503
Chr1	482722	482938	c2.bed50	1.51192
Chr1	486659	487820	c2.bed51	1.51306
Chr1	490794	491199	c2.bed52	1.86709
Chr1	495948	496154	c2.bed53	5.60652
Chr1	496897	498593	c2.bed54	8.82749
Chr1	513185	513625	c2.bed55	6.44887
Chr1	513923	514290	c2.bed56	2.47692
Chr1	519219	519634	c2.bed57	1.41918
Chr1	537780	538345	c2.bed58	1.53751
Chr1	551144	551512	c2.bed59	1.51145
Chr1	601425	602163	c2.bed60	6.01637
Chr1	608223	608436	c2.bed61	1.11231
Chr1	609331	609575	c2.bed62	1.14937
Chr1	626872	627124	c2.bed63	2.07722
Chr1	627413	627665	c2.bed64	1.77176
Chr1	627943	628511	c2.bed65	2.96083
Chr1	630513	631086	c2.bed66	3.08924
Chr1	631353	631616	c2.bed67	1.34962
Chr1	638298	638689	c2.bed68	2.02301
Chr1	657974	658175	c2.bed69	1.40147
Chr1	658763	659895	c2.bed70	4.19805
Chr1	660069	662002	c2.bed71	4.13169
Chr1	663042	663496	c2.bed72	1.43212
Chr1	692212	692579	c2.bed73	2.18887
Chr1	707717	708099	c2.bed74	6.94256
Chr1	711463	711694	c2.bed75	1.78064
Chr1	726734	727120	c2.bed76	2.84012
Chr1	736712	736994	c2.bed77	2.69958
Chr1	761602	761901	c2.bed78	1.50686
Chr1	782878	783863	c2.bed79	5.09385
Chr1	787888	788299	c2.bed80	1.95238
Chr1	790601	791323	c2.bed81	2.93438
Chr1	798229	798548	c2.bed82	1.80231
Chr1	803281	803879	c2.bed83	1.92791
Chr1	808431	808707	c2.bed84	3.00337
Chr1	824692	824921	c2.bed85	1.59454
Chr1	829981	830258	c2.bed86	1.46845
Chr1	830742	831340	c2.bed87	1.70634
Chr1	831975	832294	c2.bed88	2.59199
Chr1	843971	844223	c2.bed89	1.62227
Chr1	846057	846361	c2.bed90	2.66073
Chr1	847874	848347	c2.bed91	1.73378
Chr1	852471	853915	c2.bed92	2.17083
Chr1	873618	874511	c2.bed93	2.95569
Chr1	875056	875581	c2.bed94	1.61084
Chr1	877183	877566	c2.bed95	2.881
Chr1	883176	883391	c2.bed96	1.39042
Chr1	910667	911179	c2.bed97	1.9411
Chr1	934461	934694	c2.bed98	1.56848
Chr1	944690	945078	c2.bed99	2.37538
Chr1	957155	957402	c2.bed100	1.26968
Chr1	957513	957949	c2.bed101	1.66713
Chr1	962027	962688	c2.bed102	6.94873
Chr1	977139	977842	c2.bed103	6.05278
Chr1	981591	981795	c2.bed104	1.32495
Chr1	1008595	1008967	c2.bed105	1.73512
Chr1	1010453	1010934	c2.bed106	2.81631
Chr1	1014378	1014587	c2.bed107	1.34297
Chr1	1035861	1036204	c2.bed108	2.20335
Chr1	1051156	1051457	c2.bed109	2.31125
Chr1	1108308	1108730	c2.bed110	1.94942
Chr1	1109766	1110060	c2.bed111	2.76771
Chr1	1114416	1115058	c2.bed112	1.64056
Chr1	1140840	1141183	c2.bed113	2.37215
Chr1	1145905	1146567	c2.bed114	5.57949
Chr1	1161624	1161854	c2.bed115	2.77218
Chr1	1189922	1190174	c2.bed116	1.50939
Chr1	1216248	1216466	c2.bed117	1.44045
Chr1	1238387	1239051	c2.bed118	4.49473
Chr1	1240395	1240714	c2.bed119	2.26243
Chr1	1241085	1241525	c2.bed120	2.09094
Chr1	1248268	1248521	c2.bed121	1.65771
Chr1	1251404	1251663	c2.bed122	2.0546
Chr1	1261188	1261397	c2.bed123	1.45328
Chr1	1261781	1262180	c2.bed124	7.29317
Chr1	1307416	1307891	c2.bed125	2.73161
Chr1	1308255	1308605	c2.bed126	3.89745
Chr1	1309006	1309745	c2.bed127	5.01796
Chr1	1342556	1342908	c2.bed128	1.9347
Chr1	1356695	1356902	c2.bed129	1.44286
Chr1	1375152	1375819	c2.bed130	2.5059
Chr1	1410084	1410325	c2.bed131	1.21378
Chr1	1411665	1412151	c2.bed132	1.75416
Chr1	1414639	1415181	c2.bed133	4.07453
Chr1	1415593	1416241	c2.bed134	3.80107
Chr1	1416714	1416944	c2.bed135	3.38777
Chr1	1417702	1417905	c2.bed136	1.38427
Chr1	1421302	1421559	c2.bed137	1.53468
Chr1	1444752	1444979	c2.bed138	2.89051
Chr1	1454306	1454570	c2.bed139	1.53409
Chr1	1454890	1455127	c2.bed140	1.4834
Chr1	1458503	1458730	c2.bed141	2.46449
Chr1	1469645	1470106	c2.bed142	2.80867
Chr1	1493295	1494295	c2.bed143	3.36594
Chr1	1501588	1501850	c2.bed144	1.60137
Chr1	1505019	1505389	c2.bed145	1.30624
Chr1	1511210	1511438	c2.bed146	5.255
Chr1	1543778	1544084	c2.bed147	1.85134
Chr1	1547008	1547813	c2.bed148	5.57217
Chr1	1558219	1558496	c2.bed149	5.01632
Chr1	1559234	1559834	c2.bed150	4.12772
Chr1	1560068	1561036	c2.bed151	4.24219
Chr1	1569373	1569888	c2.bed152	2.37792
Chr1	1576877	1577077	c2.bed153	1.69449
Chr1	1604300	1604661	c2.bed154	1.51009
Chr1	1634646	1634846	c2.bed155	1.64007
Chr1	1646680	1646960	c2.bed156	1.99271
Chr1	1658646	1658913	c2.bed157	2.13389
Chr1	1659033	1659565	c2.bed158	1.47605
Chr1	1661179	1661654	c2.bed159	2.31101
Chr1	1662734	1662990	c2.bed160	1.63159
Chr1	1672059	1672335	c2.bed161	1.70336
Chr1	1683905	1684140	c2.bed162	2.57781
Chr1	1689680	1689893	c2.bed163	1.55319
Chr1	1702360	1702672	c2.bed164	1.86538
Chr1	1714877	1715344	c2.bed165	2.04739
Chr1	1715646	1716043	c2.bed166	1.41189
Chr1	1729442	1730133	c2.bed167	2.61638
Chr1	1730250	1730505	c2.bed168	1.89478
Chr1	1765854	1766279	c2.bed169	2.21817
Chr1	1779273	1779489	c2.bed170	1.70988
Chr1	1803564	1803843	c2.bed171	2.4277
Chr1	1814880	1815235	c2.bed172	1.67768
Chr1	1816150	1817162	c2.bed173	7.56206
Chr1	1819324	1820007	c2.bed174	3.13453
Chr1	1820526	1821845	c2.bed175	2.24807
Chr1	1829416	1829781	c2.bed176	1.29567
Chr1	1831891	1832174	c2.bed177	1.5947
Chr1	1854706	1855088	c2.bed178	1.47658
Chr1	1859204	1860914	c2.bed179	13.3341
Chr1	1861219	1861928	c2.bed180	9.84463
Chr1	1862254	1863117	c2.bed181	8.61354
Chr1	1863418	1863806	c2.bed182	8.23908
Chr1	1864059	1864266	c2.bed183	8.04929
Chr1	1864728	1865608	c2.bed184	7.83334
Chr1	1868530	1868762	c2.bed185	1.88621
Chr1	1874885	1875256	c2.bed186	13.1536
Chr1	1877018	1877242	c2.bed187	2.45263
Chr1	1896739	1897123	c2.bed188	1.31972
Chr1	1899949	1900199	c2.bed189	1.41131
Chr1	1907217	1907599	c2.bed190	1.73463
Chr1	1911107	1911640	c2.bed191	1.85252
Chr1	1946937	1947156	c2.bed192	1.2416
Chr1	1953133	1953475	c2.bed193	2.97512
Chr1	1962175	1962515	c2.bed194	1.99418
Chr1	1963630	1964130	c2.bed195	2.81176
Chr1	1964656	1965018	c2.bed196	1.9396
Chr1	1966227	1966632	c2.bed197	3.0554
Chr1	2001532	2002042	c2.bed198	2.10251
Chr1	2007680	2007915	c2.bed199	1.28991
Chr1	2012356	2012925	c2.bed200	3.75678
Chr1	2024289	2024683	c2.bed201	1.9985
Chr1	2025573	2026241	c2.bed202	1.65267
Chr1	2029892	2030171	c2.bed203	1.86554
Chr1	2035683	2036016	c2.bed204	1.59181
Chr1	2076625	2076867	c2.bed205	1.435
Chr1	2077022	2077240	c2.bed206	1.66338
Chr1	2087170	2087820	c2.bed207	1.99288
Chr1	2090234	2090702	c2.bed208	1.99055
Chr1	2108847	2109070	c2.bed209	1.44639
Chr1	2115098	2115693	c2.bed210	9.22171
Chr1	2135057	2135533	c2.bed211	3.53659
Chr1	2150822	2152388	c2.bed212	7.38106
Chr1	2155447	2155909	c2.bed213	1.17409
Chr1	2159738	2160760	c2.bed214	1.99006
Chr1	2161733	2162179	c2.bed215	2.83812
Chr1	2190451	2191089	c2.bed216	1.69596
Chr1	2193254	2193638	c2.bed217	1.41068
Chr1	2194288	2195263	c2.bed218	2.26386
Chr1	2199351	2199632	c2.bed219	2.85992
Chr1	2211937	2212198	c2.bed220	2.37329
Chr1	2218398	2219187	c2.bed221	2.54948
Chr1	2226523	2226786	c2.bed222	1.57854
Chr1	2228327	2228529	c2.bed223	1.36529
Chr1	2248464	2249128	c2.bed224	1.84678
Chr1	2274988	2275290	c2.bed225	1.81209
Chr1	2281099	2282010	c2.bed226	2.86027
Chr1	2282167	2282649	c2.bed227	1.89641
Chr1	2294175	2295249	c2.bed228	2.35761
Chr1	2304590	2305138	c2.bed229	2.08356
Chr1	2305721	2306043	c2.bed230	2.01107
Chr1	2311418	2312204	c2.bed231	1.74554
Chr1	2314606	2314807	c2.bed232	1.90988
Chr1	2342261	2342960	c2.bed233	9.17846
Chr1	2345268	2346351	c2.bed234	2.37623
Chr1	2346477	2346933	c2.bed235	3.6513
Chr1	2349289	2349728	c2.bed236	1.59925
Chr1	2355345	2355579	c2.bed237	1.59448
Chr1	2364993	2365340	c2.bed238	1.93736
Chr1	2376274	2376520	c2.bed239	2.03631
Chr1	2390948	2391483	c2.bed240	1.43962
Chr1	2391665	2391973	c2.bed241	1.29655
Chr1	2399970	2400207	c2.bed242	1.86677
Chr1	2412282	2412768	c2.bed243	1.9882
Chr1	2416346	2416766	c2.bed244	1.99104
Chr1	2422593	2422828	c2.bed245	1.60499
Chr1	2431036	2431756	c2.bed246	1.82454
Chr1	2432026	2432429	c2.bed247	6.196
Chr1	2445563	2445767	c2.bed248	1.22585
Chr1	2456370	2456699	c2.bed249	1.63248
Chr1	2463756	2464053	c2.bed250	3.5255
Chr1	2500021	2501479	c2.bed251	12.5917
Chr1	2501911	2502335	c2.bed252	6.25476
Chr1	2535287	2535572	c2.bed253	2.80766
Chr1	2538546	2538749	c2.bed254	1.33836
Chr1	2585919	2586536	c2.bed255	2.25886
Chr1	2588936	2590116	c2.bed256	2.7867
Chr1	2612594	2613351	c2.bed257	6.88567
Chr1	2613608	2614506	c2.bed258	20.167
Chr1	2614843	2615372	c2.bed259	4.87727
Chr1	2615841	2616063	c2.bed260	1.97369
Chr1	2670680	2671949	c2.bed261	2.7672
Chr1	2672345	2673323	c2.bed262	2.41851
Chr1	2682505	2682739	c2.bed263	1.53367
Chr1	2683763	2684067	c2.bed264	1.4135
Chr1	2688550	2688786	c2.bed265	3.3207
Chr1	2701224	2701451	c2.bed266	1.33969
Chr1	2715466	2716205	c2.bed267	1.76733
Chr1	2721871	2722077	c2.bed268	1.44358
Chr1	2723749	2724016	c2.bed269	2.82343
Chr1	2735620	2735821	c2.bed270	1.75253
Chr1	2752368	2752908	c2.bed271	2.1221
Chr1	2772374	2772616	c2.bed272	1.58905
Chr1	2774086	2774492	c2.bed273	2.3844
Chr1	2805590	2806170	c2.bed274	1.85078
Chr1	2810534	2810754	c2.bed275	1.50461
Chr1	2827583	2828156	c2.bed276	1.65953
Chr1	2839137	2839501	c2.bed277	2.2413
Chr1	2841986	2842383	c2.bed278	2.95302
Chr1	2847386	2847594	c2.bed279	1.40378
Chr1	2877605	2877806	c2.bed280	1.27553
Chr1	2891152	2891372	c2.bed281	2.18448
Chr1	2904554	2904771	c2.bed282	1.49718
Chr1	2925300	2925691	c2.bed283	1.24388
Chr1	2926177	2926569	c2.bed284	2.12246
Chr1	2927350	2927637	c2.bed285	1.41765
Chr1	2928434	2929008	c2.bed286	1.49351
Chr1	2938820	2939088	c2.bed287	1.31665
Chr1	2941786	2942351	c2.bed288	2.19901
Chr1	2955395	2955726	c2.bed289	1.63211
Chr1	2967461	2967681	c2.bed290	2.44328
Chr1	2971189	2972079	c2.bed291	1.62143
Chr1	2974649	2974944	c2.bed292	2.57507
Chr1	2975073	2975310	c2.bed293	1.69417
Chr1	2975475	2975960	c2.bed294	2.73671
Chr1	2976225	2976663	c2.bed295	2.27212
Chr1	2978890	2979113	c2.bed296	1.27195
Chr1	2982416	2982652	c2.bed297	1.20958
Chr1	2994240	2994677	c2.bed298	2.05337
Chr1	3011736	3012302	c2.bed299	1.30144
Chr1	3017741	3018174	c2.bed300	7.28674
Chr1	3034133	3034857	c2.bed301	5.12452
Chr1	3041467	3041805	c2.bed302	3.27408
Chr1	3058490	3058893	c2.bed303	5.19509
Chr1	3064828	3065063	c2.bed304	1.81856
Chr1	3071257	3071946	c2.bed305	2.82219
Chr1	3093332	3093731	c2.bed306	2.71788
Chr1	3094203	3094467	c2.bed307	1.16992
Chr1	3094715	3094975	c2.bed308	1.91143
Chr1	3106383	3106885	c2.bed309	1.60831
Chr1	3121482	3122303	c2.bed310	3.61688
Chr1	3122829	3123112	c2.bed311	2.18622
Chr1	3135610	3136034	c2.bed312	2.60621
Chr1	3136420	3136646	c2.bed313	1.674
Chr1	3154108	3154336	c2.bed314	2.11013
Chr1	3154850	3155077	c2.bed315	1.7304
Chr1	3158055	3158844	c2.bed316	5.36902
Chr1	3161927	3162306	c2.bed317	1.93957
Chr1	3180152	3180402	c2.bed318	1.37671
Chr1	3194785	3195018	c2.bed319	1.34553
Chr1	3205616	3205928	c2.bed320	3.27276
Chr1	3231646	3233686	c2.bed321	5.4882
Chr1	3234040	3234635	c2.bed322	5.4071
Chr1	3239255	3240043	c2.bed323	1.45112
Chr1	3240708	3241573	c2.bed324	1.4409
Chr1	3242101	3242631	c2.bed325	4.9797
Chr1	3252959	3253173	c2.bed326	1.373
Chr1	3253431	3255653	c2.bed327	4.9593
Chr1	3256134	3256831	c2.bed328	3.48534
Chr1	3260599	3261002	c2.bed329	1.91586
Chr1	3261481	3261686	c2.bed330	1.78269
Chr1	3263945	3264191	c2.bed331	1.19488
Chr1	3269964	3270798	c2.bed332	9.37667
Chr1	3274302	3274567	c2.bed333	1.37501
Chr1	3278022	3278446	c2.bed334	2.05552
Chr1	3279208	3279977	c2.bed335	2.43667
Chr1	3294897	3295098	c2.bed336	1.22225
Chr1	3323220	3323527	c2.bed337	1.75696
Chr1	3330980	3331330	c2.bed338	1.36284
Chr1	3338357	3338679	c2.bed339	3.9867
Chr1	3350415	3350627	c2.bed340	2.49111
Chr1	3356734	3357464	c2.bed341	9.96736
Chr1	3363467	3363811	c2.bed342	1.84954
Chr1	3364099	3364319	c2.bed343	1.39491
Chr1	3370420	3370973	c2.bed344	3.4345
Chr1	3390766	3392661	c2.bed345	7.63715
Chr1	3393108	3393468	c2.bed346	3.91988
Chr1	3393693	3393897	c2.bed347	1.62573
Chr1	3394472	3394874	c2.bed348	1.36826
Chr1	3427107	3427442	c2.bed349	1.93485
Chr1	3439661	3440009	c2.bed350	1.77394
Chr1	3442460	3442750	c2.bed351	2.30818
Chr1	3502336	3502549	c2.bed352	3.62128
Chr1	3503399	3503601	c2.bed353	2.23164
Chr1	3508944	3509273	c2.bed354	4.57844
Chr1	3525823	3526356	c2.bed355	2.53328
Chr1	3527486	3528146	c2.bed356	1.63389
Chr1	3550112	3550560	c2.bed357	2.80093
Chr1	3554269	3554506	c2.bed358	1.44102
Chr1	3612639	3612875	c2.bed359	2.12332
Chr1	3613124	3613333	c2.bed360	1.17154
Chr1	3616119	3616361	c2.bed361	2.29524
Chr1	3627918	3628135	c2.bed362	2.43295
Chr1	3636834	3637097	c2.bed363	3.41073
Chr1	3647386	3647639	c2.bed364	1.61924
Chr1	3648585	3649140	c2.bed365	2.46454
Chr1	3666124	3666469	c2.bed366	1.49928
Chr1	3671959	3672235	c2.bed367	1.73678
Chr1	3681840	3682845	c2.bed368	2.20521
Chr1	3684651	3685208	c2.bed369	1.15079
Chr1	3718760	3719628	c2.bed370	6.81881
Chr1	3723224	3723443	c2.bed371	1.75963
Chr1	3753312	3753931	c2.bed372	1.90857
Chr1	3755836	3756162	c2.bed373	3.54691
Chr1	3756325	3756815	c2.bed374	1.92541
Chr1	3779153	3779363	c2.bed375	1.26601
Chr1	3794453	3794980	c2.bed376	3.32252
Chr1	3796919	3798369	c2.bed377	5.59918
Chr1	3801746	3802218	c2.bed378	1.76132
Chr1	3802496	3803311	c2.bed379	1.77986
Chr1	3811797	3812439	c2.bed380	2.78506
Chr1	3814094	3814939	c2.bed381	2.46221
Chr1	3862456	3862658	c2.bed382	1.37078
Chr1	3866712	3866965	c2.bed383	1.3345
Chr1	3876665	3877082	c2.bed384	1.48361
Chr1	3914937	3915227	c2.bed385	1.22985
Chr1	3930091	3931109	c2.bed386	2.7252
Chr1	3934132	3934832	c2.bed387	4.36599
Chr1	3935040	3935637	c2.bed388	3.38885
Chr1	3935834	3936151	c2.bed389	2.08952
Chr1	3936996	3937509	c2.bed390	2.82642
Chr1	3981227	3981757	c2.bed391	1.47037
Chr1	3986654	3987105	c2.bed392	1.35458
Chr1	4002796	4003007	c2.bed393	1.16292
Chr1	4014844	4015745	c2.bed394	2.22813
Chr1	4020000	4020323	c2.bed395	1.8142
Chr1	4028572	4028806	c2.bed396	1.55978
Chr1	4043250	4043523	c2.bed397	2.35624
Chr1	4053455	4053820	c2.bed398	3.32383
Chr1	4061704	4061987	c2.bed399	1.81943
Chr1	4062583	4062909	c2.bed400	1.58342
Chr1	4066080	4066344	c2.bed401	3.20802
Chr1	4072787	4073408	c2.bed402	2.00152
Chr1	4126018	4126659	c2.bed403	9.6377
Chr1	4137494	4138230	c2.bed404	11.5656
Chr1	4138717	4138924	c2.bed405	1.72302
Chr1	4140232	4142013	c2.bed406	9.13402
Chr1	4143213	4143938	c2.bed407	4.36731
Chr1	4144810	4145026	c2.bed408	1.97583
Chr1	4172275	4172729	c2.bed409	2.00302
Chr1	4180634	4181375	c2.bed410	24.4839
Chr1	4181922	4182180	c2.bed411	1.58085
Chr1	4186010	4186264	c2.bed412	1.90867
Chr1	4189452	4190059	c2.bed413	5.20298
Chr1	4200035	4200680	c2.bed414	7.73516
Chr1	4200855	4201720	c2.bed415	4.25898
Chr1	4215746	4217149	c2.bed416	2.86693
Chr1	4224138	4225211	c2.bed417	3.27547
Chr1	4226465	4227142	c2.bed418	2.91817
Chr1	4227486	4228442	c2.bed419	3.70136
Chr1	4228875	4229170	c2.bed420	1.59426
Chr1	4268750	4268982	c2.bed421	1.19195
Chr1	4282829	4283259	c2.bed422	1.54568
Chr1	4290599	4290989	c2.bed423	2.02549
Chr1	4305224	4305430	c2.bed424	1.54355
Chr1	4305596	4306203	c2.bed425	1.48686
Chr1	4320395	4320788	c2.bed426	2.50499
Chr1	4348549	4349090	c2.bed427	1.11188
Chr1	4365011	4365385	c2.bed428	1.41345
Chr1	4390120	4390508	c2.bed429	1.73017
Chr1	4416297	4417159	c2.bed430	7.54057
Chr1	4432293	4432506	c2.bed431	1.76937
Chr1	4433888	4435807	c2.bed432	3.37798
Chr1	4438632	4439533	c2.bed433	1.63416
Chr1	4442343	4442751	c2.bed434	2.09057
Chr1	4442909	4443857	c2.bed435	3.13691
Chr1	4444179	4444520	c2.bed436	1.78251
Chr1	4447486	4447746	c2.bed437	2.0773
Chr1	4461918	4462383	c2.bed438	3.02843
Chr1	4481188	4481410	c2.bed439	1.5076
Chr1	4495326	4496036	c2.bed440	3.10035
Chr1	4511847	4512064	c2.bed441	1.86152
Chr1	4513784	4513988	c2.bed442	1.40924
Chr1	4514409	4514635	c2.bed443	2.30845
Chr1	4529138	4529819	c2.bed444	1.82168
Chr1	4534913	4535141	c2.bed445	1.13367
Chr1	4543526	4543740	c2.bed446	1.58132
Chr1	4544182	4544382	c2.bed447	1.09406
Chr1	4545106	4545749	c2.bed448	1.78681
Chr1	4569895	4571243	c2.bed449	12.2786
Chr1	4575721	4575962	c2.bed450	2.13889
Chr1	4576358	4577287	c2.bed451	2.56404
Chr1	4586535	4586768	c2.bed452	1.84364
Chr1	4590069	4590519	c2.bed453	2.47051
Chr1	4609441	4609817	c2.bed454	1.64239
Chr1	4610088	4610403	c2.bed455	1.71848
Chr1	4620187	4621601	c2.bed456	12.087
Chr1	4636030	4636231	c2.bed457	1.62098
Chr1	4636397	4636694	c2.bed458	3.29746
Chr1	4637588	4638482	c2.bed459	7.90608
Chr1	4638628	4639295	c2.bed460	3.37683
Chr1	4640675	4641188	c2.bed461	2.53943
Chr1	4641406	4642062	c2.bed462	2.79212
Chr1	4642416	4642872	c2.bed463	1.67986
Chr1	4735567	4735968	c2.bed464	1.62715
Chr1	4740001	4740916	c2.bed465	3.4724
Chr1	4747332	4747637	c2.bed466	1.30742
Chr1	4773451	4773839	c2.bed467	2.67918
Chr1	4794642	4795989	c2.bed468	5.54854
Chr1	4796142	4796522	c2.bed469	1.76508
Chr1	4797478	4797802	c2.bed470	1.6756
Chr1	4801329	4801605	c2.bed471	1.67753
Chr1	4807172	4807418	c2.bed472	1.9675
Chr1	4818488	4818904	c2.bed473	4.30739
Chr1	4822678	4822951	c2.bed474	2.03216
Chr1	4837447	4837671	c2.bed475	1.50901
Chr1	4854059	4854309	c2.bed476	1.11909
Chr1	4854416	4854631	c2.bed477	1.15766
Chr1	4911390	4913263	c2.bed478	3.88183
Chr1	4915540	4915879	c2.bed479	1.52655
Chr1	4916037	4917636	c2.bed480	4.88117
Chr1	4930557	4930877	c2.bed481	1.8137
Chr1	4947129	4947749	c2.bed482	2.10921
Chr1	4952660	4952901	c2.bed483	1.4889
Chr1	4958661	4959425	c2.bed484	3.66422
Chr1	4971187	4971872	c2.bed485	3.88231
Chr1	4973373	4973603	c2.bed486	1.32598
Chr1	4974307	4974548	c2.bed487	1.81853
Chr1	4975160	4975755	c2.bed488	5.689
Chr1	4975907	4976164	c2.bed489	4.95003
Chr1	4980687	4981264	c2.bed490	2.26745
Chr1	5016276	5016519	c2.bed491	1.45259
Chr1	5027737	5028281	c2.bed492	1.83192
Chr1	5031853	5032071	c2.bed493	1.36042
Chr1	5037536	5037762	c2.bed494	2.50309
Chr1	5048067	5048646	c2.bed495	2.14287
Chr1	5054341	5054702	c2.bed496	1.84566
Chr1	5077031	5077233	c2.bed497	1.20117
Chr1	5081521	5081733	c2.bed498	2.6526
Chr1	5082117	5082351	c2.bed499	1.81469
Chr1	5123241	5123607	c2.bed500	1.86086
Chr1	5124856	5125145	c2.bed501	1.86621
Chr1	5128781	5129426	c2.bed502	2.29941
Chr1	5130594	5131412	c2.bed503	1.89567
Chr1	5131716	5132160	c2.bed504	7.28298
Chr1	5132471	5133662	c2.bed505	13.8267
Chr1	5135399	5135657	c2.bed506	5.52105
Chr1	5139999	5140527	c2.bed507	2.38679
Chr1	5170492	5170746	c2.bed508	1.68896
Chr1	5201385	5201610	c2.bed509	1.93533
Chr1	5205127	5205388	c2.bed510	1.50776
Chr1	5209782	5210023	c2.bed511	1.25551
Chr1	5212055	5212295	c2.bed512	1.99889
Chr1	5227723	5228059	c2.bed513	1.99611
Chr1	5230580	5230809	c2.bed514	2.06594
Chr1	5249017	5249244	c2.bed515	1.48176
Chr1	5263795	5264135	c2.bed516	5.65441
Chr1	5294749	5294995	c2.bed517	1.30893
Chr1	5300470	5301013	c2.bed518	3.55539
Chr1	5301160	5301370	c2.bed519	1.89581
Chr1	5301725	5302426	c2.bed520	2.89099
Chr1	5309284	5309543	c2.bed521	1.91974
Chr1	5326373	5326632	c2.bed522	1.48096
Chr1	5340089	5340348	c2.bed523	1.85917
Chr1	5341128	5341484	c2.bed524	2.1089
Chr1	5373430	5373873	c2.bed525	7.56941
Chr1	5409603	5409832	c2.bed526	2.1147
Chr1	5414287	5414513	c2.bed527	4.52431
Chr1	5419498	5419701	c2.bed528	1.78872
Chr1	5425725	5425952	c2.bed529	2.56189
Chr1	5439496	5440172	c2.bed530	3.10324
Chr1	5444438	5444777	c2.bed531	2.5897
Chr1	5449866	5450100	c2.bed532	1.48679
Chr1	5460488	5461017	c2.bed533	1.80136
Chr1	5461295	5461800	c2.bed534	2.05732
Chr1	5480027	5480334	c2.bed535	2.93012
Chr1	5503691	5504120	c2.bed536	1.51857
Chr1	5505213	5505413	c2.bed537	2.03607
Chr1	5511274	5511731	c2.bed538	2.16178
Chr1	5514267	5514680	c2.bed539	1.92558
Chr1	5514972	5515892	c2.bed540	4.19906
Chr1	5516275	5517182	c2.bed541	13.4609
Chr1	5518488	5519494	c2.bed542	1.97797
Chr1	5521456	5521900	c2.bed543	3.77435
Chr1	5524620	5524854	c2.bed544	2.13788
Chr1	5525745	5526144	c2.bed545	1.79052
Chr1	5535890	5536237	c2.bed546	2.5323
Chr1	5540348	5541126	c2.bed547	3.07658
Chr1	5547071	5547667	c2.bed548	2.34943
Chr1	5557086	5557382	c2.bed549	1.2598
Chr1	5561730	5562148	c2.bed550	1.93604
Chr1	5569915	5570119	c2.bed551	1.16789
Chr1	5574504	5574736	c2.bed552	1.76849
Chr1	5581041	5581288	c2.bed553	1.52381
Chr1	5591057	5591619	c2.bed554	2.3396
Chr1	5613269	5613978	c2.bed555	10.9449
Chr1	5628524	5628729	c2.bed556	1.46779
Chr1	5638997	5640111	c2.bed557	4.67969
Chr1	5644813	5645338	c2.bed558	2.72761
Chr1	5647693	5647967	c2.bed559	1.43906
Chr1	5648785	5649574	c2.bed560	2.05123
Chr1	5650319	5650537	c2.bed561	4.50849
Chr1	5651538	5651808	c2.bed562	3.60594
Chr1	5686131	5686357	c2.bed563	1.869
Chr1	5697373	5698330	c2.bed564	2.9018
Chr1	5699012	5699265	c2.bed565	1.88523
Chr1	5723216	5723752	c2.bed566	3.26394
Chr1	5726893	5727222	c2.bed567	2.42532
Chr1	5738091	5738364	c2.bed568	1.65427
Chr1	5782059	5782377	c2.bed569	2.43634
Chr1	5790012	5790536	c2.bed570	1.30122
Chr1	5820247	5820481	c2.bed571	1.98612
Chr1	5837370	5837574	c2.bed572	1.61608
Chr1	5845844	5846070	c2.bed573	1.57173
Chr1	5857484	5857904	c2.bed574	1.34894
Chr1	5863541	5864104	c2.bed575	4.56078
Chr1	5867574	5868060	c2.bed576	1.59605
Chr1	5868529	5868952	c2.bed577	3.92199
Chr1	5869680	5870563	c2.bed578	3.03
Chr1	5884465	5884692	c2.bed579	1.57176
Chr1	5885575	5885897	c2.bed580	3.20954
Chr1	5898215	5898703	c2.bed581	1.87807
Chr1	5899917	5900137	c2.bed582	1.39142
Chr1	5902210	5902615	c2.bed583	2.01434
Chr1	5902899	5903492	c2.bed584	2.74863
Chr1	5929774	5930040	c2.bed585	2.14556
Chr1	5934045	5935129	c2.bed586	2.70436
Chr1	5954754	5955000	c2.bed587	1.67309
Chr1	5957276	5957960	c2.bed588	3.62338
Chr1	5976003	5976291	c2.bed589	1.37286
Chr1	5976645	5977141	c2.bed590	2.49752
Chr1	5977300	5978583	c2.bed591	2.64309
Chr1	5978796	5979011	c2.bed592	1.64399
Chr1	5979694	5980120	c2.bed593	2.57545
Chr1	5980391	5981267	c2.bed594	6.63569
Chr1	5982453	5983362	c2.bed595	2.33103
Chr1	5986783	5987643	c2.bed596	2.99099
Chr1	5990762	5991409	c2.bed597	12.433
Chr1	5991523	5992315	c2.bed598	9.86189
Chr1	5997031	5997246	c2.bed599	1.31782
Chr1	6014101	6014597	c2.bed600	6.13618
Chr1	6018778	6018988	c2.bed601	1.29194
Chr1	6027799	6028043	c2.bed602	1.59058
Chr1	6034678	6035002	c2.bed603	1.46374
Chr1	6035278	6036058	c2.bed604	1.41552
Chr1	6055473	6056240	c2.bed605	1.72482
Chr1	6056404	6056726	c2.bed606	1.70274
Chr1	6056851	6057159	c2.bed607	1.8662
Chr1	6087927	6088194	c2.bed608	1.83899
Chr1	6100984	6102142	c2.bed609	6.00738
Chr1	6103263	6104272	c2.bed610	5.49509
Chr1	6104711	6104951	c2.bed611	1.44796
Chr1	6105778	6106324	c2.bed612	4.43559
Chr1	6106566	6106950	c2.bed613	1.45079
Chr1	6107067	6107453	c2.bed614	1.4782
Chr1	6108017	6108246	c2.bed615	1.39715
Chr1	6139766	6139996	c2.bed616	1.92653
Chr1	6185085	6185348	c2.bed617	1.25831
Chr1	6185463	6185706	c2.bed618	1.17883
Chr1	6190751	6191192	c2.bed619	1.95219
Chr1	6192200	6193982	c2.bed620	2.81577
Chr1	6195441	6196246	c2.bed621	2.30685
Chr1	6199894	6200840	c2.bed622	2.19111
Chr1	6201856	6202472	c2.bed623	2.49961
Chr1	6202593	6203880	c2.bed624	3.52386
Chr1	6218039	6218370	c2.bed625	1.86006
Chr1	6221040	6221440	c2.bed626	2.15989
Chr1	6222147	6222619	c2.bed627	1.61329
Chr1	6247497	6247761	c2.bed628	2.56187
Chr1	6262597	6263259	c2.bed629	4.26228
Chr1	6263613	6263926	c2.bed630	2.43092
Chr1	6266498	6266714	c2.bed631	1.51068
Chr1	6269096	6269409	c2.bed632	3.52233
Chr1	6281708	6282012	c2.bed633	1.70082
Chr1	6297459	6297956	c2.bed634	2.30262
Chr1	6299250	6301150	c2.bed635	7.10313
Chr1	6311623	6311833	c2.bed636	9.98896
Chr1	6326224	6327120	c2.bed637	2.84981
Chr1	6327457	6327807	c2.bed638	1.40355
Chr1	6347994	6348322	c2.bed639	1.96643
Chr1	6359700	6360101	c2.bed640	2.36895
Chr1	6361544	6361894	c2.bed641	1.66271
Chr1	6362346	6362574	c2.bed642	1.7154
Chr1	6377523	6378406	c2.bed643	1.34536
Chr1	6388721	6388966	c2.bed644	1.53456
Chr1	6389614	6391000	c2.bed645	4.23379
Chr1	6437442	6437766	c2.bed646	1.27051
Chr1	6443994	6444300	c2.bed647	1.65664
Chr1	6444571	6444829	c2.bed648	2.16816
Chr1	6444992	6445635	c2.bed649	2.41817
Chr1	6445891	6446172	c2.bed650	2.5027
Chr1	6446405	6446681	c2.bed651	3.56693
Chr1	6459109	6459449	c2.bed652	2.5558
Chr1	6464521	6465089	c2.bed653	1.69049
Chr1	6506284	6506488	c2.bed654	1.66596
Chr1	6523929	6526541	c2.bed655	3.77568
Chr1	6527193	6528088	c2.bed656	4.72807
Chr1	6528593	6529480	c2.bed657	3.58887
Chr1	6529837	6530043	c2.bed658	1.23668
Chr1	6537353	6538006	c2.bed659	4.15787
Chr1	6565664	6567681	c2.bed660	3.72314
Chr1	6567996	6568761	c2.bed661	4.20102
Chr1	6571059	6571404	c2.bed662	4.3255
Chr1	6609931	6610178	c2.bed663	1.13031
Chr1	6626915	6627687	c2.bed664	4.04639
Chr1	6627965	6628698	c2.bed665	2.01756
Chr1	6662805	6663802	c2.bed666	2.2343
Chr1	6666122	6666503	c2.bed667	1.93142
Chr1	6670680	6671030	c2.bed668	2.12229
Chr1	6671357	6672919	c2.bed669	1.74428
Chr1	6682756	6683562	c2.bed670	1.96092
Chr1	6740402	6740975	c2.bed671	3.44908
Chr1	6787585	6788081	c2.bed672	3.35657
Chr1	6832955	6833584	c2.bed673	1.97247
Chr1	6872790	6873012	c2.bed674	1.66777
Chr1	6895208	6896332	c2.bed675	5.27134
Chr1	6927994	6928377	c2.bed676	2.2822
Chr1	6932457	6932794	c2.bed677	2.72081
Chr1	6941518	6941756	c2.bed678	2.38299
Chr1	6958376	6958600	c2.bed679	1.52727
Chr1	6969859	6970063	c2.bed680	1.32116
Chr1	6970249	6970977	c2.bed681	1.75548
Chr1	6971487	6972045	c2.bed682	1.49165
Chr1	7029656	7030324	c2.bed683	4.28124
Chr1	7031158	7031384	c2.bed684	1.50026
Chr1	7032158	7033375	c2.bed685	4.26224
Chr1	7042799	7043043	c2.bed686	2.07097
Chr1	7043615	7044399	c2.bed687	5.83091
Chr1	7062164	7062413	c2.bed688	2.42048
Chr1	7096776	7096976	c2.bed689	1.72449
Chr1	7099141	7099375	c2.bed690	1.72845
Chr1	7104591	7105874	c2.bed691	3.71908
Chr1	7128629	7129020	c2.bed692	1.5625
Chr1	7143659	7143895	c2.bed693	1.29533
Chr1	7145375	7145931	c2.bed694	1.90436
Chr1	7146302	7146552	c2.bed695	3.83127
Chr1	7148642	7148864	c2.bed696	2.36258
Chr1	7167257	7167697	c2.bed697	1.75378
Chr1	7177196	7177585	c2.bed698	1.30164
Chr1	7179413	7179656	c2.bed699	2.94199
Chr1	7233585	7233922	c2.bed700	1.48557
Chr1	7234976	7235645	c2.bed701	2.74626
Chr1	7236005	7237145	c2.bed702	3.39722
Chr1	7238816	7239667	c2.bed703	4.35198
Chr1	7243206	7243427	c2.bed704	1.39368
Chr1	7258010	7258450	c2.bed705	3.12826
Chr1	7309380	7309609	c2.bed706	1.74463
Chr1	7314960	7315642	c2.bed707	4.74448
Chr1	7323067	7323359	c2.bed708	2.51576
Chr1	7337662	7339181	c2.bed709	2.72105
Chr1	7346189	7346670	c2.bed710	1.26153
Chr1	7381914	7382421	c2.bed711	1.52761
Chr1	7382718	7383092	c2.bed712	2.47374
Chr1	7385001	7385239	c2.bed713	2.11366
Chr1	7390632	7391404	c2.bed714	2.4869
Chr1	7398969	7399233	c2.bed715	2.61724
Chr1	7400337	7400566	c2.bed716	1.34949
Chr1	7420274	7420476	c2.bed717	1.1865
Chr1	7428536	7428862	c2.bed718	8.93187
Chr1	7433319	7433524	c2.bed719	4.48968
Chr1	7434193	7435941	c2.bed720	21.8704
Chr1	7436215	7436488	c2.bed721	2.2374
Chr1	7436848	7437243	c2.bed722	2.272
Chr1	7437417	7437629	c2.bed723	1.55919
Chr1	7437781	7438233	c2.bed724	2.74534
Chr1	7439427	7441868	c2.bed725	5.71318
Chr1	7445764	7446290	c2.bed726	1.76021
Chr1	7446445	7446799	c2.bed727	1.5541
Chr1	7447681	7447973	c2.bed728	1.99134
Chr1	7448157	7448449	c2.bed729	1.55811
Chr1	7452954	7453425	c2.bed730	5.84081
Chr1	7453587	7454931	c2.bed731	6.59278
Chr1	7455987	7456375	c2.bed732	4.03979
Chr1	7457085	7457545	c2.bed733	6.43878
Chr1	7470683	7471164	c2.bed734	2.396
Chr1	7478713	7479151	c2.bed735	1.86166
Chr1	7483974	7484180	c2.bed736	1.85264
Chr1	7487107	7487529	c2.bed737	1.49372
Chr1	7487832	7488199	c2.bed738	1.6429
Chr1	7488321	7488839	c2.bed739	2.20548
Chr1	7489124	7490942	c2.bed740	3.05258
Chr1	7493407	7493745	c2.bed741	1.87491
Chr1	7509678	7510261	c2.bed742	1.4411
Chr1	7534469	7534791	c2.bed743	2.80188
Chr1	7553066	7553906	c2.bed744	2.5225
Chr1	7565019	7565425	c2.bed745	3.44476
Chr1	7568634	7569768	c2.bed746	2.27493
Chr1	7571325	7572163	c2.bed747	1.46928
Chr1	7581288	7581496	c2.bed748	1.56476
Chr1	7611000	7611359	c2.bed749	3.0344
Chr1	7613559	7614187	c2.bed750	2.81989
Chr1	7644926	7645250	c2.bed751	1.84149
Chr1	7645592	7645808	c2.bed752	1.32229
Chr1	7649147	7649377	c2.bed753	1.89935
Chr1	7651833	7652505	c2.bed754	3.0069
Chr1	7653118	7653461	c2.bed755	1.73671
Chr1	7691245	7691517	c2.bed756	2.98315
Chr1	7692274	7692532	c2.bed757	2.24342
Chr1	7705852	7706066	c2.bed758	1.8128
Chr1	7759966	7760170	c2.bed759	1.70371
Chr1	7789981	7791073	c2.bed760	4.10563
Chr1	7823643	7823864	c2.bed761	1.24838
Chr1	7828962	7830285	c2.bed762	2.55846
Chr1	7831819	7832743	c2.bed763	3.35126
Chr1	7832894	7833489	c2.bed764	2.65462
Chr1	7834340	7834725	c2.bed765	2.06795
Chr1	7835807	7836045	c2.bed766	1.38086
Chr1	7836501	7836901	c2.bed767	1.2674
Chr1	7846823	7847686	c2.bed768	2.99009
Chr1	7850139	7850452	c2.bed769	2.59805
Chr1	7865466	7865760	c2.bed770	1.6955
Chr1	7872936	7873596	c2.bed771	2.02098
Chr1	7874539	7875619	c2.bed772	3.58885
Chr1	7895172	7895974	c2.bed773	2.82412
Chr1	7912064	7914141	c2.bed774	4.1476
Chr1	7914349	7914706	c2.bed775	2.35404
Chr1	7915978	7917300	c2.bed776	3.52715
Chr1	7925899	7926216	c2.bed777	2.42067
Chr1	7952467	7952675	c2.bed778	1.48253
Chr1	7988476	7988884	c2.bed779	4.79944
Chr1	7992109	7992350	c2.bed780	1.55049
Chr1	7994435	7994654	c2.bed781	1.13767
Chr1	8006151	8006442	c2.bed782	3.02074
Chr1	8006571	8007232	c2.bed783	1.87415
Chr1	8014111	8014326	c2.bed784	1.57538
Chr1	8074620	8074954	c2.bed785	1.65405
Chr1	8075977	8076234	c2.bed786	5.64036
Chr1	8079166	8079876	c2.bed787	2.19848
Chr1	8089280	8089944	c2.bed788	3.09878
Chr1	8097273	8097488	c2.bed789	2.59446
Chr1	8101668	8102337	c2.bed790	1.30322
Chr1	8102873	8103113	c2.bed791	2.18949
Chr1	8110489	8111142	c2.bed792	2.44731
Chr1	8111265	8111655	c2.bed793	1.24747
Chr1	8117341	8117799	c2.bed794	1.89521
Chr1	8117931	8118231	c2.bed795	2.3758
Chr1	8130246	8130492	c2.bed796	1.2607
Chr1	8132054	8132310	c2.bed797	1.43424
Chr1	8135564	8135764	c2.bed798	1.72016
Chr1	8141471	8141799	c2.bed799	2.62156
Chr1	8141951	8142421	c2.bed800	3.57397
Chr1	8144105	8144622	c2.bed801	2.745
Chr1	8147137	8147704	c2.bed802	13.6795
Chr1	8148114	8148437	c2.bed803	1.55864
Chr1	8154052	8154287	c2.bed804	2.55729
Chr1	8196126	8196353	c2.bed805	2.39635
Chr1	8227650	8227886	c2.bed806	3.86885
Chr1	8228817	8229244	c2.bed807	1.69515
Chr1	8245089	8245334	c2.bed808	2.82261
Chr1	8262392	8262641	c2.bed809	1.56947
Chr1	8262746	8262960	c2.bed810	1.10017
Chr1	8269986	8270447	c2.bed811	4.25951
Chr1	8271050	8271733	c2.bed812	2.55617
Chr1	8281746	8282328	c2.bed813	2.51977
Chr1	8309730	8310567	c2.bed814	1.71587
Chr1	8314186	8314505	c2.bed815	3.10934
Chr1	8383930	8384604	c2.bed816	6.52893
Chr1	8385164	8386529	c2.bed817	5.17483
Chr1	8408161	8408580	c2.bed818	1.42403
Chr1	8420434	8420646	c2.bed819	1.37278
Chr1	8423273	8424143	c2.bed820	3.21458
Chr1	8424434	8425489	c2.bed821	13.2544
Chr1	8523436	8523694	c2.bed822	2.00978
Chr1	8534642	8534850	c2.bed823	1.52758
Chr1	8536004	8537377	c2.bed824	2.59935
Chr1	8539748	8540719	c2.bed825	4.48224
Chr1	8540938	8541987	c2.bed826	8.75412
Chr1	8542304	8543677	c2.bed827	4.72718
Chr1	8543782	8544013	c2.bed828	2.2842
Chr1	8547418	8547642	c2.bed829	1.24334
Chr1	8548099	8548479	c2.bed830	2.69765
Chr1	8548686	8550331	c2.bed831	5.21245
Chr1	8551088	8551545	c2.bed832	1.92529
Chr1	8569446	8569734	c2.bed833	2.17594
Chr1	8570250	8570569	c2.bed834	1.67157
Chr1	8606813	8607252	c2.bed835	1.31318
Chr1	8631462	8631877	c2.bed836	1.52785
Chr1	8640710	8641263	c2.bed837	2.05634
Chr1	8652940	8653166	c2.bed838	1.59755
Chr1	8662205	8662485	c2.bed839	1.88676
Chr1	8664322	8664576	c2.bed840	1.68063
Chr1	8664745	8665025	c2.bed841	6.23168
Chr1	8674156	8674432	c2.bed842	2.30115
Chr1	8682230	8682518	c2.bed843	2.16346
Chr1	8693129	8694350	c2.bed844	3.02472
Chr1	8741915	8742532	c2.bed845	2.57981
Chr1	8755873	8756604	c2.bed846	2.39919
Chr1	8783966	8784207	c2.bed847	1.68667
Chr1	8804412	8804683	c2.bed848	1.30922
Chr1	8806492	8806864	c2.bed849	1.32843
Chr1	8818931	8819187	c2.bed850	1.56278
Chr1	8833148	8833606	c2.bed851	1.45391
Chr1	8838345	8838725	c2.bed852	1.81466
Chr1	8839025	8839599	c2.bed853	1.32678
Chr1	8849725	8850117	c2.bed854	3.44416
Chr1	8855540	8855922	c2.bed855	2.61339
Chr1	8893694	8893940	c2.bed856	1.8872
Chr1	8897565	8899098	c2.bed857	2.74292
Chr1	8910044	8910418	c2.bed858	1.29278
Chr1	8932607	8933094	c2.bed859	2.70466
Chr1	8956921	8957993	c2.bed860	1.93973
Chr1	8975389	8975754	c2.bed861	1.73962
Chr1	8977072	8977325	c2.bed862	1.25329
Chr1	8977457	8978125	c2.bed863	1.48129
Chr1	8978693	8979350	c2.bed864	2.29993
Chr1	8999428	8999867	c2.bed865	2.59485
Chr1	9004476	9004723	c2.bed866	1.42534
Chr1	9027279	9027727	c2.bed867	1.40173
Chr1	9028554	9028985	c2.bed868	4.59197
Chr1	9064616	9064855	c2.bed869	1.43265
Chr1	9089807	9090016	c2.bed870	3.24182
Chr1	9114313	9114535	c2.bed871	1.44018
Chr1	9127919	9128421	c2.bed872	6.57124
Chr1	9139711	9140333	c2.bed873	8.63727
Chr1	9141655	9143321	c2.bed874	17.2893
Chr1	9144303	9144621	c2.bed875	2.93107
Chr1	9144928	9146045	c2.bed876	3.8588
Chr1	9151961	9152190	c2.bed877	1.20958
Chr1	9165843	9166060	c2.bed878	1.36837
Chr1	9183702	9183933	c2.bed879	1.75768
Chr1	9205928	9206470	c2.bed880	2.04458
Chr1	9206620	9207011	c2.bed881	2.12458
Chr1	9211689	9211916	c2.bed882	1.50357
Chr1	9225123	9225899	c2.bed883	3.057
Chr1	9245992	9246582	c2.bed884	1.53792
Chr1	9321072	9321532	c2.bed885	2.74705
Chr1	9359814	9360373	c2.bed886	6.79688
Chr1	9407711	9409388	c2.bed887	1.88839
Chr1	9409825	9411219	c2.bed888	2.36322
Chr1	9413033	9413731	c2.bed889	7.9928
Chr1	9415211	9415885	c2.bed890	1.79335
Chr1	9425564	9425990	c2.bed891	2.14675
Chr1	9426221	9426593	c2.bed892	1.29002
Chr1	9434401	9434868	c2.bed893	4.62115
Chr1	9441152	9441588	c2.bed894	2.22293
Chr1	9487740	9488176	c2.bed895	1.64498
Chr1	9492062	9492308	c2.bed896	1.34812
Chr1	9497095	9497330	c2.bed897	1.81935
Chr1	9497615	9498095	c2.bed898	4.90723
Chr1	9498553	9498879	c2.bed899	2.52189
Chr1	9500806	9501418	c2.bed900	2.71189
Chr1	9502096	9502692	c2.bed901	1.73407
Chr1	9506025	9507206	c2.bed902	3.76025
Chr1	9508127	9508513	c2.bed903	2.12221
Chr1	9512521	9512920	c2.bed904	2.75484
Chr1	9543601	9544217	c2.bed905	1.74022
Chr1	9563698	9564104	c2.bed906	1.47747
Chr1	9592514	9592822	c2.bed907	1.17992
Chr1	9611082	9611462	c2.bed908	1.90747
Chr1	9614439	9614758	c2.bed909	2.62868
Chr1	9615193	9615426	c2.bed910	1.2431
Chr1	9631559	9631885	c2.bed911	2.32343
Chr1	9636602	9636922	c2.bed912	1.95974
Chr1	9637498	9637708	c2.bed913	1.72909
Chr1	9647259	9647602	c2.bed914	3.23625
Chr1	9647731	9648166	c2.bed915	2.03144
Chr1	9649486	9651667	c2.bed916	3.54326
Chr1	9675145	9676231	c2.bed917	2.69993
Chr1	9709163	9709421	c2.bed918	1.86894
Chr1	9714585	9715160	c2.bed919	4.14091
Chr1	9844756	9844985	c2.bed920	1.56915
Chr1	9846741	9847306	c2.bed921	4.36619
Chr1	9864035	9864295	c2.bed922	1.95858
Chr1	9868545	9868768	c2.bed923	1.36159
Chr1	9886231	9886502	c2.bed924	1.60402
Chr1	9886605	9886963	c2.bed925	1.53714
Chr1	9887187	9887394	c2.bed926	1.17335
Chr1	9952012	9952783	c2.bed927	4.24044
Chr1	9955827	9957034	c2.bed928	3.15622
Chr1	9957909	9958171	c2.bed929	4.10981
Chr1	9958478	9960916	c2.bed930	3.70708
Chr1	9961098	9961734	c2.bed931	2.29148
Chr1	9961835	9962493	c2.bed932	2.99233
Chr1	9962751	9963278	c2.bed933	3.97257
Chr1	9963434	9964581	c2.bed934	1.81687
Chr1	9965694	9965913	c2.bed935	1.32486
Chr1	9971168	9971519	c2.bed936	1.60653
Chr1	9997070	9997812	c2.bed937	2.20483
Chr1	10012588	10014147	c2.bed938	5.69204
Chr1	10014257	10015026	c2.bed939	11.0595
Chr1	10015225	10015646	c2.bed940	4.49262
Chr1	10029153	10029527	c2.bed941	1.52989
Chr1	10043915	10044133	c2.bed942	2.95508
Chr1	10051764	10053133	c2.bed943	2.26482
Chr1	10053799	10054108	c2.bed944	1.39679
Chr1	10054742	10055660	c2.bed945	1.50357
Chr1	10057483	10057714	c2.bed946	1.3703
Chr1	10078179	10078962	c2.bed947	3.18361
Chr1	10181152	10181474	c2.bed948	1.67222
Chr1	10183799	10184102	c2.bed949	2.58613
Chr1	10202860	10203214	c2.bed950	2.13489
Chr1	10214947	10215185	c2.bed951	1.23489
Chr1	10218540	10218826	c2.bed952	1.7711
Chr1	10218936	10219882	c2.bed953	2.12635
Chr1	10243506	10244600	c2.bed954	6.14167
Chr1	10244893	10245538	c2.bed955	4.86935
Chr1	10253348	10253760	c2.bed956	1.7175
Chr1	10260708	10260968	c2.bed957	1.23513
Chr1	10262340	10262693	c2.bed958	5.62883
Chr1	10264889	10265126	c2.bed959	1.35693
Chr1	10266030	10266585	c2.bed960	2.53267
Chr1	10268719	10268968	c2.bed961	2.699
Chr1	10273135	10273499	c2.bed962	1.45266
Chr1	10274600	10275321	c2.bed963	2.53849
Chr1	10282390	10282942	c2.bed964	2.392
Chr1	10300390	10300718	c2.bed965	1.80548
Chr1	10374744	10375013	c2.bed966	2.93433
Chr1	10378650	10378948	c2.bed967	2.58304
Chr1	10380768	10381990	c2.bed968	2.25093
Chr1	10387450	10387740	c2.bed969	2.03566
Chr1	10392250	10392607	c2.bed970	4.32462
Chr1	10399057	10399634	c2.bed971	1.91431
Chr1	10422382	10422824	c2.bed972	1.26522
Chr1	10432616	10432827	c2.bed973	1.41288
Chr1	10447792	10448324	c2.bed974	2.26147
Chr1	10478454	10478656	c2.bed975	1.70991
Chr1	10500876	10501583	c2.bed976	1.86507
Chr1	10537793	10538087	c2.bed977	2.58702
Chr1	10571497	10572786	c2.bed978	4.23766
Chr1	10662280	10662606	c2.bed979	3.17214
Chr1	10663552	10664526	c2.bed980	2.27282
Chr1	10720020	10720801	c2.bed981	6.50301
Chr1	10727419	10727876	c2.bed982	1.96035
Chr1	10728147	10728642	c2.bed983	2.05847
Chr1	10739229	10740063	c2.bed984	2.11961
Chr1	10748451	10749041	c2.bed985	2.64345
Chr1	10775149	10775392	c2.bed986	1.16989
Chr1	10779089	10779435	c2.bed987	2.44809
Chr1	10790232	10790658	c2.bed988	1.63151
Chr1	10799598	10799821	c2.bed989	2.04023
Chr1	10821738	10822143	c2.bed990	1.30092
Chr1	10839502	10839729	c2.bed991	1.4304
Chr1	10850240	10850517	c2.bed992	4.86806
Chr1	10854489	10855602	c2.bed993	3.87291
Chr1	10859793	10860101	c2.bed994	2.14526
Chr1	10860355	10860678	c2.bed995	2.76511
Chr1	10861104	10861894	c2.bed996	2.20068
Chr1	10868490	10868772	c2.bed997	7.79625
Chr1	10889242	10889486	c2.bed998	2.49475
Chr1	10892776	10893006	c2.bed999	3.08659
Chr1	10896189	10896648	c2.bed1000	1.7156
Chr1	10896784	10897584	c2.bed1001	4.8001
Chr1	10898067	10899511	c2.bed1002	6.15929
Chr1	10899630	10900369	c2.bed1003	2.82352
Chr1	10900486	10902222	c2.bed1004	4.64973
Chr1	10903118	10903343	c2.bed1005	1.29894
Chr1	10903673	10903969	c2.bed1006	2.20222
Chr1	10907217	10909379	c2.bed1007	4.31737
Chr1	10936949	10937776	c2.bed1008	2.24716
Chr1	10940245	10940684	c2.bed1009	1.69479
Chr1	10941056	10942363	c2.bed1010	4.97484
Chr1	10942581	10943669	c2.bed1011	4.49274
Chr1	10948573	10948861	c2.bed1012	1.37413
Chr1	10967587	10967845	c2.bed1013	2.05776
Chr1	10983863	10984264	c2.bed1014	10.9634
Chr1	10985224	10985760	c2.bed1015	7.17012
Chr1	10988491	10989401	c2.bed1016	8.29465
Chr1	10993388	10993600	c2.bed1017	1.27949
Chr1	10994686	10995846	c2.bed1018	5.56015
Chr1	10997035	10998542	c2.bed1019	22.5408
Chr1	11001481	11001727	c2.bed1020	1.75929
Chr1	11018505	11018781	c2.bed1021	1.61208
Chr1	11056218	11056915	c2.bed1022	3.28579
Chr1	11107824	11108099	c2.bed1023	1.51105
Chr1	11114955	11116021	c2.bed1024	2.90065
Chr1	11182014	11182282	c2.bed1025	1.67087
Chr1	11188145	11189250	c2.bed1026	10.6291
Chr1	11217057	11217283	c2.bed1027	1.52159
Chr1	11221529	11222795	c2.bed1028	2.57757
Chr1	11262358	11262595	c2.bed1029	1.18645
Chr1	11264773	11265007	c2.bed1030	1.30003
Chr1	11291138	11291797	c2.bed1031	2.21049
Chr1	11292888	11293287	c2.bed1032	1.56648
Chr1	11293594	11293850	c2.bed1033	1.4783
Chr1	11300286	11300733	c2.bed1034	1.40469
Chr1	11300979	11301214	c2.bed1035	2.28354
Chr1	11301463	11301915	c2.bed1036	6.06178
Chr1	11311418	11312149	c2.bed1037	2.84959
Chr1	11332950	11333528	c2.bed1038	2.48215
Chr1	11359604	11359835	c2.bed1039	1.49302
Chr1	11417848	11418059	c2.bed1040	1.40481
Chr1	11457032	11457398	c2.bed1041	2.27991
Chr1	11465886	11466130	c2.bed1042	2.43445
Chr1	11472198	11472686	c2.bed1043	2.12329
Chr1	11479770	11480152	c2.bed1044	2.35011
Chr1	11480265	11480569	c2.bed1045	1.5182
Chr1	11527775	11528127	c2.bed1046	1.82571
Chr1	11532801	11533173	c2.bed1047	1.82212
Chr1	11535382	11535764	c2.bed1048	1.88933
Chr1	11535896	11536173	c2.bed1049	1.27233
Chr1	11556413	11558142	c2.bed1050	5.00118
Chr1	11560706	11561082	c2.bed1051	4.40652
Chr1	11568106	11568344	c2.bed1052	2.67353
Chr1	11569495	11569876	c2.bed1053	2.12541
Chr1	11604834	11605090	c2.bed1054	1.82827
Chr1	11614931	11615847	c2.bed1055	4.97571
Chr1	11616294	11616712	c2.bed1056	4.87515
Chr1	11644454	11645019	c2.bed1057	5.47135
Chr1	11650409	11650718	c2.bed1058	2.07944
Chr1	11665811	11666178	c2.bed1059	1.90999
Chr1	11667564	11668787	c2.bed1060	12.1405
Chr1	11673191	11673651	c2.bed1061	2.33398
Chr1	11681886	11682275	c2.bed1062	1.78872
Chr1	11761895	11762414	c2.bed1063	1.53191
Chr1	11783972	11784404	c2.bed1064	2.06145
Chr1	11800615	11800816	c2.bed1065	1.45799
Chr1	11820586	11821009	c2.bed1066	6.8991
Chr1	11821223	11821757	c2.bed1067	2.45895
Chr1	11856526	11856754	c2.bed1068	1.85431
Chr1	11928060	11928383	c2.bed1069	2.27132
Chr1	11929101	11929508	c2.bed1070	1.40323
Chr1	11929910	11930179	c2.bed1071	3.06748
Chr1	11931254	11931967	c2.bed1072	2.19853
Chr1	11937278	11938165	c2.bed1073	4.02228
Chr1	11944055	11944512	c2.bed1074	2.97641
Chr1	11945244	11946017	c2.bed1075	3.17072
Chr1	11965484	11966387	c2.bed1076	15.0825
Chr1	11985702	11986021	c2.bed1077	1.74283
Chr1	12002501	12002926	c2.bed1078	1.77141
Chr1	12004937	12005989	c2.bed1079	2.73274
Chr1	12006714	12007057	c2.bed1080	3.3559
Chr1	12010925	12011199	c2.bed1081	1.23881
Chr1	12023241	12023790	c2.bed1082	1.40833
Chr1	12104519	12104739	c2.bed1083	1.57779
Chr1	12118246	12118592	c2.bed1084	2.67434
Chr1	12122037	12123571	c2.bed1085	5.51754
Chr1	12164287	12164566	c2.bed1086	2.37499
Chr1	12168985	12169621	c2.bed1087	3.12454
Chr1	12189046	12189363	c2.bed1088	1.64919
Chr1	12189483	12189778	c2.bed1089	1.9484
Chr1	12190087	12190393	c2.bed1090	1.99916
Chr1	12191248	12191760	c2.bed1091	3.01083
Chr1	12223225	12224076	c2.bed1092	5.05414
Chr1	12224827	12225951	c2.bed1093	3.65513
Chr1	12226793	12227075	c2.bed1094	5.44329
Chr1	12228065	12228348	c2.bed1095	2.21688
Chr1	12236177	12236504	c2.bed1096	1.54394
Chr1	12237048	12238631	c2.bed1097	3.41878
Chr1	12238788	12239192	c2.bed1098	1.34816
Chr1	12261821	12262173	c2.bed1099	2.63119
Chr1	12285001	12285219	c2.bed1100	3.12171
Chr1	12349565	12350019	c2.bed1101	2.31571
Chr1	12350712	12351329	c2.bed1102	2.14847
Chr1	12430005	12430427	c2.bed1103	2.16408
Chr1	12435884	12436295	c2.bed1104	2.92305
Chr1	12448519	12449077	c2.bed1105	4.44519
Chr1	12451428	12451682	c2.bed1106	2.20698
Chr1	12472590	12473042	c2.bed1107	5.33703
Chr1	12485377	12485823	c2.bed1108	2.54515
Chr1	12503496	12503983	c2.bed1109	3.30795
Chr1	12551423	12551936	c2.bed1110	2.3658
Chr1	12554001	12554262	c2.bed1111	1.42898
Chr1	12582347	12582717	c2.bed1112	1.76916
Chr1	12584439	12585920	c2.bed1113	8.14622
Chr1	12589492	12590200	c2.bed1114	2.15774
Chr1	12736581	12737959	c2.bed1115	8.09592
Chr1	12749730	12750212	c2.bed1116	1.5711
Chr1	12840280	12840973	c2.bed1117	3.41575
Chr1	12890630	12890836	c2.bed1118	1.7672
Chr1	12893796	12894147	c2.bed1119	4.57543
Chr1	12896368	12897147	c2.bed1120	9.2222
Chr1	12897769	12898163	c2.bed1121	6.73924
Chr1	12917055	12917751	c2.bed1122	10.9098
Chr1	12986810	12988014	c2.bed1123	2.49754
Chr1	13116243	13116881	c2.bed1124	1.51163
Chr1	13124091	13124585	c2.bed1125	3.13178
Chr1	13218463	13219453	c2.bed1126	6.29224
Chr1	13220927	13223294	c2.bed1127	5.68875
Chr1	13340063	13340364	c2.bed1128	3.14383
Chr1	13533196	13533399	c2.bed1129	1.3212
Chr1	13542623	13543777	c2.bed1130	4.53811
Chr1	13672105	13672388	c2.bed1131	1.24249
Chr1	13703073	13703346	c2.bed1132	2.151
Chr1	13836300	13836960	c2.bed1133	9.69435
Chr1	13837431	13838982	c2.bed1134	7.84572
Chr1	13899013	13899295	c2.bed1135	1.61607
Chr1	13899600	13900067	c2.bed1136	1.8496
Chr1	14029980	14030486	c2.bed1137	1.13796
Chr1	14158887	14159242	c2.bed1138	1.30816
Chr1	14161034	14161273	c2.bed1139	1.25248
Chr1	14165026	14165238	c2.bed1140	1.2841
Chr1	15651405	15651728	c2.bed1141	2.03105
Chr1	15977350	15977667	c2.bed1142	1.25988
Chr1	16135964	16136746	c2.bed1143	1.93475
Chr1	16136860	16137582	c2.bed1144	3.26042
Chr1	16140584	16141639	c2.bed1145	1.7666
Chr1	16230701	16231118	c2.bed1146	1.48712
Chr1	16643013	16643576	c2.bed1147	1.43327
Chr1	16656515	16656834	c2.bed1148	1.6267
Chr1	16656993	16657291	c2.bed1149	1.43513
Chr1	16766985	16767190	c2.bed1150	1.14127
Chr1	16788761	16789414	c2.bed1151	3.48638
Chr1	16838529	16838747	c2.bed1152	1.27294
Chr1	16909191	16909547	c2.bed1153	1.84082
Chr1	16975721	16976066	c2.bed1154	1.50713
Chr1	17009141	17009577	c2.bed1155	1.70282
Chr1	17075696	17076154	c2.bed1156	2.53607
Chr1	17096379	17096649	c2.bed1157	1.42627
Chr1	17097642	17098041	c2.bed1158	2.69493
Chr1	17132824	17133079	c2.bed1159	2.00541
Chr1	17133209	17133707	c2.bed1160	3.95282
Chr1	17166724	17167682	c2.bed1161	2.03172
Chr1	17199454	17199810	c2.bed1162	1.34454
Chr1	17276761	17277868	c2.bed1163	2.98974
Chr1	17292386	17292948	c2.bed1164	7.12664
Chr1	17298363	17298875	c2.bed1165	1.33884
Chr1	17330750	17331020	c2.bed1166	1.36297
Chr1	17417474	17418145	c2.bed1167	4.5292
Chr1	17432710	17432913	c2.bed1168	1.68864
Chr1	17433450	17433673	c2.bed1169	2.05911
Chr1	17451567	17452143	c2.bed1170	2.60908
Chr1	17457106	17457347	c2.bed1171	1.43121
Chr1	17477654	17478482	c2.bed1172	3.53999
Chr1	17519429	17519810	c2.bed1173	1.32006
Chr1	17558181	17558518	c2.bed1174	1.62289
Chr1	17570029	17570254	c2.bed1175	1.11411
Chr1	17596813	17597069	c2.bed1176	2.58146
Chr1	17640099	17640301	c2.bed1177	3.06885
Chr1	17642483	17642870	c2.bed1178	8.40237
Chr1	17644045	17645964	c2.bed1179	7.27499
Chr1	17660694	17661019	c2.bed1180	1.69278
Chr1	17687871	17688511	c2.bed1181	1.70518
Chr1	17693502	17693870	c2.bed1182	7.33582
Chr1	17700573	17700793	c2.bed1183	6.37764
Chr1	17721456	17721949	c2.bed1184	2.2405
Chr1	17726293	17726867	c2.bed1185	4.69916
Chr1	17772846	17773471	c2.bed1186	2.75571
Chr1	17788706	17789025	c2.bed1187	1.80379
Chr1	17798907	17799293	c2.bed1188	2.91714
Chr1	17835033	17835810	c2.bed1189	6.48873
Chr1	17854526	17855652	c2.bed1190	3.71172
Chr1	17872312	17872824	c2.bed1191	2.0734
Chr1	17874679	17874930	c2.bed1192	1.55954
Chr1	17898151	17898457	c2.bed1193	2.44716
Chr1	17906120	17906358	c2.bed1194	2.02074
Chr1	17907023	17907584	c2.bed1195	1.81457
Chr1	17910129	17910377	c2.bed1196	1.9937
Chr1	17927933	17928933	c2.bed1197	2.52955
Chr1	17957231	17957528	c2.bed1198	1.55816
Chr1	17969941	17970315	c2.bed1199	2.54707
Chr1	17975142	17975660	c2.bed1200	3.93957
Chr1	17976045	17976272	c2.bed1201	1.33001
Chr1	17982720	17983374	c2.bed1202	1.44017
Chr1	17995137	17995354	c2.bed1203	1.24772
Chr1	18098033	18098869	c2.bed1204	1.86001
Chr1	18113092	18113332	c2.bed1205	1.26087
Chr1	18123553	18124272	c2.bed1206	5.12445
Chr1	18148505	18148830	c2.bed1207	2.7661
Chr1	18150558	18151227	c2.bed1208	1.66277
Chr1	18252978	18253197	c2.bed1209	2.24596
Chr1	18306629	18307189	c2.bed1210	2.45944
Chr1	18337389	18337614	c2.bed1211	1.30754
Chr1	18354699	18355174	c2.bed1212	2.40535
Chr1	18390135	18390477	c2.bed1213	1.72695
Chr1	18400946	18401164	c2.bed1214	1.49139
Chr1	18429001	18429423	c2.bed1215	2.38234
Chr1	18451999	18452998	c2.bed1216	5.20494
Chr1	18455506	18455737	c2.bed1217	1.40847
Chr1	18477057	18477714	c2.bed1218	2.88987
Chr1	18496511	18497372	c2.bed1219	2.05759
Chr1	18512064	18512409	c2.bed1220	1.41371
Chr1	18539664	18539888	c2.bed1221	1.36512
Chr1	18582319	18582749	c2.bed1222	1.58008
Chr1	18583564	18584002	c2.bed1223	1.96923
Chr1	18584230	18584585	c2.bed1224	2.38856
Chr1	18597724	18598227	c2.bed1225	2.3331
Chr1	18621521	18621790	c2.bed1226	1.58962
Chr1	18638783	18639672	c2.bed1227	2.87129
Chr1	18662273	18662923	c2.bed1228	5.77489
Chr1	18668048	18668479	c2.bed1229	4.73136
Chr1	18672307	18672516	c2.bed1230	1.39527
Chr1	18679243	18679597	c2.bed1231	4.92639
Chr1	18716481	18716964	c2.bed1232	1.98453
Chr1	18757232	18758009	c2.bed1233	2.67251
Chr1	18758763	18759581	c2.bed1234	2.35609
Chr1	18759747	18759977	c2.bed1235	1.85787
Chr1	18760218	18760519	c2.bed1236	1.50603
Chr1	18760651	18760898	c2.bed1237	2.14718
Chr1	18761037	18761768	c2.bed1238	4.92067
Chr1	18762154	18762403	c2.bed1239	1.97834
Chr1	18781782	18781984	c2.bed1240	2.17993
Chr1	18795159	18795431	c2.bed1241	1.15798
Chr1	18807799	18808176	c2.bed1242	1.5026
Chr1	18808559	18808764	c2.bed1243	1.99741
Chr1	18870550	18870795	c2.bed1244	1.45421
Chr1	18944958	18945546	c2.bed1245	3.87376
Chr1	18953691	18954913	c2.bed1246	6.53213
Chr1	19007666	19008245	c2.bed1247	2.59454
Chr1	19021474	19021704	c2.bed1248	1.24034
Chr1	19104673	19104946	c2.bed1249	2.10391
Chr1	19123556	19123780	c2.bed1250	1.47591
Chr1	19139607	19139809	c2.bed1251	3.35407
Chr1	19140103	19141044	c2.bed1252	5.03714
Chr1	19149831	19150623	c2.bed1253	1.56793
Chr1	19152968	19153886	c2.bed1254	1.7268
Chr1	19154604	19155017	c2.bed1255	1.58082
Chr1	19155288	19155928	c2.bed1256	3.18658
Chr1	19160466	19161471	c2.bed1257	3.71343
Chr1	19165944	19166284	c2.bed1258	1.93677
Chr1	19171492	19171965	c2.bed1259	2.71643
Chr1	19174292	19174865	c2.bed1260	2.73484
Chr1	19210816	19211146	c2.bed1261	1.71466
Chr1	19214037	19215811	c2.bed1262	9.05218
Chr1	19256218	19256555	c2.bed1263	2.33584
Chr1	19260584	19261867	c2.bed1264	3.33667
Chr1	19262012	19262770	c2.bed1265	6.03321
Chr1	19277662	19278724	c2.bed1266	40.1239
Chr1	19279647	19279969	c2.bed1267	12.3505
Chr1	19294223	19294449	c2.bed1268	6.31405
Chr1	19302763	19302973	c2.bed1269	1.15092
Chr1	19310277	19310702	c2.bed1270	3.70702
Chr1	19369363	19369599	c2.bed1271	1.77475
Chr1	19369798	19370039	c2.bed1272	1.7125
Chr1	19374148	19374368	c2.bed1273	1.30805
Chr1	19442327	19442555	c2.bed1274	1.93258
Chr1	19478659	19478876	c2.bed1275	1.33333
Chr1	19484683	19485021	c2.bed1276	2.12133
Chr1	19492284	19492643	c2.bed1277	3.63233
Chr1	19496641	19496905	c2.bed1278	1.77906
Chr1	19504649	19505789	c2.bed1279	5.09273
Chr1	19506626	19506991	c2.bed1280	1.47308
Chr1	19571502	19571711	c2.bed1281	1.23408
Chr1	19573645	19573983	c2.bed1282	2.11695
Chr1	19579857	19580760	c2.bed1283	8.38641
Chr1	19581138	19581631	c2.bed1284	7.98815
Chr1	19582077	19582412	c2.bed1285	6.43808
Chr1	19589851	19590588	c2.bed1286	2.68513
Chr1	19590966	19591279	c2.bed1287	4.0453
Chr1	19603327	19603586	c2.bed1288	1.28548
Chr1	19655951	19657307	c2.bed1289	5.24361
Chr1	19658723	19659298	c2.bed1290	2.40037
Chr1	19660042	19660813	c2.bed1291	2.36855
Chr1	19664016	19664432	c2.bed1292	4.54146
Chr1	19667069	19667687	c2.bed1293	5.10098
Chr1	19682897	19683461	c2.bed1294	2.50982
Chr1	19685900	19686338	c2.bed1295	1.68271
Chr1	19702379	19702674	c2.bed1296	3.66756
Chr1	19705659	19706433	c2.bed1297	1.44414
Chr1	19710468	19710916	c2.bed1298	4.97315
Chr1	19711027	19711397	c2.bed1299	1.86819
Chr1	19746845	19747164	c2.bed1300	2.12706
Chr1	19813837	19814106	c2.bed1301	2.54393
Chr1	19821448	19822254	c2.bed1302	3.82965
Chr1	19842551	19842883	c2.bed1303	2.29766
Chr1	19866196	19867337	c2.bed1304	3.10674
Chr1	19879713	19880118	c2.bed1305	1.85209
Chr1	19887151	19887571	c2.bed1306	1.76474
Chr1	19891419	19891634	c2.bed1307	4.86287
Chr1	19893265	19893533	c2.bed1308	1.78492
Chr1	19895909	19896195	c2.bed1309	1.24296
Chr1	19896411	19896724	c2.bed1310	1.16745
Chr1	19991440	19991729	c2.bed1311	3.0396
Chr1	19996297	19997110	c2.bed1312	2.36206
Chr1	20011445	20011999	c2.bed1313	11.0938
Chr1	20012787	20013343	c2.bed1314	3.69941
Chr1	20013670	20016044	c2.bed1315	8.82505
Chr1	20027633	20028173	c2.bed1316	1.86473
Chr1	20068168	20068403	c2.bed1317	1.25436
Chr1	20078859	20079106	c2.bed1318	1.45994
Chr1	20083465	20084333	c2.bed1319	3.76711
Chr1	20084560	20084773	c2.bed1320	1.44131
Chr1	20090624	20090863	c2.bed1321	2.62705
Chr1	20106940	20107655	c2.bed1322	6.95567
Chr1	20108006	20108708	c2.bed1323	3.94938
Chr1	20112279	20112655	c2.bed1324	3.49037
Chr1	20124815	20125237	c2.bed1325	3.44658
Chr1	20137784	20138035	c2.bed1326	1.64955
Chr1	20149378	20149606	c2.bed1327	5.33629
Chr1	20153045	20153438	c2.bed1328	3.12471
Chr1	20154544	20154757	c2.bed1329	1.87714
Chr1	20156039	20156449	c2.bed1330	2.15594
Chr1	20158642	20159568	c2.bed1331	3.78868
Chr1	20159958	20160365	c2.bed1332	2.87441
Chr1	20167580	20167796	c2.bed1333	1.87524
Chr1	20167968	20168208	c2.bed1334	1.89573
Chr1	20171401	20171615	c2.bed1335	1.69329
Chr1	20189583	20190016	c2.bed1336	1.37398
Chr1	20215197	20215750	c2.bed1337	1.6205
Chr1	20225571	20225851	c2.bed1338	2.25186
Chr1	20228215	20228494	c2.bed1339	3.45321
Chr1	20229188	20229564	c2.bed1340	8.67565
Chr1	20229962	20230333	c2.bed1341	3.15258
Chr1	20260260	20261134	c2.bed1342	2.94067
Chr1	20277357	20277882	c2.bed1343	2.0122
Chr1	20290489	20291113	c2.bed1344	3.45059
Chr1	20291398	20291645	c2.bed1345	3.06444
Chr1	20297034	20297319	c2.bed1346	2.14175
Chr1	20300807	20301088	c2.bed1347	2.01464
Chr1	20362246	20362555	c2.bed1348	3.1693
Chr1	20363780	20364119	c2.bed1349	1.21602
Chr1	20384678	20384980	c2.bed1350	1.28654
Chr1	20420403	20420735	c2.bed1351	1.12049
Chr1	20495236	20496155	c2.bed1352	6.85804
Chr1	20496699	20497215	c2.bed1353	13.0346
Chr1	20497615	20498409	c2.bed1354	7.64892
Chr1	20499851	20500394	c2.bed1355	3.69499
Chr1	20511438	20512796	c2.bed1356	3.07558
Chr1	20515313	20515518	c2.bed1357	1.14319
Chr1	20525761	20525984	c2.bed1358	1.23464
Chr1	20560534	20560980	c2.bed1359	3.87326
Chr1	20561740	20563135	c2.bed1360	3.63088
Chr1	20566271	20568485	c2.bed1361	3.10318
Chr1	20574252	20574569	c2.bed1362	1.33645
Chr1	20577770	20578434	c2.bed1363	1.92523
Chr1	20598043	20598666	c2.bed1364	3.63382
Chr1	20603158	20603624	c2.bed1365	6.7331
Chr1	20607368	20607599	c2.bed1366	1.8503
Chr1	20617292	20617699	c2.bed1367	2.40889
Chr1	20619250	20619744	c2.bed1368	3.24508
Chr1	20619926	20620197	c2.bed1369	2.65694
Chr1	20674241	20674497	c2.bed1370	1.97078
Chr1	20693655	20694131	c2.bed1371	2.44937
Chr1	20699156	20699708	c2.bed1372	6.83331
Chr1	20705735	20706388	c2.bed1373	2.22818
Chr1	20706605	20706904	c2.bed1374	2.99771
Chr1	20782997	20783245	c2.bed1375	1.31348
Chr1	20783426	20783808	c2.bed1376	1.87493
Chr1	20852711	20853011	c2.bed1377	12.6669
Chr1	20895380	20895804	c2.bed1378	1.29256
Chr1	20904961	20905212	c2.bed1379	3.53312
Chr1	20906111	20907171	c2.bed1380	4.40084
Chr1	20912267	20912655	c2.bed1381	1.69027
Chr1	20941555	20941947	c2.bed1382	1.73584
Chr1	20947228	20947829	c2.bed1383	2.11378
Chr1	20966756	20967177	c2.bed1384	4.38263
Chr1	20967436	20967779	c2.bed1385	2.10189
Chr1	20968495	20969040	c2.bed1386	1.86891
Chr1	20971384	20971855	c2.bed1387	1.71784
Chr1	20986677	20987010	c2.bed1388	1.87426
Chr1	20991822	20993415	c2.bed1389	6.55124
Chr1	21000395	21000640	c2.bed1390	2.23938
Chr1	21007096	21007649	c2.bed1391	4.44988
Chr1	21013351	21013884	c2.bed1392	2.95396
Chr1	21015809	21016497	c2.bed1393	6.91285
Chr1	21017308	21018214	c2.bed1394	10.7206
Chr1	21024689	21025672	c2.bed1395	2.32898
Chr1	21028400	21028640	c2.bed1396	1.67706
Chr1	21036893	21037110	c2.bed1397	1.32657
Chr1	21056514	21056742	c2.bed1398	1.893
Chr1	21075544	21075761	c2.bed1399	1.46396
Chr1	21079464	21079829	c2.bed1400	2.20876
Chr1	21079933	21080146	c2.bed1401	1.53141
Chr1	21082433	21083257	c2.bed1402	2.40089
Chr1	21088094	21088336	c2.bed1403	2.12433
Chr1	21091717	21092124	c2.bed1404	2.17405
Chr1	21093228	21093432	c2.bed1405	1.84855
Chr1	21093587	21094094	c2.bed1406	3.75658
Chr1	21128980	21129467	c2.bed1407	1.33135
Chr1	21129927	21130147	c2.bed1408	1.43889
Chr1	21141010	21141616	c2.bed1409	2.15095
Chr1	21149092	21149346	c2.bed1410	2.19815
Chr1	21149795	21150222	c2.bed1411	5.97526
Chr1	21167636	21168500	c2.bed1412	1.75925
Chr1	21177930	21178941	c2.bed1413	4.74923
Chr1	21179412	21179822	c2.bed1414	1.63248
Chr1	21180451	21181138	c2.bed1415	4.62217
Chr1	21181519	21182149	c2.bed1416	1.6196
Chr1	21186490	21186920	c2.bed1417	5.44035
Chr1	21187349	21188005	c2.bed1418	6.40167
Chr1	21207500	21207980	c2.bed1419	8.24333
Chr1	21208144	21208514	c2.bed1420	5.35452
Chr1	21212071	21212604	c2.bed1421	2.43214
Chr1	21237805	21238523	c2.bed1422	3.17298
Chr1	21316737	21317015	c2.bed1423	2.32933
Chr1	21329382	21329600	c2.bed1424	1.50204
Chr1	21341845	21342148	c2.bed1425	1.62743
Chr1	21342872	21343619	c2.bed1426	1.88607
Chr1	21343880	21345287	c2.bed1427	11.6665
Chr1	21345533	21346484	c2.bed1428	14.4426
Chr1	21376432	21376761	c2.bed1429	10.9728
Chr1	21377558	21378375	c2.bed1430	2.57033
Chr1	21379053	21379412	c2.bed1431	2.06192
Chr1	21379829	21380122	c2.bed1432	1.5075
Chr1	21381052	21381288	c2.bed1433	2.06652
Chr1	21426000	21426225	c2.bed1434	1.85164
Chr1	21426555	21427395	c2.bed1435	7.68257
Chr1	21429892	21430332	c2.bed1436	1.87675
Chr1	21435909	21436133	c2.bed1437	1.87598
Chr1	21468194	21468436	c2.bed1438	1.85641
Chr1	21503064	21503302	c2.bed1439	2.03364
Chr1	21506339	21506651	c2.bed1440	1.65756
Chr1	21512787	21513026	c2.bed1441	1.41497
Chr1	21513143	21513458	c2.bed1442	1.27647
Chr1	21553612	21554234	c2.bed1443	1.73534
Chr1	21562143	21562963	c2.bed1444	3.24671
Chr1	21564308	21565094	c2.bed1445	9.03237
Chr1	21624964	21626371	c2.bed1446	3.33055
Chr1	21629601	21630048	c2.bed1447	5.90977
Chr1	21653629	21654290	c2.bed1448	4.81874
Chr1	21676547	21677145	c2.bed1449	5.7073
Chr1	21689139	21689464	c2.bed1450	1.56684
Chr1	21700284	21700954	c2.bed1451	4.88795
Chr1	21701213	21702053	c2.bed1452	6.24482
Chr1	21703689	21705140	c2.bed1453	4.05125
Chr1	21705453	21706529	c2.bed1454	3.92627
Chr1	21707232	21708230	c2.bed1455	5.01579
Chr1	21726960	21727221	c2.bed1456	1.95718
Chr1	21742764	21743071	c2.bed1457	2.28057
Chr1	21743330	21743562	c2.bed1458	1.39105
Chr1	21747238	21747901	c2.bed1459	2.73003
Chr1	21771086	21771404	c2.bed1460	2.58921
Chr1	21780932	21781396	c2.bed1461	2.14005
Chr1	21791676	21791906	c2.bed1462	2.01199
Chr1	21807380	21807597	c2.bed1463	1.58538
Chr1	21817335	21817556	c2.bed1464	1.42021
Chr1	21843648	21843873	c2.bed1465	1.67834
Chr1	21883965	21884442	c2.bed1466	1.38251
Chr1	21885109	21885732	c2.bed1467	2.39675
Chr1	21886706	21887141	c2.bed1468	3.94565
Chr1	21887711	21889274	c2.bed1469	4.19034
Chr1	21890210	21890429	c2.bed1470	1.5801
Chr1	21891696	21892037	c2.bed1471	4.18126
Chr1	21893105	21893601	c2.bed1472	1.68291
Chr1	21902558	21902828	c2.bed1473	2.15244
Chr1	21902989	21903472	c2.bed1474	2.36103
Chr1	21910742	21911108	c2.bed1475	2.65444
Chr1	21924063	21924357	c2.bed1476	1.96573
Chr1	21930019	21930268	c2.bed1477	1.81286
Chr1	21968143	21968416	c2.bed1478	1.77085
Chr1	21998268	21998624	c2.bed1479	3.61388
Chr1	22011280	22012204	c2.bed1480	5.08187
Chr1	22029553	22029814	c2.bed1481	1.39929
Chr1	22031030	22031309	c2.bed1482	7.19331
Chr1	22032271	22033813	c2.bed1483	6.82333
Chr1	22034798	22035030	c2.bed1484	1.59723
Chr1	22035480	22035839	c2.bed1485	2.07932
Chr1	22036122	22036510	c2.bed1486	1.65794
Chr1	22051217	22051505	c2.bed1487	2.81455
Chr1	22055954	22057294	c2.bed1488	3.1716
Chr1	22057609	22057812	c2.bed1489	1.42691
Chr1	22092646	22093063	c2.bed1490	1.91833
Chr1	22153894	22154124	c2.bed1491	1.54378
Chr1	22193065	22193325	c2.bed1492	1.48187
Chr1	22197543	22198014	c2.bed1493	5.57491
Chr1	22198314	22199140	c2.bed1494	5.96788
Chr1	22199285	22199614	c2.bed1495	2.89762
Chr1	22289355	22289586	c2.bed1496	2.02466
Chr1	22310968	22311348	c2.bed1497	1.38007
Chr1	22331005	22331318	c2.bed1498	1.44262
Chr1	22343671	22344076	c2.bed1499	1.60416
Chr1	22359159	22360190	c2.bed1500	5.35161
Chr1	22382640	22382998	c2.bed1501	3.15308
Chr1	22416620	22416830	c2.bed1502	1.41871
Chr1	22424147	22424443	c2.bed1503	2.05186
Chr1	22477910	22478125	c2.bed1504	1.71392
Chr1	22491160	22491571	c2.bed1505	2.60698
Chr1	22518426	22519214	c2.bed1506	4.40198
Chr1	22519584	22519906	c2.bed1507	6.21346
Chr1	22522313	22522532	c2.bed1508	1.25125
Chr1	22522636	22523193	c2.bed1509	4.02512
Chr1	22523606	22524176	c2.bed1510	4.42355
Chr1	22539749	22540806	c2.bed1511	4.46356
Chr1	22541362	22541684	c2.bed1512	7.94838
Chr1	22542641	22542882	c2.bed1513	1.95126
Chr1	22544979	22545560	c2.bed1514	8.30906
Chr1	22552295	22552534	c2.bed1515	1.71022
Chr1	22555964	22556218	c2.bed1516	2.10374
Chr1	22556334	22557003	c2.bed1517	1.94667
Chr1	22572629	22573062	c2.bed1518	2.2819
Chr1	22581153	22581365	c2.bed1519	2.0879
Chr1	22581792	22581992	c2.bed1520	1.4093
Chr1	22582530	22582751	c2.bed1521	1.46581
Chr1	22584596	22585136	c2.bed1522	3.84566
Chr1	22585770	22587079	c2.bed1523	4.08762
Chr1	22593738	22595125	c2.bed1524	2.50293
Chr1	22598859	22599148	c2.bed1525	1.65254
Chr1	22610959	22611567	c2.bed1526	2.06453
Chr1	22615675	22616020	c2.bed1527	1.50503
Chr1	22625668	22625986	c2.bed1528	2.65718
Chr1	22628294	22629767	c2.bed1529	2.78182
Chr1	22640165	22641054	c2.bed1530	3.01373
Chr1	22644458	22645448	c2.bed1531	6.53957
Chr1	22645556	22646521	c2.bed1532	3.07636
Chr1	22646966	22647766	c2.bed1533	3.56807
Chr1	22658335	22658540	c2.bed1534	1.21015
Chr1	22662746	22663916	c2.bed1535	14.264
Chr1	22664688	22665433	c2.bed1536	5.53821
Chr1	22667370	22667931	c2.bed1537	5.05329
Chr1	22668109	22668615	c2.bed1538	1.88492
Chr1	22676246	22676500	c2.bed1539	2.53833
Chr1	22676626	22676952	c2.bed1540	2.31574
Chr1	22678017	22679028	c2.bed1541	2.94848
Chr1	22711597	22712103	c2.bed1542	3.48382
Chr1	22719048	22719615	c2.bed1543	1.79809
Chr1	22722698	22722994	c2.bed1544	1.80717
Chr1	22733355	22734013	c2.bed1545	4.49249
Chr1	22747992	22748204	c2.bed1546	1.643
Chr1	22748626	22749192	c2.bed1547	1.79909
Chr1	22755977	22756274	c2.bed1548	2.09913
Chr1	22758914	22759186	c2.bed1549	1.68599
Chr1	22759780	22760160	c2.bed1550	2.44711
Chr1	22761121	22761855	c2.bed1551	3.73769
Chr1	22762162	22763007	c2.bed1552	5.20071
Chr1	22794011	22794609	c2.bed1553	1.80613
Chr1	22813854	22814199	c2.bed1554	1.63293
Chr1	22822004	22822262	c2.bed1555	2.57704
Chr1	22822997	22823368	c2.bed1556	2.65384
Chr1	22871026	22871256	c2.bed1557	1.19829
Chr1	22893186	22893721	c2.bed1558	4.38926
Chr1	22920319	22920520	c2.bed1559	1.48884
Chr1	22926090	22926363	c2.bed1560	2.89689
Chr1	22934831	22935328	c2.bed1561	1.36778
Chr1	22937938	22938190	c2.bed1562	1.31415
Chr1	22982334	22982832	c2.bed1563	8.24811
Chr1	22983402	22983691	c2.bed1564	3.1309
Chr1	23017226	23018145	c2.bed1565	2.82997
Chr1	23018675	23019278	c2.bed1566	2.28494
Chr1	23032503	23033196	c2.bed1567	14.541
Chr1	23036157	23036600	c2.bed1568	6.60317
Chr1	23039025	23039840	c2.bed1569	2.50496
Chr1	23047029	23047313	c2.bed1570	2.33736
Chr1	23056383	23056652	c2.bed1571	1.67624
Chr1	23072753	23072975	c2.bed1572	1.48405
Chr1	23100106	23101099	c2.bed1573	3.97514
Chr1	23102761	23103872	c2.bed1574	7.99947
Chr1	23104219	23104668	c2.bed1575	1.51746
Chr1	23151837	23152083	c2.bed1576	1.78784
Chr1	23169154	23169753	c2.bed1577	3.46552
Chr1	23182895	23183166	c2.bed1578	1.82079
Chr1	23226626	23226907	c2.bed1579	3.69192
Chr1	23227426	23227663	c2.bed1580	1.81598
Chr1	23230325	23230862	c2.bed1581	2.75764
Chr1	23231104	23231537	c2.bed1582	2.728
Chr1	23235536	23235751	c2.bed1583	1.80948
Chr1	23261144	23261821	c2.bed1584	3.47833
Chr1	23266710	23267149	c2.bed1585	1.57088
Chr1	23271266	23272404	c2.bed1586	12.2984
Chr1	23286222	23286675	c2.bed1587	3.13501
Chr1	23299017	23299477	c2.bed1588	1.26748
Chr1	23323924	23324167	c2.bed1589	1.62818
Chr1	23367735	23368045	c2.bed1590	2.94903
Chr1	23378044	23378298	c2.bed1591	2.51803
Chr1	23425278	23425815	c2.bed1592	1.71586
Chr1	23459288	23459706	c2.bed1593	3.18527
Chr1	23460375	23460810	c2.bed1594	6.56611
Chr1	23493586	23494029	c2.bed1595	1.55525
Chr1	23498244	23498549	c2.bed1596	1.96836
Chr1	23507200	23507462	c2.bed1597	1.21849
Chr1	23507611	23507817	c2.bed1598	1.78943
Chr1	23563447	23563784	c2.bed1599	3.37402
Chr1	23606637	23607013	c2.bed1600	1.50083
Chr1	23614398	23614964	c2.bed1601	1.61351
Chr1	23629381	23629592	c2.bed1602	1.59153
Chr1	23635998	23637292	c2.bed1603	4.37887
Chr1	23641855	23642093	c2.bed1604	1.57986
Chr1	23651436	23651697	c2.bed1605	1.35922
Chr1	23666566	23666798	c2.bed1606	1.4923
Chr1	23683448	23683933	c2.bed1607	3.90071
Chr1	23685141	23686254	c2.bed1608	3.51537
Chr1	23686688	23687171	c2.bed1609	2.33808
Chr1	23688047	23688432	c2.bed1610	1.61237
Chr1	23688646	23690317	c2.bed1611	4.39129
Chr1	23691339	23691638	c2.bed1612	2.83805
Chr1	23697010	23697353	c2.bed1613	2.07288
Chr1	23705779	23706026	c2.bed1614	2.34218
Chr1	23715852	23716156	c2.bed1615	2.14446
Chr1	23739966	23740646	c2.bed1616	1.72166
Chr1	23759461	23759830	c2.bed1617	1.43597
Chr1	23760347	23760638	c2.bed1618	1.57612
Chr1	23770230	23771069	c2.bed1619	3.36051
Chr1	23777859	23778147	c2.bed1620	3.48
Chr1	23778540	23779267	c2.bed1621	2.72227
Chr1	23779867	23780465	c2.bed1622	2.38144
Chr1	23785196	23786658	c2.bed1623	4.20156
Chr1	23806098	23806379	c2.bed1624	1.57931
Chr1	23833850	23834185	c2.bed1625	1.7213
Chr1	23854997	23855680	c2.bed1626	1.75439
Chr1	23891032	23891679	c2.bed1627	1.61241
Chr1	23912102	23912312	c2.bed1628	1.37938
Chr1	23919147	23919841	c2.bed1629	7.01189
Chr1	23933661	23933889	c2.bed1630	1.35358
Chr1	23941905	23942175	c2.bed1631	1.39129
Chr1	23942325	23942595	c2.bed1632	1.29302
Chr1	23945516	23945753	c2.bed1633	2.34532
Chr1	23952244	23952463	c2.bed1634	1.31685
Chr1	23953445	23953911	c2.bed1635	3.60097
Chr1	23968864	23969308	c2.bed1636	3.13373
Chr1	24000507	24002002	c2.bed1637	10.9954
Chr1	24002157	24002818	c2.bed1638	10.7259
Chr1	24040043	24040504	c2.bed1639	2.75038
Chr1	24045211	24045832	c2.bed1640	2.16027
Chr1	24087204	24087493	c2.bed1641	1.53762
Chr1	24113339	24114724	c2.bed1642	2.23375
Chr1	24127520	24128252	c2.bed1643	5.11865
Chr1	24135661	24136052	c2.bed1644	4.38274
Chr1	24175945	24176151	c2.bed1645	1.47065
Chr1	24176517	24177250	c2.bed1646	1.98959
Chr1	24216412	24216742	c2.bed1647	2.17296
Chr1	24216870	24217113	c2.bed1648	1.36341
Chr1	24226031	24226285	c2.bed1649	1.24543
Chr1	24232924	24233417	c2.bed1650	2.68405
Chr1	24234191	24234706	c2.bed1651	2.12874
Chr1	24235124	24235474	c2.bed1652	1.46231
Chr1	24241770	24242011	c2.bed1653	1.14
Chr1	24281747	24282086	c2.bed1654	3.17644
Chr1	24314090	24314508	c2.bed1655	1.56433
Chr1	24341465	24341863	c2.bed1656	2.59725
Chr1	24342310	24342687	c2.bed1657	4.80445
Chr1	24343045	24343892	c2.bed1658	5.16565
Chr1	24346680	24347298	c2.bed1659	6.64468
Chr1	24347972	24348542	c2.bed1660	5.13711
Chr1	24349552	24350460	c2.bed1661	2.21258
Chr1	24354769	24355300	c2.bed1662	2.0661
Chr1	24358041	24358817	c2.bed1663	4.16587
Chr1	24359630	24359960	c2.bed1664	2.78927
Chr1	24361169	24361377	c2.bed1665	1.29419
Chr1	24365949	24366188	c2.bed1666	1.46447
Chr1	24394351	24394605	c2.bed1667	1.66253
Chr1	24394857	24395374	c2.bed1668	3.12246
Chr1	24417631	24417876	c2.bed1669	1.7379
Chr1	24431743	24433051	c2.bed1670	14.5128
Chr1	24435814	24436024	c2.bed1671	1.45413
Chr1	24440538	24441129	c2.bed1672	2.28978
Chr1	24442475	24443107	c2.bed1673	4.25697
Chr1	24458688	24458991	c2.bed1674	2.60535
Chr1	24466704	24467122	c2.bed1675	1.94499
Chr1	24468939	24470322	c2.bed1676	6.3027
Chr1	24470853	24471513	c2.bed1677	4.62495
Chr1	24471796	24472090	c2.bed1678	2.42165
Chr1	24473114	24474605	c2.bed1679	3.06349
Chr1	24475014	24475899	c2.bed1680	2.86444
Chr1	24485041	24485316	c2.bed1681	1.69461
Chr1	24485505	24485743	c2.bed1682	1.75995
Chr1	24493350	24493798	c2.bed1683	3.44541
Chr1	24494668	24495869	c2.bed1684	3.366
Chr1	24503566	24504001	c2.bed1685	3.47266
Chr1	24554596	24555016	c2.bed1686	1.96651
Chr1	24560617	24560902	c2.bed1687	2.17904
Chr1	24594720	24595167	c2.bed1688	2.90068
Chr1	24600178	24600978	c2.bed1689	4.73841
Chr1	24640755	24641317	c2.bed1690	3.57643
Chr1	24642477	24642976	c2.bed1691	5.25763
Chr1	24686473	24686819	c2.bed1692	1.50351
Chr1	24692853	24693465	c2.bed1693	5.61894
Chr1	24693759	24694004	c2.bed1694	1.86011
Chr1	24698044	24698411	c2.bed1695	1.55894
Chr1	24734224	24734726	c2.bed1696	1.5399
Chr1	24764802	24765019	c2.bed1697	1.49227
Chr1	24767333	24767572	c2.bed1698	3.21753
Chr1	24774411	24775310	c2.bed1699	1.96005
Chr1	24778241	24778488	c2.bed1700	1.65616
Chr1	24787588	24790505	c2.bed1701	13.957
Chr1	24806885	24807299	c2.bed1702	2.88022
Chr1	24807982	24808389	c2.bed1703	2.89118
Chr1	24812331	24812687	c2.bed1704	2.11733
Chr1	24818166	24818566	c2.bed1705	1.56697
Chr1	24824550	24825055	c2.bed1706	1.33063
Chr1	24829226	24829458	c2.bed1707	2.04111
Chr1	24830398	24831172	c2.bed1708	16.3018
Chr1	24836319	24837196	c2.bed1709	3.22784
Chr1	24839564	24840743	c2.bed1710	6.62662
Chr1	24841151	24842474	c2.bed1711	4.93212
Chr1	24843125	24843616	c2.bed1712	2.82026
Chr1	24848401	24849287	c2.bed1713	6.60647
Chr1	24851213	24851528	c2.bed1714	2.98234
Chr1	24863237	24863581	c2.bed1715	1.42448
Chr1	24873927	24874669	c2.bed1716	6.71433
Chr1	24884092	24884475	c2.bed1717	2.42377
Chr1	24884997	24885237	c2.bed1718	1.47228
Chr1	24935576	24935784	c2.bed1719	1.69831
Chr1	24943555	24943803	c2.bed1720	3.35443
Chr1	24946428	24947920	c2.bed1721	8.45412
Chr1	24948750	24949590	c2.bed1722	4.33125
Chr1	24950016	24952184	c2.bed1723	7.42309
Chr1	24952659	24954611	c2.bed1724	3.76918
Chr1	24962939	24963326	c2.bed1725	1.86904
Chr1	24965541	24965770	c2.bed1726	1.70414
Chr1	24991546	24991996	c2.bed1727	14.0224
Chr1	24993896	24994709	c2.bed1728	1.61972
Chr1	24994966	24995407	c2.bed1729	1.56819
Chr1	25000721	25000945	c2.bed1730	2.29516
Chr1	25006800	25007766	c2.bed1731	17.0072
Chr1	25008037	25008517	c2.bed1732	13.2759
Chr1	25029337	25029787	c2.bed1733	1.5257
Chr1	25035941	25036191	c2.bed1734	2.28193
Chr1	25036481	25037639	c2.bed1735	3.22716
Chr1	25038817	25039045	c2.bed1736	1.47408
Chr1	25045974	25046180	c2.bed1737	1.29339
Chr1	25117266	25117500	c2.bed1738	1.96454
Chr1	25201801	25202014	c2.bed1739	1.5014
Chr1	25214016	25215034	c2.bed1740	4.92854
Chr1	25230280	25231486	c2.bed1741	2.5121
Chr1	25236769	25238047	c2.bed1742	4.81902
Chr1	25238774	25239003	c2.bed1743	1.60759
Chr1	25252694	25253003	c2.bed1744	1.7257
Chr1	25286129	25286660	c2.bed1745	2.05956
Chr1	25297684	25297979	c2.bed1746	2.78917
Chr1	25298924	25300056	c2.bed1747	2.76165
Chr1	25304837	25306287	c2.bed1748	5.20641
Chr1	25306482	25306794	c2.bed1749	2.6739
Chr1	25308068	25308497	c2.bed1750	2.14915
Chr1	25312585	25312896	c2.bed1751	2.74482
Chr1	25340921	25341144	c2.bed1752	1.46764
Chr1	25350560	25351218	c2.bed1753	9.2873
Chr1	25361865	25362388	c2.bed1754	1.57267
Chr1	25391772	25392058	c2.bed1755	1.90127
Chr1	25422246	25423347	c2.bed1756	2.18549
Chr1	25424640	25425100	c2.bed1757	2.66984
Chr1	25426372	25427368	c2.bed1758	9.83345
Chr1	25434257	25434742	c2.bed1759	1.9579
Chr1	25437805	25438072	c2.bed1760	2.08997
Chr1	25438257	25438663	c2.bed1761	1.65196
Chr1	25438964	25441386	c2.bed1762	3.97255
Chr1	25441648	25441944	c2.bed1763	1.91673
Chr1	25442336	25443706	c2.bed1764	8.96542
Chr1	25444894	25445180	c2.bed1765	3.51554
Chr1	25446371	25446768	c2.bed1766	7.93521
Chr1	25454737	25455786	c2.bed1767	2.25012
Chr1	25469343	25469886	c2.bed1768	1.68315
Chr1	25473450	25473797	c2.bed1769	2.03195
Chr1	25473999	25474809	c2.bed1770	3.08723
Chr1	25478157	25478550	c2.bed1771	2.38403
Chr1	25485542	25486440	c2.bed1772	2.73582
Chr1	25486935	25487219	c2.bed1773	3.13095
Chr1	25491438	25491766	c2.bed1774	2.2754
Chr1	25508665	25508924	c2.bed1775	1.77986
Chr1	25509187	25509798	c2.bed1776	3.30292
Chr1	25521268	25521529	c2.bed1777	2.15573
Chr1	25598667	25599335	c2.bed1778	2.27675
Chr1	25615114	25615325	c2.bed1779	1.63901
Chr1	25642782	25643457	c2.bed1780	12.7384
Chr1	25644773	25645469	c2.bed1781	5.57382
Chr1	25658738	25658941	c2.bed1782	1.33425
Chr1	25661898	25662113	c2.bed1783	1.39083
Chr1	25765989	25767037	c2.bed1784	6.42613
Chr1	25775669	25776209	c2.bed1785	3.81822
Chr1	25778789	25779072	c2.bed1786	1.07772
Chr1	25782660	25783314	c2.bed1787	1.39945
Chr1	25788453	25788702	c2.bed1788	2.69183
Chr1	25788835	25789793	c2.bed1789	4.17362
Chr1	25798084	25798461	c2.bed1790	1.60573
Chr1	25829599	25830463	c2.bed1791	8.34418
Chr1	25866105	25866344	c2.bed1792	2.24529
Chr1	25933045	25933399	c2.bed1793	1.85315
Chr1	25961897	25962373	c2.bed1794	7.30947
Chr1	25964998	25965251	c2.bed1795	2.27564
Chr1	25970791	25971055	c2.bed1796	1.25523
Chr1	26057543	26058088	c2.bed1797	1.76404
Chr1	26070062	26070582	c2.bed1798	2.05886
Chr1	26076039	26076248	c2.bed1799	2.1076
Chr1	26089135	26090184	c2.bed1800	4.6828
Chr1	26118856	26119678	c2.bed1801	2.50064
Chr1	26122217	26122863	c2.bed1802	1.98656
Chr1	26186662	26187692	c2.bed1803	4.41459
Chr1	26195014	26195243	c2.bed1804	1.4497
Chr1	26226186	26226491	c2.bed1805	5.28157
Chr1	26226950	26227502	c2.bed1806	6.3262
Chr1	26234114	26234862	c2.bed1807	3.79251
Chr1	26236227	26237701	c2.bed1808	2.36381
Chr1	26248339	26248808	c2.bed1809	1.49503
Chr1	26249086	26250596	c2.bed1810	4.94722
Chr1	26253030	26253577	c2.bed1811	5.05351
Chr1	26266617	26267602	c2.bed1812	3.94501
Chr1	26275436	26275851	c2.bed1813	3.38675
Chr1	26278789	26279145	c2.bed1814	4.60009
Chr1	26292588	26292801	c2.bed1815	2.36902
Chr1	26293949	26294278	c2.bed1816	1.56636
Chr1	26294609	26296010	c2.bed1817	3.2318
Chr1	26331061	26331369	c2.bed1818	1.81009
Chr1	26339818	26340573	c2.bed1819	2.77297
Chr1	26340719	26341789	c2.bed1820	4.82986
Chr1	26357896	26358503	c2.bed1821	12.9327
Chr1	26420081	26421375	c2.bed1822	2.88602
Chr1	26421628	26421913	c2.bed1823	1.47323
Chr1	26423780	26425144	c2.bed1824	27.9362
Chr1	26426436	26426732	c2.bed1825	1.2181
Chr1	26452864	26453557	c2.bed1826	5.69157
Chr1	26454010	26454578	c2.bed1827	1.99922
Chr1	26458889	26459494	c2.bed1828	1.98455
Chr1	26501232	26501563	c2.bed1829	1.16173
Chr1	26508069	26508429	c2.bed1830	1.97657
Chr1	26511127	26511538	c2.bed1831	1.45175
Chr1	26513132	26513793	c2.bed1832	1.39843
Chr1	26535706	26536651	c2.bed1833	1.87796
Chr1	26537108	26537394	c2.bed1834	1.86726
Chr1	26540035	26540252	c2.bed1835	1.38428
Chr1	26540378	26540830	c2.bed1836	2.47859
Chr1	26583446	26583894	c2.bed1837	1.52279
Chr1	26584224	26584493	c2.bed1838	2.00543
Chr1	26590800	26591287	c2.bed1839	1.55016
Chr1	26616273	26617287	c2.bed1840	4.61849
Chr1	26621930	26622453	c2.bed1841	2.54098
Chr1	26636257	26636799	c2.bed1842	3.21335
Chr1	26637287	26637734	c2.bed1843	3.43496
Chr1	26652248	26652608	c2.bed1844	2.87837
Chr1	26674703	26675930	c2.bed1845	2.4275
Chr1	26677200	26677499	c2.bed1846	6.83749
Chr1	26677930	26678408	c2.bed1847	4.2032
Chr1	26694960	26695355	c2.bed1848	2.1033
Chr1	26701485	26703759	c2.bed1849	3.21905
Chr1	26704103	26704468	c2.bed1850	1.51758
Chr1	26704636	26705059	c2.bed1851	2.03014
Chr1	26731780	26732030	c2.bed1852	1.90762
Chr1	26743545	26744077	c2.bed1853	1.48485
Chr1	26767509	26767747	c2.bed1854	1.56463
Chr1	26797605	26800287	c2.bed1855	4.86161
Chr1	26810097	26810416	c2.bed1856	1.96982
Chr1	26814464	26814848	c2.bed1857	2.4869
Chr1	26815088	26815354	c2.bed1858	1.20463
Chr1	26830544	26831091	c2.bed1859	1.83065
Chr1	26832255	26832621	c2.bed1860	2.24605
Chr1	26834408	26835070	c2.bed1861	2.14398
Chr1	26840852	26841141	c2.bed1862	1.80725
Chr1	26841270	26841852	c2.bed1863	1.88102
Chr1	26842001	26842576	c2.bed1864	2.80294
Chr1	26879410	26879970	c2.bed1865	2.51761
Chr1	26890692	26891336	c2.bed1866	1.99745
Chr1	26920590	26920964	c2.bed1867	1.2997
Chr1	26938533	26939087	c2.bed1868	5.30171
Chr1	26939853	26940109	c2.bed1869	2.16501
Chr1	26942788	26943044	c2.bed1870	3.10843
Chr1	26971421	26971805	c2.bed1871	1.4334
Chr1	26971907	26972323	c2.bed1872	2.79695
Chr1	26976207	26976413	c2.bed1873	1.56529
Chr1	26989139	26989367	c2.bed1874	2.32891
Chr1	27009869	27010186	c2.bed1875	1.74395
Chr1	27025991	27026385	c2.bed1876	2.22047
Chr1	27058507	27058786	c2.bed1877	4.37468
Chr1	27063672	27064499	c2.bed1878	6.27285
Chr1	27064890	27065830	c2.bed1879	2.14996
Chr1	27104457	27104905	c2.bed1880	2.92867
Chr1	27105072	27105751	c2.bed1881	5.27418
Chr1	27108706	27108925	c2.bed1882	1.33018
Chr1	27109567	27110074	c2.bed1883	1.29645
Chr1	27118168	27118800	c2.bed1884	4.53336
Chr1	27119021	27119281	c2.bed1885	1.68378
Chr1	27119413	27119911	c2.bed1886	2.75093
Chr1	27127443	27127877	c2.bed1887	2.37603
Chr1	27132267	27133176	c2.bed1888	2.46147
Chr1	27134259	27134584	c2.bed1889	2.20709
Chr1	27155378	27155664	c2.bed1890	1.94124
Chr1	27170279	27171170	c2.bed1891	2.12157
Chr1	27180133	27180637	c2.bed1892	2.32829
Chr1	27184403	27185756	c2.bed1893	9.35168
Chr1	27190052	27191020	c2.bed1894	7.79167
Chr1	27210634	27211206	c2.bed1895	2.12813
Chr1	27213103	27214367	c2.bed1896	3.01587
Chr1	27232467	27233071	c2.bed1897	2.00139
Chr1	27234241	27234671	c2.bed1898	1.77086
Chr1	27273273	27273830	c2.bed1899	2.22615
Chr1	27306890	27308404	c2.bed1900	3.10575
Chr1	27308638	27309056	c2.bed1901	1.56333
Chr1	27316217	27316631	c2.bed1902	6.75448
Chr1	27360285	27361338	c2.bed1903	4.63916
Chr1	27361486	27361742	c2.bed1904	2.73196
Chr1	27366629	27367670	c2.bed1905	3.92483
Chr1	27382597	27382842	c2.bed1906	1.28707
Chr1	27390057	27390451	c2.bed1907	1.83542
Chr1	27407371	27407686	c2.bed1908	1.48627
Chr1	27421034	27421281	c2.bed1909	1.97108
Chr1	27425554	27426024	c2.bed1910	1.46374
Chr1	27429997	27431596	c2.bed1911	4.23047
Chr1	27432133	27432702	c2.bed1912	4.41908
Chr1	27432944	27433485	c2.bed1913	1.83923
Chr1	27434765	27435245	c2.bed1914	1.76471
Chr1	27435609	27436789	c2.bed1915	2.71322
Chr1	27437936	27438493	c2.bed1916	3.48637
Chr1	27438673	27439024	c2.bed1917	1.99887
Chr1	27439645	27440841	c2.bed1918	2.0508
Chr1	27442277	27443287	c2.bed1919	2.74279
Chr1	27444245	27445448	c2.bed1920	3.61754
Chr1	27454078	27454569	c2.bed1921	2.78153
Chr1	27472970	27473263	c2.bed1922	1.86729
Chr1	27473671	27474790	c2.bed1923	1.5772
Chr1	27482382	27482798	c2.bed1924	1.57943
Chr1	27483078	27483792	c2.bed1925	4.58813
Chr1	27483980	27484321	c2.bed1926	5.75282
Chr1	27484450	27485294	c2.bed1927	3.81447
Chr1	27485451	27485938	c2.bed1928	1.4204
Chr1	27499121	27499556	c2.bed1929	1.35681
Chr1	27506110	27506329	c2.bed1930	2.88418
Chr1	27567115	27567353	c2.bed1931	1.94034
Chr1	27589256	27589624	c2.bed1932	1.15044
Chr1	27594170	27594455	c2.bed1933	1.40796
Chr1	27611750	27611950	c2.bed1934	2.57338
Chr1	27628916	27630083	c2.bed1935	3.89374
Chr1	27631714	27632691	c2.bed1936	5.17151
Chr1	27645777	27646191	c2.bed1937	2.02328
Chr1	27646448	27647166	c2.bed1938	4.58544
Chr1	27647324	27647669	c2.bed1939	4.66483
Chr1	27666267	27666814	c2.bed1940	4.17226
Chr1	27681730	27681986	c2.bed1941	2.59516
Chr1	27686989	27687286	c2.bed1942	2.52818
Chr1	27690036	27690281	c2.bed1943	1.34995
Chr1	27690632	27690976	c2.bed1944	2.29013
Chr1	27691930	27692727	c2.bed1945	2.06733
Chr1	27706661	27706888	c2.bed1946	1.44961
Chr1	27721106	27721463	c2.bed1947	1.55677
Chr1	27734193	27734973	c2.bed1948	2.25201
Chr1	27739511	27740147	c2.bed1949	2.4688
Chr1	27740471	27740766	c2.bed1950	1.26051
Chr1	27746560	27746780	c2.bed1951	2.77542
Chr1	27748255	27749197	c2.bed1952	4.59011
Chr1	27752713	27753206	c2.bed1953	2.36231
Chr1	27754138	27755359	c2.bed1954	6.95471
Chr1	27779261	27779518	c2.bed1955	2.00762
Chr1	27785953	27786566	c2.bed1956	2.74681
Chr1	27786679	27787282	c2.bed1957	1.6035
Chr1	27804352	27804646	c2.bed1958	1.18309
Chr1	27815735	27816187	c2.bed1959	3.90679
Chr1	27816723	27816995	c2.bed1960	1.39179
Chr1	27823454	27823893	c2.bed1961	2.07623
Chr1	27824301	27824879	c2.bed1962	5.15334
Chr1	27832531	27832836	c2.bed1963	1.25347
Chr1	27837118	27837437	c2.bed1964	1.48003
Chr1	27842204	27842563	c2.bed1965	1.27624
Chr1	27850869	27851287	c2.bed1966	1.64702
Chr1	27853270	27853715	c2.bed1967	4.09996
Chr1	27855749	27856178	c2.bed1968	5.58361
Chr1	27865073	27865283	c2.bed1969	1.61594
Chr1	27887090	27887332	c2.bed1970	1.43546
Chr1	27894821	27896440	c2.bed1971	9.43036
Chr1	27908534	27909452	c2.bed1972	10.7075
Chr1	27909742	27909970	c2.bed1973	1.34779
Chr1	27931820	27932228	c2.bed1974	2.74665
Chr1	27935926	27936287	c2.bed1975	3.98828
Chr1	27939548	27940028	c2.bed1976	1.38752
Chr1	27946911	27947420	c2.bed1977	2.23691
Chr1	27951429	27951773	c2.bed1978	2.19364
Chr1	27952134	27952870	c2.bed1979	2.94953
Chr1	27953433	27953821	c2.bed1980	4.04694
Chr1	27954049	27956574	c2.bed1981	7.30595
Chr1	27959799	27960245	c2.bed1982	1.37667
Chr1	27971466	27972070	c2.bed1983	2.69531
Chr1	27975254	27975593	c2.bed1984	2.44327
Chr1	27979081	27979369	c2.bed1985	2.06872
Chr1	27979481	27980310	c2.bed1986	2.17695
Chr1	27981587	27981832	c2.bed1987	1.87034
Chr1	27991449	27991657	c2.bed1988	1.3398
Chr1	28024234	28024568	c2.bed1989	6.71814
Chr1	28027637	28027838	c2.bed1990	1.2199
Chr1	28030851	28031096	c2.bed1991	1.37942
Chr1	28032583	28032840	c2.bed1992	2.40948
Chr1	28033164	28033451	c2.bed1993	1.4148
Chr1	28069576	28069833	c2.bed1994	8.22832
[truncated: 6,215 more rows]

## Sheet: Col+INA vs. hac1_5+INA
Supplementary Dataset S4. Differential peaks identified by using MACS2 bdgdiff.
Cutoff: Log10 likelihood ratio=1
Minimum length of differential region: 200 bp
Maximum gap to merge nearby differential regions: 100
Col+INA vs. hac1/5+INA
Chr	Start	End	Peak ID	Log10 likelihood ratio
Chr1	48248	48493	c2.bed1	1.53335
Chr1	50394	50867	c2.bed2	1.68844
Chr1	52419	52711	c2.bed3	8.58477
Chr1	57329	58797	c2.bed4	6.75029
Chr1	64992	67671	c2.bed5	5.83211
Chr1	72290	72539	c2.bed6	1.49359
Chr1	73113	73735	c2.bed7	2.34228
Chr1	75533	76651	c2.bed8	2.19922
Chr1	95970	96181	c2.bed9	2.25866
Chr1	96419	96695	c2.bed10	2.78276
Chr1	105009	105227	c2.bed11	2.99002
Chr1	109555	109938	c2.bed12	1.89493
Chr1	110092	110324	c2.bed13	1.50466
Chr1	114880	115116	c2.bed14	1.39602
Chr1	117060	118131	c2.bed15	5.21716
Chr1	120373	120584	c2.bed16	1.48945
Chr1	128129	128442	c2.bed17	1.34656
Chr1	130091	130352	c2.bed18	1.67263
Chr1	135099	135670	c2.bed19	1.51064
Chr1	154663	155556	c2.bed20	5.00164
Chr1	157428	157766	c2.bed21	2.63521
Chr1	160416	160921	c2.bed22	2.13569
Chr1	161207	161552	c2.bed23	2.75721
Chr1	167214	167686	c2.bed24	2.85493
Chr1	171721	172928	c2.bed25	9.87691
Chr1	175400	175644	c2.bed26	2.65412
Chr1	176067	176314	c2.bed27	1.27043
Chr1	185430	186134	c2.bed28	5.30962
Chr1	187175	187428	c2.bed29	1.57669
Chr1	187565	188008	c2.bed30	4.27381
Chr1	196166	196574	c2.bed31	1.71704
Chr1	197125	197681	c2.bed32	2.12437
Chr1	200712	201784	c2.bed33	5.00708
Chr1	202465	204034	c2.bed34	6.60915
Chr1	204961	205980	c2.bed35	5.48219
Chr1	219384	219679	c2.bed36	2.13287
Chr1	222691	223019	c2.bed37	6.85808
Chr1	223486	224228	c2.bed38	2.76898
Chr1	226321	226679	c2.bed39	1.53514
Chr1	226803	227199	c2.bed40	7.36667
Chr1	229566	229862	c2.bed41	2.33688
Chr1	236918	237318	c2.bed42	1.39726
Chr1	240011	240701	c2.bed43	1.44142
Chr1	246580	246867	c2.bed44	2.84198
Chr1	247339	247745	c2.bed45	3.7709
Chr1	248058	248324	c2.bed46	1.54545
Chr1	249493	249763	c2.bed47	3.11785
Chr1	266522	266867	c2.bed48	1.83109
Chr1	268298	269358	c2.bed49	3.18934
Chr1	271485	271736	c2.bed50	2.25667
Chr1	299063	299656	c2.bed51	2.54791
Chr1	299759	300477	c2.bed52	2.12698
Chr1	311978	312361	c2.bed53	2.18721
Chr1	325634	326099	c2.bed54	1.94857
Chr1	336597	337575	c2.bed55	2.85784
Chr1	346636	346903	c2.bed56	2.80892
Chr1	353713	354156	c2.bed57	2.62211
Chr1	355702	356209	c2.bed58	7.62421
Chr1	365869	366317	c2.bed59	7.09811
Chr1	389032	389434	c2.bed60	1.30275
Chr1	393414	393999	c2.bed61	4.53236
Chr1	394862	395066	c2.bed62	2.56575
Chr1	396243	396492	c2.bed63	1.46918
Chr1	409106	409427	c2.bed64	2.21454
Chr1	412165	412863	c2.bed65	4.97154
Chr1	413024	413238	c2.bed66	2.48451
Chr1	424899	425151	c2.bed67	1.84445
Chr1	445338	445670	c2.bed68	2.8439
Chr1	449816	450128	c2.bed69	2.7815
Chr1	452343	452632	c2.bed70	1.74774
Chr1	458521	458766	c2.bed71	2.96835
Chr1	460440	460655	c2.bed72	1.96146
Chr1	462765	463014	c2.bed73	1.6523
Chr1	472196	472640	c2.bed74	2.13898
Chr1	475466	475972	c2.bed75	1.5641
Chr1	480991	481640	c2.bed76	4.81671
Chr1	482333	482905	c2.bed77	3.02422
Chr1	487351	487800	c2.bed78	1.64506
Chr1	490046	490556	c2.bed79	3.42161
Chr1	491736	492050	c2.bed80	1.75527
Chr1	497801	498593	c2.bed81	3.98817
Chr1	518589	518809	c2.bed82	1.62275
Chr1	519055	519634	c2.bed83	3.60934
Chr1	524028	524255	c2.bed84	3.10623
Chr1	537919	538151	c2.bed85	1.48549
Chr1	538508	538897	c2.bed86	2.84735
Chr1	557608	558005	c2.bed87	5.07246
Chr1	566318	566704	c2.bed88	6.9396
Chr1	566906	567447	c2.bed89	3.45494
Chr1	568793	570042	c2.bed90	5.58361
Chr1	572422	572858	c2.bed91	3.28951
Chr1	573009	574643	c2.bed92	2.54564
Chr1	576638	576851	c2.bed93	2.34132
Chr1	601429	601664	c2.bed94	1.26654
Chr1	608557	609130	c2.bed95	1.69002
Chr1	623927	624278	c2.bed96	2.27016
Chr1	627944	628486	c2.bed97	2.99214
Chr1	630867	631615	c2.bed98	2.45119
Chr1	651140	651749	c2.bed99	1.82928
Chr1	654021	654387	c2.bed100	2.6523
Chr1	656844	657112	c2.bed101	1.35589
Chr1	658763	659321	c2.bed102	2.01484
Chr1	661594	662006	c2.bed103	2.46985
Chr1	663727	664206	c2.bed104	1.679
Chr1	761572	762266	c2.bed105	3.18019
Chr1	783540	783863	c2.bed106	2.8759
Chr1	787235	788334	c2.bed107	5.57292
Chr1	790099	790908	c2.bed108	7.14153
Chr1	807900	808227	c2.bed109	3.15074
Chr1	808484	808754	c2.bed110	3.19097
Chr1	812579	813012	c2.bed111	3.55007
Chr1	820106	820318	c2.bed112	1.76255
Chr1	824696	824952	c2.bed113	1.5639
Chr1	831270	832341	c2.bed114	3.19228
Chr1	846113	846411	c2.bed115	2.20885
Chr1	846839	847058	c2.bed116	1.17429
Chr1	848248	848745	c2.bed117	3.73937
Chr1	852533	853252	c2.bed118	3.0043
Chr1	863649	864146	c2.bed119	8.67408
Chr1	867209	867516	c2.bed120	2.1731
Chr1	870538	870831	c2.bed121	3.44135
Chr1	873740	874213	c2.bed122	2.40635
Chr1	874498	875549	c2.bed123	2.39402
Chr1	899000	899386	c2.bed124	1.97519
Chr1	908155	908359	c2.bed125	1.48453
Chr1	917121	917768	c2.bed126	1.84577
Chr1	934426	934773	c2.bed127	2.79623
Chr1	934874	935077	c2.bed128	1.41981
Chr1	957622	957975	c2.bed129	3.82402
Chr1	977140	977843	c2.bed130	12.5077
Chr1	982750	983083	c2.bed131	1.85717
Chr1	1008767	1008980	c2.bed132	1.67194
Chr1	1028374	1029005	c2.bed133	4.24061
Chr1	1035622	1035912	c2.bed134	1.56296
Chr1	1042926	1043138	c2.bed135	1.56695
Chr1	1109385	1109590	c2.bed136	1.73796
Chr1	1109875	1110145	c2.bed137	1.58889
Chr1	1114813	1115220	c2.bed138	3.18369
Chr1	1128399	1128995	c2.bed139	2.44951
Chr1	1142179	1142529	c2.bed140	1.77457
Chr1	1156488	1156923	c2.bed141	1.49593
Chr1	1161630	1161854	c2.bed142	4.71388
Chr1	1187429	1187666	c2.bed143	2.07023
Chr1	1189834	1190235	c2.bed144	3.47717
Chr1	1198635	1198953	c2.bed145	2.28081
Chr1	1216349	1216624	c2.bed146	1.58531
Chr1	1247863	1248074	c2.bed147	2.89583
Chr1	1261781	1262180	c2.bed148	3.68205
Chr1	1304788	1305448	c2.bed149	6.17841
Chr1	1307415	1307891	c2.bed150	7.16056
Chr1	1309380	1309731	c2.bed151	2.77026
Chr1	1310500	1310770	c2.bed152	1.79526
Chr1	1314056	1314287	c2.bed153	1.72523
Chr1	1314418	1314820	c2.bed154	3.18411
Chr1	1332610	1333013	c2.bed155	1.25061
Chr1	1334736	1335027	c2.bed156	2.67666
Chr1	1336823	1337424	c2.bed157	2.67586
Chr1	1342669	1342907	c2.bed158	2.16382
Chr1	1356695	1356902	c2.bed159	3.60092
Chr1	1357299	1358229	c2.bed160	4.13704
Chr1	1375149	1375776	c2.bed161	2.34217
Chr1	1398507	1398738	c2.bed162	1.87718
Chr1	1411774	1412151	c2.bed163	1.47787
Chr1	1414638	1415196	c2.bed164	2.84156
Chr1	1425505	1426364	c2.bed165	4.47519
Chr1	1431409	1431739	c2.bed166	1.70304
Chr1	1435518	1435968	c2.bed167	3.11178
Chr1	1436179	1437473	c2.bed168	3.94964
Chr1	1446492	1447133	c2.bed169	5.72361
Chr1	1448147	1448348	c2.bed170	4.48703
Chr1	1458183	1458405	c2.bed171	1.41386
Chr1	1463630	1463985	c2.bed172	1.31323
Chr1	1469672	1470248	c2.bed173	3.10344
Chr1	1477734	1478828	c2.bed174	8.71396
Chr1	1483243	1483481	c2.bed175	2.90541
Chr1	1543865	1544104	c2.bed176	1.67022
Chr1	1547010	1547813	c2.bed177	3.17103
Chr1	1550791	1551436	c2.bed178	2.94947
Chr1	1559169	1559418	c2.bed179	1.50729
Chr1	1563226	1563959	c2.bed180	2.68109
Chr1	1610065	1610290	c2.bed181	1.54377
Chr1	1622664	1622934	c2.bed182	1.67076
Chr1	1635106	1635460	c2.bed183	1.56839
Chr1	1639548	1639832	c2.bed184	1.7541
Chr1	1645773	1647052	c2.bed185	5.99334
Chr1	1659324	1659565	c2.bed186	2.0323
Chr1	1662973	1663314	c2.bed187	1.68204
Chr1	1663699	1664305	c2.bed188	2.4376
Chr1	1669949	1670277	c2.bed189	2.07413
Chr1	1682574	1683709	c2.bed190	4.27759
Chr1	1683901	1684140	c2.bed191	2.55789
Chr1	1702133	1702693	c2.bed192	4.37734
Chr1	1707571	1707985	c2.bed193	2.27524
Chr1	1712581	1713209	c2.bed194	4.58056
Chr1	1714879	1715468	c2.bed195	2.27773
Chr1	1715622	1716109	c2.bed196	1.57008
Chr1	1744986	1745371	c2.bed197	2.87401
Chr1	1748453	1748915	c2.bed198	2.59925
Chr1	1754679	1755016	c2.bed199	1.26357
Chr1	1767640	1768293	c2.bed200	4.05758
Chr1	1772482	1772711	c2.bed201	2.00625
Chr1	1803216	1803715	c2.bed202	3.32124
Chr1	1814713	1815055	c2.bed203	2.93727
Chr1	1816380	1816709	c2.bed204	1.37009
Chr1	1819546	1819759	c2.bed205	1.44831
Chr1	1820363	1821780	c2.bed206	2.76129
Chr1	1830727	1831189	c2.bed207	1.39292
Chr1	1859204	1859865	c2.bed208	3.37685
Chr1	1862323	1863118	c2.bed209	5.36405
Chr1	1863418	1863665	c2.bed210	3.54355
Chr1	1865046	1865254	c2.bed211	1.79114
Chr1	1878276	1878553	c2.bed212	4.37288
Chr1	1879768	1880071	c2.bed213	1.47323
Chr1	1883102	1883717	c2.bed214	10.7415
Chr1	1892841	1893354	c2.bed215	2.38271
Chr1	1900135	1900368	c2.bed216	1.27001
Chr1	1907916	1908142	c2.bed217	1.43456
Chr1	1911325	1911637	c2.bed218	1.38408
Chr1	1917133	1917538	c2.bed219	2.97387
Chr1	1943824	1944068	c2.bed220	1.86428
Chr1	1945487	1945778	c2.bed221	1.19725
Chr1	1946817	1947386	c2.bed222	2.1337
Chr1	1951569	1952248	c2.bed223	3.21733
Chr1	1952889	1953417	c2.bed224	4.46884
Chr1	1954270	1954616	c2.bed225	3.8027
Chr1	1955311	1956351	c2.bed226	5.12025
Chr1	1962035	1962416	c2.bed227	1.45288
Chr1	1968724	1969459	c2.bed228	2.14843
Chr1	1974100	1974303	c2.bed229	3.21729
Chr1	2001913	2002185	c2.bed230	2.15496
Chr1	2012409	2012919	c2.bed231	2.39834
Chr1	2023912	2024470	c2.bed232	3.74779
Chr1	2026060	2026401	c2.bed233	2.20611
Chr1	2030417	2030642	c2.bed234	1.41919
Chr1	2032406	2033383	c2.bed235	5.18769
Chr1	2036548	2037082	c2.bed236	6.66555
Chr1	2048004	2048557	c2.bed237	3.03633
Chr1	2076625	2077243	c2.bed238	4.51765
Chr1	2077412	2077654	c2.bed239	1.83814
Chr1	2090262	2090571	c2.bed240	1.71113
Chr1	2105156	2106093	c2.bed241	3.47396
Chr1	2108884	2109648	c2.bed242	5.20991
Chr1	2113576	2113923	c2.bed243	1.94754
Chr1	2135004	2135370	c2.bed244	2.84776
Chr1	2143339	2143772	c2.bed245	3.95321
Chr1	2150741	2151858	c2.bed246	6.92911
Chr1	2153192	2153455	c2.bed247	1.68801
Chr1	2155305	2155552	c2.bed248	2.09501
Chr1	2159669	2160179	c2.bed249	2.36622
Chr1	2174163	2174394	c2.bed250	1.60559
Chr1	2186283	2186538	c2.bed251	1.29808
Chr1	2189370	2191000	c2.bed252	4.05586
Chr1	2192087	2193498	c2.bed253	3.75336
Chr1	2195205	2195729	c2.bed254	4.28816
Chr1	2199205	2199692	c2.bed255	6.85416
Chr1	2204396	2204596	c2.bed256	1.67635
Chr1	2218349	2219075	c2.bed257	3.35671
Chr1	2247770	2248224	c2.bed258	1.14075
Chr1	2249611	2250032	c2.bed259	2.05633
Chr1	2281102	2282749	c2.bed260	12.321
Chr1	2286743	2287382	c2.bed261	2.4794
Chr1	2309891	2310382	c2.bed262	1.96637
Chr1	2310699	2310957	c2.bed263	1.50985
Chr1	2314606	2314838	c2.bed264	2.96587
Chr1	2364487	2364706	c2.bed265	1.71609
Chr1	2376170	2376522	c2.bed266	2.94044
Chr1	2391683	2391950	c2.bed267	1.4187
Chr1	2411125	2411648	c2.bed268	4.02807
Chr1	2412196	2412678	c2.bed269	1.58988
Chr1	2413393	2413647	c2.bed270	1.64348
Chr1	2416615	2416913	c2.bed271	1.5575
Chr1	2430829	2431055	c2.bed272	1.33158
Chr1	2431374	2431657	c2.bed273	2.68123
Chr1	2438106	2439156	c2.bed274	3.678
Chr1	2439414	2439660	c2.bed275	1.37528
Chr1	2455660	2455919	c2.bed276	1.97705
Chr1	2456299	2456734	c2.bed277	2.44701
Chr1	2463742	2464055	c2.bed278	3.3372
Chr1	2500021	2501321	c2.bed279	4.42581
Chr1	2502020	2502335	c2.bed280	1.56158
Chr1	2564566	2564873	c2.bed281	2.06291
Chr1	2575962	2576247	c2.bed282	1.40864
Chr1	2580069	2580301	c2.bed283	1.73238
Chr1	2588994	2589380	c2.bed284	1.56394
Chr1	2608471	2608857	c2.bed285	1.96843
Chr1	2612612	2613154	c2.bed286	3.09151
Chr1	2615366	2615998	c2.bed287	2.23486
Chr1	2636299	2636861	c2.bed288	1.90855
Chr1	2650016	2650597	c2.bed289	2.10755
Chr1	2670684	2671155	c2.bed290	2.93098
Chr1	2672978	2673701	c2.bed291	6.10175
Chr1	2673949	2674381	c2.bed292	5.25472
Chr1	2683709	2684131	c2.bed293	1.79194
Chr1	2687779	2688033	c2.bed294	2.17602
Chr1	2691389	2691925	c2.bed295	3.21675
Chr1	2692128	2693825	c2.bed296	3.26922
Chr1	2696773	2697063	c2.bed297	1.69269
Chr1	2713821	2714154	c2.bed298	2.05809
Chr1	2745412	2745613	c2.bed299	3.04066
Chr1	2752363	2752642	c2.bed300	2.01839
Chr1	2772212	2772616	c2.bed301	1.591
Chr1	2774201	2774988	c2.bed302	1.94495
Chr1	2827617	2827820	c2.bed303	1.64599
Chr1	2867441	2868214	c2.bed304	3.41234
Chr1	2874421	2875282	c2.bed305	2.20858
Chr1	2883047	2883746	c2.bed306	3.45746
Chr1	2884838	2885565	c2.bed307	2.69536
Chr1	2924954	2925499	c2.bed308	3.85556
Chr1	2927855	2929121	c2.bed309	6.56455
Chr1	2971834	2972105	c2.bed310	2.89618
Chr1	2975487	2975972	c2.bed311	1.95967
Chr1	2976123	2976368	c2.bed312	1.89578
Chr1	3015754	3016218	c2.bed313	1.24419
Chr1	3016344	3016544	c2.bed314	1.51951
Chr1	3019850	3020167	c2.bed315	8.86562
Chr1	3038894	3039109	c2.bed316	1.11552
Chr1	3071087	3071712	c2.bed317	1.98644
Chr1	3094095	3094425	c2.bed318	2.10512
Chr1	3106878	3107140	c2.bed319	1.6446
Chr1	3115797	3116238	c2.bed320	1.99021
Chr1	3118758	3119121	c2.bed321	2.59555
Chr1	3119363	3119681	c2.bed322	1.23583
Chr1	3120278	3120993	c2.bed323	1.80378
Chr1	3121213	3121752	c2.bed324	1.441
Chr1	3123869	3124118	c2.bed325	2.10041
Chr1	3137008	3137253	c2.bed326	1.58406
Chr1	3154433	3155094	c2.bed327	2.22306
Chr1	3157719	3158189	c2.bed328	3.20263
Chr1	3158301	3158834	c2.bed329	2.42518
Chr1	3167309	3167521	c2.bed330	3.15399
Chr1	3183604	3183833	c2.bed331	1.95371
Chr1	3202388	3202594	c2.bed332	1.21479
Chr1	3226196	3226438	c2.bed333	1.4517
Chr1	3231646	3232790	c2.bed334	5.48499
Chr1	3233218	3233686	c2.bed335	2.08175
Chr1	3234132	3234635	c2.bed336	5.92076
Chr1	3237494	3238981	c2.bed337	6.82895
Chr1	3240689	3241654	c2.bed338	6.43198
Chr1	3244142	3244727	c2.bed339	2.5734
Chr1	3246507	3247072	c2.bed340	1.86947
Chr1	3253942	3254314	c2.bed341	1.58419
Chr1	3254522	3254863	c2.bed342	3.68345
Chr1	3257343	3257588	c2.bed343	2.65699
Chr1	3260599	3261054	c2.bed344	2.00925
Chr1	3261467	3261686	c2.bed345	1.85738
Chr1	3262937	3263199	c2.bed346	1.94287
Chr1	3264281	3264578	c2.bed347	1.71517
Chr1	3269934	3272020	c2.bed348	3.77326
Chr1	3279402	3279993	c2.bed349	2.32901
Chr1	3286401	3286663	c2.bed350	3.68621
Chr1	3288297	3289096	c2.bed351	5.39026
Chr1	3294617	3295867	c2.bed352	5.64622
Chr1	3296630	3297983	c2.bed353	4.26402
Chr1	3337099	3337457	c2.bed354	2.26899
Chr1	3350413	3350687	c2.bed355	3.30489
Chr1	3363613	3363848	c2.bed356	1.44059
Chr1	3390800	3391017	c2.bed357	2.27853
Chr1	3391381	3392191	c2.bed358	6.17105
Chr1	3393725	3394080	c2.bed359	1.38675
Chr1	3395869	3396701	c2.bed360	2.15434
Chr1	3429762	3430263	c2.bed361	2.48812
Chr1	3485427	3486680	c2.bed362	5.31733
Chr1	3492890	3493504	c2.bed363	3.04018
Chr1	3502742	3502947	c2.bed364	1.73486
Chr1	3524587	3526122	c2.bed365	2.72468
Chr1	3527486	3527758	c2.bed366	1.76049
Chr1	3527869	3528167	c2.bed367	1.63228
Chr1	3535994	3536205	c2.bed368	1.86252
Chr1	3550189	3550477	c2.bed369	1.50749
Chr1	3554382	3554617	c2.bed370	2.03533
Chr1	3609601	3609961	c2.bed371	1.1962
Chr1	3611850	3612457	c2.bed372	2.52747
Chr1	3613255	3613512	c2.bed373	1.37419
Chr1	3646535	3647031	c2.bed374	2.48971
Chr1	3659468	3659693	c2.bed375	1.84746
Chr1	3664380	3664991	c2.bed376	2.52149
Chr1	3682245	3682885	c2.bed377	4.22575
Chr1	3715083	3715517	c2.bed378	1.52274
Chr1	3718759	3719178	c2.bed379	3.01958
Chr1	3755839	3756043	c2.bed380	2.2542
Chr1	3756378	3756685	c2.bed381	1.2392
Chr1	3760064	3760360	c2.bed382	3.87517
Chr1	3767436	3767669	c2.bed383	2.10988
Chr1	3777426	3778298	c2.bed384	8.11674
Chr1	3778923	3779549	c2.bed385	5.28609
Chr1	3794642	3794966	c2.bed386	2.20419
Chr1	3796982	3797235	c2.bed387	3.38896
Chr1	3798078	3798369	c2.bed388	1.78539
Chr1	3810968	3811267	c2.bed389	1.74437
Chr1	3811465	3812007	c2.bed390	1.23987
Chr1	3814119	3814940	c2.bed391	3.75788
Chr1	3819509	3819781	c2.bed392	5.9821
Chr1	3820015	3820562	c2.bed393	2.50565
Chr1	3822183	3822706	c2.bed394	1.88812
Chr1	3878791	3879080	c2.bed395	10.089
Chr1	3884478	3884789	c2.bed396	2.84526
Chr1	3914964	3915777	c2.bed397	2.61242
Chr1	3930163	3931450	c2.bed398	14.4376
Chr1	3931712	3931946	c2.bed399	1.41704
Chr1	3933891	3934831	c2.bed400	2.43107
Chr1	3935178	3936151	c2.bed401	2.51746
Chr1	3939121	3939417	c2.bed402	2.93193
Chr1	3945712	3946253	c2.bed403	2.77769
Chr1	3980270	3980875	c2.bed404	2.5496
Chr1	3981522	3981826	c2.bed405	3.53956
Chr1	4001943	4002439	c2.bed406	1.87926
Chr1	4002628	4002863	c2.bed407	2.35399
Chr1	4015413	4015668	c2.bed408	1.95336
Chr1	4042762	4043514	c2.bed409	2.22962
Chr1	4053320	4053820	c2.bed410	5.09982
Chr1	4058543	4058767	c2.bed411	1.82524
Chr1	4061496	4062087	c2.bed412	25.716
Chr1	4062559	4063368	c2.bed413	14.8369
Chr1	4089904	4090598	c2.bed414	7.93694
Chr1	4095575	4095814	c2.bed415	1.664
Chr1	4108561	4109015	c2.bed416	5.28035
Chr1	4116536	4116745	c2.bed417	1.29148
Chr1	4133639	4133866	c2.bed418	1.89219
Chr1	4137494	4138230	c2.bed419	10.5911
Chr1	4138677	4138924	c2.bed420	6.59495
Chr1	4141185	4141420	c2.bed421	1.4194
Chr1	4141568	4142014	c2.bed422	4.4204
Chr1	4143302	4143682	c2.bed423	2.70791
Chr1	4145813	4146049	c2.bed424	1.74165
Chr1	4153611	4154248	c2.bed425	1.78022
Chr1	4172384	4172736	c2.bed426	2.38815
Chr1	4177086	4177391	c2.bed427	3.20436
Chr1	4181768	4182158	c2.bed428	1.54626
Chr1	4189389	4190204	c2.bed429	6.14324
Chr1	4195038	4195660	c2.bed430	5.69888
Chr1	4201412	4201937	c2.bed431	3.73123
Chr1	4215508	4217115	c2.bed432	4.49311
Chr1	4226465	4228442	c2.bed433	5.65617
Chr1	4228704	4229171	c2.bed434	1.6663
Chr1	4241670	4241906	c2.bed435	1.52159
Chr1	4260884	4261111	c2.bed436	1.66012
Chr1	4264080	4264826	c2.bed437	3.38725
Chr1	4290185	4290972	c2.bed438	9.29709
Chr1	4291355	4291761	c2.bed439	2.98101
Chr1	4298892	4299259	c2.bed440	5.62566
Chr1	4348902	4349832	c2.bed441	4.48603
Chr1	4351929	4352157	c2.bed442	1.88322
Chr1	4369853	4370901	c2.bed443	3.40157
Chr1	4374042	4374376	c2.bed444	2.63476
Chr1	4379019	4379220	c2.bed445	1.802
Chr1	4393565	4393874	c2.bed446	2.00341
Chr1	4395300	4395534	c2.bed447	2.86925
Chr1	4416312	4416947	c2.bed448	3.41445
Chr1	4424156	4424427	c2.bed449	1.65242
Chr1	4433962	4435777	c2.bed450	3.59219
Chr1	4442343	4443267	c2.bed451	4.53514
Chr1	4462062	4462657	c2.bed452	1.81458
Chr1	4467703	4468045	c2.bed453	2.99721
Chr1	4495548	4496062	c2.bed454	5.59921
Chr1	4516123	4516361	c2.bed455	1.57405
Chr1	4528911	4530054	c2.bed456	16.5748
Chr1	4536976	4537196	c2.bed457	2.0495
Chr1	4537613	4537922	c2.bed458	2.95625
Chr1	4538322	4539055	c2.bed459	3.63309
Chr1	4542555	4544427	c2.bed460	3.96204
Chr1	4545233	4546062	c2.bed461	2.14508
Chr1	4569897	4571216	c2.bed462	4.31043
Chr1	4575664	4576144	c2.bed463	2.6986
Chr1	4588263	4588491	c2.bed464	1.61935
Chr1	4592892	4593101	c2.bed465	1.9351
Chr1	4609346	4609794	c2.bed466	2.75673
Chr1	4620187	4621482	c2.bed467	3.72354
Chr1	4640655	4641157	c2.bed468	2.62742
Chr1	4641308	4641723	c2.bed469	3.30565
Chr1	4642509	4642823	c2.bed470	2.12996
Chr1	4717203	4717443	c2.bed471	1.75104
Chr1	4747504	4748117	c2.bed472	5.23079
Chr1	4759005	4759450	c2.bed473	6.15013
Chr1	4776739	4776973	c2.bed474	1.43516
Chr1	4777502	4777782	c2.bed475	2.72392
Chr1	4794977	4795749	c2.bed476	4.41509
Chr1	4836474	4836949	c2.bed477	3.06884
Chr1	4839890	4840288	c2.bed478	1.98201
Chr1	4854511	4854886	c2.bed479	2.55483
Chr1	4861668	4862061	c2.bed480	2.40792
Chr1	4877748	4878412	c2.bed481	6.65462
Chr1	4888562	4889050	c2.bed482	2.13498
Chr1	4899167	4899613	c2.bed483	2.33469
Chr1	4911391	4912456	c2.bed484	4.13848
Chr1	4935637	4935882	c2.bed485	1.78211
Chr1	4952093	4952303	c2.bed486	1.6368
Chr1	4954129	4954353	c2.bed487	2.58043
Chr1	4958813	4959353	c2.bed488	2.25629
Chr1	4963584	4963941	c2.bed489	2.43093
Chr1	4969031	4970259	c2.bed490	15.4518
Chr1	4971239	4972149	c2.bed491	5.19822
Chr1	4975157	4975424	c2.bed492	3.32291
Chr1	4981034	4981443	c2.bed493	2.19201
Chr1	4990038	4990358	c2.bed494	2.00008
Chr1	4990500	4990779	c2.bed495	4.55436
Chr1	4991618	4992149	c2.bed496	2.91074
Chr1	5027952	5028562	c2.bed497	2.81789
Chr1	5037528	5038169	c2.bed498	2.88054
Chr1	5043386	5043803	c2.bed499	3.82434
Chr1	5047931	5048654	c2.bed500	3.586
Chr1	5076080	5076510	c2.bed501	1.71956
Chr1	5081497	5082436	c2.bed502	5.91862
Chr1	5090810	5091633	c2.bed503	7.20833
Chr1	5103895	5104628	c2.bed504	1.74499
Chr1	5110874	5111368	c2.bed505	1.3638
Chr1	5114646	5114936	c2.bed506	1.78898
Chr1	5128429	5128638	c2.bed507	2.32795
Chr1	5128945	5129492	c2.bed508	2.94676
Chr1	5130569	5131351	c2.bed509	6.96256
Chr1	5131716	5132160	c2.bed510	9.34616
Chr1	5132471	5133662	c2.bed511	26.7473
Chr1	5135403	5135657	c2.bed512	4.92158
Chr1	5137238	5137614	c2.bed513	7.20069
Chr1	5138593	5139230	c2.bed514	5.22449
Chr1	5140011	5140526	c2.bed515	2.97816
Chr1	5168580	5170174	c2.bed516	13.2001
Chr1	5171371	5171857	c2.bed517	4.12227
Chr1	5175358	5175647	c2.bed518	2.27695
Chr1	5178089	5178414	c2.bed519	1.80106
Chr1	5200619	5200861	c2.bed520	1.34059
Chr1	5201328	5201599	c2.bed521	1.60312
Chr1	5204784	5205709	c2.bed522	5.58862
Chr1	5208925	5209504	c2.bed523	1.714
Chr1	5220495	5220977	c2.bed524	1.53349
Chr1	5224443	5225045	c2.bed525	2.73274
Chr1	5249936	5250225	c2.bed526	2.31267
Chr1	5278867	5279444	c2.bed527	2.16138
Chr1	5304789	5305156	c2.bed528	2.35974
Chr1	5341106	5341385	c2.bed529	1.76892
Chr1	5390285	5390916	c2.bed530	2.13971
Chr1	5399498	5399780	c2.bed531	2.51836
Chr1	5425737	5426234	c2.bed532	6.41611
Chr1	5442929	5443623	c2.bed533	2.92464
Chr1	5447046	5447322	c2.bed534	1.22362
Chr1	5448550	5450187	c2.bed535	3.38543
Chr1	5471780	5472396	c2.bed536	4.28671
Chr1	5487902	5488107	c2.bed537	1.79017
Chr1	5514403	5515704	c2.bed538	6.44505
Chr1	5516325	5517364	c2.bed539	7.78522
Chr1	5518787	5519620	c2.bed540	4.63934
Chr1	5522585	5523342	c2.bed541	2.84859
Chr1	5524316	5524783	c2.bed542	4.24922
Chr1	5525847	5526814	c2.bed543	4.12489
Chr1	5532738	5533014	c2.bed544	4.65658
Chr1	5535912	5536304	c2.bed545	1.57714
Chr1	5540853	5541253	c2.bed546	1.89679
Chr1	5557443	5557870	c2.bed547	5.58515
Chr1	5561348	5561636	c2.bed548	3.53995
Chr1	5581626	5581856	c2.bed549	1.56308
Chr1	5597069	5597522	c2.bed550	2.66256
Chr1	5628479	5628722	c2.bed551	2.50014
Chr1	5639119	5640031	c2.bed552	2.72885
Chr1	5644562	5645339	c2.bed553	7.80806
Chr1	5647525	5647945	c2.bed554	3.07119
Chr1	5649061	5649624	c2.bed555	3.40365
Chr1	5650317	5650537	c2.bed556	11.1701
Chr1	5651538	5651808	c2.bed557	3.2621
Chr1	5678115	5678386	c2.bed558	1.34608
Chr1	5686870	5687256	c2.bed559	1.33765
Chr1	5697756	5698392	c2.bed560	1.69223
Chr1	5698994	5699265	c2.bed561	3.38153
Chr1	5764814	5765688	c2.bed562	14.6334
Chr1	5767272	5768977	c2.bed563	5.23141
Chr1	5777600	5777800	c2.bed564	1.68125
Chr1	5838396	5838616	c2.bed565	2.01097
Chr1	5845223	5845598	c2.bed566	2.35144
Chr1	5845823	5846090	c2.bed567	3.28557
Chr1	5854307	5854538	c2.bed568	1.17024
Chr1	5857193	5857928	c2.bed569	3.09846
Chr1	5868061	5868294	c2.bed570	1.62727
Chr1	5868478	5868902	c2.bed571	3.11581
Chr1	5870103	5870564	c2.bed572	2.87674
Chr1	5884015	5884266	c2.bed573	1.27797
Chr1	5885503	5886085	c2.bed574	3.96107
Chr1	5891780	5892077	c2.bed575	1.57449
Chr1	5898067	5898276	c2.bed576	1.26932
Chr1	5934373	5935129	c2.bed577	3.58275
Chr1	5955716	5956495	c2.bed578	3.1736
Chr1	5969004	5969439	c2.bed579	1.77126
Chr1	5975961	5976292	c2.bed580	2.14143
Chr1	5976918	5977136	c2.bed581	2.14029
Chr1	5977314	5978990	c2.bed582	2.77169
Chr1	5979700	5981088	c2.bed583	6.20762
Chr1	5982526	5983307	c2.bed584	2.19551
Chr1	5986466	5987305	c2.bed585	4.51673
Chr1	5996141	5996528	c2.bed586	2.45058
Chr1	6007648	6008141	c2.bed587	1.76187
Chr1	6035109	6035451	c2.bed588	1.53081
Chr1	6055137	6055769	c2.bed589	3.00342
Chr1	6057027	6058158	c2.bed590	5.01037
Chr1	6062713	6063284	c2.bed591	4.5343
Chr1	6097341	6097933	c2.bed592	1.86749
Chr1	6103633	6104476	c2.bed593	4.20799
Chr1	6107043	6107812	c2.bed594	3.69083
Chr1	6108039	6108620	c2.bed595	4.10667
Chr1	6137220	6137436	c2.bed596	3.02927
Chr1	6140969	6141318	c2.bed597	2.08489
Chr1	6142850	6143333	c2.bed598	4.01711
Chr1	6190516	6191219	c2.bed599	6.04775
Chr1	6192200	6193350	c2.bed600	10.2807
Chr1	6194867	6196185	c2.bed601	3.94741
Chr1	6200076	6201252	c2.bed602	6.50829
Chr1	6202610	6203861	c2.bed603	9.87343
Chr1	6220516	6221440	c2.bed604	2.34007
Chr1	6222099	6223268	c2.bed605	4.78773
Chr1	6246838	6247127	c2.bed606	3.25942
Chr1	6249417	6249644	c2.bed607	1.2536
Chr1	6262542	6263259	c2.bed608	5.44455
Chr1	6263611	6264848	c2.bed609	4.17292
Chr1	6266343	6266722	c2.bed610	2.74431
Chr1	6269095	6269407	c2.bed611	1.92477
Chr1	6269957	6270483	c2.bed612	4.30489
Chr1	6277464	6277702	c2.bed613	2.15801
Chr1	6281321	6281671	c2.bed614	1.83083
Chr1	6282481	6282690	c2.bed615	1.72561
Chr1	6297459	6297956	c2.bed616	8.32434
Chr1	6299693	6301076	c2.bed617	2.77618
Chr1	6304225	6304441	c2.bed618	2.47285
Chr1	6331533	6331847	c2.bed619	1.72832
Chr1	6344979	6345276	c2.bed620	2.14305
Chr1	6345379	6345624	c2.bed621	1.67537
Chr1	6359072	6359444	c2.bed622	1.55659
Chr1	6362351	6362595	c2.bed623	1.69337
Chr1	6377810	6378254	c2.bed624	1.83383
Chr1	6383932	6384383	c2.bed625	2.01589
Chr1	6386942	6387730	c2.bed626	6.76792
Chr1	6389895	6390098	c2.bed627	1.34649
Chr1	6396368	6396753	c2.bed628	1.59799
Chr1	6398651	6399383	c2.bed629	8.29439
Chr1	6420099	6420552	c2.bed630	2.29739
Chr1	6430276	6430660	c2.bed631	3.78944
Chr1	6442195	6442943	c2.bed632	2.12698
Chr1	6445534	6446171	c2.bed633	1.67345
Chr1	6449239	6449448	c2.bed634	1.73206
Chr1	6450429	6451475	c2.bed635	15.965
Chr1	6451763	6452968	c2.bed636	8.6684
Chr1	6460727	6461728	c2.bed637	2.64364
Chr1	6464215	6465215	c2.bed638	8.25781
Chr1	6465517	6466058	c2.bed639	1.73954
Chr1	6466283	6466541	c2.bed640	1.63446
Chr1	6466809	6467303	c2.bed641	1.94412
Chr1	6523940	6525258	c2.bed642	4.34962
Chr1	6527930	6528149	c2.bed643	1.56225
Chr1	6537353	6538153	c2.bed644	3.49814
Chr1	6557647	6557912	c2.bed645	3.79177
Chr1	6561460	6561926	c2.bed646	2.15969
Chr1	6562079	6562381	c2.bed647	1.55257
Chr1	6565871	6567430	c2.bed648	8.91984
Chr1	6568035	6568236	c2.bed649	1.287
Chr1	6612739	6613605	c2.bed650	2.11466
Chr1	6617025	6617836	c2.bed651	4.75967
Chr1	6618014	6618232	c2.bed652	2.53463
Chr1	6619226	6619850	c2.bed653	3.56539
Chr1	6622689	6623712	c2.bed654	5.25086
Chr1	6624213	6624816	c2.bed655	3.0356
Chr1	6628346	6628890	c2.bed656	2.85242
Chr1	6663134	6663744	c2.bed657	2.49296
Chr1	6671439	6671780	c2.bed658	1.32019
Chr1	6672068	6672902	c2.bed659	2.10005
Chr1	6676580	6676836	c2.bed660	1.51638
Chr1	6679695	6679942	c2.bed661	4.0006
Chr1	6685074	6686240	c2.bed662	1.7589
Chr1	6689555	6690180	c2.bed663	2.8756
Chr1	6693981	6694206	c2.bed664	1.96252
Chr1	6698397	6698966	c2.bed665	7.22561
Chr1	6728873	6729109	c2.bed666	1.3945
Chr1	6729437	6729944	c2.bed667	3.31875
Chr1	6773445	6774232	c2.bed668	3.61405
Chr1	6775194	6775632	c2.bed669	2.23354
Chr1	6787603	6788107	c2.bed670	2.46939
Chr1	6803679	6805073	c2.bed671	11.4059
Chr1	6805908	6806412	c2.bed672	1.40732
Chr1	6806707	6807127	c2.bed673	1.83378
Chr1	6824301	6825473	c2.bed674	2.88698
Chr1	6832900	6833613	c2.bed675	2.39937
Chr1	6846777	6847002	c2.bed676	1.64517
Chr1	6858720	6858939	c2.bed677	1.50237
Chr1	6895600	6896101	c2.bed678	3.72711
Chr1	6924261	6924639	c2.bed679	1.33737
Chr1	6926235	6926462	c2.bed680	2.41123
Chr1	6940215	6940441	c2.bed681	2.53163
Chr1	6942986	6943572	c2.bed682	4.03692
Chr1	6945794	6946430	c2.bed683	5.81924
Chr1	6946790	6947038	c2.bed684	2.00656
Chr1	6958255	6958756	c2.bed685	8.07984
Chr1	6967384	6967631	c2.bed686	1.39902
Chr1	6969779	6970050	c2.bed687	1.95308
Chr1	6970236	6970751	c2.bed688	2.14408
Chr1	6971816	6972773	c2.bed689	4.92324
Chr1	7034293	7034757	c2.bed690	2.87629
Chr1	7038968	7039256	c2.bed691	1.49407
Chr1	7042000	7042203	c2.bed692	3.14863
Chr1	7042449	7043050	c2.bed693	4.2727
Chr1	7043615	7044399	c2.bed694	15.9961
Chr1	7065790	7066119	c2.bed695	3.23521
Chr1	7083094	7083308	c2.bed696	1.49188
Chr1	7084662	7085810	c2.bed697	15.435
Chr1	7087904	7089325	c2.bed698	4.6218
Chr1	7099141	7099638	c2.bed699	2.06975
Chr1	7101914	7102214	c2.bed700	3.08532
Chr1	7102329	7102586	c2.bed701	1.58313
Chr1	7104470	7105216	c2.bed702	1.8338
Chr1	7106808	7107294	c2.bed703	2.74102
Chr1	7121096	7121320	c2.bed704	1.35309
Chr1	7121466	7121678	c2.bed705	1.56117
Chr1	7145195	7145412	c2.bed706	1.37393
Chr1	7148537	7148935	c2.bed707	2.84539
Chr1	7149106	7149328	c2.bed708	1.42981
Chr1	7159459	7159717	c2.bed709	3.23265
Chr1	7162627	7163182	c2.bed710	1.76889
Chr1	7217678	7218340	c2.bed711	2.31454
Chr1	7234197	7234406	c2.bed712	1.39472
Chr1	7234644	7235088	c2.bed713	1.5382
Chr1	7236627	7237143	c2.bed714	1.56698
Chr1	7238741	7239664	c2.bed715	11.621
Chr1	7247004	7247494	c2.bed716	2.35534
Chr1	7300747	7301020	c2.bed717	2.97466
Chr1	7309380	7309752	c2.bed718	1.62757
Chr1	7325459	7326109	c2.bed719	6.00475
Chr1	7326525	7326771	c2.bed720	1.83494
Chr1	7346351	7346915	c2.bed721	3.12669
Chr1	7366768	7367617	c2.bed722	9.0956
Chr1	7377380	7377603	c2.bed723	1.47751
Chr1	7384930	7385166	c2.bed724	2.22286
Chr1	7385602	7385938	c2.bed725	3.62998
Chr1	7387849	7388227	c2.bed726	6.00907
Chr1	7390527	7391415	c2.bed727	5.85429
Chr1	7395529	7396672	c2.bed728	3.86866
Chr1	7399098	7400256	c2.bed729	3.19163
Chr1	7407215	7407534	c2.bed730	1.51435
Chr1	7428536	7428859	c2.bed731	3.82177
Chr1	7434672	7435940	c2.bed732	4.87817
Chr1	7436215	7436488	c2.bed733	2.42359
Chr1	7436848	7437261	c2.bed734	5.60013
Chr1	7437417	7437866	c2.bed735	2.04786
Chr1	7439894	7441870	c2.bed736	3.55891
Chr1	7446157	7446473	c2.bed737	1.57221
Chr1	7448690	7448909	c2.bed738	2.60605
Chr1	7449120	7449323	c2.bed739	2.52462
Chr1	7452996	7453425	c2.bed740	2.26288
Chr1	7453587	7454931	c2.bed741	13.5443
Chr1	7457172	7457545	c2.bed742	3.75048
Chr1	7469345	7469704	c2.bed743	3.4994
Chr1	7487065	7487533	c2.bed744	2.14102
Chr1	7487659	7488042	c2.bed745	1.9694
Chr1	7489354	7489576	c2.bed746	2.90548
Chr1	7489773	7490156	c2.bed747	2.92102
Chr1	7494998	7495200	c2.bed748	1.49197
Chr1	7534366	7534705	c2.bed749	1.76296
Chr1	7553424	7553874	c2.bed750	3.15341
Chr1	7565043	7565406	c2.bed751	1.87245
Chr1	7567948	7568162	c2.bed752	1.21167
Chr1	7568528	7568903	c2.bed753	2.14221
Chr1	7572829	7573281	c2.bed754	2.36111
Chr1	7573506	7573968	c2.bed755	1.99062
Chr1	7610846	7611303	c2.bed756	2.54087
Chr1	7611458	7612039	c2.bed757	1.31948
Chr1	7614333	7614752	c2.bed758	2.97157
Chr1	7623458	7623736	c2.bed759	1.41287
Chr1	7626937	7627169	c2.bed760	1.36281
Chr1	7653222	7653464	c2.bed761	2.59005
Chr1	7667263	7667474	c2.bed762	1.64182
Chr1	7680747	7681217	c2.bed763	4.69778
Chr1	7691241	7691727	c2.bed764	3.75535
Chr1	7693826	7694574	c2.bed765	3.90913
Chr1	7694881	7696216	c2.bed766	4.52316
Chr1	7696492	7697604	c2.bed767	16.7758
Chr1	7705835	7706214	c2.bed768	3.93877
Chr1	7759357	7760440	c2.bed769	10.1504
Chr1	7790406	7791221	c2.bed770	2.40759
Chr1	7802026	7802509	c2.bed771	4.62828
Chr1	7823368	7823898	c2.bed772	2.74794
Chr1	7829118	7829345	c2.bed773	1.11896
Chr1	7831802	7832657	c2.bed774	5.85516
Chr1	7832894	7833833	c2.bed775	9.00158
Chr1	7834918	7835135	c2.bed776	1.83071
Chr1	7835633	7835891	c2.bed777	2.42094
Chr1	7836163	7836670	c2.bed778	1.33583
Chr1	7837044	7837296	c2.bed779	2.36553
Chr1	7840006	7840359	c2.bed780	1.33049
Chr1	7846766	7847701	c2.bed781	20.3255
Chr1	7850139	7850470	c2.bed782	9.94412
Chr1	7874765	7875354	c2.bed783	2.83008
Chr1	7886757	7887447	c2.bed784	1.88351
Chr1	7892973	7894581	c2.bed785	3.72218
Chr1	7895176	7895681	c2.bed786	3.5343
Chr1	7896113	7896363	c2.bed787	2.73864
Chr1	7897074	7897638	c2.bed788	4.54055
Chr1	7898069	7898688	c2.bed789	1.97051
Chr1	7899333	7899596	c2.bed790	2.49003
Chr1	7900640	7901307	c2.bed791	4.99624
Chr1	7901874	7902254	c2.bed792	5.14423
Chr1	7903943	7904475	c2.bed793	8.67208
Chr1	7904638	7904889	c2.bed794	1.2378
Chr1	7905761	7906582	c2.bed795	2.96638
Chr1	7912063	7912871	c2.bed796	2.12766
Chr1	7913122	7913952	c2.bed797	1.80195
Chr1	7915993	7917300	c2.bed798	4.04441
Chr1	7919634	7920098	c2.bed799	1.87669
Chr1	7925855	7926321	c2.bed800	3.56946
Chr1	7932881	7933176	c2.bed801	4.40677
Chr1	7940060	7940454	c2.bed802	6.62512
Chr1	7949501	7950620	c2.bed803	9.23189
Chr1	7957032	7957267	c2.bed804	1.67752
Chr1	7957399	7958549	c2.bed805	2.06596
Chr1	7966666	7966914	c2.bed806	2.04955
Chr1	7967721	7968431	c2.bed807	7.83198
Chr1	7977879	7978309	c2.bed808	1.25888
Chr1	7981781	7982135	c2.bed809	2.54629
Chr1	7988476	7989047	c2.bed810	9.69982
Chr1	7997012	7997238	c2.bed811	1.36177
Chr1	8014106	8015577	c2.bed812	2.61058
Chr1	8027611	8027929	c2.bed813	5.39344
Chr1	8031703	8032217	c2.bed814	8.48144
Chr1	8032378	8032987	c2.bed815	6.03913
Chr1	8046843	8047388	c2.bed816	2.47159
Chr1	8051609	8051827	c2.bed817	1.76819
Chr1	8068141	8068862	c2.bed818	2.79408
Chr1	8074456	8074994	c2.bed819	4.45297
Chr1	8077067	8077565	c2.bed820	2.61698
Chr1	8079721	8080033	c2.bed821	1.70249
Chr1	8082161	8082451	c2.bed822	1.30209
Chr1	8089865	8090290	c2.bed823	1.7676
Chr1	8099167	8099924	c2.bed824	2.67791
Chr1	8101607	8102243	c2.bed825	4.68433
Chr1	8103871	8104369	c2.bed826	1.76997
Chr1	8105606	8106334	c2.bed827	5.80946
Chr1	8118047	8118289	c2.bed828	2.01543
Chr1	8118729	8119028	c2.bed829	1.55717
Chr1	8141471	8141680	c2.bed830	1.46385
Chr1	8142148	8142419	c2.bed831	2.60837
Chr1	8144104	8144622	c2.bed832	2.39529
Chr1	8147137	8147612	c2.bed833	1.72553
Chr1	8148114	8148437	c2.bed834	4.8856
Chr1	8156685	8157332	c2.bed835	2.30126
Chr1	8165193	8165431	c2.bed836	1.99516
Chr1	8168594	8169137	c2.bed837	2.1912
Chr1	8188246	8189002	c2.bed838	9.83312
Chr1	8227650	8227863	c2.bed839	2.38574
Chr1	8263438	8263918	c2.bed840	1.40764
Chr1	8269878	8270962	c2.bed841	2.75961
Chr1	8310222	8310481	c2.bed842	1.78022
Chr1	8334236	8334793	c2.bed843	1.57128
Chr1	8336552	8336931	c2.bed844	2.37465
Chr1	8337076	8338085	c2.bed845	3.20077
Chr1	8351015	8351241	c2.bed846	1.69479
Chr1	8385891	8386475	c2.bed847	2.03184
Chr1	8526062	8526382	c2.bed848	5.12968
Chr1	8534534	8535464	c2.bed849	4.94771
Chr1	8540255	8540719	c2.bed850	5.67593
Chr1	8542712	8543500	c2.bed851	3.13621
Chr1	8545066	8545333	c2.bed852	2.19719
Chr1	8547417	8547646	c2.bed853	1.76059
Chr1	8548750	8548950	c2.bed854	1.18736
Chr1	8549586	8550031	c2.bed855	1.88048
Chr1	8550906	8551536	c2.bed856	4.66625
Chr1	8562707	8563007	c2.bed857	2.48843
Chr1	8606911	8607142	c2.bed858	1.29323
Chr1	8639564	8639813	c2.bed859	2.27844
Chr1	8666666	8666883	c2.bed860	1.26154
Chr1	8674089	8674429	c2.bed861	4.59696
Chr1	8693087	8694360	c2.bed862	18.8254
Chr1	8725951	8726522	c2.bed863	4.22875
Chr1	8756025	8756250	c2.bed864	1.37798
Chr1	8777119	8777353	c2.bed865	1.40625
Chr1	8798865	8799252	c2.bed866	4.30536
Chr1	8807160	8807451	c2.bed867	1.37564
Chr1	8821578	8821822	c2.bed868	2.03634
Chr1	8827624	8828318	c2.bed869	2.186
Chr1	8838307	8838763	c2.bed870	2.402
Chr1	8838897	8839177	c2.bed871	2.16233
Chr1	8843823	8844152	c2.bed872	2.4692
Chr1	8845195	8845863	c2.bed873	5.78363
Chr1	8847794	8848073	c2.bed874	4.57587
Chr1	8849458	8850307	c2.bed875	11.9658
Chr1	8851052	8851296	c2.bed876	7.54997
Chr1	8854707	8854937	c2.bed877	1.57479
Chr1	8906800	8908460	c2.bed878	5.40432
Chr1	8910043	8910476	c2.bed879	2.37239
Chr1	8918906	8919386	c2.bed880	6.02846
Chr1	8932547	8933095	c2.bed881	9.49636
Chr1	8956865	8957398	c2.bed882	2.89332
Chr1	8959419	8960597	c2.bed883	19.2986
Chr1	8979214	8979495	c2.bed884	4.09347
Chr1	8982234	8982908	c2.bed885	1.64174
Chr1	8986203	8986519	c2.bed886	2.90534
Chr1	8987265	8987570	c2.bed887	3.8665
Chr1	8994703	8994941	c2.bed888	1.6454
Chr1	9003288	9004011	c2.bed889	1.95033
Chr1	9020891	9021168	c2.bed890	2.43615
Chr1	9021432	9021669	c2.bed891	2.27688
Chr1	9026987	9027268	c2.bed892	2.24309
Chr1	9041852	9042901	c2.bed893	3.74375
Chr1	9071371	9071696	c2.bed894	1.66753
Chr1	9074879	9075134	c2.bed895	1.54776
Chr1	9090528	9091156	c2.bed896	1.87541
Chr1	9091422	9092077	c2.bed897	2.82646
Chr1	9114323	9114637	c2.bed898	2.24037
Chr1	9127919	9128421	c2.bed899	3.4824
Chr1	9139711	9140161	c2.bed900	2.80171
Chr1	9141778	9143321	c2.bed901	12.6797
Chr1	9144286	9144618	c2.bed902	2.50213
Chr1	9145034	9145465	c2.bed903	2.93838
Chr1	9155529	9155778	c2.bed904	1.45595
Chr1	9183702	9184054	c2.bed905	1.6939
Chr1	9185454	9185695	c2.bed906	1.96143
Chr1	9189425	9189770	c2.bed907	2.70402
Chr1	9206166	9206480	c2.bed908	1.39104
Chr1	9225110	9225374	c2.bed909	1.57466
Chr1	9241511	9242540	c2.bed910	7.49865
Chr1	9251250	9251524	c2.bed911	3.28226
Chr1	9259898	9260960	c2.bed912	6.48484
Chr1	9302979	9303469	c2.bed913	1.84058
Chr1	9322001	9322251	c2.bed914	1.23015
Chr1	9329566	9330167	c2.bed915	13.9112
Chr1	9336413	9337150	c2.bed916	4.42589
Chr1	9355974	9357168	c2.bed917	10.3056
Chr1	9360048	9360314	c2.bed918	2.39542
Chr1	9378616	9378935	c2.bed919	1.40116
Chr1	9394148	9394400	c2.bed920	2.14687
Chr1	9405427	9406076	c2.bed921	2.15201
Chr1	9407548	9408240	c2.bed922	1.5499
Chr1	9409757	9410002	c2.bed923	2.05662
Chr1	9410111	9410470	c2.bed924	2.88012
Chr1	9425737	9426595	c2.bed925	2.69196
Chr1	9437212	9437787	c2.bed926	5.66367
Chr1	9450554	9451012	c2.bed927	2.04448
Chr1	9457051	9457336	c2.bed928	1.4429
Chr1	9480276	9480491	c2.bed929	4.87629
Chr1	9487941	9488325	c2.bed930	3.22199
Chr1	9488499	9488882	c2.bed931	1.6987
Chr1	9491626	9491884	c2.bed932	1.83714
Chr1	9496674	9498095	c2.bed933	2.56216
Chr1	9498629	9498882	c2.bed934	1.89489
Chr1	9502112	9502948	c2.bed935	9.02411
Chr1	9503102	9503333	c2.bed936	1.66347
Chr1	9505636	9506886	c2.bed937	4.7995
Chr1	9512643	9512920	c2.bed938	2.28008
Chr1	9515483	9515803	c2.bed939	1.9299
Chr1	9544834	9545067	c2.bed940	1.71598
Chr1	9574849	9575086	c2.bed941	1.30265
Chr1	9605272	9605542	c2.bed942	2.63464
Chr1	9615118	9615555	c2.bed943	3.27891
Chr1	9627955	9628182	c2.bed944	5.48969
Chr1	9636872	9637156	c2.bed945	3.55508
Chr1	9637355	9637802	c2.bed946	4.98574
Chr1	9640727	9641308	c2.bed947	2.01909
Chr1	9647915	9649131	c2.bed948	3.57272
Chr1	9651100	9652083	c2.bed949	6.28942
Chr1	9657731	9657972	c2.bed950	1.83019
Chr1	9662433	9662665	c2.bed951	1.63075
Chr1	9675109	9675953	c2.bed952	3.55897
Chr1	9731169	9731583	c2.bed953	2.79863
Chr1	9776500	9777724	c2.bed954	2.59865
Chr1	9779479	9780349	c2.bed955	2.16638
Chr1	9827399	9827725	c2.bed956	5.55056
Chr1	9830086	9830445	c2.bed957	5.27814
Chr1	9830668	9830967	c2.bed958	1.80865
Chr1	9833130	9833726	c2.bed959	2.23747
Chr1	9846741	9847344	c2.bed960	1.96289
Chr1	9851233	9851504	c2.bed961	1.57156
Chr1	9863807	9864387	c2.bed962	3.3037
Chr1	9870881	9871189	c2.bed963	2.4844
Chr1	9871452	9871655	c2.bed964	2.29674
Chr1	9877973	9878294	c2.bed965	2.20095
Chr1	9951883	9952670	c2.bed966	12.0709
Chr1	9955825	9956833	c2.bed967	6.16234
Chr1	9957341	9957741	c2.bed968	6.98789
Chr1	9957909	9958171	c2.bed969	15.8151
Chr1	9958478	9959923	c2.bed970	12.8549
Chr1	9960505	9962643	c2.bed971	5.27924
Chr1	9962817	9963278	c2.bed972	4.25909
Chr1	9964046	9965283	c2.bed973	6.1678
Chr1	9966983	9968292	c2.bed974	5.11953
Chr1	9970871	9971430	c2.bed975	2.62944
Chr1	9996826	9997215	c2.bed976	1.71128
Chr1	10012587	10014063	c2.bed977	5.22973
Chr1	10015292	10015728	c2.bed978	3.35589
Chr1	10016414	10016807	c2.bed979	2.17069
Chr1	10052159	10052543	c2.bed980	2.58608
Chr1	10078176	10079059	c2.bed981	2.23401
Chr1	10080886	10081111	c2.bed982	2.54097
Chr1	10138769	10139107	c2.bed983	7.19637
Chr1	10149846	10150367	c2.bed984	1.77444
Chr1	10181135	10181676	c2.bed985	2.19004
Chr1	10183799	10184046	c2.bed986	2.17542
Chr1	10218450	10218820	c2.bed987	4.16007
Chr1	10236472	10237549	c2.bed988	12.2848
Chr1	10245125	10245537	c2.bed989	2.96964
Chr1	10249022	10249548	c2.bed990	2.1482
Chr1	10252746	10253018	c2.bed991	1.43597
Chr1	10253172	10253821	c2.bed992	4.7555
Chr1	10260137	10260612	c2.bed993	1.97869
Chr1	10265437	10266506	c2.bed994	4.51527
Chr1	10274559	10275264	c2.bed995	2.41637
Chr1	10288506	10288873	c2.bed996	2.40014
Chr1	10291449	10292051	c2.bed997	2.15008
Chr1	10292351	10292669	c2.bed998	1.84684
Chr1	10292992	10293436	c2.bed999	1.53806
Chr1	10306084	10306379	c2.bed1000	1.67152
Chr1	10325912	10326134	c2.bed1001	2.49241
Chr1	10372033	10372512	c2.bed1002	11.679
Chr1	10372624	10372834	c2.bed1003	8.6593
Chr1	10373001	10373479	c2.bed1004	15.7153
Chr1	10374654	10374983	c2.bed1005	2.00855
Chr1	10376031	10376852	c2.bed1006	4.20143
Chr1	10377111	10377546	c2.bed1007	3.96967
Chr1	10380469	10381362	c2.bed1008	2.07639
Chr1	10386774	10386976	c2.bed1009	2.99825
Chr1	10392250	10392607	c2.bed1010	5.35152
Chr1	10398560	10399815	c2.bed1011	6.02098
Chr1	10448210	10448456	c2.bed1012	1.30608
Chr1	10468466	10468893	c2.bed1013	1.37034
Chr1	10478186	10478680	c2.bed1014	4.01481
Chr1	10503445	10503975	c2.bed1015	3.55532
Chr1	10505604	10506104	c2.bed1016	3.40371
Chr1	10537594	10538668	c2.bed1017	21.4745
Chr1	10571453	10572767	c2.bed1018	6.70893
Chr1	10587832	10588267	c2.bed1019	2.54285
Chr1	10619274	10619561	c2.bed1020	2.12581
Chr1	10625762	10626109	c2.bed1021	1.76005
Chr1	10629975	10630542	c2.bed1022	1.69487
Chr1	10663070	10664526	c2.bed1023	8.82145
Chr1	10673436	10673677	c2.bed1024	1.6251
Chr1	10687072	10687305	c2.bed1025	5.77169
Chr1	10688588	10688848	c2.bed1026	3.02254
Chr1	10716296	10718191	c2.bed1027	3.46277
Chr1	10720020	10720240	c2.bed1028	5.42906
Chr1	10722679	10723186	c2.bed1029	2.04783
Chr1	10739339	10739583	c2.bed1030	1.57485
Chr1	10739724	10740063	c2.bed1031	1.70115
Chr1	10759600	10759833	c2.bed1032	1.4274
Chr1	10805542	10805824	c2.bed1033	2.83372
Chr1	10810957	10811299	c2.bed1034	1.85956
Chr1	10815031	10815435	c2.bed1035	3.34866
Chr1	10817332	10817682	c2.bed1036	2.26513
Chr1	10818785	10818997	c2.bed1037	1.67734
Chr1	10828702	10829279	c2.bed1038	1.72511
Chr1	10859584	10859962	c2.bed1039	1.62402
Chr1	10860386	10860603	c2.bed1040	2.72161
Chr1	10861310	10862056	c2.bed1041	3.70702
Chr1	10887650	10888153	c2.bed1042	1.35532
Chr1	10888325	10888568	c2.bed1043	1.37888
Chr1	10889193	10889486	c2.bed1044	2.58531
Chr1	10892858	10893201	c2.bed1045	2.65395
Chr1	10893747	10893971	c2.bed1046	2.24131
Chr1	10896190	10897243	c2.bed1047	6.84551
Chr1	10898108	10899895	c2.bed1048	15.2268
Chr1	10900812	10902116	c2.bed1049	16.0961
Chr1	10903118	10904008	c2.bed1050	13.7345
Chr1	10907669	10908296	c2.bed1051	3.80691
Chr1	10936949	10937778	c2.bed1052	10.9578
Chr1	10940104	10940802	c2.bed1053	4.60673
Chr1	10940957	10941199	c2.bed1054	1.33914
Chr1	10941921	10942154	c2.bed1055	1.57253
Chr1	10942674	10943669	c2.bed1056	12.2502
Chr1	10961583	10961838	c2.bed1057	3.11329
Chr1	10967609	10967908	c2.bed1058	1.75402
Chr1	10985396	10985760	c2.bed1059	1.98301
Chr1	10988491	10989232	c2.bed1060	2.63542
Chr1	10994807	10995826	c2.bed1061	3.61203
Chr1	10997417	10998542	c2.bed1062	4.9127
Chr1	11084804	11085194	c2.bed1063	2.94901
Chr1	11114868	11115616	c2.bed1064	4.28452
Chr1	11134332	11134549	c2.bed1065	1.76514
Chr1	11137564	11137781	c2.bed1066	4.94798
Chr1	11143812	11144058	c2.bed1067	1.60981
Chr1	11182099	11182332	c2.bed1068	2.03552
Chr1	11188144	11189250	c2.bed1069	21.6693
Chr1	11215277	11215729	c2.bed1070	1.7576
Chr1	11222185	11222392	c2.bed1071	1.75632
Chr1	11292641	11293335	c2.bed1072	4.86777
Chr1	11295640	11297061	c2.bed1073	8.01795
Chr1	11297975	11298301	c2.bed1074	2.86191
Chr1	11301463	11301916	c2.bed1075	17.215
Chr1	11311365	11312152	c2.bed1076	4.66854
Chr1	11332856	11333563	c2.bed1077	2.29726
Chr1	11344122	11344773	c2.bed1078	16.5293
Chr1	11423047	11423301	c2.bed1079	1.55938
Chr1	11454228	11454947	c2.bed1080	2.13601
Chr1	11479897	11480130	c2.bed1081	1.2946
Chr1	11528790	11529291	c2.bed1082	1.81413
Chr1	11532766	11533238	c2.bed1083	2.14983
Chr1	11557983	11558201	c2.bed1084	1.50943
Chr1	11560751	11561146	c2.bed1085	3.31711
Chr1	11566176	11566500	c2.bed1086	1.53561
Chr1	11569458	11569873	c2.bed1087	2.80739
Chr1	11606881	11607098	c2.bed1088	2.25981
Chr1	11608065	11608736	c2.bed1089	2.25681
Chr1	11612911	11613928	c2.bed1090	3.29775
Chr1	11614066	11614318	c2.bed1091	4.13335
Chr1	11615206	11615495	c2.bed1092	1.49038
Chr1	11650263	11650615	c2.bed1093	1.81098
Chr1	11667565	11668309	c2.bed1094	6.83679
Chr1	11673433	11674071	c2.bed1095	3.04296
Chr1	11737575	11737814	c2.bed1096	2.84728
Chr1	11739610	11739900	c2.bed1097	2.39618
Chr1	11740128	11740357	c2.bed1098	1.97907
Chr1	11768120	11768673	c2.bed1099	2.1688
Chr1	11773048	11773312	c2.bed1100	1.5961
Chr1	11786142	11786377	c2.bed1101	3.67073
Chr1	11799520	11800351	c2.bed1102	1.76767
Chr1	11804432	11804700	c2.bed1103	3.25287
Chr1	11809078	11809334	c2.bed1104	2.6135
Chr1	11820586	11821079	c2.bed1105	6.16532
Chr1	11821497	11821776	c2.bed1106	1.76486
Chr1	11907969	11908837	c2.bed1107	4.04829
Chr1	11928747	11929676	c2.bed1108	3.02795
Chr1	11931690	11932022	c2.bed1109	1.315
Chr1	11944055	11944362	c2.bed1110	4.13324
Chr1	11945554	11946017	c2.bed1111	2.45182
Chr1	11956116	11956331	c2.bed1112	1.70875
Chr1	11985700	11986024	c2.bed1113	5.61948
Chr1	12002398	12002926	c2.bed1114	3.50897
Chr1	12011308	12011594	c2.bed1115	1.54194
Chr1	12023566	12023861	c2.bed1116	2.17562
Chr1	12058312	12058652	c2.bed1117	2.65964
Chr1	12064519	12065881	c2.bed1118	2.94521
Chr1	12122043	12123281	c2.bed1119	5.00582
Chr1	12145461	12145993	c2.bed1120	1.91946
Chr1	12158169	12158395	c2.bed1121	1.97447
Chr1	12169264	12169779	c2.bed1122	1.40337
Chr1	12178785	12179282	c2.bed1123	1.45309
Chr1	12181739	12182161	c2.bed1124	1.43905
Chr1	12189127	12190415	c2.bed1125	5.14035
Chr1	12191525	12191803	c2.bed1126	3.48086
Chr1	12223222	12224076	c2.bed1127	8.49206
Chr1	12225149	12226019	c2.bed1128	4.55045
Chr1	12226792	12227075	c2.bed1129	2.96203
Chr1	12228039	12228348	c2.bed1130	2.16065
Chr1	12236140	12238809	c2.bed1131	6.11034
Chr1	12240086	12240289	c2.bed1132	1.29906
Chr1	12241614	12242653	c2.bed1133	9.36332
Chr1	12356315	12356544	c2.bed1134	2.23346
Chr1	12371060	12371295	c2.bed1135	2.16238
Chr1	12397949	12398162	c2.bed1136	2.7881
Chr1	12430269	12430666	c2.bed1137	1.86575
Chr1	12451987	12452277	c2.bed1138	1.70244
Chr1	12516541	12516963	c2.bed1139	1.73194
Chr1	12539507	12539724	c2.bed1140	2.40899
Chr1	12584958	12585920	c2.bed1141	7.32195
Chr1	12589367	12590048	c2.bed1142	2.82811
Chr1	12655442	12655710	c2.bed1143	1.31317
Chr1	12736677	12737450	c2.bed1144	10.0677
Chr1	12745010	12745353	c2.bed1145	2.42256
Chr1	12840279	12842058	c2.bed1146	3.22399
Chr1	12850114	12850318	c2.bed1147	1.4053
Chr1	12850505	12850727	c2.bed1148	1.83263
Chr1	12851050	12851301	c2.bed1149	4.27261
Chr1	12851916	12853208	c2.bed1150	13.7529
Chr1	12867673	12868294	c2.bed1151	2.09618
Chr1	12897768	12898164	c2.bed1152	5.11463
Chr1	12917050	12917752	c2.bed1153	17.7096
Chr1	12982535	12983412	c2.bed1154	2.85695
Chr1	12987344	12988149	c2.bed1155	4.24335
Chr1	13026815	13027386	c2.bed1156	1.45119
Chr1	13065570	13065811	c2.bed1157	3.49674
Chr1	13124933	13125170	c2.bed1158	1.21594
Chr1	13218463	13219453	c2.bed1159	12.9451
Chr1	13220976	13222763	c2.bed1160	2.5474
Chr1	13222988	13223294	c2.bed1161	2.24509
Chr1	13340063	13340266	c2.bed1162	1.57001
Chr1	13454602	13455334	c2.bed1163	3.94375
Chr1	13542622	13543562	c2.bed1164	7.07913
Chr1	13670127	13670538	c2.bed1165	1.31974
Chr1	13836299	13836937	c2.bed1166	3.488
Chr1	13837918	13838141	c2.bed1167	2.58846
Chr1	13838495	13838975	c2.bed1168	3.01171
Chr1	13898986	13899375	c2.bed1169	5.40939
Chr1	13899558	13899934	c2.bed1170	3.23495
Chr1	14004294	14004527	c2.bed1171	1.28366
Chr1	14158545	14159807	c2.bed1172	4.13094
Chr1	14160114	14161025	c2.bed1173	6.15018
Chr1	15604832	15605051	c2.bed1174	4.37147
Chr1	15651405	15652068	c2.bed1175	2.82081
Chr1	15977386	15978337	c2.bed1176	2.30725
Chr1	16126417	16126720	c2.bed1177	2.20184
Chr1	16136008	16137305	c2.bed1178	4.04612
Chr1	16140784	16141643	c2.bed1179	4.67969
Chr1	16267025	16267297	c2.bed1180	2.56917
Chr1	16413607	16413944	c2.bed1181	10.0293
Chr1	16487254	16487476	c2.bed1182	2.25125
Chr1	16617914	16618220	c2.bed1183	2.99429
Chr1	16656515	16657478	c2.bed1184	4.21951
Chr1	16785939	16786196	c2.bed1185	2.95088
Chr1	16788641	16789466	c2.bed1186	5.22386
Chr1	16792525	16793085	c2.bed1187	5.54275
Chr1	16872011	16872357	c2.bed1188	3.11628
Chr1	16908695	16908906	c2.bed1189	2.04179
Chr1	16983655	16984009	c2.bed1190	1.30788
Chr1	17075578	17076343	c2.bed1191	2.67617
Chr1	17115986	17116390	c2.bed1192	4.65213
Chr1	17166599	17167187	c2.bed1193	2.95345
Chr1	17170107	17170320	c2.bed1194	2.42844
Chr1	17170595	17170867	c2.bed1195	1.30084
Chr1	17171032	17171299	c2.bed1196	1.70947
Chr1	17179995	17180279	c2.bed1197	3.58631
Chr1	17186147	17186396	c2.bed1198	3.04074
Chr1	17265816	17266565	c2.bed1199	4.99799
Chr1	17276461	17276860	c2.bed1200	1.55965
Chr1	17284609	17284998	c2.bed1201	3.1628
Chr1	17292541	17292936	c2.bed1202	5.30625
Chr1	17310457	17310868	c2.bed1203	1.43314
Chr1	17327071	17327325	c2.bed1204	3.51839
Chr1	17375444	17375683	c2.bed1205	1.98002
Chr1	17396322	17396570	c2.bed1206	1.46036
Chr1	17432758	17433163	c2.bed1207	1.46225
Chr1	17433456	17433672	c2.bed1208	1.81212
Chr1	17569274	17569490	c2.bed1209	1.5988
Chr1	17596790	17597069	c2.bed1210	2.50252
Chr1	17642543	17642870	c2.bed1211	7.46314
Chr1	17693502	17693861	c2.bed1212	3.09573
Chr1	17720529	17721035	c2.bed1213	1.79659
Chr1	17835707	17836214	c2.bed1214	2.51009
Chr1	17847717	17848207	c2.bed1215	2.69677
Chr1	17854703	17855269	c2.bed1216	3.08069
Chr1	17872493	17872759	c2.bed1217	1.97679
Chr1	17891502	17892006	c2.bed1218	1.95071
Chr1	17905973	17906393	c2.bed1219	2.13608
Chr1	17907445	17907861	c2.bed1220	2.1109
Chr1	17918395	17919122	c2.bed1221	3.74943
Chr1	17919238	17919678	c2.bed1222	3.84168
Chr1	17927825	17928281	c2.bed1223	2.08599
Chr1	17972271	17972748	c2.bed1224	1.6433
Chr1	17975053	17975771	c2.bed1225	5.12402
Chr1	17982603	17983421	c2.bed1226	5.83614
Chr1	18098090	18098956	c2.bed1227	2.7794
Chr1	18105878	18106123	c2.bed1228	2.0091
Chr1	18123649	18124279	c2.bed1229	2.77721
Chr1	18133328	18133698	c2.bed1230	2.15646
Chr1	18198563	18198804	c2.bed1231	2.20918
Chr1	18216514	18216714	c2.bed1232	2.09337
Chr1	18305576	18307176	c2.bed1233	9.64325
Chr1	18317535	18319053	c2.bed1234	13.1265
Chr1	18351475	18351801	c2.bed1235	2.72218
Chr1	18359774	18360045	c2.bed1236	1.81241
Chr1	18366025	18366371	c2.bed1237	1.71782
Chr1	18377563	18378067	c2.bed1238	1.59552
Chr1	18378763	18379592	c2.bed1239	4.7752
Chr1	18408161	18408369	c2.bed1240	2.04448
Chr1	18412371	18412600	c2.bed1241	1.49314
Chr1	18416556	18417102	c2.bed1242	3.40297
Chr1	18428972	18429224	c2.bed1243	1.98973
Chr1	18452256	18452665	c2.bed1244	2.13737
Chr1	18455641	18455982	c2.bed1245	2.57108
Chr1	18470584	18470786	c2.bed1246	1.34654
Chr1	18477055	18477580	c2.bed1247	4.48389
Chr1	18496360	18496570	c2.bed1248	1.14551
Chr1	18518250	18518793	c2.bed1249	3.28381
Chr1	18542215	18543843	c2.bed1250	4.7436
Chr1	18584337	18584759	c2.bed1251	2.0257
Chr1	18615629	18615918	c2.bed1252	2.19988
Chr1	18616056	18616820	c2.bed1253	2.18753
Chr1	18622163	18622390	c2.bed1254	2.06878
Chr1	18638796	18639008	c2.bed1255	1.63267
Chr1	18678650	18679570	c2.bed1256	3.04856
Chr1	18689809	18690412	c2.bed1257	2.16968
Chr1	18693665	18694332	c2.bed1258	4.03422
Chr1	18702457	18702728	c2.bed1259	3.40704
Chr1	18721975	18722335	c2.bed1260	2.51366
Chr1	18727141	18727409	c2.bed1261	1.88428
Chr1	18733708	18734074	c2.bed1262	3.8325
Chr1	18738018	18738328	c2.bed1263	2.95072
Chr1	18738622	18738995	c2.bed1264	1.39249
Chr1	18748681	18748925	c2.bed1265	1.47743
Chr1	18753032	18753463	c2.bed1266	2.26339
Chr1	18757187	18757603	c2.bed1267	2.72366
Chr1	18758761	18759309	c2.bed1268	3.2923
Chr1	18761112	18761768	c2.bed1269	4.6207
Chr1	18808017	18808764	c2.bed1270	4.18753
Chr1	18866423	18866635	c2.bed1271	1.149
Chr1	18870542	18871041	c2.bed1272	2.42758
Chr1	18879364	18879568	c2.bed1273	1.35303
Chr1	18926941	18927247	c2.bed1274	2.51644
Chr1	18927973	18928221	c2.bed1275	1.34063
Chr1	18932792	18933284	c2.bed1276	1.72775
Chr1	18933406	18933825	c2.bed1277	3.09634
Chr1	18953864	18954240	c2.bed1278	1.30063
Chr1	18954344	18954896	c2.bed1279	3.42345
Chr1	19053370	19053768	c2.bed1280	2.01144
Chr1	19123553	19123761	c2.bed1281	3.46954
Chr1	19124020	19124418	c2.bed1282	2.32146
Chr1	19140646	19141526	c2.bed1283	2.92414
Chr1	19143246	19143490	c2.bed1284	1.40488
Chr1	19153113	19153387	c2.bed1285	1.49325
Chr1	19155071	19155715	c2.bed1286	4.4013
Chr1	19160382	19160810	c2.bed1287	2.36961
Chr1	19160949	19161253	c2.bed1288	1.95774
Chr1	19166659	19166987	c2.bed1289	2.61952
Chr1	19171494	19171923	c2.bed1290	2.61235
Chr1	19191820	19192596	c2.bed1291	1.84244
Chr1	19196586	19197416	c2.bed1292	2.73552
Chr1	19197709	19198381	c2.bed1293	2.16058
Chr1	19199038	19199341	c2.bed1294	1.36437
Chr1	19200008	19200547	c2.bed1295	2.21903
Chr1	19214721	19215811	c2.bed1296	4.95697
Chr1	19258038	19258269	c2.bed1297	2.20414
Chr1	19260630	19260917	c2.bed1298	1.55116
Chr1	19306207	19306430	c2.bed1299	1.43492
Chr1	19326248	19326454	c2.bed1300	2.08762
Chr1	19468629	19469040	c2.bed1301	2.15039
Chr1	19470791	19471609	c2.bed1302	4.67431
Chr1	19475735	19475993	c2.bed1303	1.40373
Chr1	19492283	19492507	c2.bed1304	2.50422
Chr1	19504527	19505146	c2.bed1305	4.42712
Chr1	19521078	19521409	c2.bed1306	7.13866
Chr1	19579857	19580591	c2.bed1307	6.0142
Chr1	19581138	19581631	c2.bed1308	4.6931
Chr1	19641770	19642025	c2.bed1309	2.71829
Chr1	19645778	19646191	c2.bed1310	1.66125
Chr1	19652065	19652301	c2.bed1311	1.85812
Chr1	19655952	19657307	c2.bed1312	12.0736
Chr1	19658957	19659901	c2.bed1313	1.99184
Chr1	19660259	19660730	c2.bed1314	2.96634
Chr1	19664008	19664882	c2.bed1315	5.3679
Chr1	19673139	19673617	c2.bed1316	7.34741
Chr1	19682924	19683481	c2.bed1317	2.82496
Chr1	19685939	19686326	c2.bed1318	2.32788
Chr1	19686590	19686818	c2.bed1319	1.28151
Chr1	19697102	19698154	c2.bed1320	5.35869
Chr1	19702379	19702913	c2.bed1321	3.92842
Chr1	19739844	19740054	c2.bed1322	2.53747
Chr1	19746101	19746455	c2.bed1323	4.70087
Chr1	19778632	19779288	c2.bed1324	2.65362
Chr1	19832536	19832793	c2.bed1325	2.42581
Chr1	19842556	19842767	c2.bed1326	1.22744
Chr1	19845397	19845998	c2.bed1327	1.59906
Chr1	19846452	19846707	c2.bed1328	2.30851
Chr1	19850234	19850565	c2.bed1329	2.36135
Chr1	19856180	19856488	c2.bed1330	2.96533
Chr1	19866197	19867040	c2.bed1331	2.38502
Chr1	19879885	19880547	c2.bed1332	1.57817
Chr1	19900426	19900649	c2.bed1333	2.61426
Chr1	19902888	19903216	c2.bed1334	2.01628
Chr1	19936432	19936841	c2.bed1335	3.21261
Chr1	19958627	19958833	c2.bed1336	1.37233
Chr1	19963143	19964581	c2.bed1337	173.007
Chr1	19968329	19968638	c2.bed1338	2.44277
Chr1	19968792	19969175	c2.bed1339	1.65132
Chr1	19987849	19988414	c2.bed1340	1.83787
Chr1	19992407	19992646	c2.bed1341	1.26081
Chr1	19996837	19997195	c2.bed1342	1.39646
Chr1	19997372	19997581	c2.bed1343	3.25291
Chr1	20011446	20011999	c2.bed1344	13.9919
Chr1	20014006	20015097	c2.bed1345	2.64681
Chr1	20015516	20015757	c2.bed1346	2.44504
Chr1	20017367	20017750	c2.bed1347	1.90827
Chr1	20082038	20082516	c2.bed1348	1.55527
Chr1	20083428	20084099	c2.bed1349	3.76257
Chr1	20084561	20084904	c2.bed1350	4.87739
Chr1	20090624	20090856	c2.bed1351	3.74
Chr1	20100171	20100543	c2.bed1352	3.55074
Chr1	20102132	20102556	c2.bed1353	2.9903
Chr1	20102703	20103173	c2.bed1354	1.23931
Chr1	20105210	20105482	c2.bed1355	2.98216
Chr1	20106940	20107655	c2.bed1356	16.9251
Chr1	20108007	20108982	c2.bed1357	13.6079
Chr1	20119961	20120338	c2.bed1358	2.15456
Chr1	20132290	20133013	c2.bed1359	3.84325
Chr1	20135844	20136098	c2.bed1360	1.54264
Chr1	20136256	20136523	c2.bed1361	1.80054
Chr1	20156082	20156449	c2.bed1362	4.68268
Chr1	20158642	20159380	c2.bed1363	5.13221
Chr1	20159977	20160727	c2.bed1364	3.36908
Chr1	20167923	20168151	c2.bed1365	2.90202
Chr1	20170892	20171963	c2.bed1366	8.01266
Chr1	20176625	20176851	c2.bed1367	8.64892
Chr1	20177223	20177502	c2.bed1368	3.87919
Chr1	20178777	20179036	c2.bed1369	4.51159
Chr1	20181460	20181958	c2.bed1370	2.27439
Chr1	20207062	20207412	c2.bed1371	3.32747
Chr1	20211908	20212253	c2.bed1372	2.52254
Chr1	20218987	20219228	c2.bed1373	1.71989
Chr1	20235810	20236820	c2.bed1374	7.40595
Chr1	20243256	20243579	c2.bed1375	5.38365
Chr1	20260157	20260614	c2.bed1376	2.21647
Chr1	20260891	20261194	c2.bed1377	6.38782
Chr1	20310245	20310662	c2.bed1378	1.83685
Chr1	20363905	20364289	c2.bed1379	3.61501
Chr1	20402331	20402639	c2.bed1380	1.44923
Chr1	20411295	20411566	c2.bed1381	7.44483
Chr1	20414678	20415137	c2.bed1382	3.15297
Chr1	20430721	20431555	c2.bed1383	10.1567
Chr1	20432014	20432411	c2.bed1384	6.27213
Chr1	20447334	20447593	c2.bed1385	2.24861
Chr1	20452008	20452285	c2.bed1386	2.66101
Chr1	20495237	20495445	c2.bed1387	1.63532
Chr1	20495559	20496043	c2.bed1388	1.62559
Chr1	20500089	20500345	c2.bed1389	1.73123
Chr1	20512424	20512794	c2.bed1390	3.87407
Chr1	20515170	20515517	c2.bed1391	2.77487
Chr1	20560569	20560919	c2.bed1392	1.89629
Chr1	20561653	20562045	c2.bed1393	1.65548
Chr1	20598035	20598666	c2.bed1394	6.91601
Chr1	20603158	20603624	c2.bed1395	3.43189
Chr1	20617292	20617932	c2.bed1396	2.24713
Chr1	20619058	20619597	c2.bed1397	3.07153
Chr1	20630591	20630844	c2.bed1398	1.71766
Chr1	20682678	20683110	c2.bed1399	1.37546
Chr1	20699107	20699541	c2.bed1400	2.54228
Chr1	20705673	20706364	c2.bed1401	2.14392
Chr1	20708024	20708641	c2.bed1402	1.41435
Chr1	20718505	20718795	c2.bed1403	2.62481
Chr1	20727514	20727746	c2.bed1404	1.28899
Chr1	20729594	20729820	c2.bed1405	3.52435
Chr1	20730151	20730606	c2.bed1406	2.46015
Chr1	20771178	20771417	c2.bed1407	2.27642
Chr1	20876962	20877545	c2.bed1408	2.54375
Chr1	20906347	20907170	c2.bed1409	4.35869
Chr1	20952091	20952756	c2.bed1410	4.0634
Chr1	20966756	20967134	c2.bed1411	2.40638
Chr1	20968805	20969039	c2.bed1412	2.44664
Chr1	20971351	20971855	c2.bed1413	2.33587
Chr1	20986646	20986858	c2.bed1414	1.71636
Chr1	20991822	20992865	c2.bed1415	3.06907
Chr1	21007093	21007405	c2.bed1416	2.19851
Chr1	21013405	21013700	c2.bed1417	2.53259
Chr1	21015809	21016186	c2.bed1418	3.25653
Chr1	21017327	21018214	c2.bed1419	14.4537
Chr1	21025294	21025670	c2.bed1420	1.74009
Chr1	21027202	21027902	c2.bed1421	1.72874
Chr1	21029036	21029289	c2.bed1422	2.24231
Chr1	21036333	21036533	c2.bed1423	1.23201
Chr1	21056402	21056742	c2.bed1424	4.81771
Chr1	21057090	21057457	c2.bed1425	1.84299
Chr1	21062485	21062918	c2.bed1426	2.41039
Chr1	21075716	21075942	c2.bed1427	1.43567
Chr1	21091769	21091997	c2.bed1428	1.32741
Chr1	21093542	21093906	c2.bed1429	1.80792
Chr1	21129581	21130213	c2.bed1430	3.80015
Chr1	21148696	21148909	c2.bed1431	2.05061
Chr1	21159794	21160479	c2.bed1432	2.34532
Chr1	21166250	21166807	c2.bed1433	4.19148
Chr1	21168111	21168634	c2.bed1434	3.447
Chr1	21177824	21178678	c2.bed1435	3.99204
Chr1	21180439	21181038	c2.bed1436	12.213
Chr1	21182215	21182870	c2.bed1437	2.94593
Chr1	21186488	21186920	c2.bed1438	5.66963
Chr1	21187650	21187894	c2.bed1439	1.96953
Chr1	21198373	21198810	c2.bed1440	3.22668
Chr1	21207501	21207980	c2.bed1441	5.46226
Chr1	21208144	21208504	c2.bed1442	2.92682
Chr1	21212602	21212810	c2.bed1443	1.17903
Chr1	21238060	21238482	c2.bed1444	1.38699
Chr1	21238687	21240042	c2.bed1445	5.91742
Chr1	21316736	21317545	c2.bed1446	8.77671
Chr1	21333685	21333941	c2.bed1447	2.66732
Chr1	21337601	21337879	c2.bed1448	1.93618
Chr1	21343026	21344944	c2.bed1449	6.46093
Chr1	21346051	21346483	c2.bed1450	4.45209
Chr1	21362869	21364208	c2.bed1451	3.12373
Chr1	21378002	21378470	c2.bed1452	2.01323
Chr1	21379054	21379429	c2.bed1453	2.37882
Chr1	21394031	21394270	c2.bed1454	1.54936
Chr1	21426593	21427396	c2.bed1455	14.6545
Chr1	21429890	21430170	c2.bed1456	1.62834
Chr1	21438272	21438803	c2.bed1457	3.25267
Chr1	21439696	21440327	c2.bed1458	3.38965
Chr1	21441638	21442540	c2.bed1459	4.97544
Chr1	21443967	21444273	c2.bed1460	3.3769
Chr1	21512649	21513243	c2.bed1461	1.35091
Chr1	21517051	21517415	c2.bed1462	1.77596
Chr1	21533729	21534295	c2.bed1463	3.70757
Chr1	21552144	21552792	c2.bed1464	3.13204
Chr1	21557688	21557916	c2.bed1465	2.50527
Chr1	21564308	21565096	c2.bed1466	9.09803
Chr1	21613667	21614072	c2.bed1467	3.86002
Chr1	21624661	21625540	c2.bed1468	1.61007
Chr1	21629602	21630048	c2.bed1469	2.07693
Chr1	21653642	21654306	c2.bed1470	3.47062
Chr1	21676808	21677145	c2.bed1471	3.02027
Chr1	21689513	21689999	c2.bed1472	1.47248
Chr1	21699378	21699579	c2.bed1473	1.28992
Chr1	21700284	21700834	c2.bed1474	4.86041
Chr1	21701326	21702052	c2.bed1475	4.70889
Chr1	21703681	21705137	c2.bed1476	10.1101
Chr1	21707546	21708230	c2.bed1477	3.55701
Chr1	21743107	21744044	c2.bed1478	1.8854
Chr1	21747525	21747936	c2.bed1479	2.1867
Chr1	21770291	21770938	c2.bed1480	2.56594
Chr1	21780952	21781396	c2.bed1481	3.39541
Chr1	21792138	21792898	c2.bed1482	2.4703
Chr1	21806747	21807071	c2.bed1483	1.81381
Chr1	21817169	21817539	c2.bed1484	3.39397
Chr1	21828524	21828983	c2.bed1485	2.5015
Chr1	21842893	21843387	c2.bed1486	4.18035
Chr1	21884690	21884958	c2.bed1487	3.20161
Chr1	21885193	21885480	c2.bed1488	2.23264
Chr1	21890226	21890429	c2.bed1489	1.34558
Chr1	21891672	21891985	c2.bed1490	1.85655
Chr1	21893105	21893569	c2.bed1491	1.57628
Chr1	21902941	21903560	c2.bed1492	3.37807
Chr1	21910458	21911168	c2.bed1493	4.01838
Chr1	21939440	21939719	c2.bed1494	1.46975
Chr1	22011672	22012380	c2.bed1495	4.03356
Chr1	22026612	22027062	c2.bed1496	2.57677
Chr1	22031086	22031333	c2.bed1497	1.52267
Chr1	22032267	22033251	c2.bed1498	5.12944
Chr1	22034620	22036890	c2.bed1499	3.38684
Chr1	22051745	22052300	c2.bed1500	2.32563
Chr1	22055052	22056599	c2.bed1501	12.3026
Chr1	22066133	22066364	c2.bed1502	4.52556
Chr1	22197795	22197997	c2.bed1503	1.9881
Chr1	22198315	22199676	c2.bed1504	7.41392
Chr1	22220910	22221267	c2.bed1505	5.0692
Chr1	22223836	22224252	c2.bed1506	1.73559
Chr1	22248805	22249322	c2.bed1507	3.02077
Chr1	22296223	22296601	c2.bed1508	1.85466
Chr1	22381254	22381676	c2.bed1509	3.83172
Chr1	22390036	22390333	c2.bed1510	3.07543
Chr1	22390650	22390962	c2.bed1511	3.13255
Chr1	22416001	22416202	c2.bed1512	2.90815
Chr1	22511134	22511827	c2.bed1513	2.94216
Chr1	22517813	22518061	c2.bed1514	2.42436
Chr1	22518425	22518826	c2.bed1515	3.11232
Chr1	22521017	22521699	c2.bed1516	7.56324
Chr1	22522201	22523193	c2.bed1517	4.95876
Chr1	22523799	22524190	c2.bed1518	3.3057
Chr1	22539749	22540375	c2.bed1519	6.20276
Chr1	22543307	22543627	c2.bed1520	2.99115
Chr1	22544979	22545560	c2.bed1521	4.11609
Chr1	22552076	22552559	c2.bed1522	3.12825
Chr1	22558149	22558677	c2.bed1523	1.60021
Chr1	22581095	22581445	c2.bed1524	2.03499
Chr1	22584715	22585138	c2.bed1525	2.49166
Chr1	22586488	22586691	c2.bed1526	1.51465
Chr1	22586873	22587079	c2.bed1527	1.78681
Chr1	22589291	22589704	c2.bed1528	1.83677
Chr1	22594169	22595178	c2.bed1529	3.93641
Chr1	22609415	22609670	c2.bed1530	1.76732
Chr1	22609780	22610047	c2.bed1531	1.23218
Chr1	22628235	22628453	c2.bed1532	1.16176
Chr1	22628595	22628974	c2.bed1533	1.90622
Chr1	22640058	22640277	c2.bed1534	1.37068
Chr1	22646966	22647359	c2.bed1535	2.55858
Chr1	22650702	22651090	c2.bed1536	1.57897
Chr1	22658705	22658922	c2.bed1537	2.8786
Chr1	22662770	22663272	c2.bed1538	3.9458
Chr1	22676317	22676997	c2.bed1539	7.66063
Chr1	22678648	22679099	c2.bed1540	3.63772
Chr1	22700605	22700879	c2.bed1541	2.54728
Chr1	22718927	22719152	c2.bed1542	1.73817
Chr1	22722641	22722956	c2.bed1543	2.42803
Chr1	22729989	22730211	c2.bed1544	1.54521
Chr1	22730408	22730989	c2.bed1545	2.78393
Chr1	22733614	22734445	c2.bed1546	8.98421
Chr1	22747987	22748344	c2.bed1547	2.63171
Chr1	22767534	22768868	c2.bed1548	6.10985
Chr1	22769360	22769600	c2.bed1549	1.84859
Chr1	22770810	22771098	c2.bed1550	2.1232
Chr1	22793958	22794485	c2.bed1551	3.90696
Chr1	22813306	22813506	c2.bed1552	1.48027
Chr1	22814629	22815272	c2.bed1553	1.80412
Chr1	22822030	22822265	c2.bed1554	2.72136
Chr1	22824449	22825823	c2.bed1555	14.5415
Chr1	22865587	22865859	c2.bed1556	1.33758
Chr1	22868737	22869222	c2.bed1557	3.38136
Chr1	22869576	22871221	c2.bed1558	10.075
Chr1	22878102	22879211	c2.bed1559	4.40153
Chr1	22893169	22893885	c2.bed1560	9.21053
Chr1	22926046	22926284	c2.bed1561	4.04745
Chr1	22937485	22938233	c2.bed1562	2.84922
Chr1	22983361	22983991	c2.bed1563	3.323
Chr1	23017279	23017514	c2.bed1564	3.27739
Chr1	23017689	23018118	c2.bed1565	2.02752
Chr1	23047297	23047551	c2.bed1566	1.26461
Chr1	23086022	23086340	c2.bed1567	2.6765
Chr1	23100106	23100322	c2.bed1568	2.7703
Chr1	23102998	23104733	c2.bed1569	6.79138
Chr1	23108621	23108829	c2.bed1570	2.14346
Chr1	23111669	23112424	c2.bed1571	2.41987
Chr1	23113122	23113564	c2.bed1572	1.74194
Chr1	23130921	23131126	c2.bed1573	2.14425
Chr1	23144442	23145385	c2.bed1574	12.7234
Chr1	23151832	23152259	c2.bed1575	18.7916
Chr1	23159988	23160271	c2.bed1576	2.96283
Chr1	23169154	23169775	c2.bed1577	15.4606
Chr1	23171306	23171596	c2.bed1578	1.97672
Chr1	23186095	23186443	c2.bed1579	2.4873
Chr1	23199769	23200411	c2.bed1580	6.23764
Chr1	23201536	23202346	c2.bed1581	3.53436
Chr1	23226624	23226907	c2.bed1582	2.45767
Chr1	23235424	23235980	c2.bed1583	3.48616
Chr1	23250184	23250968	c2.bed1584	2.51844
Chr1	23266670	23266945	c2.bed1585	2.3254
Chr1	23271683	23272404	c2.bed1586	4.14579
Chr1	23285280	23285527	c2.bed1587	4.20269
Chr1	23285906	23286146	c2.bed1588	2.07332
Chr1	23323924	23324173	c2.bed1589	1.47177
Chr1	23367731	23368051	c2.bed1590	2.7695
Chr1	23391371	23392363	c2.bed1591	2.71544
Chr1	23394606	23395406	c2.bed1592	1.91414
Chr1	23413391	23413598	c2.bed1593	2.12209
Chr1	23456101	23456446	c2.bed1594	5.05004
Chr1	23493841	23494079	c2.bed1595	1.33998
Chr1	23496924	23497377	c2.bed1596	1.95274
Chr1	23501000	23501895	c2.bed1597	2.39497
Chr1	23507616	23507880	c2.bed1598	1.37456
Chr1	23509933	23510326	c2.bed1599	6.51569
Chr1	23517301	23517573	c2.bed1600	1.77759
Chr1	23606538	23606740	c2.bed1601	1.37997
Chr1	23614453	23614754	c2.bed1602	2.08736
Chr1	23615163	23615421	c2.bed1603	1.4287
Chr1	23633252	23633564	c2.bed1604	1.42142
Chr1	23636304	23636938	c2.bed1605	3.11152
Chr1	23645884	23646206	c2.bed1606	2.17274
Chr1	23651370	23651697	c2.bed1607	2.32316
Chr1	23683331	23684167	c2.bed1608	12.9249
Chr1	23685874	23686567	c2.bed1609	2.13349
Chr1	23689544	23689873	c2.bed1610	3.9891
Chr1	23696773	23697533	c2.bed1611	3.53216
Chr1	23697702	23697939	c2.bed1612	1.44271
Chr1	23704583	23705321	c2.bed1613	3.51955
Chr1	23711431	23711666	c2.bed1614	1.98923
Chr1	23715336	23716150	c2.bed1615	3.01147
Chr1	23717132	23717773	c2.bed1616	2.76564
Chr1	23727988	23728494	c2.bed1617	2.4086
Chr1	23759434	23759823	c2.bed1618	2.09569
Chr1	23762891	23763201	c2.bed1619	2.23652
Chr1	23770430	23771071	c2.bed1620	4.26834
Chr1	23779827	23780467	c2.bed1621	8.71196
Chr1	23785554	23785769	c2.bed1622	1.51044
Chr1	23786009	23786658	c2.bed1623	2.23861
Chr1	23805555	23806388	c2.bed1624	3.05763
Chr1	23817988	23818300	c2.bed1625	1.37936
Chr1	23825948	23826374	c2.bed1626	1.94724
Chr1	23829370	23829687	c2.bed1627	1.92769
Chr1	23831111	23831336	c2.bed1628	4.24017
Chr1	23833777	23834255	c2.bed1629	2.87801
Chr1	23854155	23854406	c2.bed1630	2.05014
Chr1	23854521	23855119	c2.bed1631	3.00625
Chr1	23888998	23889312	c2.bed1632	3.86463
Chr1	23911171	23912385	c2.bed1633	2.65488
Chr1	23933684	23934008	c2.bed1634	2.22035
Chr1	23942389	23942645	c2.bed1635	1.36164
Chr1	23944638	23945374	c2.bed1636	1.72328
Chr1	23953469	23953904	c2.bed1637	1.32301
Chr1	23969075	23969312	c2.bed1638	1.08549
Chr1	24000566	24000803	c2.bed1639	2.06222
Chr1	24022434	24022882	c2.bed1640	2.69754
Chr1	24029035	24029275	c2.bed1641	5.38419
Chr1	24033076	24033454	c2.bed1642	2.58577
Chr1	24036278	24036526	c2.bed1643	1.75815
Chr1	24038137	24038656	c2.bed1644	3.49643
Chr1	24039909	24040647	c2.bed1645	7.83724
Chr1	24044621	24046038	c2.bed1646	5.30634
Chr1	24055098	24055987	c2.bed1647	3.81692
Chr1	24057946	24058322	c2.bed1648	1.74856
Chr1	24061213	24062340	c2.bed1649	17.8677
Chr1	24087195	24087895	c2.bed1650	3.15507
Chr1	24113248	24114726	c2.bed1651	7.24779
Chr1	24127520	24128254	c2.bed1652	3.72454
Chr1	24128376	24129038	c2.bed1653	2.93697
Chr1	24149868	24150235	c2.bed1654	4.07682
Chr1	24216093	24216709	c2.bed1655	1.80271
Chr1	24229079	24229430	c2.bed1656	3.25517
Chr1	24232847	24233240	c2.bed1657	1.57185
Chr1	24234907	24235489	c2.bed1658	2.36127
Chr1	24291554	24291882	c2.bed1659	4.14546
Chr1	24292772	24293384	c2.bed1660	3.90381
Chr1	24342276	24342687	c2.bed1661	2.80603
Chr1	24343225	24343425	c2.bed1662	1.23848
Chr1	24343600	24343892	c2.bed1663	3.94508
Chr1	24346680	24347323	c2.bed1664	8.43376
Chr1	24348213	24348450	c2.bed1665	1.58779
Chr1	24349782	24350238	c2.bed1666	2.48266
Chr1	24353383	24354266	c2.bed1667	5.88883
Chr1	24354915	24355296	c2.bed1668	2.44921
Chr1	24355404	24355744	c2.bed1669	1.7607
Chr1	24373179	24373440	c2.bed1670	1.63041
Chr1	24386037	24386371	c2.bed1671	3.52228
Chr1	24400284	24400559	c2.bed1672	3.82417
Chr1	24431947	24432222	c2.bed1673	4.11194
Chr1	24435480	24435905	c2.bed1674	1.59781
Chr1	24437832	24438077	c2.bed1675	5.19806
Chr1	24458660	24458901	c2.bed1676	1.68933
Chr1	24466747	24466990	c2.bed1677	1.39775
Chr1	24469634	24470187	c2.bed1678	2.20504
Chr1	24470856	24471186	c2.bed1679	1.31606
Chr1	24475297	24475899	c2.bed1680	2.77837
Chr1	24490572	24490970	c2.bed1681	2.80878
Chr1	24495243	24495868	c2.bed1682	2.55808
Chr1	24502114	24502671	c2.bed1683	6.07885
Chr1	24503577	24504135	c2.bed1684	8.08374
Chr1	24600255	24600704	c2.bed1685	4.83614
Chr1	24602641	24603001	c2.bed1686	2.55993
Chr1	24606165	24606413	c2.bed1687	5.63138
Chr1	24631775	24632173	c2.bed1688	1.58812
Chr1	24632338	24632545	c2.bed1689	1.82793
Chr1	24637741	24638614	c2.bed1690	4.50009
Chr1	24640722	24641317	c2.bed1691	7.66144
Chr1	24646055	24646273	c2.bed1692	3.24392
Chr1	24647300	24647868	c2.bed1693	4.21103
Chr1	24648161	24648461	c2.bed1694	6.1259
Chr1	24656294	24656605	c2.bed1695	2.37765
Chr1	24677297	24678121	c2.bed1696	2.94513
Chr1	24693767	24694003	c2.bed1697	4.36429
Chr1	24697610	24697987	c2.bed1698	2.59362
Chr1	24748824	24749681	c2.bed1699	2.55907
Chr1	24763970	24764244	c2.bed1700	7.79653
Chr1	24764478	24765577	c2.bed1701	5.62621
Chr1	24770761	24771321	c2.bed1702	1.3943
Chr1	24774520	24775319	c2.bed1703	3.28769
Chr1	24787588	24788198	c2.bed1704	3.37287
Chr1	24789490	24790505	c2.bed1705	5.58055
Chr1	24791688	24791946	c2.bed1706	1.73378
Chr1	24806803	24807196	c2.bed1707	2.09287
Chr1	24811457	24812692	c2.bed1708	3.75481
Chr1	24829225	24829440	c2.bed1709	3.19784
Chr1	24830398	24831067	c2.bed1710	3.75343
Chr1	24836319	24837196	c2.bed1711	4.27046
Chr1	24839474	24840455	c2.bed1712	2.52863
Chr1	24841632	24841960	c2.bed1713	2.5342
Chr1	24848806	24849286	c2.bed1714	2.20124
Chr1	24851213	24851528	c2.bed1715	7.28277
Chr1	24873927	24874647	c2.bed1716	4.61705
Chr1	24892997	24893226	c2.bed1717	3.14289
Chr1	24902127	24902988	c2.bed1718	8.46652
Chr1	24927588	24928595	c2.bed1719	5.94276
Chr1	24930150	24930573	c2.bed1720	1.50867
Chr1	24946429	24947644	c2.bed1721	4.53497
Chr1	24950200	24951360	c2.bed1722	7.51142
Chr1	24954071	24954312	c2.bed1723	1.47097
Chr1	24962891	24963542	c2.bed1724	1.34621
Chr1	24974108	24974377	c2.bed1725	2.57887
Chr1	24991546	24991940	c2.bed1726	9.19189
Chr1	24993810	24994565	c2.bed1727	2.55828
Chr1	25021633	25022064	c2.bed1728	1.80624
Chr1	25028804	25029784	c2.bed1729	5.0946
Chr1	25037089	25037781	c2.bed1730	3.55245
Chr1	25048489	25048876	c2.bed1731	7.01939
Chr1	25049088	25049305	c2.bed1732	1.6186
Chr1	25155140	25155354	c2.bed1733	1.25284
Chr1	25201801	25202014	c2.bed1734	1.43489
Chr1	25214016	25215034	c2.bed1735	11.1207
Chr1	25230480	25231645	c2.bed1736	3.28473
Chr1	25236780	25237493	c2.bed1737	3.72709
Chr1	25243000	25243242	c2.bed1738	1.78424
Chr1	25243368	25243589	c2.bed1739	1.29246
Chr1	25272892	25273216	c2.bed1740	2.08097
Chr1	25297732	25298015	c2.bed1741	1.33554
Chr1	25299052	25300254	c2.bed1742	2.50507
Chr1	25304842	25305425	c2.bed1743	4.06712
Chr1	25306489	25306808	c2.bed1744	1.56855
Chr1	25308261	25308569	c2.bed1745	3.8772
Chr1	25333767	25334049	c2.bed1746	9.50408
Chr1	25343682	25344271	c2.bed1747	40.8918
Chr1	25394424	25395093	c2.bed1748	5.47192
Chr1	25402077	25402381	c2.bed1749	3.70223
Chr1	25424687	25425101	c2.bed1750	2.7247
Chr1	25426372	25427367	c2.bed1751	9.42216
Chr1	25432400	25432990	c2.bed1752	5.22906
Chr1	25434415	25434900	c2.bed1753	1.56586
Chr1	25439659	25441434	c2.bed1754	4.94365
Chr1	25442947	25443406	c2.bed1755	1.74269
Chr1	25446400	25446723	c2.bed1756	2.67528
Chr1	25454755	25455192	c2.bed1757	2.00312
Chr1	25457764	25458163	c2.bed1758	1.28969
Chr1	25474560	25474809	c2.bed1759	2.79374
Chr1	25476145	25476433	c2.bed1760	1.56435
Chr1	25485728	25486027	c2.bed1761	2.921
Chr1	25491486	25492148	c2.bed1762	1.66495
Chr1	25509118	25510226	c2.bed1763	5.61278
Chr1	25513278	25513533	c2.bed1764	1.88009
Chr1	25513871	25514170	c2.bed1765	2.07241
Chr1	25524791	25525455	c2.bed1766	10.1109
Chr1	25532560	25533119	c2.bed1767	2.81836
Chr1	25559631	25559898	c2.bed1768	2.48218
Chr1	25611211	25611930	c2.bed1769	2.34186
Chr1	25614611	25615264	c2.bed1770	1.72022
Chr1	25642782	25643368	c2.bed1771	10.5329
Chr1	25644773	25645467	c2.bed1772	8.70077
Chr1	25646422	25647010	c2.bed1773	2.59765
Chr1	25647552	25648768	c2.bed1774	3.40199
Chr1	25651494	25652007	c2.bed1775	3.14549
Chr1	25669589	25670028	c2.bed1776	1.94133
Chr1	25677610	25678259	c2.bed1777	2.77711
Chr1	25684619	25684850	c2.bed1778	1.39204
Chr1	25702012	25702287	c2.bed1779	2.31188
Chr1	25710236	25710581	c2.bed1780	1.77688
Chr1	25713154	25713574	c2.bed1781	3.25163
Chr1	25753282	25754253	c2.bed1782	2.46073
Chr1	25754763	25755006	c2.bed1783	1.98974
Chr1	25757372	25757670	c2.bed1784	1.31777
Chr1	25760608	25761543	c2.bed1785	3.66828
Chr1	25766019	25767037	c2.bed1786	6.60868
Chr1	25789106	25789965	c2.bed1787	8.87453
Chr1	25829579	25830463	c2.bed1788	6.50314
Chr1	25832439	25832910	c2.bed1789	3.72229
Chr1	25833084	25833286	c2.bed1790	3.74472
Chr1	25897095	25897334	c2.bed1791	1.94837
Chr1	25948525	25948843	c2.bed1792	2.85883
Chr1	25961896	25962381	c2.bed1793	10.5596
Chr1	25970661	25970918	c2.bed1794	1.754
Chr1	25991654	25991867	c2.bed1795	12.7295
Chr1	26000516	26001256	c2.bed1796	3.04457
Chr1	26036707	26037010	c2.bed1797	1.21253
Chr1	26039338	26040392	c2.bed1798	4.09104
Chr1	26041092	26041709	c2.bed1799	2.00583
Chr1	26045463	26045738	c2.bed1800	5.07319
Chr1	26051144	26051556	c2.bed1801	4.24135
Chr1	26075819	26076241	c2.bed1802	1.76743
Chr1	26080405	26080669	c2.bed1803	1.37758
Chr1	26097904	26098634	c2.bed1804	2.13422
Chr1	26122217	26122464	c2.bed1805	3.22248
Chr1	26142064	26142633	c2.bed1806	3.04133
Chr1	26142901	26143122	c2.bed1807	4.07544
Chr1	26152802	26153301	c2.bed1808	2.79926
Chr1	26187538	26187751	c2.bed1809	1.44817
Chr1	26190036	26190481	c2.bed1810	2.11678
Chr1	26216412	26217456	c2.bed1811	6.88278
Chr1	26226186	26226485	c2.bed1812	2.09528
Chr1	26229072	26229313	c2.bed1813	1.76788
Chr1	26232277	26232629	c2.bed1814	5.16653
Chr1	26232743	26233014	c2.bed1815	2.22637
Chr1	26234114	26234314	c2.bed1816	1.59751
Chr1	26242134	26242337	c2.bed1817	1.98301
Chr1	26248222	26249005	c2.bed1818	5.61067
Chr1	26249637	26250596	c2.bed1819	3.97441
Chr1	26253030	26253594	c2.bed1820	8.6473
Chr1	26259191	26259572	c2.bed1821	2.87904
Chr1	26275326	26275842	c2.bed1822	6.15067
Chr1	26294013	26295251	c2.bed1823	2.77661
Chr1	26316156	26316751	c2.bed1824	3.80621
Chr1	26316874	26317176	c2.bed1825	8.68199
Chr1	26318568	26318770	c2.bed1826	3.49671
Chr1	26323426	26323810	c2.bed1827	1.55321
Chr1	26326566	26327526	c2.bed1828	3.92423
Chr1	26338123	26338351	c2.bed1829	2.27028
Chr1	26339650	26340254	c2.bed1830	1.92771
Chr1	26341494	26341788	c2.bed1831	1.56897
Chr1	26341905	26342592	c2.bed1832	3.30389
Chr1	26364314	26364613	c2.bed1833	1.46793
Chr1	26393396	26393702	c2.bed1834	3.20308
Chr1	26401729	26402338	c2.bed1835	3.38807
Chr1	26414325	26414541	c2.bed1836	1.21802
Chr1	26420521	26421375	c2.bed1837	3.4736
Chr1	26423780	26424704	c2.bed1838	1.95364
Chr1	26424860	26425143	c2.bed1839	1.58425
Chr1	26439869	26440468	c2.bed1840	17.0554
Chr1	26451222	26451745	c2.bed1841	1.87662
Chr1	26452973	26453715	c2.bed1842	3.2083
Chr1	26453965	26454582	c2.bed1843	6.44566
Chr1	26458889	26459493	c2.bed1844	7.37246
Chr1	26509088	26509442	c2.bed1845	2.03026
Chr1	26510018	26510402	c2.bed1846	2.41379
Chr1	26511125	26511489	c2.bed1847	4.76367
Chr1	26514093	26515043	c2.bed1848	8.73496
Chr1	26537078	26538245	c2.bed1849	4.71082
Chr1	26539680	26540129	c2.bed1850	1.59733
Chr1	26562481	26563204	c2.bed1851	2.79992
Chr1	26564996	26565252	c2.bed1852	1.81589
Chr1	26565533	26565852	c2.bed1853	4.67926
Chr1	26585891	26586266	c2.bed1854	2.67813
Chr1	26586524	26586872	c2.bed1855	2.67678
Chr1	26589348	26590893	c2.bed1856	2.68594
Chr1	26616859	26617127	c2.bed1857	2.51946
Chr1	26618802	26620126	c2.bed1858	3.10939
Chr1	26620898	26621713	c2.bed1859	2.03039
Chr1	26622296	26622582	c2.bed1860	1.4652
Chr1	26627346	26627584	c2.bed1861	1.16337
Chr1	26636179	26636959	c2.bed1862	14.0119
Chr1	26652177	26652586	c2.bed1863	3.44992
Chr1	26655360	26656493	c2.bed1864	2.6105
Chr1	26673929	26675264	c2.bed1865	5.46327
Chr1	26677199	26677499	c2.bed1866	4.81386
Chr1	26682123	26682476	c2.bed1867	2.19269
Chr1	26701770	26701979	c2.bed1868	1.42458
Chr1	26702767	26703553	c2.bed1869	4.85254
Chr1	26705732	26706882	c2.bed1870	7.62505
Chr1	26725859	26726502	c2.bed1871	5.86998
Chr1	26728152	26728693	c2.bed1872	1.95156
Chr1	26743331	26744070	c2.bed1873	2.18548
Chr1	26767432	26767943	c2.bed1874	6.76843
Chr1	26791574	26792202	c2.bed1875	2.94557
Chr1	26808384	26809027	c2.bed1876	2.07039
Chr1	26810981	26811304	c2.bed1877	3.4275
Chr1	26812839	26813042	c2.bed1878	1.68732
Chr1	26823054	26823322	c2.bed1879	1.99729
Chr1	26831087	26831522	c2.bed1880	3.23243
Chr1	26841991	26842576	c2.bed1881	3.97654
Chr1	26893801	26894102	c2.bed1882	1.64065
Chr1	26920841	26921058	c2.bed1883	1.36223
Chr1	26927083	26927379	c2.bed1884	2.51002
Chr1	26936038	26936908	c2.bed1885	2.94991
Chr1	26965955	26966204	c2.bed1886	8.99464
Chr1	26971785	26972351	c2.bed1887	3.35357
Chr1	26975116	26975456	c2.bed1888	5.05654
Chr1	26976022	26976530	c2.bed1889	2.98248
Chr1	26983657	26983986	c2.bed1890	1.47346
Chr1	26984172	26984512	c2.bed1891	4.66308
Chr1	26986210	26986600	c2.bed1892	2.08244
Chr1	27007435	27007749	c2.bed1893	1.27176
Chr1	27021285	27021734	c2.bed1894	2.55076
Chr1	27034092	27034980	c2.bed1895	8.43305
Chr1	27054331	27056007	c2.bed1896	18.5323
Chr1	27058507	27058786	c2.bed1897	4.83067
Chr1	27080615	27081033	c2.bed1898	1.84826
Chr1	27087041	27088054	c2.bed1899	13.8697
Chr1	27104455	27104809	c2.bed1900	3.64399
Chr1	27108094	27108925	c2.bed1901	4.72153
Chr1	27113838	27114120	c2.bed1902	1.47086
Chr1	27115505	27116852	c2.bed1903	2.00582
Chr1	27127443	27127881	c2.bed1904	8.00843
Chr1	27132486	27133310	c2.bed1905	3.61933
Chr1	27155462	27155676	c2.bed1906	1.411
Chr1	27163368	27165163	c2.bed1907	8.06721
Chr1	27170899	27171170	c2.bed1908	1.84943
Chr1	27179980	27180825	c2.bed1909	6.44987
Chr1	27180995	27181458	c2.bed1910	4.84227
Chr1	27184683	27185283	c2.bed1911	4.19456
Chr1	27190051	27191020	c2.bed1912	7.51913
Chr1	27210653	27210927	c2.bed1913	1.26191
Chr1	27213103	27213464	c2.bed1914	2.4609
Chr1	27213689	27214116	c2.bed1915	2.39
Chr1	27219794	27220658	c2.bed1916	2.25731
Chr1	27234101	27234556	c2.bed1917	3.45981
Chr1	27244232	27244575	c2.bed1918	4.40641
Chr1	27259514	27259743	c2.bed1919	1.92795
Chr1	27264910	27265627	c2.bed1920	3.42926
Chr1	27272241	27272563	c2.bed1921	1.99314
Chr1	27272975	27273222	c2.bed1922	2.0559
Chr1	27274864	27275220	c2.bed1923	1.55292
Chr1	27275468	27275873	c2.bed1924	1.21765
Chr1	27283670	27283872	c2.bed1925	2.02006
Chr1	27287474	27287988	c2.bed1926	2.0768
Chr1	27306895	27307494	c2.bed1927	5.37493
Chr1	27308581	27310334	c2.bed1928	5.53537
Chr1	27310536	27310935	c2.bed1929	2.80029
Chr1	27338935	27340016	c2.bed1930	5.93399
Chr1	27349822	27350161	c2.bed1931	2.32721
Chr1	27359941	27360180	c2.bed1932	2.39237
Chr1	27367086	27367779	c2.bed1933	3.75885
Chr1	27380690	27380904	c2.bed1934	1.23722
Chr1	27381876	27382124	c2.bed1935	2.36847
Chr1	27382287	27382507	c2.bed1936	1.35329
Chr1	27383863	27384265	c2.bed1937	5.38161
Chr1	27395075	27395310	c2.bed1938	1.2209
Chr1	27395855	27396074	c2.bed1939	2.13509
Chr1	27399376	27399622	c2.bed1940	1.47556
Chr1	27399939	27400171	c2.bed1941	2.84899
Chr1	27432148	27432623	c2.bed1942	3.849
Chr1	27432836	27433453	c2.bed1943	3.37494
Chr1	27435690	27436311	c2.bed1944	2.53695
Chr1	27437983	27438588	c2.bed1945	2.1227
Chr1	27439488	27440133	c2.bed1946	3.42539
Chr1	27440582	27440841	c2.bed1947	2.55135
Chr1	27442364	27443166	c2.bed1948	2.3006
Chr1	27472441	27473306	c2.bed1949	3.71197
Chr1	27474185	27474936	c2.bed1950	3.14957
Chr1	27478906	27479708	c2.bed1951	2.47756
Chr1	27482358	27483320	c2.bed1952	3.94482
Chr1	27484932	27486134	c2.bed1953	3.49015
Chr1	27514028	27514366	c2.bed1954	2.76901
Chr1	27541273	27541548	c2.bed1955	1.17503
Chr1	27545593	27545801	c2.bed1956	1.37977
Chr1	27631642	27632245	c2.bed1957	2.47296
Chr1	27633524	27634069	c2.bed1958	1.64649
Chr1	27639490	27640166	c2.bed1959	1.598
Chr1	27642759	27642995	c2.bed1960	1.70574
Chr1	27645060	27645578	c2.bed1961	2.14442
Chr1	27645777	27646590	c2.bed1962	4.12946
Chr1	27647223	27648778	c2.bed1963	10.9124
Chr1	27650105	27650434	c2.bed1964	3.07184
Chr1	27651125	27651684	c2.bed1965	2.99845
Chr1	27660609	27660918	c2.bed1966	5.57105
Chr1	27681728	27681986	c2.bed1967	3.16863
Chr1	27687006	27687334	c2.bed1968	2.10076
Chr1	27705826	27706109	c2.bed1969	1.96895
Chr1	27706660	27707143	c2.bed1970	4.49941
Chr1	27712599	27713378	c2.bed1971	4.44044
Chr1	27735053	27735339	c2.bed1972	2.54559
Chr1	27736756	27736973	c2.bed1973	1.268
Chr1	27738232	27738504	c2.bed1974	2.21447
Chr1	27740477	27741081	c2.bed1975	2.084
Chr1	27748107	27749025	c2.bed1976	4.49233
Chr1	27752618	27753206	c2.bed1977	3.56548
Chr1	27764268	27764478	c2.bed1978	5.10767
Chr1	27765358	27765616	c2.bed1979	2.12632
Chr1	27779261	27779517	c2.bed1980	4.76425
Chr1	27779687	27779894	c2.bed1981	4.24034
Chr1	27786680	27787668	c2.bed1982	1.47689
Chr1	27824622	27824857	c2.bed1983	1.55762
Chr1	27832515	27832850	c2.bed1984	2.45556
Chr1	27833256	27834096	c2.bed1985	5.66486
Chr1	27835278	27835868	c2.bed1986	5.32751
Chr1	27836022	27836419	c2.bed1987	7.6652
Chr1	27848081	27848541	c2.bed1988	1.58398
Chr1	27850537	27851553	c2.bed1989	2.75712
Chr1	27851760	27852920	c2.bed1990	9.18001
Chr1	27855712	27856178	c2.bed1991	6.89542
Chr1	27863144	27863705	c2.bed1992	1.73582
Chr1	27864489	27865366	c2.bed1993	2.38694
Chr1	27894821	27895099	c2.bed1994	3.02698
[truncated: 6,418 more rows]

## Sheet: Col+INA vs. npr1+INA
Supplementary Dataset S4. Differential peaks identified by using MACS2 bdgdiff.
Cutoff: Log10 likelihood ratio=1
Minimum length of differential region: 200 bp
Maximum gap to merge nearby differential regions: 100
Col+INA vs. npr1+INA
Chr	Start	End	Peak ID	Log10 likelihood ratio
Chr1	3625	3956	c2.bed1	4.02372
Chr1	45115	45350	c2.bed2	1.50018
Chr1	83210	83552	c2.bed3	1.73105
Chr1	98035	98255	c2.bed4	1.8533
Chr1	120148	120774	c2.bed5	3.95866
Chr1	127885	128442	c2.bed6	1.58465
Chr1	135099	136123	c2.bed7	4.68625
Chr1	167208	167820	c2.bed8	9.65615
Chr1	171911	172242	c2.bed9	2.94796
Chr1	172361	172741	c2.bed10	1.98103
Chr1	175401	175658	c2.bed11	7.0376
Chr1	175775	176314	c2.bed12	2.97508
Chr1	177116	178015	c2.bed13	6.22369
Chr1	200786	201855	c2.bed14	4.82143
Chr1	202334	204111	c2.bed15	9.58788
Chr1	229016	229287	c2.bed16	1.59675
Chr1	245039	245701	c2.bed17	5.94412
Chr1	245828	246867	c2.bed18	7.62178
Chr1	247339	248404	c2.bed19	15.2109
Chr1	249459	249761	c2.bed20	1.76096
Chr1	268786	269258	c2.bed21	1.39585
Chr1	315150	315625	c2.bed22	1.29347
Chr1	336678	337029	c2.bed23	1.81849
Chr1	346359	346740	c2.bed24	1.45639
Chr1	354147	354467	c2.bed25	1.55825
Chr1	355895	356209	c2.bed26	1.9755
Chr1	362774	363011	c2.bed27	1.22025
Chr1	365869	366318	c2.bed28	4.37824
Chr1	373437	374066	c2.bed29	1.43741
Chr1	389609	390207	c2.bed30	2.58862
Chr1	396065	396285	c2.bed31	1.2927
Chr1	403925	404331	c2.bed32	1.25242
Chr1	411639	412844	c2.bed33	3.1351
Chr1	444967	446358	c2.bed34	3.82658
Chr1	446635	447363	c2.bed35	5.73612
Chr1	458523	459310	c2.bed36	3.75912
Chr1	460439	460655	c2.bed37	7.83795
Chr1	472705	473179	c2.bed38	10.1707
Chr1	478277	478867	c2.bed39	3.65518
Chr1	480180	480450	c2.bed40	2.05727
Chr1	484775	485234	c2.bed41	1.51436
Chr1	486742	487001	c2.bed42	1.81063
Chr1	487330	487769	c2.bed43	1.5853
Chr1	492862	493473	c2.bed44	4.73477
Chr1	495948	496154	c2.bed45	2.07859
Chr1	496897	498513	c2.bed46	8.4187
Chr1	513185	513596	c2.bed47	3.63766
Chr1	513924	514160	c2.bed48	3.22703
Chr1	551143	551623	c2.bed49	9.56604
Chr1	567222	567445	c2.bed50	1.3056
Chr1	572202	572751	c2.bed51	3.87336
Chr1	601426	602118	c2.bed52	6.58717
Chr1	609050	609450	c2.bed53	1.28691
Chr1	628089	628454	c2.bed54	1.50707
Chr1	638503	638715	c2.bed55	1.66405
Chr1	651355	651709	c2.bed56	1.40221
Chr1	655658	655859	c2.bed57	2.37804
Chr1	656845	657504	c2.bed58	2.59552
Chr1	658763	659889	c2.bed59	7.07775
Chr1	660069	662084	c2.bed60	9.93993
Chr1	662816	664206	c2.bed61	8.13644
Chr1	669653	669961	c2.bed62	4.19408
Chr1	686680	686949	c2.bed63	1.48362
Chr1	707717	708074	c2.bed64	1.98088
Chr1	726758	727027	c2.bed65	1.52851
Chr1	782878	783863	c2.bed66	6.05051
Chr1	798190	798548	c2.bed67	1.77653
Chr1	803165	803758	c2.bed68	1.97627
Chr1	807279	808754	c2.bed69	3.47108
Chr1	810157	810561	c2.bed70	2.25865
Chr1	829859	830258	c2.bed71	2.29683
Chr1	831219	832341	c2.bed72	3.57517
Chr1	842976	844266	c2.bed73	2.55525
Chr1	846092	846632	c2.bed74	2.66351
Chr1	847737	848441	c2.bed75	1.82907
Chr1	873623	874519	c2.bed76	2.84376
Chr1	891454	891813	c2.bed77	1.5264
Chr1	896350	896614	c2.bed78	3.32474
Chr1	897145	897494	c2.bed79	1.34123
Chr1	910703	911308	c2.bed80	1.64973
Chr1	932660	932877	c2.bed81	2.41036
Chr1	934245	935711	c2.bed82	3.35377
Chr1	943052	943321	c2.bed83	3.57577
Chr1	944745	945078	c2.bed84	3.53275
Chr1	962065	962868	c2.bed85	9.40479
Chr1	977140	977553	c2.bed86	1.77414
Chr1	980006	980246	c2.bed87	2.59163
Chr1	981137	981371	c2.bed88	2.0629
Chr1	981590	981846	c2.bed89	1.49975
Chr1	991114	991520	c2.bed90	1.40166
Chr1	992198	992490	c2.bed91	2.4515
Chr1	993478	993977	c2.bed92	1.57524
Chr1	995971	996252	c2.bed93	2.16258
Chr1	996589	996812	c2.bed94	1.32149
Chr1	1035885	1036233	c2.bed95	1.55358
Chr1	1040420	1040696	c2.bed96	1.82867
Chr1	1050585	1050858	c2.bed97	1.7702
Chr1	1080380	1080623	c2.bed98	1.20742
Chr1	1097270	1097500	c2.bed99	1.25125
Chr1	1109385	1110162	c2.bed100	2.87415
Chr1	1140866	1141475	c2.bed101	1.79279
Chr1	1146079	1146529	c2.bed102	2.32773
Chr1	1153914	1154280	c2.bed103	2.19624
Chr1	1161627	1161853	c2.bed104	2.90013
Chr1	1164380	1164600	c2.bed105	1.68228
Chr1	1166675	1166925	c2.bed106	1.27423
Chr1	1237554	1237995	c2.bed107	2.23288
Chr1	1238261	1239051	c2.bed108	6.10285
Chr1	1251237	1251681	c2.bed109	5.22673
Chr1	1261781	1262180	c2.bed110	8.19102
Chr1	1290612	1290908	c2.bed111	1.23876
Chr1	1307415	1307817	c2.bed112	1.70689
Chr1	1308283	1308827	c2.bed113	2.08942
Chr1	1309008	1309786	c2.bed114	5.09811
Chr1	1310500	1310773	c2.bed115	3.29244
Chr1	1333001	1333373	c2.bed116	1.24944
Chr1	1345341	1345731	c2.bed117	2.04385
Chr1	1357299	1358272	c2.bed118	5.73814
Chr1	1375193	1375823	c2.bed119	3.00783
Chr1	1390293	1391256	c2.bed120	1.66985
Chr1	1398510	1398964	c2.bed121	2.93373
Chr1	1410034	1410442	c2.bed122	1.48832
Chr1	1411043	1411328	c2.bed123	1.29395
Chr1	1411592	1412151	c2.bed124	2.60557
Chr1	1414638	1415168	c2.bed125	3.02443
Chr1	1415426	1416214	c2.bed126	3.11793
Chr1	1416688	1416944	c2.bed127	2.5027
Chr1	1417576	1417929	c2.bed128	1.77856
Chr1	1425505	1425741	c2.bed129	1.68563
Chr1	1436656	1437501	c2.bed130	2.39382
Chr1	1444752	1444979	c2.bed131	5.93608
Chr1	1453986	1454556	c2.bed132	1.55879
Chr1	1475852	1476208	c2.bed133	2.66779
Chr1	1478196	1478626	c2.bed134	1.49967
Chr1	1486204	1486595	c2.bed135	1.48889
Chr1	1493245	1493472	c2.bed136	1.78288
Chr1	1493748	1494295	c2.bed137	1.62165
Chr1	1511210	1511438	c2.bed138	11.5057
Chr1	1511911	1512340	c2.bed139	7.41212
Chr1	1523569	1523851	c2.bed140	2.16995
Chr1	1543864	1544104	c2.bed141	2.42517
Chr1	1547010	1547813	c2.bed142	11.7531
Chr1	1550791	1551436	c2.bed143	3.76752
Chr1	1558199	1558496	c2.bed144	8.98568
Chr1	1559169	1559845	c2.bed145	3.46666
Chr1	1560161	1561036	c2.bed146	3.72084
Chr1	1563102	1563501	c2.bed147	1.68011
Chr1	1622553	1622819	c2.bed148	3.25833
Chr1	1658164	1659565	c2.bed149	3.76731
Chr1	1661101	1662063	c2.bed150	1.80242
Chr1	1662968	1664305	c2.bed151	4.50306
Chr1	1683004	1683466	c2.bed152	1.85472
Chr1	1683905	1684140	c2.bed153	1.67688
Chr1	1689009	1689500	c2.bed154	2.08997
Chr1	1702357	1702576	c2.bed155	1.40466
Chr1	1715842	1716115	c2.bed156	2.68996
Chr1	1716761	1716999	c2.bed157	2.28654
Chr1	1719169	1719426	c2.bed158	1.64954
Chr1	1721521	1721846	c2.bed159	2.02986
Chr1	1729389	1730139	c2.bed160	4.48035
Chr1	1730250	1731094	c2.bed161	3.46171
Chr1	1748516	1748777	c2.bed162	1.25976
Chr1	1754170	1754407	c2.bed163	1.45057
Chr1	1754529	1754813	c2.bed164	1.63783
Chr1	1765824	1766407	c2.bed165	3.26768
Chr1	1790273	1790688	c2.bed166	1.65591
Chr1	1803381	1803944	c2.bed167	1.93836
Chr1	1814712	1814944	c2.bed168	2.55658
Chr1	1815173	1815440	c2.bed169	1.40562
Chr1	1816173	1817008	c2.bed170	5.70152
Chr1	1819325	1820007	c2.bed171	5.73282
Chr1	1820946	1821650	c2.bed172	1.60999
Chr1	1831869	1832179	c2.bed173	1.62286
Chr1	1832299	1832557	c2.bed174	1.38464
Chr1	1859205	1860914	c2.bed175	10.9415
Chr1	1861220	1861931	c2.bed176	9.61492
Chr1	1862254	1863120	c2.bed177	7.75971
Chr1	1863418	1863806	c2.bed178	14.012
Chr1	1864059	1864266	c2.bed179	4.7156
Chr1	1864728	1865612	c2.bed180	7.16195
Chr1	1868442	1868776	c2.bed181	2.50071
Chr1	1874885	1875183	c2.bed182	4.06206
Chr1	1880028	1880318	c2.bed183	3.02283
Chr1	1896591	1897234	c2.bed184	2.36943
Chr1	1897459	1897906	c2.bed185	1.55511
Chr1	1907366	1907602	c2.bed186	1.54323
Chr1	1952949	1953310	c2.bed187	2.40927
Chr1	2001482	2001706	c2.bed188	1.61985
Chr1	2023910	2024760	c2.bed189	2.99554
Chr1	2025434	2026787	c2.bed190	4.64074
Chr1	2060100	2060411	c2.bed191	1.48035
Chr1	2067342	2067553	c2.bed192	1.4573
Chr1	2090076	2090675	c2.bed193	2.02205
Chr1	2105393	2105686	c2.bed194	2.06384
Chr1	2108968	2109219	c2.bed195	1.73137
Chr1	2113567	2113854	c2.bed196	1.40012
Chr1	2115098	2115693	c2.bed197	15.5059
Chr1	2150601	2152067	c2.bed198	9.14148
Chr1	2155315	2155693	c2.bed199	2.0436
Chr1	2155819	2156111	c2.bed200	1.71632
Chr1	2159833	2160442	c2.bed201	1.88604
Chr1	2188047	2188267	c2.bed202	1.28135
Chr1	2189223	2189610	c2.bed203	3.56698
Chr1	2189713	2190524	c2.bed204	1.5435
Chr1	2192127	2192711	c2.bed205	1.49287
Chr1	2193452	2193681	c2.bed206	1.29081
Chr1	2218270	2219187	c2.bed207	2.06293
Chr1	2226576	2226839	c2.bed208	1.70169
Chr1	2228229	2228464	c2.bed209	1.14961
Chr1	2248570	2248827	c2.bed210	1.45075
Chr1	2262654	2262956	c2.bed211	1.30021
Chr1	2274976	2275176	c2.bed212	1.93677
Chr1	2276368	2276575	c2.bed213	1.82448
Chr1	2291638	2291983	c2.bed214	1.49401
Chr1	2294267	2295250	c2.bed215	3.75083
Chr1	2298664	2299079	c2.bed216	1.61502
Chr1	2299221	2299523	c2.bed217	1.60236
Chr1	2304564	2305133	c2.bed218	4.02214
Chr1	2311306	2311530	c2.bed219	1.48224
Chr1	2314606	2314843	c2.bed220	1.50228
Chr1	2338900	2339237	c2.bed221	1.46971
Chr1	2342261	2342960	c2.bed222	8.55052
Chr1	2345268	2346933	c2.bed223	5.55888
Chr1	2364101	2365315	c2.bed224	6.727
Chr1	2369406	2369722	c2.bed225	1.43742
Chr1	2376170	2376509	c2.bed226	2.18758
Chr1	2396298	2396679	c2.bed227	1.41733
Chr1	2399880	2400310	c2.bed228	2.90197
Chr1	2409296	2409531	c2.bed229	1.48392
Chr1	2412362	2412781	c2.bed230	1.59875
Chr1	2416355	2416916	c2.bed231	3.41395
Chr1	2430857	2431148	c2.bed232	2.9152
Chr1	2454790	2454994	c2.bed233	1.45662
Chr1	2456520	2456803	c2.bed234	3.50595
Chr1	2463742	2463986	c2.bed235	1.65608
Chr1	2474305	2474528	c2.bed236	1.3557
Chr1	2477461	2477757	c2.bed237	1.35417
Chr1	2483577	2483810	c2.bed238	1.72959
Chr1	2500021	2501480	c2.bed239	14.7964
Chr1	2501912	2502335	c2.bed240	12.9374
Chr1	2510834	2511110	c2.bed241	2.18951
Chr1	2541714	2541931	c2.bed242	3.03414
Chr1	2612569	2613330	c2.bed243	7.15254
Chr1	2613608	2614456	c2.bed244	13.1803
Chr1	2614849	2615378	c2.bed245	2.3141
Chr1	2615507	2616065	c2.bed246	2.05344
Chr1	2620345	2620876	c2.bed247	2.14774
Chr1	2645508	2645728	c2.bed248	1.16955
Chr1	2645912	2646117	c2.bed249	1.3287
Chr1	2649831	2650620	c2.bed250	2.70099
Chr1	2670680	2671336	c2.bed251	4.42312
Chr1	2672291	2673132	c2.bed252	2.00811
Chr1	2688574	2688786	c2.bed253	3.36327
Chr1	2736687	2736928	c2.bed254	1.47104
Chr1	2745412	2745612	c2.bed255	2.98979
Chr1	2770972	2771234	c2.bed256	1.53737
Chr1	2772410	2772616	c2.bed257	1.55113
Chr1	2805596	2806171	c2.bed258	1.57719
Chr1	2808742	2809168	c2.bed259	1.31979
Chr1	2810498	2810865	c2.bed260	1.96668
Chr1	2824677	2825109	c2.bed261	2.1411
Chr1	2827567	2828325	c2.bed262	1.78107
Chr1	2840415	2840646	c2.bed263	1.585
Chr1	2841947	2842382	c2.bed264	2.71758
Chr1	2872224	2872507	c2.bed265	1.56481
Chr1	2874301	2875282	c2.bed266	5.07244
Chr1	2877516	2878164	c2.bed267	2.55798
Chr1	2904405	2904639	c2.bed268	1.44216
Chr1	2917478	2917686	c2.bed269	2.44587
Chr1	2928857	2929149	c2.bed270	1.84166
Chr1	2938818	2939023	c2.bed271	1.5066
Chr1	2941963	2942400	c2.bed272	1.4825
Chr1	2967371	2967680	c2.bed273	2.16732
Chr1	2970686	2971425	c2.bed274	1.5392
Chr1	2971541	2972096	c2.bed275	5.28179
Chr1	2974650	2974975	c2.bed276	1.80497
Chr1	2975417	2975996	c2.bed277	1.79588
Chr1	2976121	2976424	c2.bed278	1.93521
Chr1	2994240	2994694	c2.bed279	2.14152
Chr1	3014861	3015246	c2.bed280	1.53696
Chr1	3017768	3018149	c2.bed281	7.16803
Chr1	3033799	3034857	c2.bed282	5.74509
Chr1	3071438	3071833	c2.bed283	1.26158
Chr1	3093332	3093731	c2.bed284	4.94227
Chr1	3094055	3094975	c2.bed285	2.41368
Chr1	3106364	3107187	c2.bed286	2.43165
Chr1	3115389	3115637	c2.bed287	5.47717
Chr1	3118693	3119738	c2.bed288	3.30296
Chr1	3120294	3120978	c2.bed289	2.43137
Chr1	3121532	3122303	c2.bed290	3.16473
Chr1	3122829	3124330	c2.bed291	3.86006
Chr1	3135588	3135867	c2.bed292	2.76897
Chr1	3137077	3137586	c2.bed293	1.20692
Chr1	3153943	3154723	c2.bed294	2.08132
Chr1	3154911	3155129	c2.bed295	2.46518
Chr1	3172006	3172529	c2.bed296	2.56341
Chr1	3183575	3183839	c2.bed297	2.88344
Chr1	3189386	3189967	c2.bed298	1.50417
Chr1	3191759	3191971	c2.bed299	2.72245
Chr1	3231646	3233686	c2.bed300	13.0132
Chr1	3233890	3234635	c2.bed301	16.7859
Chr1	3237541	3238771	c2.bed302	2.50882
Chr1	3239549	3240210	c2.bed303	2.50892
Chr1	3240347	3240579	c2.bed304	1.99823
Chr1	3240910	3241111	c2.bed305	1.05012
Chr1	3260721	3261056	c2.bed306	1.30995
Chr1	3261175	3261388	c2.bed307	1.26378
Chr1	3269934	3271029	c2.bed308	11.124
Chr1	3274219	3274567	c2.bed309	3.31023
Chr1	3278109	3278477	c2.bed310	2.61509
Chr1	3279251	3279993	c2.bed311	2.61927
Chr1	3286401	3286714	c2.bed312	4.55268
Chr1	3288297	3288665	c2.bed313	3.21198
Chr1	3294623	3294891	c2.bed314	1.55872
Chr1	3300371	3300755	c2.bed315	1.47554
Chr1	3303104	3303484	c2.bed316	3.09406
Chr1	3330792	3331331	c2.bed317	2.01462
Chr1	3337994	3338249	c2.bed318	1.67147
Chr1	3338357	3338679	c2.bed319	4.38896
Chr1	3349167	3349389	c2.bed320	1.17896
Chr1	3350448	3350653	c2.bed321	1.96632
Chr1	3356734	3357492	c2.bed322	13.1224
Chr1	3363626	3363851	c2.bed323	1.3255
Chr1	3364113	3364348	c2.bed324	1.43762
Chr1	3368826	3369094	c2.bed325	1.98041
Chr1	3370420	3371442	c2.bed326	4.61935
Chr1	3387695	3388475	c2.bed327	1.40624
Chr1	3389036	3389317	c2.bed328	1.40745
Chr1	3390741	3392669	c2.bed329	22.1395
Chr1	3392968	3394882	c2.bed330	7.11004
Chr1	3412162	3412682	c2.bed331	1.55028
Chr1	3416054	3416265	c2.bed332	4.66168
Chr1	3418309	3419045	c2.bed333	2.72336
Chr1	3427098	3427442	c2.bed334	2.32317
Chr1	3430077	3430374	c2.bed335	1.24967
Chr1	3431915	3432176	c2.bed336	1.97539
Chr1	3461404	3461607	c2.bed337	1.69233
Chr1	3469590	3469845	c2.bed338	1.23419
Chr1	3484968	3485433	c2.bed339	1.61344
Chr1	3503395	3503604	c2.bed340	2.47099
Chr1	3508965	3509273	c2.bed341	4.15933
Chr1	3513938	3514195	c2.bed342	1.62343
Chr1	3514465	3514813	c2.bed343	1.21788
Chr1	3525709	3526211	c2.bed344	1.30954
Chr1	3527657	3528219	c2.bed345	3.3828
Chr1	3562825	3563423	c2.bed346	1.95725
Chr1	3565234	3565921	c2.bed347	2.33385
Chr1	3616135	3616361	c2.bed348	3.79877
Chr1	3636756	3636974	c2.bed349	1.57169
Chr1	3659189	3659789	c2.bed350	1.51463
Chr1	3684663	3685794	c2.bed351	1.84325
Chr1	3718760	3719640	c2.bed352	26.3627
Chr1	3741128	3741332	c2.bed353	1.68194
Chr1	3755836	3756058	c2.bed354	2.1111
Chr1	3760040	3760360	c2.bed355	3.45108
Chr1	3768223	3768439	c2.bed356	1.31239
Chr1	3794561	3794980	c2.bed357	2.42094
Chr1	3796931	3798337	c2.bed358	6.50485
Chr1	3801484	3802834	c2.bed359	4.21094
Chr1	3807934	3808141	c2.bed360	1.76016
Chr1	3811608	3813035	c2.bed361	4.28222
Chr1	3814105	3814940	c2.bed362	5.73548
Chr1	3862567	3862904	c2.bed363	1.3077
Chr1	3866348	3866561	c2.bed364	1.54702
Chr1	3876592	3877246	c2.bed365	6.02153
Chr1	3883370	3883781	c2.bed366	1.53265
Chr1	3884478	3884745	c2.bed367	2.14934
Chr1	3915067	3915267	c2.bed368	1.38372
Chr1	3920436	3920645	c2.bed369	1.9772
Chr1	3930100	3931450	c2.bed370	7.42798
Chr1	3931712	3931946	c2.bed371	2.47498
Chr1	3933890	3934831	c2.bed372	5.29418
Chr1	3935041	3936151	c2.bed373	5.85256
Chr1	3936987	3937509	c2.bed374	7.8523
Chr1	3980269	3981044	c2.bed375	21.759
Chr1	3986548	3987117	c2.bed376	2.07202
Chr1	4014780	4015881	c2.bed377	3.77942
Chr1	4029120	4029613	c2.bed378	3.47836
Chr1	4061496	4062078	c2.bed379	4.73747
Chr1	4107278	4107908	c2.bed380	2.77537
Chr1	4108432	4109241	c2.bed381	6.54323
Chr1	4121265	4121560	c2.bed382	1.332
Chr1	4126011	4126660	c2.bed383	21.9378
Chr1	4133639	4133845	c2.bed384	4.93933
Chr1	4137494	4137717	c2.bed385	1.73769
Chr1	4137820	4138044	c2.bed386	1.215
Chr1	4140872	4142013	c2.bed387	5.00413
Chr1	4143213	4143938	c2.bed388	9.02674
Chr1	4144478	4144684	c2.bed389	2.88089
Chr1	4172315	4172702	c2.bed390	2.00152
Chr1	4177991	4178227	c2.bed391	1.36992
Chr1	4180633	4181375	c2.bed392	30.1159
Chr1	4181694	4182406	c2.bed393	2.10519
Chr1	4189395	4190204	c2.bed394	4.21354
Chr1	4198767	4199201	c2.bed395	1.72036
Chr1	4200035	4200680	c2.bed396	7.66505
Chr1	4200855	4201936	c2.bed397	2.00445
Chr1	4220518	4220842	c2.bed398	1.65648
Chr1	4224140	4225211	c2.bed399	8.46047
Chr1	4226465	4227264	c2.bed400	4.84169
Chr1	4227520	4228443	c2.bed401	5.67101
Chr1	4228704	4229171	c2.bed402	6.06216
Chr1	4274558	4275244	c2.bed403	4.60261
Chr1	4305144	4306030	c2.bed404	2.60249
Chr1	4390041	4390508	c2.bed405	6.35554
Chr1	4416297	4417143	c2.bed406	6.91579
Chr1	4434024	4435807	c2.bed407	4.31261
Chr1	4442676	4443857	c2.bed408	2.63143
Chr1	4444179	4444520	c2.bed409	2.40637
Chr1	4447640	4447863	c2.bed410	1.3526
Chr1	4467703	4468397	c2.bed411	2.0778
Chr1	4484480	4485166	c2.bed412	2.02202
Chr1	4494944	4496062	c2.bed413	6.9295
Chr1	4511821	4513083	c2.bed414	5.88264
Chr1	4513297	4513539	c2.bed415	1.38085
Chr1	4514414	4514615	c2.bed416	1.80674
Chr1	4532209	4532857	c2.bed417	5.33121
Chr1	4538417	4538656	c2.bed418	1.62664
Chr1	4538779	4539055	c2.bed419	4.26531
Chr1	4543361	4544427	c2.bed420	4.62225
Chr1	4545562	4545792	c2.bed421	1.30327
Chr1	4567374	4567632	c2.bed422	1.53377
Chr1	4569896	4571243	c2.bed423	9.14178
Chr1	4575665	4577287	c2.bed424	2.805
Chr1	4592622	4592939	c2.bed425	1.46424
Chr1	4594087	4594462	c2.bed426	1.1979
Chr1	4616006	4616324	c2.bed427	1.6755
Chr1	4620187	4621602	c2.bed428	29.7721
Chr1	4635996	4636231	c2.bed429	2.99494
Chr1	4636397	4636694	c2.bed430	7.70686
Chr1	4637588	4638489	c2.bed431	26.5767
Chr1	4638599	4639295	c2.bed432	6.40636
Chr1	4640655	4641177	c2.bed433	3.29165
Chr1	4641405	4641737	c2.bed434	1.99903
Chr1	4642501	4642840	c2.bed435	1.91336
Chr1	4740001	4740928	c2.bed436	4.65422
Chr1	4747333	4747989	c2.bed437	4.89612
Chr1	4748194	4748493	c2.bed438	1.47405
Chr1	4749325	4750112	c2.bed439	2.84384
Chr1	4773451	4773920	c2.bed440	1.98174
Chr1	4794805	4795861	c2.bed441	3.60736
Chr1	4796126	4796464	c2.bed442	3.93278
Chr1	4797173	4797396	c2.bed443	2.48325
Chr1	4797850	4798071	c2.bed444	1.20624
Chr1	4800872	4801629	c2.bed445	2.36383
Chr1	4817270	4817484	c2.bed446	1.43433
Chr1	4817708	4818088	c2.bed447	1.43951
Chr1	4822678	4822951	c2.bed448	8.4826
Chr1	4844870	4845876	c2.bed449	7.69604
Chr1	4857383	4857947	c2.bed450	2.83192
Chr1	4890414	4890807	c2.bed451	2.74005
Chr1	4892060	4892271	c2.bed452	2.24746
Chr1	4911388	4913250	c2.bed453	3.16249
Chr1	4915825	4917636	c2.bed454	5.98528
Chr1	4947168	4947749	c2.bed455	1.64861
Chr1	4952628	4952843	c2.bed456	1.32754
Chr1	4958614	4959424	c2.bed457	10.2085
Chr1	4963327	4963901	c2.bed458	1.66152
Chr1	4969822	4970104	c2.bed459	1.69903
Chr1	4971247	4971502	c2.bed460	1.29667
Chr1	4974322	4974738	c2.bed461	1.74094
Chr1	4975158	4975755	c2.bed462	3.49027
Chr1	4981025	4981238	c2.bed463	1.35489
Chr1	4984050	4984289	c2.bed464	1.31827
Chr1	5027811	5028110	c2.bed465	2.29839
Chr1	5030748	5031620	c2.bed466	3.50363
Chr1	5031859	5032612	c2.bed467	6.33
Chr1	5037528	5037934	c2.bed468	4.98299
Chr1	5038070	5038417	c2.bed469	2.38912
Chr1	5040925	5041297	c2.bed470	1.97243
Chr1	5076354	5076599	c2.bed471	2.23173
Chr1	5081498	5081797	c2.bed472	3.26286
Chr1	5090766	5091633	c2.bed473	4.73295
Chr1	5104982	5105239	c2.bed474	1.15399
Chr1	5110912	5111162	c2.bed475	1.59085
Chr1	5111310	5111739	c2.bed476	1.61043
Chr1	5128812	5129536	c2.bed477	2.73274
Chr1	5130584	5131412	c2.bed478	3.97952
Chr1	5131716	5132160	c2.bed479	12.0372
Chr1	5132471	5133662	c2.bed480	57.1499
Chr1	5134463	5134761	c2.bed481	3.16544
Chr1	5135399	5135657	c2.bed482	13.6881
Chr1	5170455	5170710	c2.bed483	1.29129
Chr1	5171528	5171859	c2.bed484	2.08799
Chr1	5175781	5176017	c2.bed485	1.42843
Chr1	5208982	5209674	c2.bed486	1.42911
Chr1	5230597	5230851	c2.bed487	1.49983
Chr1	5252042	5252246	c2.bed488	1.96586
Chr1	5263761	5264172	c2.bed489	9.41988
Chr1	5287504	5287809	c2.bed490	1.80022
Chr1	5296467	5296699	c2.bed491	1.65361
Chr1	5304688	5305110	c2.bed492	1.5045
Chr1	5309381	5309613	c2.bed493	1.734
Chr1	5340905	5341400	c2.bed494	1.27194
Chr1	5373430	5373872	c2.bed495	8.509
Chr1	5436039	5436589	c2.bed496	2.21112
Chr1	5439496	5440177	c2.bed497	8.90736
Chr1	5462089	5462342	c2.bed498	1.52689
Chr1	5469786	5470124	c2.bed499	1.28229
Chr1	5473518	5473775	c2.bed500	2.43064
Chr1	5473883	5474106	c2.bed501	1.17285
Chr1	5479981	5480620	c2.bed502	4.17819
Chr1	5503692	5503903	c2.bed503	1.33073
Chr1	5505056	5505412	c2.bed504	2.02134
Chr1	5511299	5511818	c2.bed505	2.25949
Chr1	5515057	5515892	c2.bed506	4.74658
Chr1	5516252	5517178	c2.bed507	9.87374
Chr1	5519006	5519620	c2.bed508	1.70481
Chr1	5521457	5521900	c2.bed509	10.2116
Chr1	5522585	5523204	c2.bed510	1.81401
Chr1	5524338	5524776	c2.bed511	1.75621
Chr1	5525841	5526082	c2.bed512	1.41326
Chr1	5526568	5526797	c2.bed513	1.54131
Chr1	5532603	5533014	c2.bed514	1.9923
Chr1	5535890	5536304	c2.bed515	5.16842
Chr1	5540345	5541127	c2.bed516	2.95824
Chr1	5546741	5547702	c2.bed517	2.29116
Chr1	5555750	5556152	c2.bed518	2.24384
Chr1	5556270	5556986	c2.bed519	1.36703
Chr1	5557504	5557840	c2.bed520	3.3626
Chr1	5561352	5561968	c2.bed521	1.50519
Chr1	5563226	5563447	c2.bed522	1.49061
Chr1	5596997	5597229	c2.bed523	1.21396
Chr1	5613269	5613978	c2.bed524	22.6968
Chr1	5623273	5623580	c2.bed525	2.48291
Chr1	5628391	5629028	c2.bed526	2.07964
Chr1	5648839	5649624	c2.bed527	3.42583
Chr1	5650317	5650537	c2.bed528	4.62155
Chr1	5651538	5651808	c2.bed529	6.73445
Chr1	5668661	5668878	c2.bed530	1.29212
Chr1	5678616	5678873	c2.bed531	2.35827
Chr1	5697546	5698301	c2.bed532	3.53166
Chr1	5698665	5699265	c2.bed533	2.25362
Chr1	5738091	5738328	c2.bed534	1.75733
Chr1	5755590	5755799	c2.bed535	2.10728
Chr1	5789662	5790649	c2.bed536	3.38813
Chr1	5805540	5805894	c2.bed537	1.56648
Chr1	5820251	5820476	c2.bed538	1.24498
Chr1	5837370	5838367	c2.bed539	1.74695
Chr1	5854435	5854665	c2.bed540	1.7658
Chr1	5863541	5864104	c2.bed541	2.49551
Chr1	5867698	5868122	c2.bed542	1.27011
Chr1	5898063	5898278	c2.bed543	1.24822
Chr1	5899917	5900209	c2.bed544	1.27543
Chr1	5902869	5903489	c2.bed545	2.37705
Chr1	5911279	5911583	c2.bed546	1.35887
Chr1	5923091	5923322	c2.bed547	1.56736
Chr1	5930946	5931158	c2.bed548	2.41728
Chr1	5932880	5933117	c2.bed549	2.69182
Chr1	5934164	5935129	c2.bed550	6.33585
Chr1	5956386	5956903	c2.bed551	1.14297
Chr1	5957180	5957747	c2.bed552	3.02874
Chr1	5969807	5970021	c2.bed553	1.9825
Chr1	5975962	5976300	c2.bed554	1.99204
Chr1	5978745	5979011	c2.bed555	2.81231
Chr1	5979666	5980681	c2.bed556	4.80465
Chr1	5982866	5983357	c2.bed557	4.16142
Chr1	5986465	5987279	c2.bed558	2.55648
Chr1	5990762	5991408	c2.bed559	21.3818
Chr1	5991523	5992315	c2.bed560	18.1472
Chr1	5996251	5996528	c2.bed561	1.57452
Chr1	5996977	5997253	c2.bed562	1.72185
Chr1	5997542	5998126	c2.bed563	1.49274
Chr1	6003151	6003365	c2.bed564	1.90056
Chr1	6008795	6009451	c2.bed565	3.91736
Chr1	6014102	6014597	c2.bed566	28.5485
Chr1	6017921	6019431	c2.bed567	4.32044
Chr1	6035454	6036058	c2.bed568	2.31762
Chr1	6055058	6058205	c2.bed569	5.81228
Chr1	6062439	6062759	c2.bed570	1.19714
Chr1	6062868	6063288	c2.bed571	2.84572
Chr1	6099934	6100451	c2.bed572	2.1879
Chr1	6100983	6102144	c2.bed573	1.99894
Chr1	6103263	6103548	c2.bed574	1.63846
Chr1	6103784	6104185	c2.bed575	4.77643
Chr1	6105774	6106268	c2.bed576	3.80861
Chr1	6107373	6107607	c2.bed577	1.75665
Chr1	6108072	6108617	c2.bed578	2.69606
Chr1	6134545	6135023	c2.bed579	2.16618
Chr1	6140968	6141197	c2.bed580	1.75532
Chr1	6155221	6155492	c2.bed581	1.39925
Chr1	6190516	6191458	c2.bed582	4.07676
Chr1	6203617	6204178	c2.bed583	1.43431
Chr1	6209205	6209520	c2.bed584	1.75491
Chr1	6221116	6221407	c2.bed585	1.68673
Chr1	6222092	6222299	c2.bed586	1.51689
Chr1	6239291	6239930	c2.bed587	1.65377
Chr1	6246844	6247244	c2.bed588	1.67349
Chr1	6248965	6249198	c2.bed589	1.27614
Chr1	6262124	6262355	c2.bed590	3.98286
Chr1	6262541	6263259	c2.bed591	10.2889
Chr1	6263864	6264908	c2.bed592	3.19405
Chr1	6266322	6266776	c2.bed593	5.50193
Chr1	6267657	6267969	c2.bed594	1.78486
Chr1	6269773	6270479	c2.bed595	3.66555
Chr1	6271810	6272229	c2.bed596	3.90307
Chr1	6281738	6282023	c2.bed597	1.27234
Chr1	6297534	6297956	c2.bed598	2.69312
Chr1	6299685	6299886	c2.bed599	1.55104
Chr1	6300562	6301151	c2.bed600	3.88543
Chr1	6307556	6307837	c2.bed601	1.9683
Chr1	6311623	6311833	c2.bed602	8.23278
Chr1	6325783	6326973	c2.bed603	2.3835
Chr1	6361554	6361980	c2.bed604	1.41761
Chr1	6377482	6377702	c2.bed605	1.39112
Chr1	6378166	6378533	c2.bed606	1.84313
Chr1	6385132	6385541	c2.bed607	2.7723
Chr1	6387003	6387847	c2.bed608	4.01976
Chr1	6388586	6389023	c2.bed609	1.6713
Chr1	6389661	6390999	c2.bed610	4.42698
Chr1	6392687	6392901	c2.bed611	4.69128
Chr1	6398938	6399215	c2.bed612	2.7383
Chr1	6444570	6445270	c2.bed613	1.82726
Chr1	6445543	6446169	c2.bed614	1.99865
Chr1	6464523	6465023	c2.bed615	1.5916
Chr1	6523845	6526542	c2.bed616	7.68995
Chr1	6527193	6528331	c2.bed617	6.87047
Chr1	6528593	6529032	c2.bed618	2.92646
Chr1	6529272	6530052	c2.bed619	2.44766
Chr1	6537353	6538197	c2.bed620	7.73097
Chr1	6543835	6544218	c2.bed621	3.63164
Chr1	6546505	6546815	c2.bed622	1.2773
Chr1	6566837	6567271	c2.bed623	1.7356
Chr1	6567995	6568732	c2.bed624	3.65076
Chr1	6571057	6571358	c2.bed625	3.41393
Chr1	6617925	6618223	c2.bed626	1.3089
Chr1	6618504	6620881	c2.bed627	3.2858
Chr1	6621025	6621353	c2.bed628	2.90676
Chr1	6621509	6622087	c2.bed629	2.77577
Chr1	6627965	6628178	c2.bed630	1.96621
Chr1	6628370	6628757	c2.bed631	2.20627
Chr1	6649558	6649821	c2.bed632	1.69722
Chr1	6662797	6663825	c2.bed633	4.46057
Chr1	6670630	6670910	c2.bed634	1.94863
Chr1	6671239	6672944	c2.bed635	3.26239
Chr1	6676329	6676815	c2.bed636	1.69781
Chr1	6677582	6677839	c2.bed637	2.57065
Chr1	6693115	6693418	c2.bed638	3.3271
Chr1	6698329	6698966	c2.bed639	3.24492
Chr1	6787604	6787963	c2.bed640	2.72118
Chr1	6815445	6815672	c2.bed641	2.32185
Chr1	6826816	6827401	c2.bed642	2.64196
Chr1	6895210	6896333	c2.bed643	5.64079
Chr1	6913398	6913724	c2.bed644	1.63056
Chr1	6926233	6926461	c2.bed645	2.08908
Chr1	6969772	6970095	c2.bed646	1.41816
Chr1	6971729	6972777	c2.bed647	1.77834
Chr1	6986831	6987082	c2.bed648	1.98036
Chr1	7001455	7001655	c2.bed649	2.87882
Chr1	7030717	7030944	c2.bed650	1.88197
Chr1	7031093	7031384	c2.bed651	1.40705
Chr1	7032606	7032922	c2.bed652	2.2366
Chr1	7033276	7034156	c2.bed653	2.09281
Chr1	7043615	7044399	c2.bed654	6.20116
Chr1	7053134	7053341	c2.bed655	1.2728
Chr1	7065813	7066119	c2.bed656	2.00707
Chr1	7091545	7091928	c2.bed657	2.75033
Chr1	7104965	7105225	c2.bed658	1.71634
Chr1	7128402	7128986	c2.bed659	2.54818
Chr1	7148537	7148979	c2.bed660	3.23103
Chr1	7155747	7155959	c2.bed661	1.79861
Chr1	7209812	7210025	c2.bed662	1.60326
Chr1	7218104	7218343	c2.bed663	1.96099
Chr1	7234726	7235511	c2.bed664	3.09439
Chr1	7236005	7236650	c2.bed665	2.70511
Chr1	7239228	7239667	c2.bed666	1.59024
Chr1	7258011	7258449	c2.bed667	8.06395
Chr1	7285310	7285925	c2.bed668	1.57863
Chr1	7309723	7309988	c2.bed669	1.51012
Chr1	7314715	7315703	c2.bed670	5.45689
Chr1	7323057	7323439	c2.bed671	3.49455
Chr1	7325673	7326113	c2.bed672	2.85881
Chr1	7381216	7381442	c2.bed673	1.2428
Chr1	7382218	7382478	c2.bed674	1.30943
Chr1	7395529	7396027	c2.bed675	1.93623
Chr1	7412389	7412973	c2.bed676	3.6251
Chr1	7420422	7420745	c2.bed677	1.47913
Chr1	7421598	7422027	c2.bed678	1.58361
Chr1	7433319	7433524	c2.bed679	9.06286
Chr1	7434193	7435941	c2.bed680	18.8275
Chr1	7436213	7436488	c2.bed681	3.23352
Chr1	7436848	7437261	c2.bed682	5.26335
Chr1	7437417	7438327	c2.bed683	4.82238
Chr1	7439967	7441869	c2.bed684	4.11802
Chr1	7445658	7447143	c2.bed685	2.7362
Chr1	7448422	7448909	c2.bed686	1.92855
Chr1	7449120	7449323	c2.bed687	6.47938
Chr1	7452956	7453425	c2.bed688	11.1287
Chr1	7453587	7454931	c2.bed689	10.1125
Chr1	7455987	7456488	c2.bed690	11.3875
Chr1	7457085	7457545	c2.bed691	9.78649
Chr1	7464854	7465094	c2.bed692	2.80395
Chr1	7483866	7484960	c2.bed693	2.26749
Chr1	7487065	7487637	c2.bed694	3.18118
Chr1	7488281	7488839	c2.bed695	1.59983
Chr1	7550035	7550308	c2.bed696	1.76004
Chr1	7553067	7553937	c2.bed697	3.9802
Chr1	7565182	7565494	c2.bed698	1.90724
Chr1	7581364	7581588	c2.bed699	1.67104
Chr1	7603362	7604247	c2.bed700	1.91342
Chr1	7623369	7623756	c2.bed701	2.19736
Chr1	7624184	7624439	c2.bed702	2.1099
Chr1	7626209	7626517	c2.bed703	1.42564
Chr1	7641879	7642112	c2.bed704	1.64213
Chr1	7644926	7645250	c2.bed705	3.83839
Chr1	7691110	7691950	c2.bed706	4.81575
Chr1	7693779	7694580	c2.bed707	4.09493
Chr1	7694895	7696216	c2.bed708	3.05675
Chr1	7696880	7697404	c2.bed709	2.58855
Chr1	7754606	7755050	c2.bed710	1.53748
Chr1	7768242	7768458	c2.bed711	1.74993
Chr1	7789487	7789696	c2.bed712	1.65107
Chr1	7790098	7791221	c2.bed713	3.46879
Chr1	7802176	7802507	c2.bed714	3.31875
Chr1	7828950	7830181	c2.bed715	3.37658
Chr1	7833065	7833822	c2.bed716	3.26818
Chr1	7834597	7835311	c2.bed717	2.53489
Chr1	7839857	7840500	c2.bed718	2.55436
Chr1	7850137	7850470	c2.bed719	2.96551
Chr1	7865056	7865260	c2.bed720	1.91074
Chr1	7865404	7865783	c2.bed721	1.23273
Chr1	7872288	7872524	c2.bed722	5.72496
Chr1	7873196	7873643	c2.bed723	2.32999
Chr1	7874264	7875637	c2.bed724	5.37788
Chr1	7880824	7881058	c2.bed725	1.15039
Chr1	7883117	7883395	c2.bed726	1.42805
Chr1	7892973	7893444	c2.bed727	2.00293
Chr1	7893653	7893893	c2.bed728	1.27403
Chr1	7895035	7896535	c2.bed729	3.57288
Chr1	7896835	7897721	c2.bed730	2.52247
Chr1	7909201	7909739	c2.bed731	1.44339
Chr1	7911999	7914155	c2.bed732	3.11808
Chr1	7914329	7914706	c2.bed733	2.58569
Chr1	7915991	7917300	c2.bed734	3.86896
Chr1	7925735	7926319	c2.bed735	1.84706
Chr1	7951750	7952117	c2.bed736	1.63106
Chr1	7952414	7952843	c2.bed737	1.22869
Chr1	7957022	7957330	c2.bed738	1.09368
Chr1	7966666	7966886	c2.bed739	2.24697
Chr1	7992110	7992350	c2.bed740	3.60864
Chr1	7996194	7996446	c2.bed741	1.35607
Chr1	8014101	8014372	c2.bed742	3.60991
Chr1	8014497	8014988	c2.bed743	1.91568
Chr1	8015239	8016004	c2.bed744	3.27333
Chr1	8027548	8027930	c2.bed745	3.90457
Chr1	8079166	8079906	c2.bed746	1.36512
Chr1	8089308	8090290	c2.bed747	2.43876
Chr1	8099183	8099508	c2.bed748	2.15756
Chr1	8104157	8104380	c2.bed749	2.02382
Chr1	8110303	8111264	c2.bed750	5.18252
Chr1	8117957	8118318	c2.bed751	3.0148
Chr1	8122824	8123157	c2.bed752	1.3809
Chr1	8126249	8126918	c2.bed753	1.6238
Chr1	8132049	8132350	c2.bed754	1.64182
Chr1	8132579	8132792	c2.bed755	6.06065
Chr1	8135586	8135898	c2.bed756	1.43154
Chr1	8141531	8142421	c2.bed757	3.68968
Chr1	8147137	8147684	c2.bed758	6.92775
Chr1	8153522	8153767	c2.bed759	2.78897
Chr1	8154069	8154639	c2.bed760	3.28388
Chr1	8188294	8188761	c2.bed761	2.00565
Chr1	8212690	8213011	c2.bed762	1.36987
Chr1	8228816	8229253	c2.bed763	1.7033
Chr1	8244991	8245345	c2.bed764	3.15729
Chr1	8258015	8258278	c2.bed765	1.44477
Chr1	8262916	8263139	c2.bed766	1.09181
Chr1	8263482	8263736	c2.bed767	1.6556
Chr1	8334633	8334975	c2.bed768	1.34785
Chr1	8335689	8336118	c2.bed769	4.75665
Chr1	8337919	8338143	c2.bed770	1.26206
Chr1	8423272	8424143	c2.bed771	2.57116
Chr1	8424431	8425489	c2.bed772	8.374
Chr1	8426593	8427133	c2.bed773	2.32816
Chr1	8427990	8428284	c2.bed774	4.60435
Chr1	8441139	8441490	c2.bed775	1.39689
Chr1	8471221	8471453	c2.bed776	1.28142
Chr1	8483565	8483898	c2.bed777	4.14314
Chr1	8534533	8535178	c2.bed778	2.40326
Chr1	8536161	8537270	c2.bed779	2.41862
Chr1	8539748	8540125	c2.bed780	4.30488
Chr1	8540327	8540719	c2.bed781	2.66479
Chr1	8541023	8541987	c2.bed782	6.81673
Chr1	8542483	8544013	c2.bed783	4.29896
Chr1	8544294	8544832	c2.bed784	1.52545
Chr1	8547419	8547676	c2.bed785	1.93537
Chr1	8548686	8549265	c2.bed786	2.41665
Chr1	8549739	8550001	c2.bed787	1.34092
Chr1	8550743	8551555	c2.bed788	2.02151
Chr1	8563248	8563535	c2.bed789	2.19631
Chr1	8569444	8569865	c2.bed790	3.25885
Chr1	8570010	8570251	c2.bed791	1.26045
Chr1	8606742	8607171	c2.bed792	2.04993
Chr1	8652963	8653181	c2.bed793	1.2237
Chr1	8693256	8694332	c2.bed794	1.94227
Chr1	8702701	8702913	c2.bed795	1.44452
Chr1	8741913	8742535	c2.bed796	2.75947
Chr1	8769788	8770652	c2.bed797	1.47447
Chr1	8783957	8784648	c2.bed798	2.07116
Chr1	8798360	8798581	c2.bed799	1.54779
Chr1	8806480	8807414	c2.bed800	1.99284
Chr1	8820860	8821136	c2.bed801	1.47263
Chr1	8821356	8821825	c2.bed802	1.75998
Chr1	8828267	8828525	c2.bed803	2.28986
Chr1	8835229	8836037	c2.bed804	2.15634
Chr1	8838308	8838689	c2.bed805	1.68183
Chr1	8845215	8845536	c2.bed806	1.73081
Chr1	8897566	8897799	c2.bed807	1.62994
Chr1	8898279	8899211	c2.bed808	2.53365
Chr1	8906662	8908235	c2.bed809	3.04352
Chr1	8910044	8910978	c2.bed810	2.06893
Chr1	8932547	8933095	c2.bed811	11.0953
Chr1	8951204	8951688	c2.bed812	1.87632
Chr1	8956940	8957212	c2.bed813	2.51399
Chr1	8959658	8960100	c2.bed814	2.63579
Chr1	8962103	8962427	c2.bed815	1.60119
Chr1	8962740	8963111	c2.bed816	2.64737
Chr1	8987972	8988237	c2.bed817	1.35098
Chr1	8988352	8988632	c2.bed818	1.47869
Chr1	8989292	8989532	c2.bed819	2.0037
Chr1	8990996	8991263	c2.bed820	1.85923
Chr1	8999276	8999865	c2.bed821	2.8604
Chr1	9003612	9004048	c2.bed822	1.97659
Chr1	9021455	9021676	c2.bed823	1.7183
Chr1	9026986	9027407	c2.bed824	1.86163
Chr1	9028554	9028984	c2.bed825	7.75739
Chr1	9030939	9031240	c2.bed826	2.09727
Chr1	9031462	9031665	c2.bed827	2.58
Chr1	9033165	9033409	c2.bed828	1.984
Chr1	9046498	9046709	c2.bed829	1.46795
Chr1	9064454	9065022	c2.bed830	7.0362
Chr1	9090699	9091261	c2.bed831	2.37188
Chr1	9114247	9114628	c2.bed832	1.53523
Chr1	9127919	9128421	c2.bed833	6.78868
Chr1	9139711	9140333	c2.bed834	8.08785
Chr1	9141655	9143321	c2.bed835	18.3267
Chr1	9144275	9144569	c2.bed836	3.94372
Chr1	9144898	9145637	c2.bed837	5.58436
Chr1	9151978	9152409	c2.bed838	1.20729
Chr1	9155011	9155250	c2.bed839	1.81178
Chr1	9155353	9155692	c2.bed840	1.66878
Chr1	9183702	9183942	c2.bed841	2.8521
Chr1	9185237	9185611	c2.bed842	1.28476
Chr1	9199140	9199413	c2.bed843	1.63681
Chr1	9205847	9206780	c2.bed844	1.67807
Chr1	9209251	9209618	c2.bed845	4.07184
Chr1	9224899	9225899	c2.bed846	3.42245
Chr1	9238324	9238881	c2.bed847	2.61691
Chr1	9241538	9242186	c2.bed848	1.55926
Chr1	9246694	9246987	c2.bed849	1.5327
Chr1	9316262	9316853	c2.bed850	1.76893
Chr1	9356183	9356495	c2.bed851	2.40674
Chr1	9359850	9360317	c2.bed852	6.62629
Chr1	9374520	9374958	c2.bed853	1.92202
Chr1	9378609	9379057	c2.bed854	1.40927
Chr1	9409140	9409574	c2.bed855	2.56728
Chr1	9413026	9413845	c2.bed856	9.33767
Chr1	9415123	9416001	c2.bed857	4.9729
Chr1	9422201	9422478	c2.bed858	4.17749
Chr1	9441153	9441449	c2.bed859	2.98284
Chr1	9485412	9485654	c2.bed860	1.2389
Chr1	9487645	9488276	c2.bed861	2.43675
Chr1	9488520	9488882	c2.bed862	1.57784
Chr1	9491572	9492337	c2.bed863	1.90701
Chr1	9497003	9498095	c2.bed864	3.08537
Chr1	9498259	9498970	c2.bed865	1.40152
Chr1	9501175	9501395	c2.bed866	1.21016
Chr1	9506054	9506646	c2.bed867	2.66162
Chr1	9506872	9507170	c2.bed868	2.00773
Chr1	9512455	9512921	c2.bed869	2.28797
Chr1	9514301	9514698	c2.bed870	2.0115
Chr1	9526653	9526941	c2.bed871	2.49503
Chr1	9592134	9592848	c2.bed872	2.06759
Chr1	9605327	9605794	c2.bed873	2.06147
Chr1	9611078	9611573	c2.bed874	1.99057
Chr1	9614440	9614692	c2.bed875	1.31406
Chr1	9646945	9647546	c2.bed876	4.20229
Chr1	9650094	9650636	c2.bed877	2.61891
Chr1	9650817	9651141	c2.bed878	1.40122
Chr1	9651467	9651840	c2.bed879	2.46499
Chr1	9662045	9662736	c2.bed880	1.48909
Chr1	9709085	9709425	c2.bed881	2.27538
Chr1	9714585	9715175	c2.bed882	3.54432
Chr1	9731136	9731466	c2.bed883	3.30703
Chr1	9830087	9830369	c2.bed884	2.71761
Chr1	9830978	9831247	c2.bed885	1.96025
Chr1	9844741	9844985	c2.bed886	2.42652
Chr1	9851233	9851511	c2.bed887	1.56605
Chr1	9870883	9871337	c2.bed888	2.74321
Chr1	9873794	9874168	c2.bed889	1.7258
Chr1	9952169	9952603	c2.bed890	3.88956
Chr1	9955824	9956731	c2.bed891	9.01949
Chr1	9957534	9957741	c2.bed892	3.53556
Chr1	9957909	9958171	c2.bed893	7.20184
Chr1	9958478	9963278	c2.bed894	8.95225
Chr1	9963755	9965377	c2.bed895	4.34099
Chr1	9965841	9966102	c2.bed896	1.64679
Chr1	9966792	9967431	c2.bed897	2.10404
Chr1	10012588	10015043	c2.bed898	3.89504
Chr1	10015302	10015807	c2.bed899	3.76683
Chr1	10016163	10016623	c2.bed900	2.53363
Chr1	10035813	10036031	c2.bed901	1.69334
Chr1	10078580	10078813	c2.bed902	1.47522
Chr1	10081033	10081263	c2.bed903	1.19602
Chr1	10135479	10135905	c2.bed904	1.53736
Chr1	10174267	10174630	c2.bed905	1.61394
Chr1	10181152	10181576	c2.bed906	1.78554
Chr1	10183799	10184057	c2.bed907	2.12266
Chr1	10214935	10215331	c2.bed908	1.47519
Chr1	10218464	10218831	c2.bed909	3.47126
Chr1	10233249	10233458	c2.bed910	4.50793
Chr1	10236473	10236731	c2.bed911	2.14969
Chr1	10236919	10237549	c2.bed912	1.90698
Chr1	10243506	10244600	c2.bed913	5.45951
Chr1	10244887	10245537	c2.bed914	13.6752
Chr1	10248659	10249055	c2.bed915	1.27776
Chr1	10252683	10253823	c2.bed916	2.31017
Chr1	10262325	10262552	c2.bed917	1.59193
Chr1	10265582	10265800	c2.bed918	1.83476
Chr1	10265972	10266585	c2.bed919	3.52323
Chr1	10268723	10268968	c2.bed920	6.89617
Chr1	10272913	10273496	c2.bed921	2.10374
Chr1	10274712	10275326	c2.bed922	1.96901
Chr1	10282409	10283222	c2.bed923	2.95218
Chr1	10356036	10356503	c2.bed924	1.72665
Chr1	10374654	10375014	c2.bed925	3.88689
Chr1	10375297	10375560	c2.bed926	1.17961
Chr1	10378365	10378948	c2.bed927	2.34359
Chr1	10379481	10379688	c2.bed928	2.19526
Chr1	10380469	10381232	c2.bed929	2.75507
Chr1	10381487	10381781	c2.bed930	1.47804
Chr1	10387560	10387823	c2.bed931	1.65318
Chr1	10392250	10392607	c2.bed932	18.9875
Chr1	10398560	10399934	c2.bed933	4.53818
Chr1	10430625	10431116	c2.bed934	1.97206
Chr1	10432759	10432979	c2.bed935	1.72807
Chr1	10448020	10448625	c2.bed936	2.54085
Chr1	10501366	10501621	c2.bed937	1.465
Chr1	10537594	10538104	c2.bed938	2.48656
Chr1	10571685	10572789	c2.bed939	2.93082
Chr1	10606396	10606736	c2.bed940	4.42034
Chr1	10619059	10619574	c2.bed941	2.56711
Chr1	10655733	10655983	c2.bed942	2.267
Chr1	10662280	10662606	c2.bed943	4.85942
Chr1	10663070	10663285	c2.bed944	3.56975
Chr1	10673389	10673692	c2.bed945	1.61751
Chr1	10687073	10687305	c2.bed946	3.23348
Chr1	10720020	10720820	c2.bed947	6.38163
Chr1	10748318	10748783	c2.bed948	2.31758
Chr1	10762698	10763169	c2.bed949	2.53459
Chr1	10775323	10775535	c2.bed950	2.77132
Chr1	10779420	10779628	c2.bed951	1.58138
Chr1	10790084	10790786	c2.bed952	2.04163
Chr1	10835221	10835681	c2.bed953	1.51307
Chr1	10850240	10850517	c2.bed954	3.40124
Chr1	10855097	10855406	c2.bed955	1.1275
Chr1	10859718	10859964	c2.bed956	1.32503
Chr1	10860268	10860694	c2.bed957	3.51658
Chr1	10861128	10862056	c2.bed958	5.27549
Chr1	10868490	10868774	c2.bed959	6.87586
Chr1	10892740	10893201	c2.bed960	4.68454
Chr1	10893705	10893936	c2.bed961	2.70977
Chr1	10896190	10897548	c2.bed962	8.09209
Chr1	10898087	10900029	c2.bed963	13.824
Chr1	10900449	10902223	c2.bed964	11.9163
Chr1	10903119	10903950	c2.bed965	3.4161
Chr1	10907218	10908826	c2.bed966	4.79497
Chr1	10936949	10937728	c2.bed967	3.32964
Chr1	10940248	10940771	c2.bed968	1.44484
Chr1	10940946	10941209	c2.bed969	2.19408
Chr1	10941394	10942261	c2.bed970	3.79344
Chr1	10942595	10943669	c2.bed971	12.2283
Chr1	10961582	10961838	c2.bed972	1.75531
Chr1	10979526	10979767	c2.bed973	2.32345
Chr1	10983863	10984264	c2.bed974	19.8505
Chr1	10985224	10985760	c2.bed975	13.2055
Chr1	10988491	10989357	c2.bed976	2.28051
Chr1	10994556	10995845	c2.bed977	7.13904
Chr1	10997034	10998542	c2.bed978	38.4314
Chr1	11001580	11001914	c2.bed979	3.46512
Chr1	11018505	11018996	c2.bed980	22.7863
Chr1	11043223	11043808	c2.bed981	1.38336
Chr1	11056218	11057148	c2.bed982	2.20742
Chr1	11114868	11115225	c2.bed983	1.45907
Chr1	11164469	11164682	c2.bed984	1.29611
Chr1	11171185	11171536	c2.bed985	4.2249
Chr1	11181927	11182344	c2.bed986	1.97243
Chr1	11188179	11189250	c2.bed987	6.80036
Chr1	11216999	11217287	c2.bed988	2.15167
Chr1	11262215	11262431	c2.bed989	1.28173
Chr1	11291137	11291940	c2.bed990	2.70551
Chr1	11292418	11293334	c2.bed991	2.24731
Chr1	11297975	11298301	c2.bed992	2.64348
Chr1	11300023	11300755	c2.bed993	1.80975
Chr1	11301463	11301918	c2.bed994	5.41974
Chr1	11333016	11333563	c2.bed995	1.39429
Chr1	11391209	11391738	c2.bed996	1.58695
Chr1	11405849	11406215	c2.bed997	1.48767
Chr1	11479770	11480020	c2.bed998	1.50788
Chr1	11527702	11528126	c2.bed999	4.83959
Chr1	11557107	11558370	c2.bed1000	6.49938
Chr1	11560706	11561123	c2.bed1001	4.38149
Chr1	11561448	11561678	c2.bed1002	1.55708
Chr1	11561788	11562059	c2.bed1003	1.77702
Chr1	11566035	11566502	c2.bed1004	1.46407
Chr1	11595425	11595664	c2.bed1005	1.80098
Chr1	11613120	11613373	c2.bed1006	2.13942
Chr1	11613534	11613960	c2.bed1007	3.41729
Chr1	11614931	11615868	c2.bed1008	4.99622
Chr1	11616296	11616712	c2.bed1009	3.20656
Chr1	11644455	11645020	c2.bed1010	11.8932
Chr1	11650212	11650719	c2.bed1011	3.21856
Chr1	11653887	11654193	c2.bed1012	1.91026
Chr1	11665295	11666175	c2.bed1013	1.55286
Chr1	11667564	11668786	c2.bed1014	9.2802
Chr1	11673340	11673901	c2.bed1015	2.24436
Chr1	11737580	11737800	c2.bed1016	1.56194
Chr1	11738708	11739393	c2.bed1017	1.71549
Chr1	11761862	11762438	c2.bed1018	2.15712
Chr1	11800774	11801121	c2.bed1019	1.72829
Chr1	11811087	11811313	c2.bed1020	1.24982
Chr1	11820586	11821030	c2.bed1021	5.18775
Chr1	11821208	11821782	c2.bed1022	2.09689
Chr1	11828541	11828855	c2.bed1023	2.10629
Chr1	11829163	11829543	c2.bed1024	3.79414
Chr1	11881719	11882043	c2.bed1025	1.5753
Chr1	11925496	11925753	c2.bed1026	2.01819
Chr1	11929152	11929532	c2.bed1027	1.48952
Chr1	11931753	11932032	c2.bed1028	1.24654
Chr1	11937597	11937894	c2.bed1029	2.06549
Chr1	11944056	11944396	c2.bed1030	3.04696
Chr1	11945635	11945854	c2.bed1031	1.18486
Chr1	11965484	11966379	c2.bed1032	5.61335
Chr1	11985701	11986024	c2.bed1033	1.65782
Chr1	12006632	12006871	c2.bed1034	1.40526
Chr1	12010767	12011424	c2.bed1035	1.58693
Chr1	12023401	12023878	c2.bed1036	2.40463
Chr1	12056171	12056463	c2.bed1037	2.14863
Chr1	12058334	12058560	c2.bed1038	1.30027
Chr1	12104001	12104293	c2.bed1039	2.26932
Chr1	12118246	12118489	c2.bed1040	3.01497
Chr1	12118702	12119035	c2.bed1041	2.09796
Chr1	12119494	12119704	c2.bed1042	1.19849
Chr1	12122035	12123357	c2.bed1043	5.74675
Chr1	12164287	12164574	c2.bed1044	7.54275
Chr1	12169225	12169842	c2.bed1045	1.61984
Chr1	12191248	12191933	c2.bed1046	3.34003
Chr1	12223222	12224074	c2.bed1047	13.6425
Chr1	12224829	12226019	c2.bed1048	12.6386
Chr1	12226792	12227075	c2.bed1049	8.00619
Chr1	12228039	12228348	c2.bed1050	2.73429
Chr1	12229791	12230331	c2.bed1051	2.69688
Chr1	12236139	12237756	c2.bed1052	3.07627
Chr1	12237879	12238859	c2.bed1053	3.30212
Chr1	12240032	12240283	c2.bed1054	1.17322
Chr1	12261636	12262633	c2.bed1055	13.7378
Chr1	12285001	12285219	c2.bed1056	19.7529
Chr1	12349565	12349975	c2.bed1057	3.5622
Chr1	12386105	12386912	c2.bed1058	4.56401
Chr1	12429931	12430361	c2.bed1059	1.69837
Chr1	12435848	12436639	c2.bed1060	2.5956
Chr1	12448521	12449078	c2.bed1061	5.8881
Chr1	12451404	12451714	c2.bed1062	1.54468
Chr1	12452188	12452417	c2.bed1063	1.95354
Chr1	12472614	12472989	c2.bed1064	2.20931
Chr1	12486211	12486450	c2.bed1065	1.53323
Chr1	12493699	12494009	c2.bed1066	3.03033
Chr1	12503634	12503992	c2.bed1067	2.21645
Chr1	12534838	12535128	c2.bed1068	1.50159
Chr1	12581929	12582150	c2.bed1069	2.15101
Chr1	12582304	12582717	c2.bed1070	3.46349
Chr1	12584439	12585920	c2.bed1071	13.658
Chr1	12650418	12650679	c2.bed1072	2.07061
Chr1	12736479	12737864	c2.bed1073	16.6713
Chr1	12749633	12750134	c2.bed1074	2.52329
Chr1	12840769	12841014	c2.bed1075	1.49628
Chr1	12841336	12841637	c2.bed1076	1.5845
Chr1	12850094	12850328	c2.bed1077	6.57374
Chr1	12851800	12852086	c2.bed1078	1.82285
Chr1	12852189	12853210	c2.bed1079	2.64348
Chr1	12890521	12891317	c2.bed1080	8.79916
Chr1	12893635	12894147	c2.bed1081	15.3113
Chr1	12896368	12897033	c2.bed1082	4.88525
Chr1	12897769	12898163	c2.bed1083	5.66734
Chr1	12917050	12917751	c2.bed1084	7.11291
Chr1	12982502	12984516	c2.bed1085	3.78657
Chr1	12987014	12988149	c2.bed1086	4.81331
Chr1	13054675	13054936	c2.bed1087	1.20158
Chr1	13124325	13124683	c2.bed1088	3.2288
Chr1	13167857	13168102	c2.bed1089	1.19305
Chr1	13218463	13219454	c2.bed1090	15.4567
Chr1	13221296	13223293	c2.bed1091	7.54601
Chr1	13223737	13223964	c2.bed1092	1.63419
Chr1	13225899	13226391	c2.bed1093	1.58954
Chr1	13542623	13543777	c2.bed1094	8.45625
Chr1	13669357	13669643	c2.bed1095	2.20243
Chr1	13698141	13698357	c2.bed1096	1.3792
Chr1	13836300	13836960	c2.bed1097	9.48114
Chr1	13837429	13838982	c2.bed1098	20.9522
Chr1	13898986	13899268	c2.bed1099	1.40773
Chr1	13899544	13899926	c2.bed1100	3.02692
Chr1	14024965	14025322	c2.bed1101	1.27118
Chr1	14029946	14030580	c2.bed1102	1.81113
Chr1	14161129	14161512	c2.bed1103	1.14274
Chr1	14164923	14165145	c2.bed1104	1.85756
Chr1	16140684	16141643	c2.bed1105	2.31315
Chr1	16230682	16231339	c2.bed1106	1.75596
Chr1	16266607	16266928	c2.bed1107	2.12132
Chr1	16267974	16268179	c2.bed1108	1.60071
Chr1	16478657	16478866	c2.bed1109	1.56714
Chr1	16623778	16624285	c2.bed1110	1.76531
Chr1	16642999	16643237	c2.bed1111	1.33309
Chr1	16643747	16644071	c2.bed1112	1.51074
Chr1	16646659	16646970	c2.bed1113	2.09523
Chr1	16656515	16657670	c2.bed1114	10.88
Chr1	16785960	16786211	c2.bed1115	2.05646
Chr1	16788641	16789466	c2.bed1116	10.7882
Chr1	16792525	16793085	c2.bed1117	2.46413
Chr1	16909213	16909587	c2.bed1118	1.65127
Chr1	16926782	16927005	c2.bed1119	1.53383
Chr1	16975713	16976125	c2.bed1120	1.89226
Chr1	16999430	16999836	c2.bed1121	1.44054
Chr1	17075198	17076369	c2.bed1122	11.4187
Chr1	17076764	17077168	c2.bed1123	4.91606
Chr1	17077630	17078250	c2.bed1124	3.71463
Chr1	17097801	17098053	c2.bed1125	2.70299
Chr1	17132889	17133294	c2.bed1126	1.93309
Chr1	17164084	17164374	c2.bed1127	4.26182
Chr1	17166950	17167260	c2.bed1128	2.7319
Chr1	17199541	17199782	c2.bed1129	1.51405
Chr1	17249421	17249990	c2.bed1130	4.45613
Chr1	17292377	17292948	c2.bed1131	8.15325
Chr1	17296155	17296434	c2.bed1132	1.85945
Chr1	17298360	17298875	c2.bed1133	1.87236
Chr1	17310512	17310951	c2.bed1134	1.47607
Chr1	17319070	17319324	c2.bed1135	1.61575
Chr1	17319462	17319786	c2.bed1136	1.13174
Chr1	17417474	17418141	c2.bed1137	6.85492
Chr1	17432549	17433165	c2.bed1138	1.44452
Chr1	17457107	17457387	c2.bed1139	1.64442
Chr1	17457497	17457803	c2.bed1140	1.71461
Chr1	17466637	17466921	c2.bed1141	1.88323
Chr1	17477654	17478482	c2.bed1142	3.12867
Chr1	17519358	17519910	c2.bed1143	2.7769
Chr1	17558186	17558560	c2.bed1144	2.00335
Chr1	17596790	17597069	c2.bed1145	1.73206
Chr1	17634762	17635491	c2.bed1146	2.28009
Chr1	17640099	17640301	c2.bed1147	2.51041
Chr1	17642483	17642870	c2.bed1148	11.8465
Chr1	17644086	17645963	c2.bed1149	7.52714
Chr1	17660661	17661019	c2.bed1150	3.43939
Chr1	17693502	17693870	c2.bed1151	12.2058
Chr1	17700572	17700793	c2.bed1152	19.3518
Chr1	17721446	17721947	c2.bed1153	2.43394
Chr1	17726293	17726867	c2.bed1154	13.2325
Chr1	17773058	17773314	c2.bed1155	2.27184
Chr1	17779769	17780024	c2.bed1156	1.28322
Chr1	17782300	17782547	c2.bed1157	1.42614
Chr1	17788696	17788969	c2.bed1158	2.37681
Chr1	17797523	17797748	c2.bed1159	2.14186
Chr1	17798821	17799294	c2.bed1160	6.69002
Chr1	17835035	17835732	c2.bed1161	3.33381
Chr1	17853283	17853525	c2.bed1162	2.45076
Chr1	17854972	17855202	c2.bed1163	1.49704
Chr1	17868979	17869278	c2.bed1164	2.17626
Chr1	17872312	17872831	c2.bed1165	3.78983
Chr1	17876045	17876256	c2.bed1166	6.06046
Chr1	17878715	17879324	c2.bed1167	1.68273
Chr1	17891646	17892322	c2.bed1168	1.67552
Chr1	17905772	17906356	c2.bed1169	1.76878
Chr1	17907249	17907610	c2.bed1170	1.93945
Chr1	17927914	17928933	c2.bed1171	2.59253
Chr1	17953063	17953291	c2.bed1172	1.65725
Chr1	17969875	17970418	c2.bed1173	7.87807
Chr1	17983007	17983421	c2.bed1174	1.59493
Chr1	18038988	18039195	c2.bed1175	1.10716
Chr1	18046906	18047197	c2.bed1176	1.66063
Chr1	18070645	18070900	c2.bed1177	1.92918
Chr1	18098047	18098694	c2.bed1178	1.41918
Chr1	18112373	18112590	c2.bed1179	1.26054
Chr1	18112865	18113236	c2.bed1180	1.78487
Chr1	18123401	18124279	c2.bed1181	1.64705
Chr1	18148290	18148843	c2.bed1182	3.79183
Chr1	18150850	18151512	c2.bed1183	3.74948
Chr1	18252196	18252955	c2.bed1184	2.37622
Chr1	18268732	18269490	c2.bed1185	3.80051
Chr1	18286530	18286782	c2.bed1186	2.01774
Chr1	18337389	18337615	c2.bed1187	2.3018
Chr1	18354964	18355228	c2.bed1188	1.29206
Chr1	18390132	18390476	c2.bed1189	5.12367
Chr1	18393354	18393688	c2.bed1190	1.28895
Chr1	18416588	18416897	c2.bed1191	1.81827
Chr1	18428972	18429302	c2.bed1192	2.00447
Chr1	18470706	18471032	c2.bed1193	1.28152
Chr1	18477057	18477411	c2.bed1194	1.88173
Chr1	18496322	18496908	c2.bed1195	1.97201
Chr1	18503589	18503901	c2.bed1196	1.49139
Chr1	18517872	18518222	c2.bed1197	2.1213
Chr1	18543464	18543844	c2.bed1198	1.92932
Chr1	18583562	18583945	c2.bed1199	1.97507
Chr1	18584321	18584686	c2.bed1200	2.42097
Chr1	18615874	18616089	c2.bed1201	1.56286
Chr1	18658667	18659084	c2.bed1202	1.3888
Chr1	18659198	18659515	c2.bed1203	1.86176
Chr1	18662510	18662922	c2.bed1204	1.93407
Chr1	18668031	18668364	c2.bed1205	3.14095
Chr1	18672165	18672705	c2.bed1206	3.07725
Chr1	18678650	18679593	c2.bed1207	3.56388
Chr1	18684640	18685708	c2.bed1208	2.20978
Chr1	18715606	18716051	c2.bed1209	1.8576
Chr1	18716550	18716967	c2.bed1210	1.43555
Chr1	18727153	18727826	c2.bed1211	1.92121
Chr1	18738709	18738954	c2.bed1212	1.17693
Chr1	18756846	18758094	c2.bed1213	1.89809
Chr1	18758766	18759619	c2.bed1214	5.86757
Chr1	18760309	18761767	c2.bed1215	4.05655
Chr1	18762090	18762449	c2.bed1216	4.01201
Chr1	18808559	18808764	c2.bed1217	3.48273
Chr1	18837525	18837768	c2.bed1218	3.01406
Chr1	18950233	18950436	c2.bed1219	1.89667
Chr1	19007519	19008697	c2.bed1220	15.6187
Chr1	19035976	19036243	c2.bed1221	1.71265
Chr1	19044375	19044666	c2.bed1222	1.87291
Chr1	19118305	19118557	c2.bed1223	1.46693
Chr1	19123561	19123817	c2.bed1224	1.97738
Chr1	19131653	19131973	c2.bed1225	3.62579
Chr1	19132599	19132865	c2.bed1226	1.77926
Chr1	19139410	19139809	c2.bed1227	4.09459
Chr1	19140072	19141527	c2.bed1228	13.4798
Chr1	19149322	19149550	c2.bed1229	2.29758
Chr1	19149794	19150620	c2.bed1230	3.68027
Chr1	19152766	19153543	c2.bed1231	2.84977
Chr1	19154601	19155882	c2.bed1232	4.10952
Chr1	19166747	19167047	c2.bed1233	1.54847
Chr1	19188856	19189502	c2.bed1234	1.71403
Chr1	19196732	19198701	c2.bed1235	6.82119
Chr1	19199031	19199864	c2.bed1236	2.15127
Chr1	19200840	19201154	c2.bed1237	1.69279
Chr1	19209693	19211893	c2.bed1238	16.6788
Chr1	19213869	19215811	c2.bed1239	23.0142
Chr1	19241191	19241769	c2.bed1240	4.17202
Chr1	19242911	19243355	c2.bed1241	3.51092
Chr1	19256218	19256828	c2.bed1242	26.6255
Chr1	19257613	19258267	c2.bed1243	11.551
Chr1	19260583	19261867	c2.bed1244	10.5326
Chr1	19262012	19262769	c2.bed1245	10.4268
Chr1	19277662	19278724	c2.bed1246	40.5541
Chr1	19279647	19279969	c2.bed1247	10.5711
Chr1	19294224	19294449	c2.bed1248	8.36667
Chr1	19302841	19303124	c2.bed1249	2.70527
Chr1	19310277	19310702	c2.bed1250	3.54659
Chr1	19326249	19326656	c2.bed1251	2.4311
Chr1	19374112	19374339	c2.bed1252	1.44337
Chr1	19442323	19443622	c2.bed1253	4.71327
Chr1	19444491	19445035	c2.bed1254	4.01255
Chr1	19470897	19471943	c2.bed1255	5.39865
Chr1	19472198	19472583	c2.bed1256	1.99898
Chr1	19475818	19476167	c2.bed1257	1.90972
Chr1	19484683	19485024	c2.bed1258	1.22789
Chr1	19488971	19489210	c2.bed1259	2.79652
Chr1	19499051	19499275	c2.bed1260	1.4906
Chr1	19504527	19505805	c2.bed1261	6.93342
Chr1	19559937	19560212	c2.bed1262	2.23735
Chr1	19583171	19583447	c2.bed1263	5.23045
Chr1	19640781	19640994	c2.bed1264	2.25501
Chr1	19658936	19659967	c2.bed1265	1.96177
Chr1	19660151	19660815	c2.bed1266	3.11329
Chr1	19664015	19664405	c2.bed1267	4.12314
Chr1	19667069	19667686	c2.bed1268	10.4296
Chr1	19682897	19683478	c2.bed1269	2.5858
Chr1	19699948	19700179	c2.bed1270	5.16634
Chr1	19702379	19702913	c2.bed1271	10.1248
Chr1	19705659	19705985	c2.bed1272	1.83494
Chr1	19710468	19710899	c2.bed1273	3.01836
Chr1	19842534	19842757	c2.bed1274	1.52458
Chr1	19866196	19866508	c2.bed1275	2.66723
Chr1	19887369	19887658	c2.bed1276	1.62455
Chr1	19891423	19891634	c2.bed1277	3.22176
Chr1	19892650	19893005	c2.bed1278	1.39993
Chr1	19893116	19893317	c2.bed1279	1.30664
Chr1	19895892	19896787	c2.bed1280	3.88488
Chr1	19900420	19901059	c2.bed1281	11.307
Chr1	19918423	19918847	c2.bed1282	1.15508
Chr1	19946100	19946845	c2.bed1283	1.87668
Chr1	19963143	19964473	c2.bed1284	122.874
Chr1	20011447	20011999	c2.bed1285	18.8004
Chr1	20012787	20013344	c2.bed1286	6.63718
Chr1	20013669	20016044	c2.bed1287	15.6442
Chr1	20017101	20017435	c2.bed1288	1.70405
Chr1	20027937	20028163	c2.bed1289	1.22128
Chr1	20032749	20033049	c2.bed1290	15.6477
Chr1	20083428	20084367	c2.bed1291	9.73504
Chr1	20084561	20084905	c2.bed1292	1.48945
Chr1	20090624	20090863	c2.bed1293	3.68635
Chr1	20106940	20107658	c2.bed1294	22.1904
Chr1	20108048	20108889	c2.bed1295	3.10832
Chr1	20116035	20116378	c2.bed1296	1.64269
Chr1	20128659	20128904	c2.bed1297	1.21188
Chr1	20138073	20138283	c2.bed1298	2.36258
Chr1	20149378	20149610	c2.bed1299	3.01181
Chr1	20153045	20153438	c2.bed1300	8.37981
Chr1	20156038	20156449	c2.bed1301	8.82821
Chr1	20158642	20159668	c2.bed1302	16.7111
Chr1	20159959	20160724	c2.bed1303	9.84309
Chr1	20168768	20168998	c2.bed1304	1.72335
Chr1	20186471	20186906	c2.bed1305	1.22551
Chr1	20201578	20201782	c2.bed1306	6.57339
Chr1	20211378	20211765	c2.bed1307	2.39747
Chr1	20215021	20216322	c2.bed1308	2.52429
Chr1	20218953	20219368	c2.bed1309	3.12686
Chr1	20225708	20225943	c2.bed1310	1.82164
Chr1	20228171	20228467	c2.bed1311	2.41812
Chr1	20229188	20229564	c2.bed1312	9.04391
Chr1	20229962	20230333	c2.bed1313	10.5442
Chr1	20241119	20241362	c2.bed1314	2.46618
Chr1	20243256	20243507	c2.bed1315	1.67196
Chr1	20260285	20260521	c2.bed1316	2.35655
Chr1	20283834	20284074	c2.bed1317	1.37057
Chr1	20287193	20287510	c2.bed1318	1.83589
Chr1	20290484	20291645	c2.bed1319	5.36915
Chr1	20296446	20296746	c2.bed1320	1.65235
Chr1	20296884	20297315	c2.bed1321	1.66566
Chr1	20300735	20301088	c2.bed1322	3.05101
Chr1	20362231	20362478	c2.bed1323	3.40171
Chr1	20363891	20364189	c2.bed1324	1.32541
Chr1	20402333	20402655	c2.bed1325	1.73224
Chr1	20411295	20411567	c2.bed1326	3.38351
Chr1	20420205	20420753	c2.bed1327	2.66606
Chr1	20495238	20496155	c2.bed1328	13.3635
Chr1	20496699	20497215	c2.bed1329	15.9185
Chr1	20497612	20498409	c2.bed1330	10.8288
Chr1	20499850	20500394	c2.bed1331	8.76496
Chr1	20512494	20512796	c2.bed1332	3.06412
Chr1	20553898	20554325	c2.bed1333	1.76957
Chr1	20560568	20560889	c2.bed1334	1.86784
Chr1	20566271	20566670	c2.bed1335	1.41663
Chr1	20566790	20567065	c2.bed1336	2.15754
Chr1	20567210	20568485	c2.bed1337	2.86608
Chr1	20580744	20581013	c2.bed1338	2.80019
Chr1	20598065	20598442	c2.bed1339	2.60881
Chr1	20603158	20603624	c2.bed1340	7.81087
Chr1	20619185	20619585	c2.bed1341	1.79375
Chr1	20630465	20630860	c2.bed1342	1.43244
Chr1	20673789	20674526	c2.bed1343	2.35702
Chr1	20682577	20683100	c2.bed1344	1.85236
Chr1	20693346	20694138	c2.bed1345	11.3799
Chr1	20699107	20699708	c2.bed1346	14.3131
Chr1	20703225	20703537	c2.bed1347	9.60262
Chr1	20705708	20706029	c2.bed1348	1.57773
Chr1	20729594	20729883	c2.bed1349	4.55946
Chr1	20771111	20771628	c2.bed1350	1.88544
Chr1	20783410	20783674	c2.bed1351	1.77248
Chr1	20833993	20834535	c2.bed1352	1.50405
Chr1	20852710	20853011	c2.bed1353	11.9
Chr1	20864411	20864774	c2.bed1354	1.64542
Chr1	20895531	20895757	c2.bed1355	1.22285
Chr1	20901171	20901379	c2.bed1356	1.84689
Chr1	20904960	20905205	c2.bed1357	2.75561
Chr1	20906151	20906634	c2.bed1358	3.54534
Chr1	20906874	20907160	c2.bed1359	2.22418
Chr1	20941256	20941917	c2.bed1360	1.69608
Chr1	20946887	20947830	c2.bed1361	2.98724
Chr1	20966774	20967178	c2.bed1362	3.09061
Chr1	20967436	20967779	c2.bed1363	7.60624
Chr1	20968289	20968982	c2.bed1364	2.89279
Chr1	20970819	20971053	c2.bed1365	1.686
Chr1	20971268	20971855	c2.bed1366	2.42414
Chr1	20976148	20976374	c2.bed1367	2.93113
Chr1	20991823	20993375	c2.bed1368	10.7964
Chr1	21007200	21007493	c2.bed1369	1.51138
Chr1	21015809	21016497	c2.bed1370	7.46235
Chr1	21017432	21018214	c2.bed1371	5.04927
Chr1	21027938	21028140	c2.bed1372	1.11508
Chr1	21030299	21030518	c2.bed1373	1.66057
Chr1	21056402	21056743	c2.bed1374	6.96503
Chr1	21057233	21057464	c2.bed1375	1.70259
Chr1	21062485	21062784	c2.bed1376	1.7293
Chr1	21074238	21074727	c2.bed1377	1.48714
Chr1	21075640	21076008	c2.bed1378	2.74594
Chr1	21087580	21087870	c2.bed1379	2.12357
Chr1	21087987	21088481	c2.bed1380	5.07508
Chr1	21090979	21091279	c2.bed1381	1.91398
Chr1	21091668	21092082	c2.bed1382	1.77069
Chr1	21092333	21092670	c2.bed1383	2.15589
Chr1	21093250	21094252	c2.bed1384	2.74711
Chr1	21129593	21130257	c2.bed1385	3.82133
Chr1	21148695	21148909	c2.bed1386	5.93827
Chr1	21149077	21149363	c2.bed1387	3.66546
Chr1	21149795	21150266	c2.bed1388	8.29391
Chr1	21166379	21166919	c2.bed1389	2.50373
Chr1	21168230	21168646	c2.bed1390	2.15423
Chr1	21177823	21178539	c2.bed1391	3.18694
Chr1	21179250	21179824	c2.bed1392	5.1197
Chr1	21180439	21181095	c2.bed1393	8.98275
Chr1	21181417	21182870	c2.bed1394	5.02367
Chr1	21186488	21186920	c2.bed1395	5.716
Chr1	21187349	21188028	c2.bed1396	2.80237
Chr1	21212135	21212725	c2.bed1397	1.64439
Chr1	21237837	21238306	c2.bed1398	2.04245
Chr1	21316736	21317545	c2.bed1399	20.5114
Chr1	21334019	21334222	c2.bed1400	1.51196
Chr1	21337459	21338061	c2.bed1401	1.3914
Chr1	21342670	21345287	c2.bed1402	13.7456
Chr1	21345473	21346483	c2.bed1403	20.7099
Chr1	21362869	21363790	c2.bed1404	2.47263
Chr1	21376432	21376761	c2.bed1405	29.7928
Chr1	21377551	21377774	c2.bed1406	1.5039
Chr1	21378003	21378475	c2.bed1407	1.62324
Chr1	21379052	21379306	c2.bed1408	1.56918
Chr1	21417524	21417781	c2.bed1409	1.7929
Chr1	21426688	21427395	c2.bed1410	7.31736
Chr1	21434907	21435355	c2.bed1411	2.11141
Chr1	21438272	21438643	c2.bed1412	2.25313
Chr1	21503064	21503302	c2.bed1413	4.99133
Chr1	21513146	21514053	c2.bed1414	1.88277
Chr1	21540668	21541146	c2.bed1415	2.23876
Chr1	21553610	21554231	c2.bed1416	1.8513
Chr1	21562177	21562688	c2.bed1417	2.00168
Chr1	21564311	21565095	c2.bed1418	13.5733
Chr1	21566404	21566664	c2.bed1419	1.26072
Chr1	21624661	21624999	c2.bed1420	3.501
Chr1	21629602	21630049	c2.bed1421	16.435
Chr1	21653571	21654313	c2.bed1422	6.13207
Chr1	21689098	21689382	c2.bed1423	1.42556
Chr1	21699266	21699606	c2.bed1424	7.06356
Chr1	21700284	21700954	c2.bed1425	14.6267
Chr1	21701210	21702051	c2.bed1426	18.3858
Chr1	21703681	21705142	c2.bed1427	11.6191
Chr1	21705453	21706228	c2.bed1428	4.64167
Chr1	21707232	21708129	c2.bed1429	3.68292
Chr1	21726960	21727387	c2.bed1430	1.70202
Chr1	21742771	21743057	c2.bed1431	1.62516
Chr1	21745965	21746191	c2.bed1432	1.52084
Chr1	21746399	21746685	c2.bed1433	1.61949
Chr1	21746839	21747935	c2.bed1434	5.69443
Chr1	21770820	21771430	c2.bed1435	2.37541
Chr1	21780936	21781381	c2.bed1436	1.52291
Chr1	21807211	21807672	c2.bed1437	1.98194
Chr1	21817332	21817556	c2.bed1438	1.40212
Chr1	21843047	21843930	c2.bed1439	2.48758
Chr1	21884163	21884500	c2.bed1440	1.80838
Chr1	21884725	21885731	c2.bed1441	4.03476
Chr1	21886604	21887141	c2.bed1442	3.81429
Chr1	21888572	21889274	c2.bed1443	1.85546
Chr1	21891746	21892010	c2.bed1444	1.30249
Chr1	21893105	21893847	c2.bed1445	4.29615
Chr1	21903219	21903560	c2.bed1446	2.24033
Chr1	21910849	21911186	c2.bed1447	2.08443
Chr1	21928830	21929118	c2.bed1448	3.01188
Chr1	21938494	21939731	c2.bed1449	3.37265
Chr1	21968227	21968498	c2.bed1450	1.79327
Chr1	21979344	21979870	c2.bed1451	1.9566
Chr1	21998268	21998633	c2.bed1452	4.19602
Chr1	22011281	22012380	c2.bed1453	2.92242
Chr1	22022038	22022255	c2.bed1454	1.37795
Chr1	22029956	22030319	c2.bed1455	2.23628
Chr1	22031032	22031409	c2.bed1456	8.25315
Chr1	22031569	22031779	c2.bed1457	1.38582
Chr1	22032266	22033757	c2.bed1458	6.4856
Chr1	22035971	22036890	c2.bed1459	1.97068
Chr1	22055285	22055880	c2.bed1460	1.43523
Chr1	22065791	22066364	c2.bed1461	7.89037
Chr1	22070246	22070671	c2.bed1462	3.52356
Chr1	22072453	22073189	c2.bed1463	2.57763
Chr1	22074005	22074270	c2.bed1464	1.13739
Chr1	22197712	22198022	c2.bed1465	3.07823
Chr1	22268560	22268913	c2.bed1466	2.01161
Chr1	22289354	22289648	c2.bed1467	2.35001
Chr1	22336473	22336732	c2.bed1468	1.43396
Chr1	22371477	22371730	c2.bed1469	2.6852
Chr1	22382639	22383010	c2.bed1470	6.75707
Chr1	22416001	22416292	c2.bed1471	3.1893
Chr1	22424119	22424559	c2.bed1472	1.8831
Chr1	22449111	22449508	c2.bed1473	3.47227
Chr1	22470295	22470749	c2.bed1474	1.27435
Chr1	22473577	22474046	c2.bed1475	3.18384
Chr1	22477088	22477316	c2.bed1476	2.55425
Chr1	22478090	22478567	c2.bed1477	1.43853
Chr1	22483173	22483706	c2.bed1478	2.13103
Chr1	22518426	22519333	c2.bed1479	9.18483
Chr1	22519445	22519906	c2.bed1480	8.98438
Chr1	22521025	22521698	c2.bed1481	4.50898
Chr1	22522200	22523193	c2.bed1482	10.422
Chr1	22523606	22524190	c2.bed1483	9.91146
Chr1	22539748	22540568	c2.bed1484	5.56321
Chr1	22541362	22541683	c2.bed1485	4.43965
Chr1	22542646	22542910	c2.bed1486	2.61531
Chr1	22543172	22543626	c2.bed1487	2.64519
Chr1	22544979	22545560	c2.bed1488	9.70076
Chr1	22550141	22550509	c2.bed1489	1.47025
Chr1	22552169	22552559	c2.bed1490	1.6018
Chr1	22556692	22556916	c2.bed1491	1.84954
Chr1	22558096	22558637	c2.bed1492	2.00366
Chr1	22572629	22572926	c2.bed1493	1.43564
Chr1	22581244	22581451	c2.bed1494	2.54019
Chr1	22584596	22585136	c2.bed1495	9.23354
Chr1	22585770	22587079	c2.bed1496	4.63704
Chr1	22589294	22589712	c2.bed1497	1.31763
Chr1	22593916	22595178	c2.bed1498	4.00373
Chr1	22615437	22615995	c2.bed1499	1.98468
Chr1	22625655	22625986	c2.bed1500	4.22332
Chr1	22628510	22629009	c2.bed1501	1.45385
Chr1	22639591	22641070	c2.bed1502	3.56307
Chr1	22644459	22645848	c2.bed1503	6.15319
Chr1	22646162	22646411	c2.bed1504	2.47101
Chr1	22646967	22648866	c2.bed1505	4.75322
Chr1	22649124	22649334	c2.bed1506	1.39785
Chr1	22650351	22651201	c2.bed1507	3.81986
Chr1	22658688	22658928	c2.bed1508	3.78622
Chr1	22659089	22659505	c2.bed1509	1.85435
Chr1	22662746	22664354	c2.bed1510	8.76898
Chr1	22664471	22665433	c2.bed1511	5.60562
Chr1	22667370	22668467	c2.bed1512	3.59394
Chr1	22676246	22676962	c2.bed1513	4.50262
Chr1	22678807	22679074	c2.bed1514	2.0231
Chr1	22711597	22712100	c2.bed1515	4.1208
Chr1	22719311	22719617	c2.bed1516	1.22704
Chr1	22730660	22730988	c2.bed1517	3.8502
Chr1	22733344	22734445	c2.bed1518	6.84171
Chr1	22737720	22738025	c2.bed1519	1.43988
Chr1	22747985	22748318	c2.bed1520	2.16191
Chr1	22748423	22749146	c2.bed1521	2.92307
Chr1	22761121	22761488	c2.bed1522	3.27029
Chr1	22762162	22763007	c2.bed1523	3.22936
Chr1	22767534	22768868	c2.bed1524	2.55449
Chr1	22769399	22769601	c2.bed1525	1.58309
Chr1	22794177	22794721	c2.bed1526	1.3564
Chr1	22810213	22810641	c2.bed1527	2.02695
Chr1	22813833	22815108	c2.bed1528	2.13717
Chr1	22821951	22822265	c2.bed1529	10.199
Chr1	22822998	22823750	c2.bed1530	4.30006
Chr1	22824452	22824938	c2.bed1531	1.97532
Chr1	22869586	22869913	c2.bed1532	1.3342
Chr1	22893208	22893509	c2.bed1533	1.14091
Chr1	22911083	22911305	c2.bed1534	1.86096
Chr1	22982334	22982832	c2.bed1535	9.34471
Chr1	22983676	22984091	c2.bed1536	1.65857
Chr1	23017287	23017900	c2.bed1537	1.76752
Chr1	23018675	23019278	c2.bed1538	4.00027
Chr1	23032503	23033197	c2.bed1539	23.4456
Chr1	23036157	23036600	c2.bed1540	8.83319
Chr1	23038803	23039702	c2.bed1541	2.75556
Chr1	23044875	23045432	c2.bed1542	4.55371
Chr1	23086022	23086341	c2.bed1543	1.41212
Chr1	23086685	23086972	c2.bed1544	1.25551
Chr1	23100107	23100869	c2.bed1545	4.44039
Chr1	23102821	23103883	c2.bed1546	3.93272
Chr1	23104341	23104675	c2.bed1547	2.40887
Chr1	23112213	23112489	c2.bed1548	2.5039
Chr1	23179449	23179694	c2.bed1549	1.35264
Chr1	23230323	23231423	c2.bed1550	5.02946
Chr1	23252261	23253556	c2.bed1551	2.74533
Chr1	23261124	23261588	c2.bed1552	1.30951
Chr1	23263865	23264122	c2.bed1553	1.24526
Chr1	23271256	23272404	c2.bed1554	6.26321
Chr1	23276155	23276651	c2.bed1555	2.71396
Chr1	23292526	23292779	c2.bed1556	2.53093
Chr1	23306789	23307000	c2.bed1557	1.25451
Chr1	23323971	23324175	c2.bed1558	2.68535
Chr1	23367735	23368023	c2.bed1559	1.97819
Chr1	23377619	23377835	c2.bed1560	3.05287
Chr1	23377996	23378332	c2.bed1561	3.14292
Chr1	23394619	23395018	c2.bed1562	2.82949
Chr1	23423377	23423610	c2.bed1563	1.42138
Chr1	23425278	23425877	c2.bed1564	4.12191
Chr1	23449148	23449441	c2.bed1565	4.10745
Chr1	23459271	23459701	c2.bed1566	13.0095
Chr1	23460375	23460810	c2.bed1567	10.0281
Chr1	23466026	23466275	c2.bed1568	2.20396
Chr1	23471053	23471406	c2.bed1569	2.73877
Chr1	23496627	23497468	c2.bed1570	2.08727
Chr1	23498244	23498610	c2.bed1571	2.64511
Chr1	23499837	23500047	c2.bed1572	1.91621
Chr1	23506226	23506679	c2.bed1573	1.32152
Chr1	23534942	23535731	c2.bed1574	1.79014
Chr1	23552930	23553195	c2.bed1575	2.32906
Chr1	23556316	23556802	c2.bed1576	3.45042
Chr1	23614903	23615396	c2.bed1577	1.42738
Chr1	23629027	23629512	c2.bed1578	3.21311
Chr1	23636106	23637050	c2.bed1579	3.80849
Chr1	23649725	23650074	c2.bed1580	1.83678
Chr1	23651349	23651697	c2.bed1581	3.38287
Chr1	23654734	23655045	c2.bed1582	2.26934
Chr1	23666574	23666799	c2.bed1583	1.32585
Chr1	23675421	23675656	c2.bed1584	1.81357
Chr1	23686175	23686422	c2.bed1585	1.51527
Chr1	23686715	23687103	c2.bed1586	1.81593
Chr1	23688074	23688400	c2.bed1587	1.64146
Chr1	23688646	23689070	c2.bed1588	1.49124
Chr1	23691343	23691642	c2.bed1589	3.31766
Chr1	23704633	23705126	c2.bed1590	2.4643
Chr1	23711431	23711875	c2.bed1591	2.86003
Chr1	23759282	23760047	c2.bed1592	2.347
Chr1	23760409	23760637	c2.bed1593	1.74958
Chr1	23778601	23778979	c2.bed1594	1.40735
Chr1	23779827	23780467	c2.bed1595	5.33753
Chr1	23785232	23785700	c2.bed1596	1.46144
Chr1	23817278	23817553	c2.bed1597	1.84957
Chr1	23817988	23818301	c2.bed1598	2.04806
Chr1	23833798	23834113	c2.bed1599	1.83603
Chr1	23854153	23855115	c2.bed1600	2.62589
Chr1	23863407	23863698	c2.bed1601	2.27453
Chr1	23919273	23919835	c2.bed1602	8.88324
Chr1	23944649	23944937	c2.bed1603	1.46023
Chr1	23945558	23945781	c2.bed1604	1.22437
Chr1	23968879	23969304	c2.bed1605	2.34068
Chr1	23977494	23978091	c2.bed1606	1.91778
Chr1	23978882	23979400	c2.bed1607	2.58646
Chr1	24000567	24002002	c2.bed1608	5.87247
Chr1	24002157	24002818	c2.bed1609	5.0101
Chr1	24019741	24019996	c2.bed1610	2.08721
Chr1	24040069	24040391	c2.bed1611	2.19874
Chr1	24053548	24053845	c2.bed1612	1.26359
Chr1	24087172	24088187	c2.bed1613	3.0095
Chr1	24114125	24114627	c2.bed1614	1.90804
Chr1	24145879	24146116	c2.bed1615	1.9988
Chr1	24156744	24157106	c2.bed1616	1.39002
Chr1	24163290	24163717	c2.bed1617	1.82374
Chr1	24216121	24216443	c2.bed1618	2.03625
Chr1	24232847	24233514	c2.bed1619	2.90348
Chr1	24234191	24235489	c2.bed1620	4.30171
Chr1	24245247	24245719	c2.bed1621	1.21599
Chr1	24281747	24282030	c2.bed1622	5.34578
Chr1	24285804	24286060	c2.bed1623	3.83652
Chr1	24291625	24291882	c2.bed1624	2.78024
Chr1	24341348	24341863	c2.bed1625	13.6383
Chr1	24342275	24342687	c2.bed1626	20.8757
Chr1	24343044	24343892	c2.bed1627	19.2995
Chr1	24346680	24347326	c2.bed1628	16.0092
Chr1	24347895	24348454	c2.bed1629	5.32395
Chr1	24353383	24353793	c2.bed1630	1.65418
Chr1	24358041	24358812	c2.bed1631	4.75776
Chr1	24359495	24359960	c2.bed1632	3.32244
Chr1	24365423	24366150	c2.bed1633	2.73032
Chr1	24394349	24394610	c2.bed1634	2.29828
Chr1	24394802	24395374	c2.bed1635	8.56093
Chr1	24417465	24417865	c2.bed1636	1.81944
Chr1	24431742	24433051	c2.bed1637	8.65615
Chr1	24435555	24436006	c2.bed1638	1.25497
Chr1	24440792	24441167	c2.bed1639	1.77394
Chr1	24442475	24443107	c2.bed1640	5.93243
Chr1	24458663	24459027	c2.bed1641	8.76757
Chr1	24466704	24467412	c2.bed1642	6.76239
Chr1	24469572	24470321	c2.bed1643	3.69835
Chr1	24470849	24472123	c2.bed1644	4.21474
Chr1	24474381	24474605	c2.bed1645	3.37139
Chr1	24475014	24475795	c2.bed1646	3.41867
Chr1	24485177	24486198	c2.bed1647	2.28692
Chr1	24486500	24486755	c2.bed1648	2.47248
Chr1	24492999	24493890	c2.bed1649	2.93322
Chr1	24494668	24495869	c2.bed1650	9.5875
Chr1	24598334	24598577	c2.bed1651	3.11819
Chr1	24600094	24600770	c2.bed1652	2.56488
Chr1	24602787	24603001	c2.bed1653	1.61789
Chr1	24603949	24604190	c2.bed1654	2.39656
Chr1	24637551	24638058	c2.bed1655	1.72102
Chr1	24638334	24638566	c2.bed1656	1.45416
Chr1	24640724	24641317	c2.bed1657	8.95119
Chr1	24642476	24642976	c2.bed1658	3.75399
Chr1	24646055	24646287	c2.bed1659	8.00369
Chr1	24693212	24693465	c2.bed1660	1.97947
Chr1	24734117	24734601	c2.bed1661	1.68567
Chr1	24764862	24765085	c2.bed1662	1.70477
Chr1	24774534	24774896	c2.bed1663	1.42175
Chr1	24787588	24790505	c2.bed1664	35.2601
Chr1	24791687	24791945	c2.bed1665	1.96409
Chr1	24807982	24808224	c2.bed1666	2.32748
Chr1	24812355	24812584	c2.bed1667	1.25729
Chr1	24824436	24824655	c2.bed1668	2.3372
Chr1	24824923	24825157	c2.bed1669	3.32789
Chr1	24829225	24829458	c2.bed1670	2.26599
Chr1	24830398	24831175	c2.bed1671	10.5365
Chr1	24840943	24841405	c2.bed1672	1.55944
Chr1	24841554	24842409	c2.bed1673	2.89266
Chr1	24843317	24843610	c2.bed1674	1.79986
Chr1	24848402	24849287	c2.bed1675	7.82187
Chr1	24851214	24851528	c2.bed1676	3.29021
Chr1	24853787	24854118	c2.bed1677	1.35433
Chr1	24861505	24861944	c2.bed1678	1.61557
Chr1	24863239	24863581	c2.bed1679	1.96379
Chr1	24873927	24874669	c2.bed1680	3.77807
Chr1	24884089	24884475	c2.bed1681	2.20094
Chr1	24885082	24885463	c2.bed1682	1.90589
Chr1	24943312	24943803	c2.bed1683	7.56177
Chr1	24946426	24947883	c2.bed1684	15.8326
Chr1	24948970	24949590	c2.bed1685	3.36502
Chr1	24950016	24951967	c2.bed1686	6.80238
Chr1	24952768	24954306	c2.bed1687	3.93519
Chr1	24962235	24962476	c2.bed1688	1.57404
Chr1	24964463	24964673	c2.bed1689	1.82747
Chr1	24965246	24966063	c2.bed1690	1.69079
Chr1	24991546	24991996	c2.bed1691	22.6605
Chr1	24993811	24994389	c2.bed1692	2.18252
Chr1	25002584	25002843	c2.bed1693	2.56369
Chr1	25006800	25007767	c2.bed1694	17.2863
Chr1	25008037	25008517	c2.bed1695	8.55552
Chr1	25035935	25036192	c2.bed1696	3.02383
Chr1	25036470	25037781	c2.bed1697	2.86298
Chr1	25038817	25039165	c2.bed1698	3.09982
Chr1	25140858	25141063	c2.bed1699	1.26508
Chr1	25145008	25145335	c2.bed1700	1.63712
Chr1	25201801	25202024	c2.bed1701	2.70722
Chr1	25214016	25214974	c2.bed1702	6.80894
Chr1	25236769	25237813	c2.bed1703	2.73522
Chr1	25238865	25239077	c2.bed1704	1.22524
Chr1	25252503	25253107	c2.bed1705	1.62296
Chr1	25271475	25271762	c2.bed1706	2.14424
Chr1	25296256	25296728	c2.bed1707	2.27006
Chr1	25297454	25298167	c2.bed1708	4.36238
Chr1	25298649	25299580	c2.bed1709	3.49748
Chr1	25304838	25306286	c2.bed1710	16.6739
Chr1	25306482	25306808	c2.bed1711	3.96563
Chr1	25308082	25308844	c2.bed1712	4.08918
Chr1	25325358	25325739	c2.bed1713	2.1114
Chr1	25340824	25341238	c2.bed1714	1.92779
Chr1	25343682	25344271	c2.bed1715	56.0924
Chr1	25350560	25351250	c2.bed1716	18.4313
Chr1	25361820	25362401	c2.bed1717	1.78386
Chr1	25417461	25417784	c2.bed1718	1.54055
Chr1	25426692	25427367	c2.bed1719	2.30921
Chr1	25438439	25438664	c2.bed1720	1.48255
Chr1	25438966	25441596	c2.bed1721	5.92511
Chr1	25442528	25443706	c2.bed1722	3.84985
Chr1	25446369	25446769	c2.bed1723	12.7256
Chr1	25473450	25473905	c2.bed1724	4.46703
Chr1	25474010	25474514	c2.bed1725	2.56892
Chr1	25475991	25476215	c2.bed1726	1.63995
Chr1	25478169	25478549	c2.bed1727	3.33721
Chr1	25485115	25485400	c2.bed1728	1.76002
Chr1	25485787	25485994	c2.bed1729	1.6603
Chr1	25486923	25487219	c2.bed1730	1.73004
Chr1	25556392	25556667	c2.bed1731	2.4843
Chr1	25598630	25599239	c2.bed1732	1.88003
Chr1	25599619	25599832	c2.bed1733	1.39421
Chr1	25613923	25614886	c2.bed1734	1.78553
Chr1	25615098	25615351	c2.bed1735	1.9663
Chr1	25616606	25616807	c2.bed1736	1.4162
Chr1	25642782	25643457	c2.bed1737	4.92534
Chr1	25644885	25645438	c2.bed1738	1.42415
Chr1	25655153	25655391	c2.bed1739	1.88626
Chr1	25661898	25662143	c2.bed1740	2.80924
Chr1	25753783	25754017	c2.bed1741	1.24721
Chr1	25775672	25776073	c2.bed1742	1.7287
Chr1	25785446	25785725	c2.bed1743	1.54583
Chr1	25788453	25789959	c2.bed1744	4.33082
Chr1	25829727	25830463	c2.bed1745	12.4905
Chr1	25881547	25881935	c2.bed1746	2.25765
Chr1	25910685	25911131	c2.bed1747	1.89021
Chr1	25961898	25962381	c2.bed1748	9.6029
Chr1	25964708	25965245	c2.bed1749	2.46647
Chr1	26019588	26019808	c2.bed1750	2.78522
Chr1	26025853	26026188	c2.bed1751	1.86481
Chr1	26041260	26041480	c2.bed1752	1.19926
Chr1	26066180	26066610	c2.bed1753	1.65355
Chr1	26089825	26090040	c2.bed1754	1.50169
Chr1	26118853	26119103	c2.bed1755	2.2651
Chr1	26126247	26126544	c2.bed1756	1.95463
Chr1	26128321	26129039	c2.bed1757	4.62358
Chr1	26186662	26187762	c2.bed1758	2.87811
Chr1	26189700	26190247	c2.bed1759	1.44345
Chr1	26226186	26226491	c2.bed1760	6.91261
Chr1	26226926	26227648	c2.bed1761	33.1703
Chr1	26228864	26229330	c2.bed1762	1.64347
Chr1	26229464	26229737	c2.bed1763	1.63901
Chr1	26236296	26236561	c2.bed1764	1.2501
Chr1	26237038	26237473	c2.bed1765	1.95361
Chr1	26248201	26250113	c2.bed1766	4.99592
Chr1	26250289	26250596	c2.bed1767	1.89077
Chr1	26253030	26253594	c2.bed1768	2.61238
Chr1	26278784	26279145	c2.bed1769	10.8742
Chr1	26293949	26295382	c2.bed1770	3.82447
Chr1	26295742	26296009	c2.bed1771	2.86291
Chr1	26327054	26327807	c2.bed1772	2.03576
Chr1	26335280	26335507	c2.bed1773	3.16225
Chr1	26336662	26336921	c2.bed1774	1.87988
Chr1	26337567	26338749	c2.bed1775	7.04243
Chr1	26339491	26341048	c2.bed1776	2.66902
Chr1	26341299	26341816	c2.bed1777	1.93807
Chr1	26342423	26342665	c2.bed1778	1.33157
Chr1	26357896	26358503	c2.bed1779	25.1567
Chr1	26413906	26414580	c2.bed1780	1.44089
Chr1	26414697	26415143	c2.bed1781	1.46115
Chr1	26420518	26421346	c2.bed1782	2.50862
Chr1	26421676	26422373	c2.bed1783	2.94469
Chr1	26423780	26425144	c2.bed1784	29.3696
Chr1	26452845	26453716	c2.bed1785	3.75052
Chr1	26453969	26454582	c2.bed1786	4.67382
Chr1	26458889	26459493	c2.bed1787	4.83635
Chr1	26501293	26501686	c2.bed1788	3.09223
Chr1	26502836	26503087	c2.bed1789	1.59335
Chr1	26503318	26503865	c2.bed1790	1.29339
Chr1	26505805	26506524	c2.bed1791	4.0699
Chr1	26507607	26507911	c2.bed1792	1.43631
Chr1	26508220	26508448	c2.bed1793	2.77463
Chr1	26511699	26512055	c2.bed1794	1.53629
Chr1	26535765	26536212	c2.bed1795	3.47486
Chr1	26536645	26536882	c2.bed1796	1.85771
Chr1	26537098	26537415	c2.bed1797	1.92175
Chr1	26538163	26538388	c2.bed1798	1.60601
Chr1	26583317	26583949	c2.bed1799	1.70463
Chr1	26616273	26617357	c2.bed1800	3.45216
Chr1	26618097	26618327	c2.bed1801	1.98421
Chr1	26618644	26619033	c2.bed1802	1.33364
Chr1	26619184	26620110	c2.bed1803	3.08769
Chr1	26621437	26621717	c2.bed1804	1.51442
Chr1	26626877	26627205	c2.bed1805	1.26988
Chr1	26652034	26652616	c2.bed1806	4.79823
Chr1	26673929	26675068	c2.bed1807	2.95771
Chr1	26761759	26762967	c2.bed1808	4.14548
Chr1	26767432	26767898	c2.bed1809	4.25745
Chr1	26797908	26800116	c2.bed1810	4.10384
Chr1	26812744	26813042	c2.bed1811	1.70986
Chr1	26813416	26813724	c2.bed1812	1.40128
Chr1	26814464	26815275	c2.bed1813	1.69878
Chr1	26830544	26831473	c2.bed1814	2.93059
Chr1	26834467	26834685	c2.bed1815	1.36104
Chr1	26840835	26841312	c2.bed1816	1.66692
Chr1	26841738	26842576	c2.bed1817	2.46652
Chr1	26863647	26863883	c2.bed1818	1.47971
Chr1	26879417	26879747	c2.bed1819	1.4471
Chr1	26890728	26890965	c2.bed1820	1.67844
Chr1	26909778	26910633	c2.bed1821	3.09852
Chr1	26917084	26917779	c2.bed1822	2.48695
Chr1	26920356	26920635	c2.bed1823	1.52536
Chr1	26927083	26927378	c2.bed1824	2.00879
Chr1	26948640	26948889	c2.bed1825	3.81686
Chr1	26971503	26972349	c2.bed1826	2.80557
Chr1	26972734	26972965	c2.bed1827	1.47078
Chr1	26975147	26975468	c2.bed1828	2.47429
Chr1	26989056	26989382	c2.bed1829	1.38083
Chr1	27007355	27007642	c2.bed1830	1.5693
Chr1	27009867	27010340	c2.bed1831	1.41424
Chr1	27021403	27021626	c2.bed1832	1.60584
Chr1	27029277	27029568	c2.bed1833	1.57319
Chr1	27034092	27034740	c2.bed1834	2.63937
Chr1	27050637	27050851	c2.bed1835	1.81543
Chr1	27055633	27055959	c2.bed1836	2.19745
Chr1	27063671	27064499	c2.bed1837	6.39941
Chr1	27064952	27065188	c2.bed1838	1.92633
Chr1	27065332	27065582	c2.bed1839	1.6279
Chr1	27080615	27080940	c2.bed1840	2.84932
Chr1	27104458	27104905	c2.bed1841	6.38545
Chr1	27105072	27105746	c2.bed1842	6.67616
Chr1	27109776	27110209	c2.bed1843	1.2109
Chr1	27119374	27119911	c2.bed1844	3.95248
Chr1	27127470	27127687	c2.bed1845	1.81548
Chr1	27132214	27132550	c2.bed1846	1.55733
Chr1	27134249	27134662	c2.bed1847	3.36808
Chr1	27159005	27159415	c2.bed1848	3.57387
Chr1	27164371	27164681	c2.bed1849	1.42139
Chr1	27165333	27165533	c2.bed1850	1.67735
Chr1	27184403	27185707	c2.bed1851	3.10203
Chr1	27190052	27191020	c2.bed1852	8.3872
Chr1	27213103	27214329	c2.bed1853	4.77194
Chr1	27214529	27214755	c2.bed1854	1.94057
Chr1	27220007	27220270	c2.bed1855	1.37761
Chr1	27233664	27234671	c2.bed1856	4.7673
Chr1	27237567	27237856	c2.bed1857	1.27742
Chr1	27245303	27245541	c2.bed1858	1.68165
Chr1	27262723	27263013	c2.bed1859	2.39106
Chr1	27280957	27281578	c2.bed1860	6.38591
Chr1	27284552	27284887	c2.bed1861	1.50108
Chr1	27306890	27308288	c2.bed1862	1.98781
Chr1	27308830	27309088	c2.bed1863	1.06729
Chr1	27310586	27310923	c2.bed1864	2.06286
Chr1	27316217	27316633	c2.bed1865	5.96538
Chr1	27329126	27329391	c2.bed1866	1.39402
Chr1	27329568	27329770	c2.bed1867	1.16371
Chr1	27366957	27367692	c2.bed1868	8.15703
Chr1	27382589	27382969	c2.bed1869	1.82532
Chr1	27383748	27384057	c2.bed1870	1.18143
Chr1	27393614	27393830	c2.bed1871	3.53902
Chr1	27420959	27421278	c2.bed1872	2.73232
Chr1	27425582	27425831	c2.bed1873	2.03731
Chr1	27430756	27431372	c2.bed1874	2.28491
Chr1	27434858	27435232	c2.bed1875	2.50789
Chr1	27444245	27445602	c2.bed1876	7.35659
Chr1	27472441	27473278	c2.bed1877	2.21734
Chr1	27473982	27474935	c2.bed1878	2.80679
Chr1	27482387	27482628	c2.bed1879	1.64742
Chr1	27499166	27499397	c2.bed1880	1.76293
Chr1	27631604	27632704	c2.bed1881	5.18844
Chr1	27647304	27648269	c2.bed1882	2.6677
Chr1	27666271	27666814	c2.bed1883	3.53955
Chr1	27681728	27681961	c2.bed1884	1.72064
Chr1	27692123	27692719	c2.bed1885	2.67928
Chr1	27745698	27746419	c2.bed1886	2.17149
Chr1	27746560	27746782	c2.bed1887	2.88761
Chr1	27748094	27749073	c2.bed1888	7.11047
Chr1	27752618	27753207	c2.bed1889	4.21602
Chr1	27754129	27755351	c2.bed1890	7.19302
Chr1	27804006	27804483	c2.bed1891	1.41901
Chr1	27815735	27816187	c2.bed1892	3.24861
Chr1	27823533	27823853	c2.bed1893	1.90201
Chr1	27832337	27832868	c2.bed1894	5.15845
Chr1	27833255	27834366	c2.bed1895	3.96694
Chr1	27835569	27835868	c2.bed1896	1.8229
Chr1	27836023	27836470	c2.bed1897	3.12377
Chr1	27850955	27851357	c2.bed1898	1.53758
Chr1	27853259	27853647	c2.bed1899	5.83438
Chr1	27855712	27856178	c2.bed1900	10.7008
Chr1	27865085	27865306	c2.bed1901	2.2291
Chr1	27887035	27887673	c2.bed1902	2.5668
Chr1	27894821	27895749	c2.bed1903	9.51866
Chr1	27908534	27909452	c2.bed1904	5.78637
Chr1	27910844	27911084	c2.bed1905	1.29037
Chr1	27920213	27920701	c2.bed1906	1.82336
Chr1	27929602	27930446	c2.bed1907	2.53014
Chr1	27931820	27932228	c2.bed1908	4.90683
Chr1	27936016	27936287	c2.bed1909	2.44903
Chr1	27947137	27947414	c2.bed1910	2.0081
Chr1	27950868	27951159	c2.bed1911	1.45156
Chr1	27951333	27951801	c2.bed1912	3.08295
Chr1	27951903	27952870	c2.bed1913	3.96837
Chr1	27953425	27953832	c2.bed1914	4.07707
Chr1	27954221	27956574	c2.bed1915	11.7742
Chr1	27960047	27960280	c2.bed1916	1.20258
Chr1	27965693	27965973	c2.bed1917	1.64837
Chr1	27966357	27966606	c2.bed1918	3.53061
Chr1	27970330	27971014	c2.bed1919	2.12257
Chr1	27971439	27972271	c2.bed1920	2.81104
Chr1	27972782	27973028	c2.bed1921	3.96508
Chr1	27974391	27974591	c2.bed1922	1.40045
Chr1	27979080	27979863	c2.bed1923	4.62336
Chr1	27980671	27980949	c2.bed1924	1.51599
Chr1	28005792	28006002	c2.bed1925	2.18561
Chr1	28024232	28024568	c2.bed1926	5.63465
Chr1	28027245	28027464	c2.bed1927	1.57302
Chr1	28032604	28033530	c2.bed1928	2.72944
Chr1	28069576	28069833	c2.bed1929	9.92033
Chr1	28070603	28070934	c2.bed1930	1.66836
Chr1	28071535	28071864	c2.bed1931	3.32265
Chr1	28076323	28076708	c2.bed1932	2.00998
Chr1	28082293	28082711	c2.bed1933	1.9814
Chr1	28123587	28123816	c2.bed1934	1.579
Chr1	28133856	28134147	c2.bed1935	2.42053
Chr1	28142784	28143003	c2.bed1936	1.9415
Chr1	28143252	28143539	c2.bed1937	1.3686
Chr1	28163783	28165224	c2.bed1938	1.84816
Chr1	28174575	28175377	c2.bed1939	4.06237
Chr1	28175555	28177810	c2.bed1940	10.0904
Chr1	28177933	28178769	c2.bed1941	6.38906
Chr1	28180593	28181047	c2.bed1942	1.82195
Chr1	28192915	28193340	c2.bed1943	2.21904
Chr1	28202020	28202810	c2.bed1944	2.74018
Chr1	28213787	28214655	c2.bed1945	4.39971
Chr1	28224274	28224699	c2.bed1946	2.33731
Chr1	28234111	28234670	c2.bed1947	1.56592
Chr1	28241766	28242434	c2.bed1948	3.89735
Chr1	28296993	28297393	c2.bed1949	1.41501
Chr1	28300679	28301058	c2.bed1950	1.80487
Chr1	28369511	28369815	c2.bed1951	5.54329
Chr1	28372299	28372608	c2.bed1952	1.8792
Chr1	28408838	28409044	c2.bed1953	1.5489
Chr1	28414405	28414706	c2.bed1954	3.8055
Chr1	28416187	28416413	c2.bed1955	1.26738
Chr1	28416543	28416983	c2.bed1956	2.70514
Chr1	28429022	28429276	c2.bed1957	1.17701
Chr1	28430559	28431241	c2.bed1958	3.8275
Chr1	28483370	28483946	c2.bed1959	2.15882
Chr1	28485138	28485424	c2.bed1960	1.73532
Chr1	28515428	28515941	c2.bed1961	10.7453
Chr1	28516772	28517083	c2.bed1962	1.80041
Chr1	28537674	28539780	c2.bed1963	5.96476
Chr1	28560834	28561601	c2.bed1964	3.47915
Chr1	28571072	28571648	c2.bed1965	3.6616
Chr1	28576736	28577383	c2.bed1966	2.64656
Chr1	28590580	28590905	c2.bed1967	1.57873
Chr1	28610856	28611223	c2.bed1968	3.77761
Chr1	28615541	28616148	c2.bed1969	4.92848
Chr1	28631670	28632004	c2.bed1970	1.20768
Chr1	28643652	28644369	c2.bed1971	2.45227
Chr1	28655519	28655845	c2.bed1972	2.06654
Chr1	28679417	28679990	c2.bed1973	2.46767
Chr1	28682975	28683189	c2.bed1974	1.44658
Chr1	28690903	28691682	c2.bed1975	2.97989
Chr1	28692013	28693297	c2.bed1976	3.1384
Chr1	28705634	28705838	c2.bed1977	2.94051
Chr1	28735758	28736346	c2.bed1978	1.32835
Chr1	28738059	28738521	c2.bed1979	1.91459
Chr1	28747781	28748553	c2.bed1980	4.9107
Chr1	28766593	28766926	c2.bed1981	2.08663
Chr1	28769085	28769725	c2.bed1982	1.90556
Chr1	28769903	28770204	c2.bed1983	1.326
Chr1	28772876	28773283	c2.bed1984	3.42764
Chr1	28773489	28773828	c2.bed1985	3.02117
Chr1	28784470	28784899	c2.bed1986	2.33043
Chr1	28788181	28788467	c2.bed1987	1.54366
Chr1	28812644	28812975	c2.bed1988	1.18097
Chr1	28835645	28835911	c2.bed1989	1.73185
Chr1	28848096	28848449	c2.bed1990	1.95012
Chr1	28848565	28848836	c2.bed1991	2.86728
Chr1	28855091	28855301	c2.bed1992	1.89225
Chr1	28895719	28896667	c2.bed1993	3.87788
Chr1	28901778	28902028	c2.bed1994	9.33804
[truncated: 6,083 more rows]
