# Supplementary material for: Salicylic acid-induced transcriptional reprogramming by the HAC–NPR1–TGA histone acetyltransferase complex in Arabidopsis
Source: Nucleic Acids Res. 2018 Sep 17;46(22):11712–25. doi: 10.1093/nar/gky847 (PMC6294559; doi:10.1093/nar/gky847)
Supplement: Supplementary Data [file gky847_supplemental_files.zip › Supplementary Dataset S5.xls]

## Sheet: Col vs. Col+INA 
Supplementary Dataset S5. Annotation of differential peaks by using PAVIS.
Col vs. Col+INA
Category	Chromosome	Loci Start	Loci End	Gene ID	Gene Symbol	Strand	Distance to TSS
Exon/CD	chr5	7830	8231	AT5G01020	AT5G01020	-	414
Exon/CD	chr5	35597	36018	AT5G01100	AT5G01100	-	2141
Intron	chr5	36182	37718	AT5G01100	AT5G01100	-	998
Upstream	chr5	38955	39286		NIL	-	-20
Upstream	chr5	39967	40583		NIL	-	-1175
Downstream	chr5	41025	41447	AT5G01110	AT5G01110	-	3139
Exon/CD	chr5	41836	42546	AT5G01110	AT5G01110	-	2184
Exon/CD	chr5	43349	43594	AT5G01110	AT5G01110	-	904
Exon/CD	chr5	43993	44214	AT5G01110	AT5G01110	-	272
Exon/CD	chr5	58462	58937	AT5G01170	AT5G01170	+	537
Exon/CD	chr5	59040	59333	AT5G01170	AT5G01170	+	1024
Intron	chr5	60319	60574	AT5G01175	AT5G01175	+	238
Exon/CD	chr5	77231	77647	AT5G01200	AT5G01200	+	323
Intron	chr5	89098	89424	AT5G01220	AT5G01220	-	725
Intron	chr5	95230	95435	AT5G01230	AT5G01230	-	354
Upstream	chr5	98088	98380	AT5G01240	AT5G01240	+	-299
Exon/CD	chr5	102629	103713	AT5G01250	AT5G01250	-	599
Exon/CD	chr5	140907	141489	AT5G01335	AT5G01335	+	5367
Exon/CD	chr5	144191	144680	AT5G01340	AT5G01340	-	285
Exon/CD	chr5	152922	153167	AT5G01370	AT5G01370	+	514
Exon/CD	chr5	153935	154285	AT5G01370	AT5G01370	+	1580
Exon/CD	chr5	195536	195802	AT5G01490	AT5G01490	+	128
Exon/CD	chr5	210856	211970	AT5G01540	AT5G01540	-	2059
Exon/CD	chr5	212240	213483	AT5G01540	AT5G01540	-	611
Exon/CD	chr5	214452	215591	AT5G01550	AT5G01550	-	1562
Exon/CD	chr5	215868	216249	AT5G01550	AT5G01550	-	525
Exon/CD	chr5	216377	216619	AT5G01550	AT5G01550	-	85
Exon/CD	chr5	218361	218844	AT5G01560	AT5G01560	-	1928
Exon/CD	chr5	219470	220410	AT5G01560	AT5G01560	-	590
Exon/CD	chr5	224273	224645	AT5G01590	AT5G01590	+	285
Exon/CD	chr5	230986	231294	AT5G01610	AT5G01610	+	153
Exon/CD	chr5	241301	241826	AT5G01640	AT5G01640	-	662
Upstream	chr5	251630	252221	AT5G01670	AT5G01670	+	-53
Downstream	chr5	269289	269634	AT5G01715	AT5G01715	+	2276
Downstream	chr5	269840	270651	AT5G01715	AT5G01715	+	3060
Downstream	chr5	271828	272102	AT5G01730	AT5G01730	-	5596
Exon/CD	chr5	272643	273805	AT5G01732	AT5G01732	+	385
Intron	chr5	289864	290942	AT5G01750	AT5G01750	+	638
Exon/CD	chr5	301385	301903	AT5G01770	AT5G01770	-	340
Exon/CD	chr5	314453	314705	AT5G01820	AT5G01820	-	421
Exon/CD	chr5	332936	333610	AT5G01850	AT5G01850	+	936
Exon/CD	chr5	338927	339431	AT5G01880	AT5G01880	+	280
Exon/CD	chr5	341696	342155	AT5G01890	AT5G01890	-	3202
Exon/CD	chr5	351012	352120	AT5G01900	AT5G01900	-	503
Upstream	chr5	352293	353360	AT5G01900	AT5G01900	-	-757
Exon/CD	chr5	359500	359872	AT5G01920	AT5G01920	+	579
Intron	chr5	368895	369648	AT5G01950	AT5G01950	-	915
Exon/CD	chr5	370982	371192	AT5G01960	AT5G01960	+	687
Intron	chr5	373221	373433	AT5G01970	AT5G01970	-	1627
Exon/CD	chr5	375721	376158	AT5G01980	AT5G01980	+	724
Exon/CD	chr5	379236	379729	AT5G01990	AT5G01990	-	429
Intron	chr5	401233	401511	AT5G02040	AT5G02040	+	473
Exon/CD	chr5	403957	404331	AT5G02050	AT5G02050	-	179
Exon/CD	chr5	409877	410200	AT5G02080	AT5G02080	+	227
Exon/CD	chr5	425914	426141	AT5G02150	AT5G02150	-	30
Exon/CD	chr5	435438	436113	AT5G02190	AT5G02190	+	564
Upstream	chr5	437273	437495	AT5G02200	AT5G02200	+	-76
Exon/CD	chr5	471594	471915	AT5G02290	AT5G02290	-	1030
Intron	chr5	472120	472445	AT5G02290	AT5G02290	-	502
Exon/CD	chr5	474419	474796	AT5G02310	AT5G02310	+	328
Intron	chr5	506671	506904	AT5G02370	AT5G02370	+	3379
Exon/CD	chr5	513351	514473	AT5G02400	AT5G02400	+	351
Exon/CD	chr5	551023	551363	AT5G02490	AT5G02490	-	1454
Intron	chr5	551466	552715	AT5G02490	AT5G02490	-	557
Exon/CD	chr5	556182	556467	AT5G02500	AT5G02500	-	118
Exon/CD	chr5	565376	565909	AT5G02530	AT5G02530	-	241
Exon/CD	chr5	575309	575968	AT5G02560	AT5G02560	+	256
Exon/CD	chr5	587593	587896	AT5G02610	AT5G02610	+	236
Exon/CD	chr5	590046	590770	AT5G02620	AT5G02620	+	881
5'UTR	chr5	604611	605293	AT5G02680	AT5G02680	+	34
Exon/CD	chr5	616468	616711	AT5G02740	AT5G02740	+	157
Intron	chr5	628591	629033	AT5G02770	AT5G02770	-	443
Exon/CD	chr5	630979	631229	AT5G02780	AT5G02780	+	228
Intron	chr5	636762	637003	AT5G02800	AT5G02800	-	621
5'UTR	chr5	637290	637540	AT5G02800	AT5G02800	-	88
Exon/CD	chr5	642658	643060	AT5G02820	AT5G02820	+	301
Exon/CD	chr5	652251	652669	AT5G02850	AT5G02850	+	350
Exon/CD	chr5	654094	654326	AT5G02860	AT5G02860	+	108
Intron	chr5	662128	662431	AT5G02880	AT5G02880	+	215
Exon/CD	chr5	662598	662879	AT5G02880	AT5G02880	+	674
Exon/CD	chr5	703767	704279	AT5G03000	AT5G03000	+	755
Exon/CD	chr5	738356	738744	AT5G03140	AT5G03140	-	1466
Intron	chr5	750228	751748	AT5G03160	AT5G03160	+	879
Downstream	chr5	761250	763237	AT5G03204	AT5G03204	-	154
Exon/CD	chr5	769807	770242	AT5G03230	AT5G03230	+	510
Exon/CD	chr5	771909	772444	AT5G03240	AT5G03240	-	1339
Exon/CD	chr5	772754	773015	AT5G03240	AT5G03240	-	631
Intron	chr5	782218	782451	AT5G03270	AT5G03270	+	464
Intron	chr5	793844	794774	AT5G03290	AT5G03290	+	335
Exon/CD	chr5	802818	803233	AT5G03320	AT5G03320	+	998
Downstream	chr5	806742	807033		NIL	+	685
Exon/CD	chr5	807719	807936	AT5G03330	AT5G03330	+	161
Exon/CD	chr5	811887	812147	AT5G03340	AT5G03340	-	1211
Exon/CD	chr5	815266	816638	AT5G03350	AT5G03350	-	706
Upstream	chr5	826976	827205	AT5G03370	AT5G03370	-	-47
Exon/CD	chr5	832415	832930	AT5G03380	AT5G03380	-	1617
Exon/CD	chr5	839886	840101	AT5G03406	AT5G03406	+	108
Exon/CD	chr5	856893	857900	AT5G03440	AT5G03440	-	1009
Exon/CD	chr5	871390	872971	AT5G03490	AT5G03490	+	720
Exon/CD	chr5	901760	901965	AT5G03560	AT5G03560	-	886
Intron	chr5	915829	916300	AT5G03610	AT5G03610	+	599
Exon/CD	chr5	924048	924258	AT5G03630	AT5G03630	-	530
Intron	chr5	932307	932549	AT5G03650	AT5G03650	+	524
5'UTR	chr5	937893	938185	AT5G03660	AT5G03660	+	41
Exon/CD	chr5	973336	973586	AT5G03720	AT5G03720	-	222
Intron	chr5	1000553	1000776	AT5G03780	AT5G03780	-	365
Exon/CD	chr5	1041209	1041481	AT5G03880	AT5G03880	-	135
Intron	chr5	1048682	1048928	AT5G03900	AT5G03900	+	510
Intron	chr5	1052997	1053203	AT5G03905	AT5G03905	+	520
Intron	chr5	1062830	1063381	AT5G03940	AT5G03940	-	214
Exon/CD	chr5	1076710	1076954	AT5G03990	AT5G03990	+	1161
Exon/CD	chr5	1130453	1130710	AT5G04140	AT5G04140	+	550
Exon/CD	chr5	1145581	1146238	AT5G04170	AT5G04170	+	478
Intron	chr5	1196176	1196648	AT5G04290	AT5G04290	+	343
Exon/CD	chr5	1213374	1213981	AT5G04330	AT5G04330	-	762
Exon/CD	chr5	1243856	1244718	AT5G04410	AT5G04410	+	529
Intron	chr5	1301820	1302494	AT5G04540	AT5G04540	-	287
3'UTR	chr5	1303348	1303988	AT5G04550	AT5G04550	-	2448
Exon/CD	chr5	1304502	1305815	AT5G04550	AT5G04550	-	958
Upstream	chr5	1307941	1308307		NIL	-	-651
Upstream	chr5	1308601	1308843	AT5G04560	AT5G04560	+	-480
Exon/CD	chr5	1319286	1319573	AT5G04590	AT5G04590	+	73
Exon/CD	chr5	1334600	1334931		NIL	+	308
Exon/CD	chr5	1336068	1336510	AT5G04660	AT5G04660	+	294
Exon/CD	chr5	1336812	1337388	AT5G04660	AT5G04660	+	1105
Exon/CD	chr5	1340669	1341045	AT5G04670	AT5G04670	-	27
Downstream	chr5	1344176	1344441		NIL	-	112
Intron	chr5	1360569	1362487	AT5G04720	AT5G04720	+	816
Intron	chr5	1379503	1379727	AT5G04770	AT5G04770	+	547
Exon/CD	chr5	1389191	1389631	AT5G04800	AT5G04800	+	922
Exon/CD	chr5	1390403	1390610	AT5G04810	AT5G04810	+	472
Exon/CD	chr5	1413855	1414356	AT5G04860	AT5G04860	-	572
Exon/CD	chr5	1419143	1419377	AT5G04870	AT5G04870	-	1078
Intron	chr5	1423092	1423385	AT5G04885	AT5G04885	+	439
Exon/CD	chr5	1434799	1435008	AT5G04900	AT5G04900	+	129
Intron	chr5	1438115	1438343	AT5G04910	AT5G04910	+	615
Exon/CD	chr5	1440745	1441726	AT5G04920	AT5G04920	-	748
Upstream	chr5	1443146	1443540	AT5G04920	AT5G04920	-	-1360
Exon/CD	chr5	1445279	1447167	AT5G04930	AT5G04930	+	1353
Exon/CD	chr5	1470500	1470837	AT5G04980	AT5G04980	-	104
Exon/CD	chr5	1503460	1503778	AT5G05090	AT5G05090	+	387
Exon/CD	chr5	1505686	1505895	AT5G05100	AT5G05100	-	1434
Intron	chr5	1506192	1506923	AT5G05100	AT5G05100	-	667
Downstream	chr5	1516716	1516928		NIL	+	813
Upstream	chr5	1540786	1541024	AT5G05190	AT5G05190	+	-616
5'UTR	chr5	1541462	1541698	AT5G05190	AT5G05190	+	59
Exon/CD	chr5	1542067	1542492	AT5G05190	AT5G05190	+	758
Upstream	chr5	1547003	1547508	AT5G05200	AT5G05200	-	-91
Exon/CD	chr5	1551411	1552033	AT5G05230	AT5G05230	+	334
Downstream	chr5	1569445	1570648	AT5G05300	AT5G05300	-	364
Exon/CD	chr5	1576460	1576763	AT5G05320	AT5G05320	-	120
Exon/CD	chr5	1579074	1579623	AT5G05340	AT5G05340	-	1527
5'UTR	chr5	1585585	1585829	AT5G05350	AT5G05350	+	410
Exon/CD	chr5	1588389	1588626	AT5G05360	AT5G05360	+	192
5'UTR	chr5	1591700	1592070	AT5G05370	AT5G05370	-	18
Exon/CD	chr5	1592473	1592748	AT5G05380	AT5G05380	+	480
5'UTR	chr5	1602120	1602549	AT5G05410	AT5G05410	+	129
Intron	chr5	1615625	1616435	AT5G05460	AT5G05460	+	501
Exon/CD	chr5	1623684	1624301	AT5G05480	AT5G05480	-	278
5'UTR	chr5	1632745	1632962	AT5G05520	AT5G05520	+	8
Exon/CD	chr5	1641290	1641776	AT5G05560	AT5G05560	+	81
Exon/CD	chr5	1682787	1683008	AT5G05630	AT5G05630	+	576
Exon/CD	chr5	1684586	1685028	AT5G05640	AT5G05640	+	241
Exon/CD	chr5	1715860	1716089	AT5G05710	AT5G05710	+	99
Intron	chr5	1721747	1722049	AT5G05730	AT5G05730	-	1012
Exon/CD	chr5	1762883	1763169	AT5G05850	AT5G05850	-	1652
Exon/CD	chr5	1764070	1764484	AT5G05850	AT5G05850	-	401
Exon/CD	chr5	1766688	1767232	AT5G05860	AT5G05860	+	1453
Exon/CD	chr5	1858505	1858892	AT5G06140	AT5G06140	-	87
Exon/CD	chr5	1873084	1873545	AT5G06180	AT5G06180	+	152
Exon/CD	chr5	1886595	1887157	AT5G06230	AT5G06230	-	155
Upstream	chr5	1888154	1888354	AT5G06240	AT5G06240	+	-57
Exon/CD	chr5	1893739	1893979	AT5G06250	AT5G06250	-	265
Exon/CD	chr5	1904545	1904761	AT5G06260	AT5G06260	-	448
Intron	chr5	1905401	1905783	AT5G06265	AT5G06265	+	305
5'UTR	chr5	1906195	1906433	AT5G06265	AT5G06265	+	1027
Exon/CD	chr5	1918577	1918924	AT5G06280	AT5G06280	-	146
Exon/CD	chr5	1922929	1923275	AT5G06300	AT5G06300	-	2268
Exon/CD	chr5	1923390	1923592	AT5G06300	AT5G06300	-	1879
Intron	chr5	1924023	1925148	AT5G06300	AT5G06300	-	785
Intron	chr5	1930152	1930888	AT5G06310	AT5G06310	+	2129
Exon/CD	chr5	1931167	1931699	AT5G06320	AT5G06320	-	335
Upstream	chr5	1931807	1932050	AT5G06320	AT5G06320	-	-160
Exon/CD	chr5	1935103	1935484	AT5G06330	AT5G06330	-	351
Exon/CD	chr5	1970270	1970483	AT5G06460	AT5G06460	+	347
Exon/CD	chr5	2002460	2002712	AT5G06550	AT5G06550	-	489
Exon/CD	chr5	2002922	2003188	AT5G06550	AT5G06550	-	20
Downstream	chr5	2006826	2007030	AT5G06570	AT5G06570	-	4113
3'UTR	chr5	2007488	2007832	AT5G06570	AT5G06570	-	3381
Exon/CD	chr5	2016241	2016473	AT5G06580	AT5G06580	-	182
Exon/CD	chr5	2033785	2033994	AT5G06620	AT5G06620	+	129
Exon/CD	chr5	2087481	2088498	AT5G06750	AT5G06750	-	1008
5'UTR	chr5	2088666	2089160	AT5G06750	AT5G06750	-	84
Upstream	chr5	2108243	2108574	AT5G06810	AT5G06810	+	-85
Exon/CD	chr5	2181956	2182497	AT5G07020	AT5G07020	-	192
Exon/CD	chr5	2183651	2183852	AT5G07030	AT5G07030	-	2221
Exon/CD	chr5	2184164	2184435	AT5G07030	AT5G07030	-	1673
Upstream	chr5	2198186	2198518	AT5G07070	AT5G07070	-	-238
Intron	chr5	2203166	2203464	AT5G07090	AT5G07090	+	918
Exon/CD	chr5	2209055	2209632	AT5G07120	AT5G07120	-	173
Exon/CD	chr5	2217553	2217804	AT5G07150	AT5G07150	+	1858
Downstream	chr5	2226396	2226811	AT5G07180	AT5G07180	-	6814
Exon/CD	chr5	2265437	2265707	AT5G07220	AT5G07220	-	1395
5'UTR	chr5	2293280	2293503	AT5G07290	AT5G07290	+	38
Exon/CD	chr5	2300028	2300466	AT5G07300	AT5G07300	+	360
Exon/CD	chr5	2317396	2318831	AT5G07340	AT5G07340	+	900
Exon/CD	chr5	2329706	2329964	AT5G07360	AT5G07360	-	307
Exon/CD	chr5	2361745	2361955	AT5G07460	AT5G07460	-	163
Exon/CD	chr5	2421609	2421844	AT5G07650	AT5G07650	-	88
Exon/CD	chr5	2453724	2453954	AT5G07710	AT5G07710	+	704
Exon/CD	chr5	2458019	2458321	AT5G07730	AT5G07730	-	260
Intron	chr5	2466380	2466620	AT5G07740	AT5G07740	-	313
Exon/CD	chr5	2468093	2468683	AT5G07760	AT5G07760	+	149
Exon/CD	chr5	2474788	2475047	AT5G07770	AT5G07770	+	233
Exon/CD	chr5	2479509	2480039	AT5G07780	AT5G07780	+	260
Exon/CD	chr5	2507493	2507757	AT5G07842	AT5G07842	-	810
Exon/CD	chr5	2527998	2528437	AT5G07920	AT5G07920	-	1113
Exon/CD	chr5	2541604	2542149	AT5G07950	AT5G07950	-	260
Upstream	chr5	2555437	2555742	AT5G07980	AT5G07980	-	-70
Intron	chr5	2651187	2652511	AT5G08240	AT5G08240	-	549
Intron	chr5	2657814	2658096	AT5G08260	AT5G08260	+	804
Exon/CD	chr5	2659325	2659646	AT5G08260	AT5G08260	+	2334
Exon/CD	chr5	2665204	2665618	AT5G08280	AT5G08280	-	381
Exon/CD	chr5	2665911	2666310	AT5G08290	AT5G08290	+	134
Exon/CD	chr5	2667439	2667804	AT5G08300	AT5G08300	+	209
Exon/CD	chr5	2675027	2675448	AT5G08310	AT5G08310	-	17
Exon/CD	chr5	2680722	2681432	AT5G08330	AT5G08330	+	333
Upstream	chr5	2681912	2682135	AT5G08335	AT5G08335	+	-206
Intron	chr5	2682477	2682773	AT5G08335	AT5G08335	+	396
Exon/CD	chr5	2696683	2697636	AT5G08380	AT5G08380	-	565
Exon/CD	chr5	2732124	2732393	AT5G08450	AT5G08450	-	629
5'UTR	chr5	2732565	2732991	AT5G08450	AT5G08450	-	109
Exon/CD	chr5	2748132	2748657	AT5G08500	AT5G08500	+	201
Exon/CD	chr5	2763960	2764417	AT5G08540	AT5G08540	+	365
5'UTR	chr5	2774403	2774733	AT5G08560	AT5G08560	-	36
Exon/CD	chr5	2790501	2790903	AT5G08610	AT5G08610	+	407
Exon/CD	chr5	2820881	2821096	AT5G08670	AT5G08670	-	188
Exon/CD	chr5	2825631	2826027	AT5G08690	AT5G08690	+	116
Intron	chr5	2826514	2826740	AT5G08690	AT5G08690	+	914
Intron	chr5	2852691	2852982	AT5G08750	AT5G08750	+	730
Exon/CD	chr5	2855734	2855985	AT5G08770	AT5G08770	-	681
Exon/CD	chr5	2858086	2860346	AT5G08790	AT5G08790	-	1046
Downstream	chr5	2861144	2861538		NIL	+	801
5'UTR	chr5	2876137	2876892	AT5G09250	AT5G09250	-	61
Exon/CD	chr5	2888335	2888625	AT5G09310	AT5G09310	-	58
Intron	chr5	2913762	2914007	AT5G09390	AT5G09390	+	350
Exon/CD	chr5	2926749	2927246	AT5G09410	AT5G09410	+	6170
Intron	chr5	2928191	2929002	AT5G09420	AT5G09420	+	280
Exon/CD	chr5	2962858	2963163	AT5G09540	AT5G09540	-	254
Exon/CD	chr5	2976061	2976269	AT5G09590	AT5G09590	+	617
Exon/CD	chr5	2988310	2988552	AT5G09640	AT5G09640	+	117
Exon/CD	chr5	3032573	3033087	AT5G09760	AT5G09760	+	455
Exon/CD	chr5	3033786	3034004	AT5G09760	AT5G09760	+	1520
Exon/CD	chr5	3040341	3041163	AT5G09790	AT5G09790	-	218
Exon/CD	chr5	3043245	3044484	AT5G09800	AT5G09800	-	549
Exon/CD	chr5	3058947	3059463	AT5G09840	AT5G09840	+	208
3'UTR	chr5	3080015	3080814	AT5G09876	AT5G09876	+	427
Exon/CD	chr5	3084927	3085299		NIL	+	326
5'UTR	chr5	3127913	3128140	AT5G10010	AT5G10010	+	120
3'UTR	chr5	3173388	3173679	AT5G10140	AT5G10140	-	5915
Exon/CD	chr5	3182663	3182869	AT5G10150	AT5G10150	-	1099
Exon/CD	chr5	3199102	3199473	AT5G10190	AT5G10190	+	154
Downstream	chr5	3257662	3257901	AT5G10360	AT5G10360	-	2453
Exon/CD	chr5	3258788	3259063	AT5G10360	AT5G10360	-	1309
Intron	chr5	3259903	3260295	AT5G10360	AT5G10360	-	135
Exon/CD	chr5	3261183	3261749	AT5G10370	AT5G10370	+	221
Exon/CD	chr5	3266284	3267378	AT5G10370	AT5G10370	+	5586
Exon/CD	chr5	3267580	3269463	AT5G10380	AT5G10380	+	886
Exon/CD	chr5	3270323	3271000	AT5G10400	AT5G10400	-	291
Exon/CD	chr5	3271736	3272273	AT5G10410	AT5G10410	+	89
Exon/CD	chr5	3285950	3286227	AT5G10450	AT5G10450	-	259
Exon/CD	chr5	3288223	3288439	AT5G10460	AT5G10460	+	550
Intron	chr5	3322178	3322867	AT5G10520	AT5G10520	-	388
Intron	chr5	3334590	3334792	AT5G10540	AT5G10540	+	6626
Exon/CD	chr5	3351238	3351919	AT5G10600	AT5G10600	+	541
Exon/CD	chr5	3352411	3352618	AT5G10600	AT5G10600	+	1477
Exon/CD	chr5	3377667	3378257	AT5G10695	AT5G10695	+	299
Upstream	chr5	3398579	3398784	AT5G10750	AT5G10750	+	-270
Exon/CD	chr5	3398924	3399402	AT5G10750	AT5G10750	+	212
Exon/CD	chr5	3399718	3399952	AT5G10750	AT5G10750	+	884
Exon/CD	chr5	3400337	3402293	AT5G10760	AT5G10760	-	892
Exon/CD	chr5	3402905	3404670	AT5G10770	AT5G10770	-	1661
Intron	chr5	3408359	3408777	AT5G10780	AT5G10780	+	289
5'UTR	chr5	3410290	3410818	AT5G10790	AT5G10790	+	15
Exon/CD	chr5	3412930	3413146	AT5G10800	AT5G10800	-	5344
Intron	chr5	3420012	3420363	AT5G10810	AT5G10810	-	448
Upstream	chr5	3423267	3423489	AT5G10820	AT5G10820	-	-157
Intron	chr5	3431085	3431311	AT5G10870	AT5G10870	-	1264
Upstream	chr5	3439196	3439562	AT5G10900	AT5G10900	-	-82
Exon/CD	chr5	3445944	3446170	AT5G10930	AT5G10930	-	1057
Exon/CD	chr5	3446332	3446559	AT5G10930	AT5G10930	-	669
Exon/CD	chr5	3469343	3469546	AT5G10970	AT5G10970	+	176
Exon/CD	chr5	3477144	3477389	AT5G10990	AT5G10990	+	427
Exon/CD	chr5	3479730	3480153	AT5G11000	AT5G11000	-	484
Upstream	chr5	3481565	3482176	AT5G11000	AT5G11000	-	-1445
Upstream	chr5	3482416	3482823	AT5G11010	AT5G11010	+	-1153
Exon/CD	chr5	3494395	3495099	AT5G11030	AT5G11030	-	385
Exon/CD	chr5	3510582	3511060	AT5G11060	AT5G11060	+	703
Exon/CD	chr5	3545372	3545976	AT5G11140	AT5G11140	+	331
Upstream	chr5	3553514	3553762	AT5G11170	AT5G11170	+	-545
Exon/CD	chr5	3565571	3566069	AT5G11190	AT5G11190	+	844
Exon/CD	chr5	3567596	3568031	AT5G11200	AT5G11200	+	638
Intron	chr5	3573729	3575005	AT5G11210	AT5G11210	-	170
Downstream	chr5	3575247	3576067		NIL	-	1175
Intron	chr5	3582444	3583264	AT5G11240	AT5G11240	+	314
Exon/CD	chr5	3606476	3607318	AT5G11310	AT5G11310	+	495
Exon/CD	chr5	3618631	3618980	AT5G11330	AT5G11330	-	92
Exon/CD	chr5	3621780	3622123	AT5G11350	AT5G11350	+	390
Exon/CD	chr5	3622296	3622514	AT5G11350	AT5G11350	+	844
Upstream	chr5	3626333	3626896	AT5G11360	AT5G11360	-	-10
Exon/CD	chr5	3671003	3671246	AT5G11480	AT5G11480	-	450
Exon/CD	chr5	3708195	3708706	AT5G11550	AT5G11550	-	796
Exon/CD	chr5	3744961	3745561	AT5G11650	AT5G11650	+	281
Intron	chr5	3761587	3761828	AT5G11690	AT5G11690	+	463
Exon/CD	chr5	3770458	3771108	AT5G11700	AT5G11700	-	633
Exon/CD	chr5	3792516	3792752	AT5G11770	AT5G11770	-	366
Intron	chr5	3820215	3820461	AT5G11850	AT5G11850	-	734
Exon/CD	chr5	3820627	3820898	AT5G11850	AT5G11850	-	310
5'UTR	chr5	3823601	3823825	AT5G11860	AT5G11860	-	178
Upstream	chr5	3824115	3824349	AT5G11860	AT5G11860	-	-341
Exon/CD	chr5	3829611	3829990	AT5G11880	AT5G11880	-	186
Exon/CD	chr5	3831860	3832262	AT5G11890	AT5G11890	+	397
Exon/CD	chr5	3834138	3834389	AT5G11900	AT5G11900	+	278
Exon/CD	chr5	3845173	3845606	AT5G11930	AT5G11930	-	256
Exon/CD	chr5	3882611	3882832	AT5G12020	AT5G12020	-	217
Exon/CD	chr5	3911323	3911566	AT5G12100	AT5G12100	+	81
Intron	chr5	3918253	3918692	AT5G12120	AT5G12120	-	187
Downstream	chr5	3940274	3940501	AT5G12190	AT5G12190	-	818
5'UTR	chr5	3950014	3950286	AT5G12220	AT5G12220	+	12
Exon/CD	chr5	3966619	3966885	AT5G12260	AT5G12260	+	387
Exon/CD	chr5	3980559	3980767	AT5G12310	AT5G12310	-	1779
Downstream	chr5	3992012	3992240	AT5G12340	AT5G12340	-	1484
Exon/CD	chr5	4013897	4014105	AT5G12400	AT5G12400	+	188
Exon/CD	chr5	4046779	4047397	AT5G12470	AT5G12470	-	348
Intron	chr5	4048807	4049173	AT5G12480	AT5G12480	-	1458
Exon/CD	chr5	4049433	4049771	AT5G12480	AT5G12480	-	846
Downstream	chr5	4050398	4051148	AT5G12840	AT5G12840	-	2823
Exon/CD	chr5	4052689	4052934	AT5G12840	AT5G12840	-	785
Exon/CD	chr5	4068474	4069077	AT5G12880	AT5G12880	-	187
Exon/CD	chr5	4070255	4070481	AT5G12890	AT5G12890	-	859
Exon/CD	chr5	4070732	4071217	AT5G12890	AT5G12890	-	253
Exon/CD	chr5	4074151	4074580	AT5G12900	AT5G12900	-	254
Intron	chr5	4084288	4085365	AT5G12930	AT5G12930	-	471
Upstream	chr5	4086474	4087239	AT5G12940	AT5G12940	+	-856
Exon/CD	chr5	4087807	4088178	AT5G12940	AT5G12940	+	280
Exon/CD	chr5	4088419	4088627	AT5G12940	AT5G12940	+	811
5'UTR	chr5	4122440	4122676	AT5G13010	AT5G13010	+	148
Exon/CD	chr5	4133337	4133571	AT5G13030	AT5G13030	+	250
Exon/CD	chr5	4148168	4148635	AT5G13070	AT5G13070	+	765
Exon/CD	chr5	4150570	4151175	AT5G13080	AT5G13080	-	278
Upstream	chr5	4151907	4152386	AT5G13080	AT5G13080	-	-996
Exon/CD	chr5	4153713	4154271	AT5G13090	AT5G13090	-	680
Exon/CD	chr5	4156537	4157399	AT5G13100	AT5G13100	+	308
Exon/CD	chr5	4164378	4164592	AT5G13120	AT5G13120	-	309
Exon/CD	chr5	4197368	4197596	AT5G13180	AT5G13180	+	910
Downstream	chr5	4204520	4204833	AT5G13190	AT5G13190	-	1729
Intron	chr5	4205173	4206123	AT5G13190	AT5G13190	-	757
Exon/CD	chr5	4207838	4208182	AT5G13200	AT5G13200	+	1006
Exon/CD	chr5	4214558	4215123	AT5G13210	AT5G13210	+	336
Downstream	chr5	4220952	4222011	AT5G13225	AT5G13225	-	604
Exon/CD	chr5	4234366	4234608	AT5G13250	AT5G13250	+	218
Exon/CD	chr5	4234724	4234967	AT5G13250	AT5G13250	+	576
Exon/CD	chr5	4253863	4254288	AT5G13290	AT5G13290	-	361
Exon/CD	chr5	4263455	4263867	AT5G13310	AT5G13310	+	168
Downstream	chr5	4266654	4266901		NIL	+	549
Upstream	chr5	4267250	4267458	AT5G13320	AT5G13320	+	-156
Intron	chr5	4268012	4268324	AT5G13320	AT5G13320	+	658
Exon/CD	chr5	4268845	4270085	AT5G13320	AT5G13320	+	1955
5'UTR	chr5	4272109	4272587	AT5G13330	AT5G13330	+	288
Exon/CD	chr5	4273829	4274120	AT5G13330	AT5G13330	+	1914
Exon/CD	chr5	4285430	4285903	AT5G13360	AT5G13360	+	2310
Exon/CD	chr5	4286792	4287555	AT5G13370	AT5G13370	+	354
Exon/CD	chr5	4292630	4293801	AT5G13390	AT5G13390	+	468
Exon/CD	chr5	4309865	4310100	AT5G13440	AT5G13440	-	199
Exon/CD	chr5	4331418	4331674	AT5G13480	AT5G13480	-	425
Intron	chr5	4335578	4336004	AT5G13490	AT5G13490	+	152
Intron	chr5	4336449	4336699	AT5G13490	AT5G13490	+	935
Exon/CD	chr5	4366123	4366334	AT5G13560	AT5G13560	-	220
Intron	chr5	4383392	4383649	AT5G13610	AT5G13610	+	507
Exon/CD	chr5	4397687	4398023	AT5G13650	AT5G13650	+	107
Exon/CD	chr5	4398186	4398439	AT5G13650	AT5G13650	+	564
5'UTR	chr5	4404634	4405095	AT5G13660	AT5G13660	+	260
Intron	chr5	4410162	4412294	AT5G13680	AT5G13680	-	4243
Intron	chr5	4414875	4415653	AT5G13680	AT5G13680	-	207
Exon/CD	chr5	4422691	4422922	AT5G13700	AT5G13700	-	227
Upstream	chr5	4448692	4448931	AT5G13780	AT5G13780	-	-165
Intron	chr5	4455498	4455878	AT5G13810	AT5G13810	+	355
Exon/CD	chr5	4501509	4501882	AT5G13960	AT5G13960	+	248
Exon/CD	chr5	4531950	4532207	AT5G14040	AT5G14040	-	992
Exon/CD	chr5	4545070	4545395	AT5G14080	AT5G14080	-	24
Exon/CD	chr5	4591706	4592121	AT5G14230	AT5G14230	+	172
Exon/CD	chr5	4615468	4615875	AT5G14310	AT5G14310	+	353
Exon/CD	chr5	4635947	4636526	AT5G14380	AT5G14380	-	440
Intron	chr5	4650045	4650320	AT5G14420	AT5G14420	-	608
5'UTR	chr5	4652846	4653325	AT5G14430	AT5G14430	+	105
Upstream	chr5	4665223	4665425	AT5G14470	AT5G14470	-	-667
Upstream	chr5	4666389	4666753	AT5G14480	AT5G14480	+	-1203
Intron	chr5	4684125	4684354	AT5G14520	AT5G14520	-	165
Upstream	chr5	4689995	4690247	AT5G14540	AT5G14540	-	-447
Upstream	chr5	4693527	4693948	AT5G14550	AT5G14550	-	-5
Exon/CD	chr5	4695972	4696542	AT5G14565	AT5G14565	+	1631
Exon/CD	chr5	4702621	4703111	AT5G14580	AT5G14580	-	218
Exon/CD	chr5	4706474	4706687	AT5G14590	AT5G14590	-	158
Exon/CD	chr5	4714514	4714731	AT5G14610	AT5G14610	+	4058
Intron	chr5	4721830	4722293	AT5G14640	AT5G14640	-	218
Exon/CD	chr5	4728472	4728751	AT5G14660	AT5G14660	-	135
Exon/CD	chr5	4732702	4733232	AT5G14680	AT5G14680	-	114
5'UTR	chr5	4743168	4743528	AT5G14700	AT5G14700	-	98
Upstream	chr5	4744658	4745258	AT5G14710	AT5G14710	+	-1374
Exon/CD	chr5	4800228	4800803	AT5G14840	AT5G14840	-	223
Exon/CD	chr5	4814498	4814702	AT5G14880	AT5G14880	+	356
Intron	chr5	4815036	4815236	AT5G14880	AT5G14880	+	892
Exon/CD	chr5	4829837	4830074	AT5G14930	AT5G14930	+	1315
Exon/CD	chr5	4847351	4847617	AT5G14970	AT5G14970	+	206
Intron	chr5	4886651	4886879	AT5G15080	AT5G15080	+	651
Exon/CD	chr5	4933269	4933575	AT5G15190	AT5G15190	-	114
Intron	chr5	4977723	4978075	AT5G15320	AT5G15320	+	364
Exon/CD	chr5	5002200	5003181	AT5G15400	AT5G15400	-	450
Exon/CD	chr5	5025781	5026431	AT5G15480	AT5G15480	-	1054
Exon/CD	chr5	5033154	5033399	AT5G15500	AT5G15500	-	189
Exon/CD	chr5	5057247	5057478	AT5G15540	AT5G15540	-	49
Exon/CD	chr5	5061491	5062228	AT5G15550	AT5G15550	-	228
5'UTR	chr5	5087156	5087962	AT5G15640	AT5G15640	+	188
Exon/CD	chr5	5110509	5110965	AT5G15680	AT5G15680	-	292
Downstream	chr5	5114852	5115126		NIL	+	448
5'UTR	chr5	5122530	5122821	AT5G15710	AT5G15710	+	183
5'UTR	chr5	5130433	5130675	AT5G15730	AT5G15730	+	51
Exon/CD	chr5	5131228	5131474	AT5G15730	AT5G15730	+	848
Intron	chr5	5141029	5141622	AT5G15750	AT5G15750	+	222
Upstream	chr5	5169757	5170048	AT5G15833	AT5G15833	+	-88
Intron	chr5	5180331	5180756	AT5G15860	AT5G15860	-	747
Intron	chr5	5195666	5195887	AT5G15920	AT5G15920	+	93
Exon/CD	chr5	5245203	5245418	AT5G16050	AT5G16050	-	510
Upstream	chr5	5245782	5245983	AT5G16050	AT5G16050	-	-62
3'UTR	chr5	5260826	5261061	AT5G16110	AT5G16110	-	1897
Exon/CD	chr5	5261217	5261485	AT5G16110	AT5G16110	-	1489
Intron	chr5	5269405	5269612	AT5G16130	AT5G16130	+	1087
Exon/CD	chr5	5272841	5273469	AT5G16150	AT5G16150	+	473
Exon/CD	chr5	5273804	5274496	AT5G16150	AT5G16150	+	1468
Exon/CD	chr5	5277659	5278391	AT5G16170	AT5G16170	+	158
Intron	chr5	5278527	5279569	AT5G16170	AT5G16170	+	1181
Exon/CD	chr5	5289831	5290442	AT5G16200	AT5G16200	-	66
Exon/CD	chr5	5290891	5291211	AT5G16210	AT5G16210	-	6923
3'UTR	chr5	5298110	5298515	AT5G16220	AT5G16220	-	2298
Exon/CD	chr5	5300152	5300559	AT5G16220	AT5G16220	-	255
Exon/CD	chr5	5311444	5311890	AT5G16260	AT5G16260	+	460
5'UTR	chr5	5316177	5316782	AT5G16270	AT5G16270	+	180
5'UTR	chr5	5344022	5344395	AT5G16310	AT5G16310	-	77
3'UTR	chr5	5356481	5356848	AT5G16370	AT5G16370	-	1847
Exon/CD	chr5	5357062	5357439	AT5G16370	AT5G16370	-	1261
Exon/CD	chr5	5357936	5358445	AT5G16370	AT5G16370	-	321
Exon/CD	chr5	5360189	5360391	AT5G16380	AT5G16380	-	420
5'UTR	chr5	5379321	5379584	AT5G16470	AT5G16470	+	36
Upstream	chr5	5380101	5380351		NIL	+	-106
Intron	chr5	5381727	5382956	AT5G16480	AT5G16480	-	556
5'UTR	chr5	5397327	5397531	AT5G16520	AT5G16520	-	26
Upstream	chr5	5448587	5448794	AT5G16610	AT5G16610	-	-377
3'UTR	chr5	5479345	5480446	AT5G16690	AT5G16690	+	5509
Exon/CD	chr5	5483207	5483442	AT5G16710	AT5G16710	+	36
Exon/CD	chr5	5508708	5509431	AT5G16750	AT5G16750	-	274
Exon/CD	chr5	5530367	5530710	AT5G16820	AT5G16820	+	208
Exon/CD	chr5	5534924	5535368	AT5G16830	AT5G16830	-	106
Exon/CD	chr5	5549671	5549960	AT5G16880	AT5G16880	+	825
Exon/CD	chr5	5555402	5555911	AT5G16900	AT5G16900	+	402
Upstream	chr5	5560739	5560969	AT5G16910	AT5G16910	+	-825
Exon/CD	chr5	5568603	5568933	AT5G16930	AT5G16930	+	375
Exon/CD	chr5	5572548	5572791	AT5G16950	AT5G16950	+	93
Exon/CD	chr5	5577887	5578094	AT5G16970	AT5G16970	-	85
Intron	chr5	5594754	5595391	AT5G17020	AT5G17020	+	348
Exon/CD	chr5	5608983	5609488	AT5G17050	AT5G17050	-	257
Upstream	chr5	5627260	5627772	AT5G17110	AT5G17110	-	-42
Exon/CD	chr5	5649192	5650026	AT5G17170	AT5G17170	+	416
Exon/CD	chr5	5652351	5652767	AT5G17190	AT5G17190	+	341
Exon/CD	chr5	5679956	5680376	AT5G17270	AT5G17270	+	175
Intron	chr5	5711120	5711405	AT5G17330	AT5G17330	+	250
Exon/CD	chr5	5714178	5714432	AT5G17330	AT5G17330	+	3293
Upstream	chr5	5717680	5718140		NIL	-	-399
Exon/CD	chr5	5718454	5719299	AT5G17350	AT5G17350	+	104
3'UTR	chr5	5719443	5719720	AT5G17350	AT5G17350	+	809
5'UTR	chr5	5726597	5726848	AT5G17380	AT5G17380	-	24
Exon/CD	chr5	5727529	5728133	AT5G17390	AT5G17390	+	191
Intron	chr5	5758644	5758848	AT5G17460	AT5G17460	-	194
Upstream	chr5	5788163	5788549	AT5G17560	AT5G17560	+	-98
Intron	chr5	5793016	5793228	AT5G17570	AT5G17570	+	196
Intron	chr5	5817860	5818345	AT5G17650	AT5G17650	-	245
Exon/CD	chr5	5818810	5819023	AT5G17660	AT5G17660	-	1948
Upstream	chr5	5822738	5823172	AT5G17680	AT5G17680	+	-44
Exon/CD	chr5	5829353	5829568	AT5G17690	AT5G17690	-	222
Exon/CD	chr5	5861222	5862379	AT5G17760	AT5G17760	-	622
Exon/CD	chr5	5872522	5872765	AT5G17790	AT5G17790	-	75
Exon/CD	chr5	5912880	5913149	AT5G17880	AT5G17880	-	85
Exon/CD	chr5	5957055	5957870	AT5G17990	AT5G17990	+	249
Intron	chr5	5972328	5972854	AT5G18040	AT5G18040	+	172
Intron	chr5	5978577	5979021	AT5G18065	AT5G18065	+	121
Intron	chr5	5990026	5990775	AT5G18110	AT5G18110	-	281
Exon/CD	chr5	5998354	5998587	AT5G18140	AT5G18140	+	295
Exon/CD	chr5	6009418	6009622	AT5G18180	AT5G18180	-	85
Exon/CD	chr5	6017807	6018285	AT5G18210	AT5G18210	+	181
Exon/CD	chr5	6042081	6042334	AT5G18270	AT5G18270	-	731
Exon/CD	chr5	6062358	6063049	AT5G18310	AT5G18310	+	997
Exon/CD	chr5	6077920	6078670	AT5G18350	AT5G18350	-	274
Exon/CD	chr5	6080152	6080669	AT5G18360	AT5G18360	-	2617
Exon/CD	chr5	6082489	6082936	AT5G18360	AT5G18360	-	315
Exon/CD	chr5	6090211	6090547	AT5G18380	AT5G18380	-	382
Exon/CD	chr5	6090842	6091247	AT5G18390	AT5G18390	+	90
Exon/CD	chr5	6094079	6094973	AT5G18400	AT5G18400	-	527
Intron	chr5	6108953	6109190	AT5G18420	AT5G18420	-	307
Exon/CD	chr5	6128169	6129520	AT5G18470	AT5G18470	+	1047
Intron	chr5	6135626	6136327	AT5G18490	AT5G18490	-	789
Exon/CD	chr5	6145005	6145376	AT5G18520	AT5G18520	+	227
5'UTR	chr5	6153728	6154109	AT5G18540	AT5G18540	+	49
Upstream	chr5	6188397	6188694		NIL	+	-1489
Upstream	chr5	6189086	6189350		NIL	+	-816
Exon/CD	chr5	6192522	6193055	AT5G18610	AT5G18610	+	345
Intron	chr5	6193241	6193460	AT5G18610	AT5G18610	+	907
Exon/CD	chr5	6220912	6221295	AT5G18660	AT5G18660	-	1125
Exon/CD	chr5	6222291	6222859	AT5G18661	AT5G18661	-	103
Upstream	chr5	6223213	6223543	AT5G18661	AT5G18661	-	-700
5'UTR	chr5	6247065	6247310	AT5G18730	AT5G18730	+	424
Intron	chr5	6254549	6254997	AT5G18750	AT5G18750	+	153
5'UTR	chr5	6264232	6264925	AT5G18780	AT5G18780	+	308
Exon/CD	chr5	6271009	6271267	AT5G18810	AT5G18810	-	187
Intron	chr5	6271542	6271801	AT5G18820	AT5G18820	+	182
Exon/CD	chr5	6276027	6276575	AT5G18830	AT5G18830	+	311
Exon/CD	chr5	6329431	6330032	AT5G18950	AT5G18950	-	239
Exon/CD	chr5	6337059	6337499	AT5G18980	AT5G18980	-	821
Exon/CD	chr5	6354503	6354953	AT5G19020	AT5G19020	-	100
Exon/CD	chr5	6362270	6363415	AT5G19040	AT5G19040	-	571
Intron	chr5	6369756	6370073	AT5G19050	AT5G19050	+	647
Exon/CD	chr5	6374199	6374513	AT5G19060	AT5G19060	+	1557
5'UTR	chr5	6375338	6375755	AT5G19070	AT5G19070	+	301
Exon/CD	chr5	6378401	6378822	AT5G19080	AT5G19080	+	272
Exon/CD	chr5	6415227	6415727	AT5G19120	AT5G19120	+	989
Upstream	chr5	6418928	6419137	AT5G19130	AT5G19130	-	-11
5'UTR	chr5	6453154	6453443	AT5G19180	AT5G19180	+	22
Upstream	chr5	6466844	6467458	AT5G19230	AT5G19230	+	-376
3'UTR	chr5	6467910	6468998	AT5G19230	AT5G19230	+	927
Exon/CD	chr5	6470079	6471611	AT5G19240	AT5G19240	+	716
Exon/CD	chr5	6471794	6472851	AT5G19250	AT5G19250	+	416
Exon/CD	chr5	6494058	6494652	AT5G19290	AT5G19290	+	300
Exon/CD	chr5	6494927	6495179	AT5G19290	AT5G19290	+	998
Intron	chr5	6539975	6540408	AT5G19400	AT5G19400	+	188
Exon/CD	chr5	6555261	6555545	AT5G19430	AT5G19430	+	1700
Exon/CD	chr5	6556509	6557400	AT5G19440	AT5G19440	+	534
Intron	chr5	6561131	6562000	AT5G19450	AT5G19450	-	435
Exon/CD	chr5	6563124	6563409	AT5G19460	AT5G19460	+	295
Intron	chr5	6577854	6578153	AT5G19490	AT5G19490	-	270
Exon/CD	chr5	6611483	6611857	AT5G19590	AT5G19590	-	433
Exon/CD	chr5	6623556	6623934	AT5G19620	AT5G19620	+	541
Exon/CD	chr5	6646140	6646378	AT5G19660	AT5G19660	-	271
Intron	chr5	6652490	6653080	AT5G19690	AT5G19690	+	269
Exon/CD	chr5	6674048	6674393	AT5G19740	AT5G19740	+	287
Exon/CD	chr5	6677148	6677667	AT5G19750	AT5G19750	+	338
Exon/CD	chr5	6710779	6711779	AT5G19850	AT5G19850	-	394
5'UTR	chr5	6713380	6713662	AT5G19855	AT5G19855	-	115
Exon/CD	chr5	6718288	6718862	AT5G19875	AT5G19875	+	234
Exon/CD	chr5	6738427	6738658	AT5G19930	AT5G19930	-	848
Intron	chr5	6738784	6739463	AT5G19930	AT5G19930	-	267
5'UTR	chr5	6743609	6743829	AT5G19950	AT5G19950	-	54
Exon/CD	chr5	6747490	6747815	AT5G19970	AT5G19970	+	102
Intron	chr5	6752255	6752530	AT5G19990	AT5G19990	+	386
Intron	chr5	6760232	6760577	AT5G20010	AT5G20010	+	120
Intron	chr5	6760772	6761050	AT5G20010	AT5G20010	+	627
Exon/CD	chr5	6761317	6761725	AT5G20010	AT5G20010	+	1237
Exon/CD	chr5	6800720	6800959	AT5G20140	AT5G20140	-	138
Exon/CD	chr5	6816823	6817041	AT5G20200	AT5G20200	+	225
Intron	chr5	6822645	6822945	AT5G20220	AT5G20220	+	805
Exon/CD	chr5	6825314	6825687	AT5G20225	AT5G20225	-	440
Upstream	chr5	6826218	6826453	AT5G20230	AT5G20230	+	-171
Exon/CD	chr5	6826583	6826928	AT5G20230	AT5G20230	+	249
Exon/CD	chr5	6827128	6827481	AT5G20230	AT5G20230	+	798
Intron	chr5	6849062	6849462	AT5G20280	AT5G20280	-	892
Exon/CD	chr5	6851811	6852076	AT5G20290	AT5G20290	-	1123
Intron	chr5	6868509	6868746	AT5G20320	AT5G20320	-	680
Exon/CD	chr5	6876780	6877598	AT5G20350	AT5G20350	+	600
Upstream	chr5	6884787	6885078	AT5G20360	AT5G20360	-	-302
Exon/CD	chr5	6894939	6895463	AT5G20400	AT5G20400	+	357
Upstream	chr5	6921944	6922199		NIL	+	-261
5'UTR	chr5	6946211	6946530	AT5G20520	AT5G20520	-	84
Intron	chr5	6968575	6969042	AT5G20610	AT5G20610	+	118
Exon/CD	chr5	6969232	6969531	AT5G20610	AT5G20610	+	691
Exon/CD	chr5	7084197	7084397	AT5G20885	AT5G20885	-	437
Exon/CD	chr5	7104188	7104643	AT5G20940	AT5G20940	-	2286
Exon/CD	chr5	7108430	7108795	AT5G20950	AT5G20950	-	2699
Exon/CD	chr5	7108984	7109376	AT5G20950	AT5G20950	-	2131
Exon/CD	chr5	7109608	7111069	AT5G20950	AT5G20950	-	973
Exon/CD	chr5	7116657	7117281	AT5G20960	AT5G20960	+	231
Exon/CD	chr5	7117761	7118079	AT5G20960	AT5G20960	+	1182
Exon/CD	chr5	7148107	7148360	AT5G21050	AT5G21050	+	343
Intron	chr5	7152448	7152826	AT5G21060	AT5G21060	-	239
Upstream	chr5	7163575	7164368	AT5G21090	AT5G21090	+	-632
Intron	chr5	7164521	7165924	AT5G21090	AT5G21090	+	619
Exon/CD	chr5	7255557	7255847	AT5G21950	AT5G21950	-	242
Intron	chr5	7277425	7277875	AT5G22000	AT5G22000	+	467
Intron	chr5	7278037	7278313	AT5G22000	AT5G22000	+	992
Exon/CD	chr5	7301278	7301671	AT5G22050	AT5G22050	+	243
Intron	chr5	7303919	7305783	AT5G22060	AT5G22060	-	946
Exon/CD	chr5	7308312	7308526	AT5G22070	AT5G22070	+	525
Exon/CD	chr5	7315019	7315409	AT5G22090	AT5G22090	-	6469
Intron	chr5	7329049	7329384	AT5G22100	AT5G22100	+	255
Exon/CD	chr5	7365553	7365903	AT5G22250	AT5G22250	-	1050
Upstream	chr5	7366747	7367173	AT5G22250	AT5G22250	-	-182
Intron	chr5	7372739	7372956	AT5G22270	AT5G22270	-	255
Intron	chr5	7374537	7374761	AT5G22280	AT5G22280	-	1070
Exon/CD	chr5	7376383	7377691	AT5G22290	AT5G22290	-	607
Exon/CD	chr5	7379360	7380288	AT5G22300	AT5G22300	+	625
Exon/CD	chr5	7400597	7400865	AT5G22350	AT5G22350	-	206
5'UTR	chr5	7405546	7405814	AT5G22360	AT5G22360	-	85
Exon/CD	chr5	7408779	7410140	AT5G22380	AT5G22380	-	643
Upstream	chr5	7411052	7411506	AT5G22380	AT5G22380	-	-1177
Downstream	chr5	7412456	7412829		NIL	-	378
Exon/CD	chr5	7418738	7419061	AT5G22390	AT5G22390	-	350
5'UTR	chr5	7442890	7443471	AT5G22450	AT5G22450	-	167
Exon/CD	chr5	7477071	7477550	AT5G22510	AT5G22510	-	631
Upstream	chr5	7477680	7479949	AT5G22520	AT5G22520	+	-116
Exon/CD	chr5	7480101	7482451		NIL	-	33
Exon/CD	chr5	7483081	7484125	AT5G22545	AT5G22545	+	350
Exon/CD	chr5	7484708	7485428	AT5G22550	AT5G22550	-	390
Exon/CD	chr5	7491610	7493274	AT5G22560	AT5G22560	-	734
Exon/CD	chr5	7495482	7497445	AT5G22570	AT5G22570	-	321
Upstream	chr5	7497599	7497846	AT5G22570	AT5G22570	-	-938
Upstream	chr5	7498199	7498474	AT5G22570	AT5G22570	-	-1552
Exon/CD	chr5	7520010	7520257	AT5G22620	AT5G22620	-	148
Upstream	chr5	7520805	7521126	AT5G22620	AT5G22620	-	-684
5'UTR	chr5	7524028	7524833	AT5G22630	AT5G22630	+	88
Exon/CD	chr5	7525576	7526019	AT5G22630	AT5G22630	+	1455
Exon/CD	chr5	7540616	7542122	AT5G22690	AT5G22690	+	98
Exon/CD	chr5	7559458	7559744	AT5G22740	AT5G22740	-	472
Exon/CD	chr5	7570648	7570972	AT5G22750	AT5G22750	-	273
Exon/CD	chr5	7571652	7571989	AT5G22760	AT5G22760	+	185
Intron	chr5	7587292	7588366	AT5G22770	AT5G22770	-	417
Intron	chr5	7597238	7598123	AT5G22780	AT5G22780	-	369
5'UTR	chr5	7636211	7636518	AT5G22850	AT5G22850	-	203
Exon/CD	chr5	7678019	7678431	AT5G22940	AT5G22940	+	1287
Exon/CD	chr5	7742211	7742437	AT5G23070	AT5G23070	+	426
Exon/CD	chr5	7742540	7742825	AT5G23070	AT5G23070	+	784
Exon/CD	chr5	7753679	7754287	AT5G23100	AT5G23100	+	549
5'UTR	chr5	7785833	7786507	AT5G23150	AT5G23150	+	335
Intron	chr5	7795422	7796402	AT5G23160	AT5G23160	-	434
Exon/CD	chr5	7798408	7799327	AT5G23170	AT5G23170	-	581
5'UTR	chr5	7850162	7850515	AT5G23300	AT5G23300	-	66
Downstream	chr5	7852455	7852659	AT5G23310	AT5G23310	+	2034
Exon/CD	chr5	7912914	7913479	AT5G23460	AT5G23460	+	427
5'UTR	chr5	7919391	7919772	AT5G23490	AT5G23490	+	143
Exon/CD	chr5	7923108	7923494	AT5G23490	AT5G23490	+	3863
Exon/CD	chr5	7923849	7924489	AT5G23490	AT5G23490	+	4731
Intron	chr5	7926208	7926426	AT5G23490	AT5G23490	+	6879
Intron	chr5	7928189	7928409	AT5G23510	AT5G23510	+	1354
Exon/CD	chr5	7930997	7931323	AT5G23520	AT5G23520	-	633
5'UTR	chr5	7935377	7935581	AT5G23535	AT5G23535	+	78
Exon/CD	chr5	7985912	7986572	AT5G23680	AT5G23680	-	609
Intron	chr5	7987855	7988086	AT5G23690	AT5G23690	+	430
Exon/CD	chr5	7997096	7997325	AT5G23710	AT5G23710	-	269
Exon/CD	chr5	8005300	8006251	AT5G23730	AT5G23730	+	541
Exon/CD	chr5	8037767	8038362		NIL	-	49
Intron	chr5	8038503	8038831	AT5G23850	AT5G23850	+	615
Exon/CD	chr5	8058741	8058996	AT5G23890	AT5G23890	+	179
Exon/CD	chr5	8077322	8077560	AT5G23940	AT5G23940	-	2352
Exon/CD	chr5	8116785	8117145	AT5G24020	AT5G24020	+	285
Exon/CD	chr5	8237279	8237729	AT5G24260	AT5G24260	-	740
Exon/CD	chr5	8297424	8297656	AT5G24340	AT5G24340	+	235
Exon/CD	chr5	8342476	8343073	AT5G24430	AT5G24430	-	328
Exon/CD	chr5	8354737	8355627	AT5G24460	AT5G24460	+	483
Exon/CD	chr5	8373264	8373476		NIL	-	42
Exon/CD	chr5	8374378	8374792		NIL	+	300
Intron	chr5	8378740	8381381	AT5G24530	AT5G24530	+	1227
Exon/CD	chr5	8381834	8382432	AT5G24530	AT5G24530	+	3300
Downstream	chr5	8384433	8385230	AT5G24540	AT5G24540	-	3196
Exon/CD	chr5	8385728	8386088	AT5G24540	AT5G24540	-	2119
Exon/CD	chr5	8386436	8386827	AT5G24540	AT5G24540	-	1396
Upstream	chr5	8387781	8388968	AT5G24540	AT5G24540	-	-347
Upstream	chr5	8389302	8389705	AT5G24540	AT5G24540	-	-1476
Exon/CD	chr5	8391210	8391821		NIL	+	4
Exon/CD	chr5	8417205	8417444	AT5G24590	AT5G24590	-	1609
Intron	chr5	8418069	8418913	AT5G24590	AT5G24590	-	442
Exon/CD	chr5	8440718	8441237	AT5G24655	AT5G24655	-	241
5'UTR	chr5	8448116	8448373	AT5G24670	AT5G24670	+	290
Exon/CD	chr5	8457977	8458491	AT5G24690	AT5G24690	-	517
Upstream	chr5	8489627	8489846	AT5G24740	AT5G24740	-	-33
Exon/CD	chr5	8521597	8522557	AT5G24810	AT5G24810	-	602
Exon/CD	chr5	8534294	8534552	AT5G24840	AT5G24840	-	620
Exon/CD	chr5	8569848	8570304	AT5G24910	AT5G24910	-	282
Exon/CD	chr5	8571675	8571880		NIL	+	203
Exon/CD	chr5	8578655	8579008		NIL	-	794
Exon/CD	chr5	8610570	8611171	AT5G24990	AT5G24990	+	333
Exon/CD	chr5	8616091	8616697	AT5G25010	AT5G25010	+	385
Intron	chr5	8618861	8619089	AT5G25020	AT5G25020	+	408
5'UTR	chr5	8639909	8640194	AT5G25060	AT5G25060	-	166
Exon/CD	chr5	8674026	8674322	AT5G25140	AT5G25140	+	1750
Intron	chr5	8677380	8677589	AT5G25150	AT5G25150	+	393
Exon/CD	chr5	8749673	8751885	AT5G25250	AT5G25250	+	1052
Exon/CD	chr5	8752621	8753195	AT5G25260	AT5G25260	+	224
Exon/CD	chr5	8753677	8753930	AT5G25260	AT5G25260	+	1119
Exon/CD	chr5	8821375	8821621	AT5G25390	AT5G25390	+	1022
Exon/CD	chr5	8855449	8856921	AT5G25440	AT5G25440	-	573
Exon/CD	chr5	8858343	8859191	AT5G25451	AT5G25451	-	184
5'UTR	chr5	8885046	8885318	AT5G25520	AT5G25520	+	94
Exon/CD	chr5	8915442	8916035	AT5G25610	AT5G25610	-	1062
Exon/CD	chr5	8970944	8971153	AT5G25770	AT5G25770	-	1077
Exon/CD	chr5	8971347	8971916	AT5G25770	AT5G25770	-	494
Exon/CD	chr5	8999085	8999333	AT5G25820	AT5G25820	-	1120
5'UTR	chr5	9000114	9000360	AT5G25820	AT5G25820	-	92
Intron	chr5	9033460	9034047	AT5G25890	AT5G25890	+	338
Exon/CD	chr5	9037623	9037902	AT5G25900	AT5G25900	+	1744
Exon/CD	chr5	9038547	9040544	AT5G25910	AT5G25910	+	685
Downstream	chr5	9043825	9044069	AT5G25920	AT5G25920	-	2581
5'UTR	chr5	9046077	9046336	AT5G25920	AT5G25920	-	322
Upstream	chr5	9046839	9047296	AT5G25920	AT5G25920	-	-539
Upstream	chr5	9050238	9050563	AT5G25930	AT5G25930	+	-394
Exon/CD	chr5	9050956	9051220	AT5G25930	AT5G25930	+	294
Exon/CD	chr5	9052108	9053008	AT5G25930	AT5G25930	+	1764
Exon/CD	chr5	9053131	9053452	AT5G25930	AT5G25930	+	2497
Exon/CD	chr5	9053564	9053776	AT5G25930	AT5G25930	+	2876
Intron	chr5	9054522	9055270	AT5G25940	AT5G25940	-	355
Exon/CD	chr5	9095306	9095603		NIL	-	43
Exon/CD	chr5	9096979	9097629	AT5G26030	AT5G26030	+	844
Exon/CD	chr5	9101352	9101703	AT5G26040	AT5G26040	-	109
5'UTR	chr5	9119501	9119790	AT5G26110	AT5G26110	-	181
Intron	chr5	9147419	9148320	AT5G26170	AT5G26170	-	259
Exon/CD	chr5	9149092	9149986	AT5G26180	AT5G26180	+	312
Exon/CD	chr5	9244898	9245350	AT5G26340	AT5G26340	-	1942
Intron	chr5	9245671	9247147	AT5G26340	AT5G26340	-	657
Exon/CD	chr5	9295413	9296184	AT5G26731	AT5G26731	+	224
Exon/CD	chr5	9308449	9309010	AT5G26700	AT5G26700	-	896
Exon/CD	chr5	9310798	9311599	AT5G26690	AT5G26690	+	401
Exon/CD	chr5	9401164	9402013	AT5G26751	AT5G26751	-	888
Intron	chr5	9403883	9404137	AT5G26760	AT5G26760	-	3291
Exon/CD	chr5	9404490	9404715	AT5G26760	AT5G26760	-	2699
Exon/CD	chr5	9406764	9407028	AT5G26760	AT5G26760	-	405
Exon/CD	chr5	9451189	9451608	AT5G26860	AT5G26860	+	350
Exon/CD	chr5	9459012	9459289	AT5G26880	AT5G26880	-	80
Exon/CD	chr5	9469281	9469553	AT5G26910	AT5G26910	-	920
5'UTR	chr5	9469708	9470336	AT5G26910	AT5G26910	-	315
Downstream	chr5	9472690	9472980		NIL	+	712
Upstream	chr5	9473160	9473641		NIL	+	-394
Upstream	chr5	9475080	9475690	AT5G26920	AT5G26920	+	-297
Exon/CD	chr5	9475809	9477489	AT5G26920	AT5G26920	+	967
Exon/CD	chr5	9478113	9478461	AT5G26920	AT5G26920	+	2605
Exon/CD	chr5	9485548	9485864	AT5G26960	AT5G26960	-	443
Exon/CD	chr5	9522657	9524579	AT5G27060	AT5G27060	-	1789
Exon/CD	chr5	9524802	9525416	AT5G27060	AT5G27060	-	298
Exon/CD	chr5	9546649	9546955	AT5G27130	AT5G27130	+	255
Intron	chr5	9553677	9553938	AT5G27150	AT5G27150	+	369
Downstream	chr5	9596849	9597121		NIL	+	200
Exon/CD	chr5	9605509	9605988	AT5G27270	AT5G27270	+	98
Upstream	chr5	9681860	9682609	AT5G27420	AT5G27420	+	-1838
Upstream	chr5	9682949	9683374	AT5G27420	AT5G27420	+	-911
Exon/CD	chr5	9684030	9685380	AT5G27420	AT5G27420	+	633
5'UTR	chr5	9771638	9771885	AT5G27620	AT5G27620	+	437
Exon/CD	chr5	9813248	9813958	AT5G27710	AT5G27710	+	615
Intron	chr5	9816185	9816386	AT5G27720	AT5G27720	+	729
Exon/CD	chr5	9816911	9817306	AT5G27720	AT5G27720	+	1552
Upstream	chr5	9818842	9819071		NIL	-	-187
Upstream	chr5	9819361	9820132	AT5G27730	AT5G27730	+	-503
Exon/CD	chr5	9828919	9829202	AT5G27750	AT5G27750	+	823
Exon/CD	chr5	9829328	9831567	AT5G27760	AT5G27760	+	104
Upstream	chr5	9833436	9833851		NIL	+	-1241
Upstream	chr5	9834107	9834441		NIL	+	-610
Exon/CD	chr5	9860598	9860912	AT5G27820	AT5G27820	+	901
Downstream	chr5	9861055	9861261	AT5G27820	AT5G27820	+	1304
Exon/CD	chr5	9861384	9862152	AT5G27830	AT5G27830	+	479
Exon/CD	chr5	9863831	9864062	AT5G27840	AT5G27840	-	1092
5'UTR	chr5	9864835	9865086	AT5G27840	AT5G27840	-	78
5'UTR	chr5	9876344	9876560	AT5G27860	AT5G27860	-	12
Upstream	chr5	9902747	9903337	AT5G27889	AT5G27889	+	-395
Exon/CD	chr5	9943254	9944838	AT5G27920	AT5G27920	-	732
Upstream	chr5	9965695	9966131		NIL	-	-83
Exon/CD	chr5	9974416	9974739	AT5G27940	AT5G27940	+	166
Intron	chr5	10016975	10017554	AT5G27990	AT5G27990	+	228
5'UTR	chr5	10070693	10070925	AT5G28060	AT5G28060	-	90
Intron	chr5	10301415	10301982	AT5G28310	AT5G28310	-	146
Intron	chr5	10318940	10319270		NIL	-	829
Exon/CD	chr5	10319560	10319823		NIL	-	243
Exon/CD	chr5	10334052	10334569	AT5G28370	AT5G28370	-	261
Upstream	chr5	10348133	10348459	AT5G28400	AT5G28400	-	-62
Exon/CD	chr5	10374878	10375499	AT5G28460	AT5G28460	+	289
Exon/CD	chr5	10489744	10490057		NIL	+	49
Exon/CD	chr5	10541280	10541733	AT5G28540	AT5G28540	-	1869
5'UTR	chr5	10543235	10543480	AT5G28540	AT5G28540	-	18
Upstream	chr5	10615214	10615480	AT5G28622	AT5G28622	+	-1247
Upstream	chr5	10615755	10615979	AT5G28622	AT5G28622	+	-727
Intron	chr5	11612508	11612736	AT5G30490	AT5G30490	+	620
Exon/CD	chr5	12088225	12088662	AT5G32470	AT5G32470	-	160
Exon/CD	chr5	12558536	12558961	AT5G33290	AT5G33290	+	492
Downstream	chr5	12560098	12560371		NIL	+	265
Upstream	chr5	13098372	13098940		NIL	-	-726
Intron	chr5	13465117	13465352	AT5G35200	AT5G35200	-	817
5'UTR	chr5	13482285	13482631	AT5G35210	AT5G35210	-	133
Exon/CD	chr5	13590272	13590875	AT5G35370	AT5G35370	-	698
5'UTR	chr5	13634486	13634731	AT5G35410	AT5G35410	+	154
Intron	chr5	13662441	13662786	AT5G35430	AT5G35430	+	690
Upstream	chr5	13666854	13667349	AT5G35450	AT5G35450	+	-585
Exon/CD	chr5	13672583	13673030	AT5G35460	AT5G35460	+	267
Intron	chr5	13701286	13701836	AT5G35520	AT5G35520	+	165
Exon/CD	chr5	13711907	13712232	AT5G35530	AT5G35530	-	219
Intron	chr5	13747459	13747676	AT5G35560	AT5G35560	-	745
Intron	chr5	13761965	13762808	AT5G35580	AT5G35580	+	421
Downstream	chr5	13764263	13764515		NIL	-	589
Exon/CD	chr5	13826133	13826476	AT5G35620	AT5G35620	-	64
Intron	chr5	13867291	13867643	AT5G35690	AT5G35690	-	771
Exon/CD	chr5	13900834	13901787	AT5G35735	AT5G35735	-	1687
Downstream	chr5	13902162	13902895		NIL	+	1046
Downstream	chr5	13903304	13904368		NIL	+	703
Downstream	chr5	13908440	13908691		NIL	+	718
Downstream	chr5	13934702	13935128	AT5G35760	AT5G35760	+	807
Downstream	chr5	13987536	13988675		NIL	+	611
Upstream	chr5	14007684	14007960	AT5G35840	AT5G35840	+	-4
Exon/CD	chr5	14008346	14008716	AT5G35840	AT5G35840	+	705
Exon/CD	chr5	14089155	14090012	AT5G35935	AT5G35935	-	308
5'UTR	chr5	14128205	14128792	AT5G35980	AT5G35980	+	514
Exon/CD	chr5	14142380	14142580	AT5G36001	AT5G36001	+	839
Exon/CD	chr5	14252789	14253258	AT5G36210	AT5G36210	-	272
Exon/CD	chr5	14254015	14254215	AT5G36220	AT5G36220	-	1918
Exon/CD	chr5	14254411	14255117	AT5G36220	AT5G36220	-	1269
Downstream	chr5	14277203	14277972	AT5G36240	AT5G36240	-	1337
Exon/CD	chr5	14287849	14288129	AT5G36260	AT5G36260	-	344
Exon/CD	chr5	14302985	14303677	AT5G36290	AT5G36290	+	591
3'UTR	chr5	14565519	14566348	AT5G36925	AT5G36925	-	311
Upstream	chr5	14566679	14567042	AT5G36925	AT5G36925	-	-616
Exon/CD	chr5	14571524	14571850	AT5G36930	AT5G36930	-	943
5'UTR	chr5	14572181	14572649	AT5G36930	AT5G36930	-	215
Exon/CD	chr5	14604928	14605235	AT5G36970	AT5G36970	-	113
Upstream	chr5	14642317	14642581	AT5G37055	AT5G37055	-	-9
5'UTR	chr5	14816432	14816674	AT5G37370	AT5G37370	-	75
Exon/CD	chr5	14840287	14841020	AT5G37420	AT5G37420	+	510
Exon/CD	chr5	14844766	14844970	AT5G37440	AT5G37440	-	692
Exon/CD	chr5	14885059	14885308	AT5G37480	AT5G37480	-	786
Exon/CD	chr5	14886466	14886908	AT5G37485	AT5G37485	-	292
Exon/CD	chr5	14887839	14888272	AT5G37490	AT5G37490	+	577
Exon/CD	chr5	14888426	14888850	AT5G37490	AT5G37490	+	1160
Upstream	chr5	14912816	14913315		NIL	-	-49
Exon/CD	chr5	14919434	14919774	AT5G37550	AT5G37550	-	264
Exon/CD	chr5	14934304	14935784	AT5G37600	AT5G37600	-	797
Exon/CD	chr5	15004714	15004924	AT5G37780	AT5G37780	-	1386
Intron	chr5	15005201	15005435	AT5G37780	AT5G37780	-	887
Exon/CD	chr5	15065368	15065600	AT5G37850	AT5G37850	+	110
Exon/CD	chr5	15103446	15103699	AT5G37930	AT5G37930	-	97
Exon/CD	chr5	15131397	15131605	AT5G37980	AT5G37980	+	141
Exon/CD	chr5	15261147	15261501	AT5G38210	AT5G38210	+	319
Intron	chr5	15261672	15261999	AT5G38210	AT5G38210	+	830
Intron	chr5	15262830	15263760	AT5G38210	AT5G38210	+	2290
Exon/CD	chr5	15281821	15282852	AT5G38250	AT5G38250	-	373
Downstream	chr5	15283334	15283648	AT5G38260	AT5G38260	-	2346
Downstream	chr5	15297150	15297457		NIL	+	995
Downstream	chr5	15309346	15309855	AT5G38310	AT5G38310	-	1721
Exon/CD	chr5	15310577	15311325	AT5G38310	AT5G38310	-	370
Exon/CD	chr5	15320460	15321135	AT5G38340	AT5G38340	+	290
Exon/CD	chr5	15325965	15326504	AT5G38344	AT5G38344	+	403
Exon/CD	chr5	15424066	15424564	AT5G38530	AT5G38530	+	277
Exon/CD	chr5	15439534	15440534		NIL	+	177
Exon/CD	chr5	15470278	15470654	AT5G38640	AT5G38640	-	258
Exon/CD	chr5	15501455	15501665	AT5G38710	AT5G38710	+	315
Intron	chr5	15501902	15502329	AT5G38710	AT5G38710	+	870
Exon/CD	chr5	15502991	15503203	AT5G38710	AT5G38710	+	1852
5'UTR	chr5	15510217	15510757	AT5G38720	AT5G38720	-	72
Exon/CD	chr5	15513952	15514201	AT5G38740	AT5G38740	-	229
Exon/CD	chr5	15568969	15570162	AT5G38890	AT5G38890	+	85
Exon/CD	chr5	15571650	15573154	AT5G38895	AT5G38895	+	1148
Intron	chr5	15574722	15575584	AT5G38900	AT5G38900	-	465
Upstream	chr5	15602456	15603161		NIL	+	-229
3'UTR	chr5	15606810	15607681	AT5G38980	AT5G38980	+	474
Exon/CD	chr5	15609132	15609361	AT5G38990	AT5G38990	+	432
Exon/CD	chr5	15609593	15610622	AT5G38990	AT5G38990	+	1293
Exon/CD	chr5	15611833	15613223	AT5G39000	AT5G39000	+	668
Exon/CD	chr5	15613468	15613685	AT5G39000	AT5G39000	+	1716
Exon/CD	chr5	15616765	15618193	AT5G39020	AT5G39020	+	562
Exon/CD	chr5	15618299	15618610	AT5G39020	AT5G39020	+	1537
Exon/CD	chr5	15619951	15621457	AT5G39030	AT5G39030	+	638
Intron	chr5	15626401	15626631	AT5G39040	AT5G39040	+	938
Upstream	chr5	15630139	15630396		NIL	-	-39
Exon/CD	chr5	15634938	15635167	AT5G39050	AT5G39050	+	466
Exon/CD	chr5	15643753	15644925	AT5G39090	AT5G39090	+	736
Downstream	chr5	15756035	15756238	AT5G39365	AT5G39365	-	748
Exon/CD	chr5	15764836	15765447	AT5G39390	AT5G39390	-	328
5'UTR	chr5	15821419	15821638	AT5G39510	AT5G39510	+	86
Exon/CD	chr5	15821779	15822377	AT5G39510	AT5G39510	+	636
Intron	chr5	15854629	15855238	AT5G39600	AT5G39600	-	259
Exon/CD	chr5	15878717	15879237	AT5G39660	AT5G39660	+	251
Exon/CD	chr5	15879805	15881416	AT5G39660	AT5G39660	+	1884
Exon/CD	chr5	15883140	15884623	AT5G39670	AT5G39670	+	702
Exon/CD	chr5	15885820	15886178	AT5G39680	AT5G39680	-	389
Exon/CD	chr5	15896118	15896342	AT5G39710	AT5G39710	+	501
Upstream	chr5	15927212	15927764	AT5G39785	AT5G39785	+	-1700
Upstream	chr5	15928178	15928455	AT5G39785	AT5G39785	+	-872
Exon/CD	chr5	15929180	15930282	AT5G39785	AT5G39785	+	543
3'UTR	chr5	15932623	15933075	AT5G39790	AT5G39790	-	2412
Intron	chr5	15934785	15935085	AT5G39790	AT5G39790	-	326
Intron	chr5	15949948	15950427	AT5G39850	AT5G39850	+	165
Exon/CD	chr5	15966606	15966851	AT5G39865	AT5G39865	-	445
Exon/CD	chr5	15991692	15992005	AT5G39950	AT5G39950	-	83
5'UTR	chr5	16034666	16034998	AT5G40060	AT5G40060	+	256
Exon/CD	chr5	16057530	16057875	AT5G40140	AT5G40140	+	355
Exon/CD	chr5	16058099	16058347	AT5G40140	AT5G40140	+	876
Exon/CD	chr5	16059898	16060669	AT5G40150	AT5G40150	-	760
Exon/CD	chr5	16065978	16066285	AT5G40170	AT5G40170	-	1443
Exon/CD	chr5	16070402	16070773	AT5G40200	AT5G40200	+	257
Intron	chr5	16074293	16074560	AT5G40210	AT5G40210	-	1691
Intron	chr5	16075165	16076170	AT5G40210	AT5G40210	-	450
Intron	chr5	16096666	16097016	AT5G40270	AT5G40270	-	391
Exon/CD	chr5	16110654	16111716	AT5G40300	AT5G40300	+	497
Exon/CD	chr5	16148633	16149246	AT5G40370	AT5G40370	-	259
Exon/CD	chr5	16161604	16162919	AT5G40390	AT5G40390	+	746
5'UTR	chr5	16202216	16202640	AT5G40460	AT5G40460	+	181
5'UTR	chr5	16213143	16213549	AT5G40480	AT5G40480	+	124
5'UTR	chr5	16237273	16237558	AT5G40540	AT5G40540	+	117
Exon/CD	chr5	16290624	16291470	AT5G40690	AT5G40690	+	336
Exon/CD	chr5	16297970	16298954	AT5G40720	AT5G40720	+	564
Exon/CD	chr5	16301106	16301423	AT5G40730	AT5G40730	+	189
Intron	chr5	16311093	16311339	AT5G40760	AT5G40760	+	468
Exon/CD	chr5	16311462	16311776	AT5G40760	AT5G40760	+	871
Exon/CD	chr5	16315731	16316129	AT5G40770	AT5G40770	-	789
Intron	chr5	16324825	16326687		NIL	-	4084
Exon/CD	chr5	16335136	16335413	AT5G40800	AT5G40800	-	354
Exon/CD	chr5	16395586	16395948	AT5G40910	AT5G40910	+	260
Exon/CD	chr5	16400693	16401112	AT5G40920	AT5G40920	+	248
Downstream	chr5	16423812	16424014	AT5G41000	AT5G41000	+	3133
Downstream	chr5	16446660	16446993	AT5G41090	AT5G41090	+	1062
Intron	chr5	16447113	16448270	AT5G41100	AT5G41100	+	469
Exon/CD	chr5	16458816	16459081	AT5G41120	AT5G41120	-	289
Exon/CD	chr5	16476322	16476741	AT5G41150	AT5G41150	-	420
Exon/CD	chr5	16477116	16478067	AT5G41160	AT5G41160	+	231
Intron	chr5	16483861	16484569	AT5G41180	AT5G41180	+	344
Exon/CD	chr5	16489726	16490147	AT5G41190	AT5G41190	-	165
5'UTR	chr5	16503749	16504093	AT5G41260	AT5G41260	+	147
5'UTR	chr5	16551111	16551360	AT5G41370	AT5G41370	+	116
Exon/CD	chr5	16569418	16569967	AT5G41400	AT5G41400	-	485
Exon/CD	chr5	16581892	16582417	AT5G41410	AT5G41410	+	2110
Exon/CD	chr5	16583039	16583602	AT5G41410	AT5G41410	+	3276
Exon/CD	chr5	16619702	16619955	AT5G41550	AT5G41550	-	957
Exon/CD	chr5	16620262	16620794	AT5G41550	AT5G41550	-	257
Intron	chr5	16621383	16622470	AT5G41560	AT5G41560	-	730
5'UTR	chr5	16630459	16630929	AT5G41580	AT5G41580	-	89
5'UTR	chr5	16636095	16636344	AT5G41600	AT5G41600	+	89
Exon/CD	chr5	16638990	16639343	AT5G41610	AT5G41610	-	2091
Exon/CD	chr5	16683388	16683832	AT5G41720	AT5G41720	-	332
Upstream	chr5	16687017	16687645	AT5G41730	AT5G41730	-	-186
Upstream	chr5	16688000	16688340	AT5G41740	AT5G41740	+	-456
Exon/CD	chr5	16688876	16689088	AT5G41740	AT5G41740	+	356
Exon/CD	chr5	16689587	16689840	AT5G41740	AT5G41740	+	1087
Downstream	chr5	16693195	16693537	AT5G41740	AT5G41740	+	4740
Exon/CD	chr5	16694109	16694589	AT5G41750	AT5G41750	+	440
Exon/CD	chr5	16694787	16695193	AT5G41750	AT5G41750	+	1081
Exon/CD	chr5	16717929	16718129	AT5G41770	AT5G41770	+	33
Exon/CD	chr5	16738599	16739453	AT5G41810	AT5G41810	+	964
Exon/CD	chr5	16758164	16758374	AT5G41860	AT5G41860	+	318
Exon/CD	chr5	16764224	16764607	AT5G41890	AT5G41890	-	2265
Exon/CD	chr5	16770294	16770604	AT5G41900	AT5G41900	+	1496
Exon/CD	chr5	16780256	16780934	AT5G41920	AT5G41920	+	846
Exon/CD	chr5	16782071	16782441	AT5G41940	AT5G41940	+	309
5'UTR	chr5	16789564	16789926	AT5G41960	AT5G41960	+	31
Exon/CD	chr5	16797431	16797643	AT5G41990	AT5G41990	-	469
Downstream	chr5	16799852	16800073	AT5G42000	AT5G42000	+	608
Upstream	chr5	16801699	16802569	AT5G42010	AT5G42010	+	-146
Exon/CD	chr5	16808175	16808578	AT5G42020	AT5G42020	-	2211
Exon/CD	chr5	16808771	16809101	AT5G42020	AT5G42020	-	1651
Intron	chr5	16809499	16810153	AT5G42020	AT5G42020	-	761
Exon/CD	chr5	16810835	16811082		NIL	+	147
Intron	chr5	16811431	16812376	AT5G42030	AT5G42030	-	1280
Intron	chr5	16812840	16813124	AT5G42030	AT5G42030	-	201
Exon/CD	chr5	16814362	16814611	AT5G42040	AT5G42040	-	263
Exon/CD	chr5	16815674	16816028	AT5G42050	AT5G42050	+	362
Intron	chr5	16816215	16817559	AT5G42050	AT5G42050	+	1398
Downstream	chr5	16817934	16818186	AT5G42053	AT5G42053	+	352
Exon/CD	chr5	16818315	16819093	AT5G42060	AT5G42060	-	251
Exon/CD	chr5	16836328	16836706	AT5G42130	AT5G42130	-	322
Intron	chr5	16872743	16872960	AT5G42220	AT5G42220	+	509
Intron	chr5	16893947	16894471	AT5G42250	AT5G42250	+	200
Exon/CD	chr5	16903267	16903658	AT5G42270	AT5G42270	+	976
Intron	chr5	16913303	16913794	AT5G42300	AT5G42300	-	382
Exon/CD	chr5	16915733	16916263	AT5G42310	AT5G42310	+	215
Exon/CD	chr5	16916431	16916801	AT5G42310	AT5G42310	+	833
Exon/CD	chr5	16942223	16943502	AT5G42380	AT5G42380	-	504
Upstream	chr5	16943845	16944606		NIL	+	-655
Exon/CD	chr5	16944759	16946235	AT5G42390	AT5G42390	+	246
Exon/CD	chr5	16973409	16974600	AT5G42440	AT5G42440	-	570
Upstream	chr5	16975169	16975651	AT5G42440	AT5G42440	-	-836
Upstream	chr5	16975996	16976385	AT5G42445	AT5G42445	+	-82
Downstream	chr5	17004555	17004820	AT5G42530	AT5G42530	-	706
Exon/CD	chr5	17022038	17022586	AT5G42570	AT5G42570	-	271
Upstream	chr5	17108008	17108225	AT5G42670	AT5G42670	+	-146
Intron	chr5	17136294	17136542	AT5G42740	AT5G42740	+	726
Exon/CD	chr5	17160711	17161110	AT5G42790	AT5G42790	-	160
Upstream	chr5	17171404	17171985	AT5G42825	AT5G42825	+	-270
Exon/CD	chr5	17176520	17176831	AT5G42830	AT5G42830	+	291
Exon/CD	chr5	17177355	17177713	AT5G42830	AT5G42830	+	1150
Exon/CD	chr5	17184526	17184744	AT5G42860	AT5G42860	-	281
Intron	chr5	17224475	17224691	AT5G42950	AT5G42950	+	147
Exon/CD	chr5	17235125	17235356	AT5G42960	AT5G42960	+	148
Exon/CD	chr5	17256707	17257076	AT5G43020	AT5G43020	-	851
Intron	chr5	17299010	17300021	AT5G43100	AT5G43100	+	392
Exon/CD	chr5	17320826	17321141	AT5G43130	AT5G43130	-	202
Exon/CD	chr5	17321470	17321954	AT5G43140	AT5G43140	+	167
Intron	chr5	17322210	17322567	AT5G43140	AT5G43140	+	843
Upstream	chr5	17328304	17328955	AT5G43160	AT5G43160	+	-646
Exon/CD	chr5	17427686	17428120	AT5G43400	AT5G43400	-	320
Exon/CD	chr5	17451722	17452885	AT5G43420	AT5G43420	+	634
Exon/CD	chr5	17458142	17458792	AT5G43450	AT5G43450	-	330
Intron	chr5	17465569	17465942	AT5G43470	AT5G43470	-	1693
Exon/CD	chr5	17466127	17466374	AT5G43470	AT5G43470	-	1198
Upstream	chr5	17469597	17469800	AT5G43500	AT5G43500	+	-249
Exon/CD	chr5	17522663	17522879	AT5G43620	AT5G43620	+	251
Intron	chr5	17533493	17534875	AT5G43650	AT5G43650	-	612
Intron	chr5	17611263	17611466	AT5G43810	AT5G43810	+	392
Exon/CD	chr5	17612068	17612304	AT5G43810	AT5G43810	+	1214
Exon/CD	chr5	17665672	17666457	AT5G43900	AT5G43900	-	1387
Intron	chr5	17666785	17666993	AT5G43900	AT5G43900	-	562
Exon/CD	chr5	17667458	17668511	AT5G43910	AT5G43910	-	2255
Intron	chr5	17669502	17670224	AT5G43910	AT5G43910	-	376
5'UTR	chr5	17676754	17677179	AT5G43930	AT5G43930	+	150
5'UTR	chr5	17692727	17692944	AT5G43970	AT5G43970	+	28
Downstream	chr5	17727046	17727808		NIL	+	1200
Exon/CD	chr5	17731189	17731652	AT5G44060	AT5G44060	+	415
Intron	chr5	17734990	17735667	AT5G44070	AT5G44070	+	590
5'UTR	chr5	17747830	17748032	AT5G44090	AT5G44090	-	465
Upstream	chr5	17782918	17783402	AT5G44180	AT5G44180	+	-12
Exon/CD	chr5	17803194	17803410	AT5G44200	AT5G44200	-	828
Exon/CD	chr5	17856289	17856581	AT5G44320	AT5G44320	-	245
Exon/CD	chr5	17864947	17865209	AT5G44350	AT5G44350	+	558
Exon/CD	chr5	17887638	17887883	AT5G44400	AT5G44400	-	720
Exon/CD	chr5	17917169	17917718	AT5G44460	AT5G44460	+	217
Intron	chr5	17951409	17952091	AT5G44565	AT5G44565	+	238
Downstream	chr5	17952238	17954039		NIL	-	1475
Downstream	chr5	17957403	17958179		NIL	+	984
Upstream	chr5	17958407	17958666		NIL	+	-242
Downstream	chr5	17960130	17962037	AT5G44568	AT5G44568	-	1119
Intron	chr5	17979696	17979896	AT5G44580	AT5G44580	+	485
3'UTR	chr5	17980226	17980483	AT5G44580	AT5G44580	+	1043
Exon/CD	chr5	17985146	17985392	AT5G44585	AT5G44585	+	653
Downstream	chr5	17985874	17986211	AT5G44585	AT5G44585	+	1426
Exon/CD	chr5	18036337	18036655	AT5G44700	AT5G44700	-	398
Exon/CD	chr5	18067990	18068269	AT5G44780	AT5G44780	+	69
Exon/CD	chr5	18079693	18079908	AT5G44790	AT5G44790	-	188
Upstream	chr5	18093414	18093650	AT5G44800	AT5G44800	-	-80
Intron	chr5	18096780	18097651	AT5G44820	AT5G44820	-	370
Exon/CD	chr5	18110784	18111148	AT5G44860	AT5G44860	-	846
Intron	chr5	18115036	18115290	AT5G44870	AT5G44870	+	497
Exon/CD	chr5	18137303	18137810	AT5G44910	AT5G44910	+	202
Exon/CD	chr5	18141656	18142114	AT5G44930	AT5G44930	-	259
Upstream	chr5	18162363	18162739	AT5G44990	AT5G44990	+	-581
Exon/CD	chr5	18163073	18164182	AT5G44990	AT5G44990	+	495
Exon/CD	chr5	18165282	18166165	AT5G45000	AT5G45000	+	340
Exon/CD	chr5	18169160	18169379	AT5G45020	AT5G45020	+	502
Intron	chr5	18172433	18173376	AT5G45030	AT5G45030	+	494
Exon/CD	chr5	18192861	18193213	AT5G45080	AT5G45080	-	170
Intron	chr5	18203917	18205657	AT5G45090	AT5G45090	-	213
Exon/CD	chr5	18219251	18219785	AT5G45100	AT5G45100	+	932
Upstream	chr5	18225769	18227691	AT5G45105	AT5G45105	-	-1784
Exon/CD	chr5	18229057	18231148	AT5G45110	AT5G45110	+	1192
Intron	chr5	18244391	18245222	AT5G45130	AT5G45130	+	540
Intron	chr5	18245524	18245997	AT5G45130	AT5G45130	+	1494
Intron	chr5	18272711	18272952	AT5G45170	AT5G45170	-	356
Intron	chr5	18281429	18281915	AT5G45190	AT5G45190	-	202
Exon/CD	chr5	18324929	18325198	AT5G45250	AT5G45250	-	959
Exon/CD	chr5	18325539	18325982	AT5G45250	AT5G45250	-	262
Exon/CD	chr5	18326256	18326551	AT5G45260	AT5G45260	+	200
Exon/CD	chr5	18336915	18337331	AT5G45275	AT5G45275	-	257
Exon/CD	chr5	18353691	18353895	AT5G45300	AT5G45300	+	185
Downstream	chr5	18358529	18358858		NIL	+	383
Exon/CD	chr5	18359624	18359828	AT5G45310	AT5G45310	-	1388
Upstream	chr5	18373285	18373602		NIL	-	-1593
Intron	chr5	18383426	18383719	AT5G45350	AT5G45350	-	121
Exon/CD	chr5	18390982	18391702	AT5G45380	AT5G45380	+	218
Exon/CD	chr5	18396258	18396553	AT5G45390	AT5G45390	+	103
5'UTR	chr5	18402782	18403810	AT5G45410	AT5G45410	-	488
Intron	chr5	18404264	18404653	AT5G45420	AT5G45420	-	2148
Exon/CD	chr5	18406115	18406690	AT5G45420	AT5G45420	-	204
Intron	chr5	18407296	18408835	AT5G45428	AT5G45428	+	677
Exon/CD	chr5	18423145	18425068	AT5G45470	AT5G45470	-	936
Exon/CD	chr5	18425694	18429137	AT5G45480	AT5G45480	-	1675
Downstream	chr5	18431608	18432413	AT5G45500	AT5G45500	-	3459
Exon/CD	chr5	18433692	18435579	AT5G45500	AT5G45500	-	834
Exon/CD	chr5	18444638	18446213	AT5G45510	AT5G45510	+	768
Upstream	chr5	18495580	18496061	AT5G45605	AT5G45605	-	-63
Intron	chr5	18499090	18499375	AT5G45610	AT5G45610	-	441
3'UTR	chr5	18505502	18506215	AT5G45630	AT5G45630	-	465
Exon/CD	chr5	18506689	18508291	AT5G45640	AT5G45640	-	4126
Exon/CD	chr5	18525140	18525361	AT5G45660	AT5G45660	+	179
5'UTR	chr5	18540906	18541146	AT5G45710	AT5G45710	+	157
Exon/CD	chr5	18541278	18541967	AT5G45710	AT5G45710	+	753
Exon/CD	chr5	18575725	18576401	AT5G45800	AT5G45800	-	3044
Exon/CD	chr5	18577604	18577823	AT5G45800	AT5G45800	-	1394
Exon/CD	chr5	18578076	18579133	AT5G45800	AT5G45800	-	503
Exon/CD	chr5	18584812	18585309	AT5G45810	AT5G45810	+	118
Exon/CD	chr5	18597119	18597320	AT5G45840	AT5G45840	-	776
5'UTR	chr5	18597810	18598020	AT5G45840	AT5G45840	-	80
5'UTR	chr5	18615071	18615473	AT5G45900	AT5G45900	+	50
Exon/CD	chr5	18615901	18616142	AT5G45900	AT5G45900	+	799
Exon/CD	chr5	18651150	18651810	AT5G45990	AT5G45990	+	156
Upstream	chr5	18661847	18662347	AT5G46013	AT5G46013	-	-188
5'UTR	chr5	18664589	18664942	AT5G46020	AT5G46020	-	109
Exon/CD	chr5	18683259	18683925	AT5G46070	AT5G46070	+	228
Exon/CD	chr5	18687817	18688530	AT5G46070	AT5G46070	+	4809
Exon/CD	chr5	18689588	18690727	AT5G46080	AT5G46080	-	700
5'UTR	chr5	18701337	18701588	AT5G46115	AT5G46115	+	142
Intron	chr5	18712266	18712550	AT5G46160	AT5G46160	-	99
Exon/CD	chr5	18716600	18716941	AT5G46170	AT5G46170	-	183
5'UTR	chr5	18721125	18721420	AT5G46180	AT5G46180	-	103
Exon/CD	chr5	18736312	18736548	AT5G46210	AT5G46210	-	380
Exon/CD	chr5	18742808	18743132	AT5G46230	AT5G46230	-	75
Exon/CD	chr5	18755296	18755998	AT5G46250	AT5G46250	+	336
Exon/CD	chr5	18760206	18760458	AT5G46260	AT5G46260	-	3026
Upstream	chr5	18763249	18763492	AT5G46260	AT5G46260	-	-12
Exon/CD	chr5	18765464	18765842	AT5G46270	AT5G46270	-	3437
3'UTR	chr5	18779556	18780234	AT5G46295	AT5G46295	-	310
Exon/CD	chr5	18816556	18816818	AT5G46390	AT5G46390	+	102
Upstream	chr5	18819536	18819943	AT5G46400	AT5G46400	+	-293
Exon/CD	chr5	18824097	18824356	AT5G46400	AT5G46400	+	4194
Intron	chr5	18825392	18825994	AT5G46410	AT5G46410	+	590
Exon/CD	chr5	18840165	18840962	AT5G46460	AT5G46460	+	258
Exon/CD	chr5	18841344	18842168	AT5G46460	AT5G46460	+	1451
Upstream	chr5	18842561	18842831	AT5G46470	AT5G46470	+	-5
Exon/CD	chr5	18842968	18843206	AT5G46470	AT5G46470	+	386
Intron	chr5	18848949	18849299	AT5G46470	AT5G46470	+	6423
Downstream	chr5	18859635	18859835		NIL	+	971
Exon/CD	chr5	18860203	18861978	AT5G46510	AT5G46510	+	639
Exon/CD	chr5	18862511	18862958	AT5G46510	AT5G46510	+	2283
3'UTR	chr5	18866187	18866743	AT5G46510	AT5G46510	+	6014
5'UTR	chr5	18867414	18868191	AT5G46520	AT5G46520	+	35
Exon/CD	chr5	18868429	18869381	AT5G46520	AT5G46520	+	1138
Exon/CD	chr5	18869909	18870254	AT5G46520	AT5G46520	+	2314
Intron	chr5	18886435	18886867	AT5G46550	AT5G46550	-	288
Intron	chr5	18952886	18953288	AT5G46710	AT5G46710	-	1605
Downstream	chr5	18955508	18955741		NIL	+	218
Exon/CD	chr5	18959248	18959453	AT5G46720	AT5G46720	+	181
Exon/CD	chr5	18968024	18968432	AT5G46740	AT5G46740	-	514
Intron	chr5	18970196	18970430	AT5G46750	AT5G46750	-	1619
Intron	chr5	18971424	18971971	AT5G46750	AT5G46750	-	235
Exon/CD	chr5	18974275	18974560	AT5G46760	AT5G46760	+	186
5'UTR	chr5	18990646	18990859	AT5G46800	AT5G46800	-	20
Upstream	chr5	19001460	19001913	AT5G46830	AT5G46830	+	-1033
Exon/CD	chr5	19003889	19004213	AT5G46830	AT5G46830	+	1332
Exon/CD	chr5	19035191	19035442	AT5G46880	AT5G46880	+	3966
Downstream	chr5	19042327	19043108		NIL	-	250
Intron	chr5	19046169	19047618	AT5G46910	AT5G46910	+	35
Intron	chr5	19047974	19048198	AT5G46910	AT5G46910	+	1228
Exon/CD	chr5	19054129	19054452	AT5G46920	AT5G46920	+	662
Exon/CD	chr5	19106898	19107182	AT5G47050	AT5G47050	+	700
Exon/CD	chr5	19117275	19117918	AT5G47060	AT5G47060	+	808
Intron	chr5	19118930	19119444	AT5G47070	AT5G47070	-	1722
Intron	chr5	19119555	19120582	AT5G47070	AT5G47070	-	841
3'UTR	chr5	19124819	19125031	AT5G47080	AT5G47080	-	1728
Exon/CD	chr5	19125644	19125905	AT5G47080	AT5G47080	-	879
Exon/CD	chr5	19126015	19126448	AT5G47080	AT5G47080	-	422
Exon/CD	chr5	19127682	19128351	AT5G47090	AT5G47090	+	757
Intron	chr5	19135916	19136926	AT5G47120	AT5G47120	+	398
Exon/CD	chr5	19137231	19137529	AT5G47120	AT5G47120	+	1357
Downstream	chr5	19138943	19139187		NIL	-	162
Downstream	chr5	19140161	19140449		NIL	+	572
5'UTR	chr5	19144893	19145139	AT5G47140	AT5G47140	+	381
5'UTR	chr5	19170854	19171349	AT5G47210	AT5G47210	-	162
Exon/CD	chr5	19172117	19172664	AT5G47220	AT5G47220	-	433
Downstream	chr5	19176054	19176352	AT5G47225	AT5G47225	+	1614
Upstream	chr5	19178556	19178774		NIL	+	-334
Exon/CD	chr5	19180006	19180975	AT5G47230	AT5G47230	+	551
Exon/CD	chr5	19223790	19224115	AT5G47380	AT5G47380	-	639
Exon/CD	chr5	19229296	19229763	AT5G47400	AT5G47400	+	367
Exon/CD	chr5	19231935	19232766	AT5G47400	AT5G47400	+	3188
Intron	chr5	19233579	19234226	AT5G47420	AT5G47420	+	1066
Exon/CD	chr5	19236039	19236548	AT5G47430	AT5G47430	-	4963
Exon/CD	chr5	19250977	19251284	AT5G47455	AT5G47455	+	411
Intron	chr5	19292918	19293480	AT5G47570	AT5G47570	-	1538
Exon/CD	chr5	19296812	19297387	AT5G47580	AT5G47580	-	319
5'UTR	chr5	19317369	19317613	AT5G47680	AT5G47680	-	31
Intron	chr5	19328358	19328632	AT5G47700	AT5G47700	-	445
5'UTR	chr5	19329654	19330170	AT5G47710	AT5G47710	+	9
Exon/CD	chr5	19335613	19336125	AT5G47730	AT5G47730	-	521
Upstream	chr5	19336602	19337173		NIL	+	-283
Exon/CD	chr5	19338771	19339033	AT5G47740	AT5G47740	+	391
Exon/CD	chr5	19341350	19341593	AT5G47750	AT5G47750	-	890
Intron	chr5	19373743	19374080	AT5G47830	AT5G47830	-	420
Exon/CD	chr5	19377029	19381120	AT5G47850	AT5G47850	-	2008
Exon/CD	chr5	19381567	19382339	AT5G47860	AT5G47860	+	434
Exon/CD	chr5	19385464	19385886	AT5G47870	AT5G47870	-	194
Upstream	chr5	19396488	19396832		NIL	-	-63
Exon/CD	chr5	19397420	19398762	AT5G47910	AT5G47910	+	648
Exon/CD	chr5	19401037	19401461	AT5G47910	AT5G47910	+	3806
Exon/CD	chr5	19421979	19422594	AT5G47960	AT5G47960	-	247
Exon/CD	chr5	19429036	19429292	AT5G47980	AT5G47980	+	276
Exon/CD	chr5	19469362	19469680	AT5G48030	AT5G48030	-	381
Upstream	chr5	19469959	19470208	AT5G48040	AT5G48040	+	-56
Exon/CD	chr5	19532675	19532904	AT5G48170	AT5G48170	-	476
Exon/CD	chr5	19541342	19542056	AT5G48180	AT5G48180	-	727
Exon/CD	chr5	19549806	19550080	AT5G48220	AT5G48220	+	267
Exon/CD	chr5	19559258	19559512	AT5G48240	AT5G48240	+	142
Exon/CD	chr5	19570460	19570699	AT5G48300	AT5G48300	+	339
Exon/CD	chr5	19584136	19584351	AT5G48320	AT5G48320	-	505
Exon/CD	chr5	19604795	19606920	AT5G48380	AT5G48380	-	1202
Exon/CD	chr5	19608452	19608662		NIL	-	93
Intron	chr5	19608860	19609182	AT5G48385	AT5G48385	+	461
Exon/CD	chr5	19614970	19615688	AT5G48390	AT5G48390	+	3267
Exon/CD	chr5	19616072	19616869	AT5G48400	AT5G48400	+	226
Exon/CD	chr5	19620275	19620845	AT5G48410	AT5G48410	+	293
Exon/CD	chr5	19623564	19624282	AT5G48412	AT5G48412	-	309
5'UTR	chr5	19635530	19635761	AT5G48450	AT5G48450	-	19
Exon/CD	chr5	19641866	19642200	AT5G48470	AT5G48470	+	289
Intron	chr5	19653466	19653713	AT5G48500	AT5G48500	+	598
5'UTR	chr5	19661279	19661485	AT5G48520	AT5G48520	+	169
Exon/CD	chr5	19683983	19685004	AT5G48560	AT5G48560	+	487
5'UTR	chr5	19717247	19717491	AT5G48620	AT5G48620	+	893
Exon/CD	chr5	19717915	19718174	AT5G48620	AT5G48620	+	1568
Exon/CD	chr5	19731842	19733092	AT5G48655	AT5G48655	-	558
Exon/CD	chr5	19734162	19735309	AT5G48657	AT5G48657	-	815
5'UTR	chr5	19736680	19736927	AT5G48660	AT5G48660	+	156
Exon/CD	chr5	19737840	19738281	AT5G48660	AT5G48660	+	1413
Exon/CD	chr5	19745109	19745706	AT5G48680	AT5G48680	-	783
Intron	chr5	19759003	19759316	AT5G48720	AT5G48720	+	278
Intron	chr5	19771943	19772225	AT5G48760	AT5G48760	-	654
Exon/CD	chr5	19777491	19777718	AT5G48780	AT5G48780	+	151
Intron	chr5	19786815	19787243	AT5G48800	AT5G48800	+	265
Exon/CD	chr5	19787627	19787829	AT5G48800	AT5G48800	+	964
Exon/CD	chr5	19790024	19790327	AT5G48810	AT5G48810	-	159
Exon/CD	chr5	19793939	19794334	AT5G48820	AT5G48820	-	272
Intron	chr5	19805811	19806213	AT5G48850	AT5G48850	-	1747
Exon/CD	chr5	19806347	19806584	AT5G48850	AT5G48850	-	1294
Intron	chr5	19807071	19807831	AT5G48850	AT5G48850	-	308
Exon/CD	chr5	19834746	19834983	AT5G48910	AT5G48910	-	70
Exon/CD	chr5	19836850	19837069	AT5G48930	AT5G48930	-	1203
Exon/CD	chr5	19854162	19854555	AT5G48965	AT5G48965	+	367
Exon/CD	chr5	19862377	19862601	AT5G48990	AT5G48990	+	200
Downstream	chr5	19976100	19976813	AT5G49280	AT5G49280	-	993
5'UTR	chr5	19985370	19985688	AT5G49300	AT5G49300	-	168
5'UTR	chr5	20032506	20033015	AT5G49410	AT5G49410	+	273
Exon/CD	chr5	20063675	20063897	AT5G49470	AT5G49470	+	338
Exon/CD	chr5	20070652	20071441	AT5G49480	AT5G49480	+	303
Exon/CD	chr5	20079897	20080204	AT5G49500	AT5G49500	-	156
Upstream	chr5	20088757	20089391	AT5G49520	AT5G49520	+	-1702
Upstream	chr5	20089559	20089866	AT5G49520	AT5G49520	+	-1064
5'UTR	chr5	20100480	20100918	AT5G49530	AT5G49530	+	120
Exon/CD	chr5	20110273	20110625	AT5G49555	AT5G49555	-	187
Exon/CD	chr5	20111074	20111757	AT5G49560	AT5G49560	-	370
Exon/CD	chr5	20115321	20115995	AT5G49570	AT5G49570	-	527
Upstream	chr5	20126726	20127197	AT5G49580	AT5G49580	-	-148
Intron	chr5	20145802	20146558	AT5G49630	AT5G49630	-	318
Downstream	chr5	20147101	20147344		NIL	-	853
Exon/CD	chr5	20148169	20148459		NIL	+	2
Exon/CD	chr5	20151314	20151774	AT5G49640	AT5G49640	+	381
Upstream	chr5	20152042	20152716		NIL	-	-323
Exon/CD	chr5	20167094	20167926	AT5G49665	AT5G49665	-	1964
Exon/CD	chr5	20168077	20168761	AT5G49665	AT5G49665	-	1055
Exon/CD	chr5	20176137	20176764	AT5G49680	AT5G49680	+	65
Intron	chr5	20217062	20217529	AT5G49760	AT5G49760	+	923
Exon/CD	chr5	20239358	20239628	AT5G49810	AT5G49810	+	150
Exon/CD	chr5	20249216	20249549	AT5G49820	AT5G49820	-	163
Intron	chr5	20301917	20302420	AT5G49900	AT5G49900	-	178
Upstream	chr5	20302675	20303106	AT5G49910	AT5G49910	+	-524
Exon/CD	chr5	20303460	20304262	AT5G49910	AT5G49910	+	447
Exon/CD	chr5	20436485	20437632	AT5G50200	AT5G50200	+	878
Exon/CD	chr5	20453497	20454234	AT5G50250	AT5G50250	-	148
Exon/CD	chr5	20459524	20459730	AT5G50280	AT5G50280	+	389
Exon/CD	chr5	20466767	20467173	AT5G50300	AT5G50300	-	1154
Exon/CD	chr5	20495526	20495996	AT5G50340	AT5G50340	-	170
Exon/CD	chr5	20501169	20501744	AT5G50350	AT5G50350	-	224
Exon/CD	chr5	20518220	20518608	AT5G50380	AT5G50380	-	159
5'UTR	chr5	20536642	20537177	AT5G50430	AT5G50430	-	208
Upstream	chr5	20580255	20580729	AT5G50562	AT5G50562	-	-50
5'UTR	chr5	20583534	20584157	AT5G50570	AT5G50570	-	35
Upstream	chr5	20584324	20585086	AT5G50580	AT5G50580	+	-644
Exon/CD	chr5	20604189	20604484	AT5G50630	AT5G50630	-	620
5'UTR	chr5	20608250	20608680	AT5G50640	AT5G50640	-	129
Exon/CD	chr5	20617009	20617251	AT5G50670	AT5G50670	-	771
Upstream	chr5	20617485	20618421	AT5G50670	AT5G50670	-	-52
Exon/CD	chr5	20644836	20645059	AT5G50760	AT5G50760	+	286
Exon/CD	chr5	20686213	20686428	AT5G50840	AT5G50840	+	500
Intron	chr5	20689593	20689856	AT5G50850	AT5G50850	+	334
Downstream	chr5	20696508	20696972		NIL	+	1296
Exon/CD	chr5	20700745	20701186	AT5G50870	AT5G50870	-	241
Exon/CD	chr5	20744490	20745051	AT5G51010	AT5G51010	+	204
Exon/CD	chr5	20753529	20753748	AT5G51050	AT5G51050	+	257
5'UTR	chr5	20764261	20764496	AT5G51070	AT5G51070	+	63
Intron	chr5	20764603	20765749	AT5G51070	AT5G51070	+	861
Intron	chr5	20766072	20766324	AT5G51070	AT5G51070	+	1883
Intron	chr5	20779243	20779879	AT5G51120	AT5G51120	+	234
Upstream	chr5	20795372	20795717	AT5G51170	AT5G51170	-	-145
Intron	chr5	20804913	20805283	AT5G51200	AT5G51200	+	172
Intron	chr5	20847437	20847685	AT5G51290	AT5G51290	-	779
Exon/CD	chr5	20852009	20852312	AT5G51300	AT5G51300	-	170
Exon/CD	chr5	20853152	20853371	AT5G51310	AT5G51310	-	1457
Exon/CD	chr5	20863596	20863891	AT5G51340	AT5G51340	+	800
Exon/CD	chr5	20872660	20873163	AT5G51370	AT5G51370	+	148
Exon/CD	chr5	20876071	20876305	AT5G51380	AT5G51380	+	312
5'UTR	chr5	20883565	20883797	AT5G51410	AT5G51410	-	227
Downstream	chr5	20904744	20905475	AT5G51460	AT5G51460	+	3022
Upstream	chr5	20905671	20907146	AT5G51470	AT5G51470	+	-879
Intron	chr5	20910263	20910899	AT5G51480	AT5G51480	+	337
Exon/CD	chr5	20949345	20949845	AT5G51570	AT5G51570	+	191
5'UTR	chr5	20958726	20959227	AT5G51590	AT5G51590	-	137
Intron	chr5	20967060	20967315	AT5G51620	AT5G51620	+	141
Exon/CD	chr5	20969713	20970557	AT5G51630	AT5G51630	+	692
Exon/CD	chr5	20980170	20980543	AT5G51660	AT5G51660	+	141
Intron	chr5	21002527	21002838	AT5G51700	AT5G51700	-	523
Downstream	chr5	21003547	21004092		NIL	+	528
Exon/CD	chr5	21028584	21028806	AT5G51760	AT5G51760	+	1779
3'UTR	chr5	21028935	21029169	AT5G51760	AT5G51760	+	2136
Exon/CD	chr5	21030942	21032118	AT5G51770	AT5G51770	+	500
Exon/CD	chr5	21048641	21048958	AT5G51800	AT5G51800	+	608
Intron	chr5	21069555	21070436	AT5G51830	AT5G51830	+	423
Exon/CD	chr5	21112408	21112609	AT5G51970	AT5G51970	+	914
Exon/CD	chr5	21115545	21116003	AT5G51980	AT5G51980	-	423
Exon/CD	chr5	21117017	21117888	AT5G51990	AT5G51990	-	335
Exon/CD	chr5	21128413	21128935	AT5G52030	AT5G52030	+	545
Upstream	chr5	21137125	21137729	AT5G52050	AT5G52050	+	-1435
Upstream	chr5	21137862	21138529	AT5G52050	AT5G52050	+	-667
Exon/CD	chr5	21138809	21140418	AT5G52050	AT5G52050	+	751
Intron	chr5	21161378	21161620	AT5G52070	AT5G52070	+	188
Exon/CD	chr5	21214105	21214361	AT5G52240	AT5G52240	+	1175
Exon/CD	chr5	21237724	21238147	AT5G52300	AT5G52300	+	879
Exon/CD	chr5	21246002	21246255	AT5G52320	AT5G52320	-	554
Exon/CD	chr5	21274844	21275534	AT5G52400	AT5G52400	+	2240
Exon/CD	chr5	21281841	21282625	AT5G52420	AT5G52420	+	460
5'UTR	chr5	21294127	21294335	AT5G52470	AT5G52470	+	44
Exon/CD	chr5	21294475	21295022	AT5G52470	AT5G52470	+	561
Exon/CD	chr5	21308578	21308896	AT5G52510	AT5G52510	+	1688
Downstream	chr5	21317076	21317317		NIL	+	406
Intron	chr5	21317907	21318164	AT5G52530	AT5G52530	+	134
Intron	chr5	21323005	21323758	AT5G52540	AT5G52540	-	399
Intron	chr5	21334870	21335557	AT5G52570	AT5G52570	-	1789
Intron	chr5	21335919	21336991	AT5G52570	AT5G52570	-	547
Exon/CD	chr5	21338067	21338798	AT5G52580	AT5G52580	+	571
Exon/CD	chr5	21361862	21362104	AT5G52660	AT5G52660	-	177
Exon/CD	chr5	21377626	21377940	AT5G52710	AT5G52710	+	2030
Exon/CD	chr5	21379310	21379571	AT5G52720	AT5G52720	+	583
Downstream	chr5	21380252	21381572	AT5G52730	AT5G52730	+	738
Exon/CD	chr5	21382613	21383423	AT5G52740	AT5G52740	+	488
Upstream	chr5	21383948	21386662		NIL	+	-101
Downstream	chr5	21386842	21388923	AT5G52760	AT5G52760	+	1058
Intron	chr5	21389367	21390382	AT5G52770	AT5G52770	+	108
Exon/CD	chr5	21396157	21396587	AT5G52800	AT5G52800	+	428
Exon/CD	chr5	21398303	21399334	AT5G52800	AT5G52800	+	2874
Exon/CD	chr5	21402015	21402325	AT5G52820	AT5G52820	+	821
Upstream	chr5	21424335	21424717		NIL	-	-358
Exon/CD	chr5	21428355	21429488	AT5G52870	AT5G52870	-	526
Exon/CD	chr5	21476502	21476753	AT5G52950	AT5G52950	-	312
Exon/CD	chr5	21505390	21505637	AT5G53030	AT5G53030	+	439
Exon/CD	chr5	21512953	21513742	AT5G53050	AT5G53050	-	229
Upstream	chr5	21513860	21514060	AT5G53050	AT5G53050	-	-384
Exon/CD	chr5	21528090	21528293	AT5G53100	AT5G53100	+	1941
Exon/CD	chr5	21528965	21529660	AT5G53110	AT5G53110	+	290
Exon/CD	chr5	21534805	21536073	AT5G53120	AT5G53120	+	966
Intron	chr5	21540243	21540637	AT5G53130	AT5G53130	-	589
5'UTR	chr5	21596014	21596261	AT5G53220	AT5G53220	+	143
5'UTR	chr5	21639114	21639348	AT5G53330	AT5G53330	+	14
Exon/CD	chr5	21649854	21651614	AT5G53370	AT5G53370	-	859
Exon/CD	chr5	21677779	21678023	AT5G53430	AT5G53430	+	755
Upstream	chr5	21687968	21688168	AT5G53440	AT5G53440	-	-98
5'UTR	chr5	21755304	21755740	AT5G53550	AT5G53550	+	231
Exon/CD	chr5	21756066	21756448	AT5G53550	AT5G53550	+	966
Intron	chr5	21756552	21756989	AT5G53550	AT5G53550	+	1479
Exon/CD	chr5	21771886	21772376	AT5G53590	AT5G53590	+	320
Intron	chr5	21781202	21781699	AT5G53620	AT5G53620	+	486
Exon/CD	chr5	21795590	21795898	AT5G53660	AT5G53660	+	1208
Exon/CD	chr5	21808439	21808643	AT5G53730	AT5G53730	-	269
Exon/CD	chr5	21826675	21827011	AT5G53770	AT5G53770	+	187
Upstream	chr5	21846562	21846768	AT5G53800	AT5G53800	+	-1470
Exon/CD	chr5	21847989	21848476	AT5G53800	AT5G53800	+	97
Exon/CD	chr5	21848581	21848792	AT5G53800	AT5G53800	+	551
Exon/CD	chr5	21856989	21858003	AT5G53830	AT5G53830	+	446
5'UTR	chr5	21864613	21865128	AT5G53850	AT5G53850	-	103
Exon/CD	chr5	21958093	21958808	AT5G54110	AT5G54110	+	236
3'UTR	chr5	21984670	21985139	AT5G54165	AT5G54165	+	335
5'UTR	chr5	21986924	21987305	AT5G54170	AT5G54170	-	94
5'UTR	chr5	22045577	22045777	AT5G54280	AT5G54280	-	621
3'UTR	chr5	22054124	22054388	AT5G54300	AT5G54300	-	1174
Upstream	chr5	22084051	22084294	AT5G54390	AT5G54390	+	-1826
Exon/CD	chr5	22090675	22091169	AT5G54400	AT5G54400	+	389
Exon/CD	chr5	22099038	22099676	AT5G54430	AT5G54430	-	401
Exon/CD	chr5	22114632	22115446	AT5G54470	AT5G54470	-	433
Exon/CD	chr5	22121622	22122019	AT5G54490	AT5G54490	+	416
Intron	chr5	22125104	22125365	AT5G54500	AT5G54500	+	723
Exon/CD	chr5	22152756	22153006	AT5G54530	AT5G54530	+	156
Exon/CD	chr5	22171169	22171658	AT5G54580	AT5G54580	+	197
Exon/CD	chr5	22175666	22175959	AT5G54585	AT5G54585	+	273
Upstream	chr5	22179987	22180652	AT5G54590	AT5G54590	+	-161
Exon/CD	chr5	22184747	22186014	AT5G54610	AT5G54610	-	1145
Exon/CD	chr5	22186116	22186539	AT5G54610	AT5G54610	-	198
Upstream	chr5	22186710	22187152	AT5G54610	AT5G54610	-	-406
Exon/CD	chr5	22192738	22193132	AT5G54630	AT5G54630	-	1373
5'UTR	chr5	22209450	22209673	AT5G54670	AT5G54670	+	89
Intron	chr5	22217134	22218044	AT5G54680	AT5G54680	+	534
5'UTR	chr5	22221678	22221887	AT5G54690	AT5G54690	-	58
Exon/CD	chr5	22224002	22225969	AT5G54700	AT5G54700	-	524
Exon/CD	chr5	22227551	22227782	AT5G54710	AT5G54710	-	2834
Downstream	chr5	22230443	22230787		NIL	-	190
Exon/CD	chr5	22231680	22232494		NIL	-	228
Exon/CD	chr5	22233564	22235148	AT5G54730	AT5G54730	-	2985
Exon/CD	chr5	22236023	22236290	AT5G54730	AT5G54730	-	1185
Exon/CD	chr5	22236535	22236796	AT5G54730	AT5G54730	-	676
5'UTR	chr5	22237067	22237363	AT5G54730	AT5G54730	-	126
Upstream	chr5	22251843	22252173	AT5G54780	AT5G54780	-	-145
Exon/CD	chr5	22261347	22261621	AT5G54800	AT5G54800	+	213
Exon/CD	chr5	22266427	22266765	AT5G54810	AT5G54810	-	189
Intron	chr5	22277358	22278500	AT5G54840	AT5G54840	-	494
Exon/CD	chr5	22280806	22281103	AT5G54850	AT5G54850	-	1398
Intron	chr5	22281460	22282056	AT5G54850	AT5G54850	-	594
Intron	chr5	22282192	22282393	AT5G54850	AT5G54850	-	60
Intron	chr5	22283187	22284455	AT5G54855	AT5G54855	+	1054
Intron	chr5	22284753	22285203	AT5G54860	AT5G54860	+	397
Exon/CD	chr5	22285380	22286470	AT5G54860	AT5G54860	+	1344
Intron	chr5	22289113	22290302	AT5G54870	AT5G54870	+	572
Exon/CD	chr5	22293512	22293768	AT5G54890	AT5G54890	+	315
Exon/CD	chr5	22295262	22295587	AT5G54900	AT5G54900	+	41
Exon/CD	chr5	22301005	22301446	AT5G54910	AT5G54910	-	494
Exon/CD	chr5	22306513	22306892	AT5G54930	AT5G54930	-	859
Exon/CD	chr5	22313129	22313653	AT5G54970	AT5G54970	+	181
Intron	chr5	22318374	22319028	AT5G55000	AT5G55000	+	391
Intron	chr5	22330919	22331479	AT5G55040	AT5G55040	-	614
5'UTR	chr5	22341888	22342235	AT5G55060	AT5G55060	+	94
Intron	chr5	22347171	22347910	AT5G55070	AT5G55070	+	329
5'UTR	chr5	22369285	22369569	AT5G55120	AT5G55120	+	332
Exon/CD	chr5	22375512	22376197	AT5G55130	AT5G55130	-	232
Intron	chr5	22381072	22381454	AT5G55140	AT5G55140	+	267
Intron	chr5	22385725	22386257	AT5G55170	AT5G55170	-	123
Exon/CD	chr5	22389915	22390266	AT5G55180	AT5G55180	+	1308
Intron	chr5	22392207	22392488	AT5G55190	AT5G55190	+	171
Intron	chr5	22434614	22434815	AT5G55310	AT5G55310	-	362
5'UTR	chr5	22434926	22435163	AT5G55310	AT5G55310	-	32
Exon/CD	chr5	22461786	22462440	AT5G55420	AT5G55420	+	273
Exon/CD	chr5	22464569	22465212	AT5G55430	AT5G55430	+	301
Exon/CD	chr5	22465919	22466155	AT5G55440	AT5G55440	+	344
Exon/CD	chr5	22466334	22467147	AT5G55440	AT5G55440	+	1047
Exon/CD	chr5	22467478	22468175	AT5G55450	AT5G55450	+	396
Exon/CD	chr5	22468715	22469538	AT5G55460	AT5G55460	+	439
Exon/CD	chr5	22482303	22482533	AT5G55500	AT5G55500	+	258
Intron	chr5	22507257	22507813	AT5G55560	AT5G55560	-	344
Upstream	chr5	22546849	22547102	AT5G55670	AT5G55670	-	-174
5'UTR	chr5	22551732	22552013	AT5G55700	AT5G55700	+	125
5'UTR	chr5	22609489	22609807	AT5G55860	AT5G55860	+	116
Upstream	chr5	22657676	22657995		NIL	-	-143
5'UTR	chr5	22667367	22668066	AT5G55970	AT5G55970	+	481
Exon/CD	chr5	22668222	22668434	AT5G55970	AT5G55970	+	1093
Exon/CD	chr5	22670187	22670623	AT5G55980	AT5G55980	+	104
Exon/CD	chr5	22687611	22687831	AT5G56030	AT5G56030	+	889
Exon/CD	chr5	22701596	22701884	AT5G56050	AT5G56050	-	376
Exon/CD	chr5	22734898	22735129	AT5G56160	AT5G56160	+	3039
Upstream	chr5	22735677	22735962	AT5G56170	AT5G56170	+	-96
Exon/CD	chr5	22740820	22741070	AT5G56180	AT5G56180	-	71
Intron	chr5	22742063	22742534	AT5G56190	AT5G56190	+	266
Exon/CD	chr5	22770137	22770881	AT5G56250	AT5G56250	-	2383
5'UTR	chr5	22779860	22780253	AT5G56270	AT5G56270	+	363
Exon/CD	chr5	22785069	22785614	AT5G56280	AT5G56280	-	236
5'UTR	chr5	22817556	22817954	AT5G56340	AT5G56340	+	195
Downstream	chr5	22828731	22829080	AT5G56365	AT5G56365	+	774
Intron	chr5	22866028	22866253	AT5G56460	AT5G56460	+	1030
Intron	chr5	22873749	22874170	AT5G56500	AT5G56500	+	168
Intron	chr5	22906413	22906651	AT5G56580	AT5G56580	-	129
Intron	chr5	22910249	22910845	AT5G56600	AT5G56600	-	274
Exon/CD	chr5	22916620	22916991	AT5G56610	AT5G56610	+	74
Exon/CD	chr5	22933223	22933444	AT5G56660	AT5G56660	+	66
Intron	chr5	22935539	22935847	AT5G56670	AT5G56670	-	367
Exon/CD	chr5	22955180	22955566	AT5G56740	AT5G56740	-	291
Exon/CD	chr5	23022516	23022757	AT5G56900	AT5G56900	-	34
Downstream	chr5	23038324	23038606	AT5G56960	AT5G56960	-	2709
Exon/CD	chr5	23039043	23040485	AT5G56960	AT5G56960	-	1410
Upstream	chr5	23041062	23041595		NIL	-	-989
Intron	chr5	23045189	23045410	AT5G56970	AT5G56970	-	2969
Exon/CD	chr5	23056483	23057964	AT5G56980	AT5G56980	-	519
Upstream	chr5	23058811	23059323	AT5G56980	AT5G56980	-	-1325
Exon/CD	chr5	23067729	23069406	AT5G57010	AT5G57010	+	530
5'UTR	chr5	23070800	23071554	AT5G57015	AT5G57015	+	80
Exon/CD	chr5	23077194	23077664	AT5G57030	AT5G57030	+	164
Exon/CD	chr5	23077780	23078045	AT5G57030	AT5G57030	+	647
Exon/CD	chr5	23080590	23081162	AT5G57035	AT5G57035	+	215
Intron	chr5	23081745	23082306	AT5G57035	AT5G57035	+	1364
Exon/CD	chr5	23087228	23088772	AT5G57050	AT5G57050	+	765
Upstream	chr5	23090022	23090289	AT5G57060	AT5G57060	+	-43
Exon/CD	chr5	23096185	23096471	AT5G57070	AT5G57070	+	154
5'UTR	chr5	23108295	23108744	AT5G57100	AT5G57100	-	276
Exon/CD	chr5	23116622	23116860	AT5G57110	AT5G57110	-	822
Intron	chr5	23117108	23117463	AT5G57110	AT5G57110	-	278
Upstream	chr5	23118194	23118503	AT5G57110	AT5G57110	-	-785
Exon/CD	chr5	23127244	23127577	AT5G57123	AT5G57123	-	244
Exon/CD	chr5	23150566	23151437	AT5G57140	AT5G57140	+	1121
Intron	chr5	23152246	23152743	AT5G57150	AT5G57150	+	320
Exon/CD	chr5	23161405	23161846	AT5G57160	AT5G57160	-	121
Exon/CD	chr5	23162830	23163241	AT5G57170	AT5G57170	-	174
Exon/CD	chr5	23175103	23175474	AT5G57190	AT5G57190	-	76
Intron	chr5	23188472	23188709	AT5G57220	AT5G57220	+	750
Intron	chr5	23204859	23205111	AT5G57280	AT5G57280	+	524
Exon/CD	chr5	23218300	23218509	AT5G57330	AT5G57330	+	190
Exon/CD	chr5	23241397	23241858	AT5G57360	AT5G57360	+	200
Exon/CD	chr5	23244950	23245235	AT5G57370	AT5G57370	+	358
Exon/CD	chr5	23280208	23280442	AT5G57480	AT5G57480	-	643
Exon/CD	chr5	23288856	23290098	AT5G57510	AT5G57510	-	79
Exon/CD	chr5	23316998	23317226	AT5G57580	AT5G57580	-	1013
Exon/CD	chr5	23322254	23322455	AT5G57590	AT5G57590	-	416
5'UTR	chr5	23324736	23325139	AT5G57610	AT5G57610	+	146
Exon/CD	chr5	23325622	23326114	AT5G57610	AT5G57610	+	1077
Upstream	chr5	23383158	23383410	AT5G57710	AT5G57710	+	-1510
Upstream	chr5	23383674	23384171	AT5G57710	AT5G57710	+	-872
Exon/CD	chr5	23425147	23425390	AT5G57810	AT5G57810	-	379
Intron	chr5	23451536	23452196	AT5G57910	AT5G57910	-	748
5'UTR	chr5	23467021	23467249	AT5G57970	AT5G57970	+	190
Intron	chr5	23473504	23473785	AT5G57990	AT5G57990	-	460
5'UTR	chr5	23473888	23474126	AT5G57990	AT5G57990	-	97
5'UTR	chr5	23479670	23479944	AT5G58003	AT5G58003	+	3
Exon/CD	chr5	23485654	23485884	AT5G58020	AT5G58020	+	269
Exon/CD	chr5	23498180	23498397	AT5G58060	AT5G58060	+	149
Exon/CD	chr5	23506601	23507129	AT5G58090	AT5G58090	-	423
Exon/CD	chr5	23515083	23516355	AT5G58110	AT5G58110	+	563
3'UTR	chr5	23516527	23516728	AT5G58110	AT5G58110	+	1471
Intron	chr5	23517394	23518610	AT5G58120	AT5G58120	+	510
Exon/CD	chr5	23518731	23518942	AT5G58120	AT5G58120	+	1344
Exon/CD	chr5	23520176	23520377	AT5G58120	AT5G58120	+	2784
Exon/CD	chr5	23530161	23530775	AT5G58150	AT5G58150	-	2372
Upstream	chr5	23532863	23533182	AT5G58150	AT5G58150	-	-182
Exon/CD	chr5	23554718	23555125	AT5G58220	AT5G58220	-	962
5'UTR	chr5	23555764	23556358	AT5G58230	AT5G58230	+	49
Exon/CD	chr5	23581930	23582313	AT5G58330	AT5G58330	-	174
Intron	chr5	23585322	23586536	AT5G58350	AT5G58350	+	1140
Intron	chr5	23609397	23610204	AT5G58410	AT5G58410	+	137
Exon/CD	chr5	23621489	23622555	AT5G58430	AT5G58430	-	1422
Exon/CD	chr5	23622699	23623081	AT5G58430	AT5G58430	-	554
Intron	chr5	23624151	23624425	AT5G58440	AT5G58440	-	2499
Exon/CD	chr5	23626273	23627073	AT5G58440	AT5G58440	-	114
5'UTR	chr5	23640740	23641031	AT5G58470	AT5G58470	-	35
Exon/CD	chr5	23645591	23645963	AT5G58500	AT5G58500	-	306
Exon/CD	chr5	23655357	23655783	AT5G58520	AT5G58520	+	336
Exon/CD	chr5	23663272	23663916	AT5G58540	AT5G58540	+	458
Exon/CD	chr5	23670560	23670809	AT5G58560	AT5G58560	+	289
Exon/CD	chr5	23681451	23681902	AT5G58590	AT5G58590	-	122
Upstream	chr5	23691081	23691290	AT5G58610	AT5G58610	-	-132
Exon/CD	chr5	23694205	23695036	AT5G58620	AT5G58620	+	1280
Exon/CD	chr5	23695222	23695825	AT5G58620	AT5G58620	+	2183
Exon/CD	chr5	23709025	23709259	AT5G58680	AT5G58680	-	209
Exon/CD	chr5	23709644	23710016	AT5G58690	AT5G58690	-	2301
Intron	chr5	23717726	23718893	AT5G58710	AT5G58710	+	534
Downstream	chr5	23722356	23724285	AT5G58730	AT5G58730	-	2145
Exon/CD	chr5	23724446	23725522	AT5G58730	AT5G58730	-	481
Exon/CD	chr5	23733440	23733659	AT5G58760	AT5G58760	-	149
Exon/CD	chr5	23734393	23734640	AT5G58770	AT5G58770	+	140
Exon/CD	chr5	23743372	23743620	AT5G58787	AT5G58787	+	1046
Exon/CD	chr5	23795761	23796030	AT5G58930	AT5G58930	-	566
Upstream	chr5	23797333	23798340	AT5G58940	AT5G58940	+	-726
Intron	chr5	23798462	23799573	AT5G58940	AT5G58940	+	455
Exon/CD	chr5	23802477	23802741	AT5G58950	AT5G58950	-	1064
5'UTR	chr5	23802888	23803185	AT5G58950	AT5G58950	-	637
Exon/CD	chr5	23807123	23807354	AT5G58960	AT5G58960	+	582
Upstream	chr5	23814782	23815009	AT5G58990	AT5G58990	+	-98
Exon/CD	chr5	23815112	23815497	AT5G58990	AT5G58990	+	311
Exon/CD	chr5	23818652	23818967	AT5G59000	AT5G59000	+	625
Exon/CD	chr5	23841660	23841863	AT5G59050	AT5G59050	-	916
Exon/CD	chr5	23842163	23842802	AT5G59050	AT5G59050	-	195
Exon/CD	chr5	23844410	23844660	AT5G59060	AT5G59060	-	242
Exon/CD	chr5	23845093	23845876	AT5G59070	AT5G59070	+	286
Exon/CD	chr5	23846186	23847119	AT5G59070	AT5G59070	+	1454
Exon/CD	chr5	23894765	23896662	AT5G59220	AT5G59220	-	906
Upstream	chr5	23897185	23897426	AT5G59220	AT5G59220	-	-686
Upstream	chr5	23952094	23952315	AT5G59380	AT5G59380	+	-57
Exon/CD	chr5	23957560	23958054	AT5G59400	AT5G59400	+	62
5'UTR	chr5	23960739	23960988	AT5G59410	AT5G59410	-	15
Intron	chr5	23961922	23962615	AT5G59420	AT5G59420	+	693
Exon/CD	chr5	23963024	23963287	AT5G59420	AT5G59420	+	1580
5'UTR	chr5	23967246	23967481	AT5G59430	AT5G59430	+	50
5'UTR	chr5	23971074	23971536	AT5G59440	AT5G59440	+	74
Exon/CD	chr5	23971736	23972398	AT5G59440	AT5G59440	+	836
Exon/CD	chr5	23975159	23975397	AT5G59450	AT5G59450	+	610
Exon/CD	chr5	23975498	23975806	AT5G59450	AT5G59450	+	984
Exon/CD	chr5	23986081	23986941	AT5G59500	AT5G59500	+	582
Exon/CD	chr5	23989983	23990359	AT5G59510	AT5G59510	+	97
Exon/CD	chr5	23995356	23995849	AT5G59530	AT5G59530	-	132
Exon/CD	chr5	23996374	23996593	AT5G59540	AT5G59540	-	1107
Exon/CD	chr5	23996768	23997528	AT5G59540	AT5G59540	-	442
Exon/CD	chr5	23998336	23999347	AT5G59550	AT5G59550	-	952
5'UTR	chr5	23999581	23999825	AT5G59550	AT5G59550	-	90
Downstream	chr5	24000059	24000388	AT5G59560	AT5G59560	-	1734
5'UTR	chr5	24001418	24001826	AT5G59560	AT5G59560	-	335
Exon/CD	chr5	24004176	24004384	AT5G59570	AT5G59570	+	392
Exon/CD	chr5	24007175	24007729	AT5G59580	AT5G59580	-	237
Exon/CD	chr5	24039684	24040254	AT5G59660	AT5G59660	+	4282
Exon/CD	chr5	24041580	24042510	AT5G59670	AT5G59670	+	551
Exon/CD	chr5	24042647	24043019	AT5G59670	AT5G59670	+	1339
Exon/CD	chr5	24051501	24051865	AT5G59690	AT5G59690	+	131
Exon/CD	chr5	24091700	24092249	AT5G59790	AT5G59790	+	1259
Exon/CD	chr5	24102859	24103876	AT5G59820	AT5G59820	+	395
Upstream	chr5	24140072	24140273	AT5G59945	AT5G59945	-	-153
Exon/CD	chr5	24172483	24172877	AT5G60030	AT5G60030	-	295
Exon/CD	chr5	24183833	24184076	AT5G60050	AT5G60050	-	1675
Exon/CD	chr5	24184795	24185252	AT5G60050	AT5G60050	-	606
Intron	chr5	24200969	24201204	AT5G60100	AT5G60100	-	318
Exon/CD	chr5	24252128	24252802	AT5G60250	AT5G60250	+	307
Exon/CD	chr5	24259530	24259782	AT5G60270	AT5G60270	+	1911
Exon/CD	chr5	24260390	24261416	AT5G60280	AT5G60280	+	340
Exon/CD	chr5	24261528	24261750	AT5G60280	AT5G60280	+	1076
Downstream	chr5	24263846	24264257	AT5G60290	AT5G60290	+	1187
Exon/CD	chr5	24264789	24265010	AT5G60300	AT5G60300	+	277
Exon/CD	chr5	24265207	24265503	AT5G60300	AT5G60300	+	733
Downstream	chr5	24274709	24274953	AT5G60340	AT5G60340	-	1224
Exon/CD	chr5	24279933	24280326	AT5G60360	AT5G60360	+	232
Exon/CD	chr5	24281021	24281275	AT5G60360	AT5G60360	+	1251
5'UTR	chr5	24282685	24283009	AT5G60370	AT5G60370	+	9
Exon/CD	chr5	24283712	24283915	AT5G60370	AT5G60370	+	975
5'UTR	chr5	24294860	24295103	AT5G60410	AT5G60410	+	91
Intron	chr5	24295640	24295983	AT5G60410	AT5G60410	+	921
Exon/CD	chr5	24338479	24338692	AT5G60540	AT5G60540	-	217
Intron	chr5	24367551	24367758	AT5G60620	AT5G60620	+	456
Exon/CD	chr5	24373802	24374049	AT5G60640	AT5G60640	-	113
Exon/CD	chr5	24381286	24381629	AT5G60670	AT5G60670	-	136
5'UTR	chr5	24397138	24397647	AT5G60690	AT5G60690	+	369
Upstream	chr5	24405131	24405356	AT5G60700	AT5G60700	-	-295
Intron	chr5	24422849	24423355	AT5G60730	AT5G60730	+	367
Intron	chr5	24431202	24431631	AT5G60750	AT5G60750	+	525
Exon/CD	chr5	24438374	24438689	AT5G60760	AT5G60760	+	260
Exon/CD	chr5	24454630	24454932	AT5G60790	AT5G60790	-	1189
Exon/CD	chr5	24455427	24456059	AT5G60790	AT5G60790	-	227
Upstream	chr5	24456317	24456757	AT5G60790	AT5G60790	-	-567
Exon/CD	chr5	24461141	24462560	AT5G60800	AT5G60800	-	691
Intron	chr5	24474142	24474398	AT5G60840	AT5G60840	-	221
Exon/CD	chr5	24499145	24499559	AT5G60900	AT5G60900	-	2142
Intron	chr5	24499886	24501701	AT5G60900	AT5G60900	-	701
Intron	chr5	24502708	24503141	AT5G60910	AT5G60910	-	2392
Upstream	chr5	24504085	24504323		NIL	-	-404
Exon/CD	chr5	24527257	24528681	AT5G60950	AT5G60950	-	115
Exon/CD	chr5	24543995	24544245	AT5G60980	AT5G60980	+	760
5'UTR	chr5	24549140	24549342	AT5G60990	AT5G60990	-	98
Exon/CD	chr5	24554081	24555908	AT5G61010	AT5G61010	+	1153
Exon/CD	chr5	24570511	24571011	AT5G61060	AT5G61060	-	230
Exon/CD	chr5	24571361	24571643	AT5G61070	AT5G61070	-	2870
Exon/CD	chr5	24607269	24607596	AT5G61150	AT5G61150	-	293
Upstream	chr5	24610946	24611204	AT5G61170	AT5G61170	+	-11
5'UTR	chr5	24615251	24615547	AT5G61190	AT5G61190	+	82
Exon/CD	chr5	24616005	24616355	AT5G61190	AT5G61190	+	863
Exon/CD	chr5	24621898	24622251	AT5G61200	AT5G61200	+	1858
3'UTR	chr5	24622526	24622752	AT5G61200	AT5G61200	+	2423
Exon/CD	chr5	24623489	24624819	AT5G61210	AT5G61210	+	855
Intron	chr5	24634342	24635405	AT5G61250	AT5G61250	-	430
Exon/CD	chr5	24637025	24637458	AT5G61260	AT5G61260	+	132
Upstream	chr5	24673465	24674453	AT5G61370	AT5G61370	-	-302
Intron	chr5	24675022	24676505	AT5G61380	AT5G61380	+	699
Exon/CD	chr5	24712752	24713003	AT5G61450	AT5G61450	-	68
Exon/CD	chr5	24721681	24721917	AT5G61460	AT5G61460	-	141
Exon/CD	chr5	24725036	24725377	AT5G61480	AT5G61480	-	2636
Exon/CD	chr5	24775953	24776263	AT5G61640	AT5G61640	+	1073
Exon/CD	chr5	24828285	24828610	AT5G61790	AT5G61790	-	1344
Exon/CD	chr5	24828739	24829173	AT5G61790	AT5G61790	-	835
Intron	chr5	24829345	24829650	AT5G61790	AT5G61790	-	294
Exon/CD	chr5	24830105	24830580	AT5G61800	AT5G61800	-	1211
Exon/CD	chr5	24837624	24838046	AT5G61830	AT5G61830	+	678
Exon/CD	chr5	24838486	24838788	AT5G61830	AT5G61830	+	1480
Intron	chr5	24841228	24841476	AT5G61840	AT5G61840	-	588
Intron	chr5	24850598	24851109	AT5G61880	AT5G61880	+	537
Exon/CD	chr5	24851272	24851600	AT5G61880	AT5G61880	+	1120
Exon/CD	chr5	24852664	24852901	AT5G61890	AT5G61890	-	1128
Exon/CD	chr5	24857916	24859396	AT5G61910	AT5G61910	-	5516
Upstream	chr5	24859766	24860095	AT5G61900	AT5G61900	-	-658
Exon/CD	chr5	24864999	24865225	AT5G61920	AT5G61920	+	807
Intron	chr5	24883633	24884326	AT5G61960	AT5G61960	-	171
Exon/CD	chr5	24919663	24919866	AT5G62030	AT5G62030	+	1285
Exon/CD	chr5	24935652	24935933	AT5G62090	AT5G62090	-	3317
Exon/CD	chr5	24958343	24958877	AT5G62150	AT5G62150	+	369
Exon/CD	chr5	24975254	24975470	AT5G62170	AT5G62170	-	187
Exon/CD	chr5	25069505	25070021	AT5G62430	AT5G62430	-	1171
Intron	chr5	25070460	25070785	AT5G62430	AT5G62430	-	312
Intron	chr5	25073222	25073963	AT5G62440	AT5G62440	-	399
Intron	chr5	25074796	25075547	AT5G62460	AT5G62460	+	288
Exon/CD	chr5	25076599	25077299	AT5G62460	AT5G62460	+	2066
Downstream	chr5	25077676	25078113	AT5G62460	AT5G62460	+	3011
5'UTR	chr5	25080705	25081119	AT5G62470	AT5G62470	-	189
Downstream	chr5	25081356	25081608		NIL	+	315
Intron	chr5	25088794	25089681	AT5G62480	AT5G62480	-	356
Upstream	chr5	25096963	25097514	AT5G62510	AT5G62510	-	-603
Exon/CD	chr5	25097913	25098435	AT5G62520	AT5G62520	+	147
3'UTR	chr5	25099045	25100227	AT5G62520	AT5G62520	+	1609
Exon/CD	chr5	25109847	25110718	AT5G62560	AT5G62560	+	291
Exon/CD	chr5	25111434	25111775	AT5G62560	AT5G62560	+	1613
Downstream	chr5	25112282	25112637	AT5G62560	AT5G62560	+	2468
Upstream	chr5	25114292	25115428	AT5G62570	AT5G62570	+	-74
Exon/CD	chr5	25132184	25132582	AT5G62600	AT5G62600	-	293
Intron	chr5	25133323	25134076	AT5G62610	AT5G62610	-	1089
Exon/CD	chr5	25134261	25134729	AT5G62610	AT5G62610	-	293
Upstream	chr5	25136563	25136803	AT5G62620	AT5G62620	+	-68
Exon/CD	chr5	25137064	25138122	AT5G62620	AT5G62620	+	842
Exon/CD	chr5	25149571	25149811	AT5G62640	AT5G62640	-	2850
Exon/CD	chr5	25155538	25155770	AT5G62650	AT5G62650	-	281
Intron	chr5	25166956	25168065	AT5G62680	AT5G62680	-	433
Exon/CD	chr5	25191998	25192246	AT5G62720	AT5G62720	+	262
Exon/CD	chr5	25210502	25210972	AT5G62770	AT5G62770	+	242
Exon/CD	chr5	25224379	25224796	AT5G62820	AT5G62820	-	434
Upstream	chr5	25226852	25227061	AT5G62830	AT5G62830	-	-174
Downstream	chr5	25234696	25235181	AT5G62865	AT5G62865	+	874
Exon/CD	chr5	25246519	25247127	AT5G62890	AT5G62890	+	3572
Exon/CD	chr5	25248913	25249180	AT5G62900	AT5G62900	+	249
Exon/CD	chr5	25287370	25287642	AT5G63030	AT5G63030	+	1283
5'UTR	chr5	25288082	25288293	AT5G63040	AT5G63040	+	41
Intron	chr5	25288481	25288705	AT5G63040	AT5G63040	+	447
Downstream	chr5	25290933	25291566	AT5G63040	AT5G63040	+	3103
Exon/CD	chr5	25315012	25315267	AT5G63100	AT5G63100	-	289
Exon/CD	chr5	25316974	25317175	AT5G63110	AT5G63110	-	1273
Exon/CD	chr5	25323040	25323401	AT5G63130	AT5G63130	+	118
3'UTR	chr5	25323630	25324121	AT5G63130	AT5G63130	+	773
Intron	chr5	25367057	25367299	AT5G63280	AT5G63280	+	147
Exon/CD	chr5	25373672	25373885	AT5G63310	AT5G63310	-	83
5'UTR	chr5	25394766	25394967	AT5G63400	AT5G63400	-	41
5'UTR	chr5	25397933	25398150	AT5G63410	AT5G63410	-	112
Exon/CD	chr5	25421702	25421966	AT5G63490	AT5G63490	-	350
5'UTR	chr5	25451838	25452052	AT5G63570	AT5G63570	+	70
Exon/CD	chr5	25468126	25468375	AT5G63620	AT5G63620	-	143
Downstream	chr5	25471663	25471869		NIL	+	1397
Exon/CD	chr5	25526954	25527164	AT5G63790	AT5G63790	-	954
Intron	chr5	25527538	25527758	AT5G63790	AT5G63790	-	365
Exon/CD	chr5	25544363	25544584	AT5G63830	AT5G63830	-	329
Intron	chr5	25564277	25564512	AT5G63880	AT5G63880	+	670
Exon/CD	chr5	25567929	25568279	AT5G63890	AT5G63890	-	102
Exon/CD	chr5	25573872	25574164	AT5G63910	AT5G63910	-	69
5'UTR	chr5	25588041	25588389	AT5G63940	AT5G63940	+	140
Exon/CD	chr5	25599553	25599980	AT5G63960	AT5G63960	+	252
Intron	chr5	25613270	25614412	AT5G63990	AT5G63990	+	583
Exon/CD	chr5	25615323	25615529	AT5G63990	AT5G63990	+	2168
Exon/CD	chr5	25616601	25617771	AT5G64000	AT5G64000	+	548
Exon/CD	chr5	25619884	25620305	AT5G64010	AT5G64010	-	85
5'UTR	chr5	25647918	25648157	AT5G64090	AT5G64090	+	24
Exon/CD	chr5	25654610	25654974	AT5G64110	AT5G64110	-	1238
Upstream	chr5	25658508	25658845		NIL	-	-514
Intron	chr5	25659520	25660987	AT5G64120	AT5G64120	-	749
Intron	chr5	25667596	25668416	AT5G64140	AT5G64140	-	286
Exon/CD	chr5	25670188	25670761	AT5G64150	AT5G64150	-	744
Exon/CD	chr5	25682532	25682913	AT5G64200	AT5G64200	-	919
Exon/CD	chr5	25683333	25683740	AT5G64200	AT5G64200	-	105
Exon/CD	chr5	25697878	25698285	AT5G64250	AT5G64250	-	1131
Upstream	chr5	25699592	25699952	AT5G64250	AT5G64250	-	-560
Upstream	chr5	25702549	25702764	AT5G64260	AT5G64260	+	-1273
Upstream	chr5	25703238	25703884	AT5G64260	AT5G64260	+	-368
Exon/CD	chr5	25704149	25705121	AT5G64260	AT5G64260	+	706
Upstream	chr5	25706537	25706759	AT5G64270	AT5G64270	+	-11
Exon/CD	chr5	25706999	25707808	AT5G64270	AT5G64270	+	744
Exon/CD	chr5	25711632	25711840	AT5G64280	AT5G64280	-	1737
Exon/CD	chr5	25713021	25713361	AT5G64280	AT5G64280	-	282
Exon/CD	chr5	25716098	25716553	AT5G64290	AT5G64290	-	433
Upstream	chr5	25718106	25718329	AT5G64300	AT5G64300	+	-187
3'UTR	chr5	25722008	25723108	AT5G64310	AT5G64310	+	625
Exon/CD	chr5	25737657	25738331	AT5G64360	AT5G64360	-	608
Exon/CD	chr5	25739690	25739912	AT5G64370	AT5G64370	+	623
Intron	chr5	25749322	25749734	AT5G64400	AT5G64400	+	688
Upstream	chr5	25771283	25772343	AT5G64450	AT5G64450	+	-136
Intron	chr5	25784339	25785349	AT5G64510	AT5G64510	+	440
Upstream	chr5	25794863	25795481	AT5G64530	AT5G64530	+	-61
Exon/CD	chr5	25837030	25837448	AT5G64640	AT5G64640	+	512
Exon/CD	chr5	25843012	25843512	AT5G64660	AT5G64660	-	190
Downstream	chr5	25847283	25848013		NIL	+	1074
Exon/CD	chr5	25850776	25850982	AT5G64667	AT5G64667	+	223
Downstream	chr5	25852047	25852285	AT5G64670	AT5G64670	-	1823
5'UTR	chr5	25854220	25854437	AT5G64680	AT5G64680	+	188
Downstream	chr5	25859456	25859802		NIL	-	511
Upstream	chr5	25869203	25869572	AT5G64710	AT5G64710	+	-458
Exon/CD	chr5	25901071	25901299	AT5G64780	AT5G64780	-	942
Exon/CD	chr5	25901690	25902036	AT5G64780	AT5G64780	-	264
Exon/CD	chr5	25904100	25904318	AT5G64790	AT5G64790	+	1568
Exon/CD	chr5	25905936	25906693	AT5G64800	AT5G64800	+	231
Exon/CD	chr5	25908316	25909270	AT5G64810	AT5G64810	+	380
5'UTR	chr5	25916460	25916675	AT5G64830	AT5G64830	-	57
Exon/CD	chr5	25919188	25919652	AT5G64840	AT5G64840	-	390
Exon/CD	chr5	25928467	25928838	AT5G64860	AT5G64860	-	196
Exon/CD	chr5	25930514	25931393	AT5G64870	AT5G64870	-	431
Exon/CD	chr5	25934544	25934892	AT5G64890	AT5G64890	+	150
Exon/CD	chr5	25939536	25940023	AT5G64905	AT5G64905	+	205
Intron	chr5	25955526	25955771	AT5G64960	AT5G64960	+	264
Intron	chr5	25964424	25964671	AT5G64990	AT5G64990	-	291
Upstream	chr5	25980143	25980371	AT5G65040	AT5G65040	-	-1840
Exon/CD	chr5	25987430	25987840	AT5G65060	AT5G65060	+	138
Intron	chr5	26004810	26005042	AT5G65090	AT5G65090	+	202
5'UTR	chr5	26012796	26013071	AT5G65120	AT5G65120	+	100
Exon/CD	chr5	26013213	26013567	AT5G65120	AT5G65120	+	557
Exon/CD	chr5	26017283	26017562	AT5G65130	AT5G65130	+	19
Exon/CD	chr5	26017702	26017931	AT5G65130	AT5G65130	+	413
Exon/CD	chr5	26021665	26022207	AT5G65140	AT5G65140	-	286
Exon/CD	chr5	26048314	26048746	AT5G65200	AT5G65200	-	1422
Exon/CD	chr5	26049018	26049490	AT5G65200	AT5G65200	-	698
Intron	chr5	26057718	26058432	AT5G65210	AT5G65210	+	452
Exon/CD	chr5	26061232	26061628	AT5G65220	AT5G65220	+	201
Downstream	chr5	26062835	26063047	AT5G65220	AT5G65220	+	1712
Upstream	chr5	26077787	26078062	AT5G65240	AT5G65240	-	-248
Upstream	chr5	26088084	26088863	AT5G65280	AT5G65280	-	-320
5'UTR	chr5	26175924	26176292	AT5G65480	AT5G65480	+	87
5'UTR	chr5	26176557	26176893	AT5G65480	AT5G65480	+	704
Exon/CD	chr5	26179930	26180134	AT5G65490	AT5G65490	-	284
Exon/CD	chr5	26182468	26182705	AT5G65500	AT5G65500	-	1411
Exon/CD	chr5	26183529	26184129	AT5G65500	AT5G65500	-	168
Exon/CD	chr5	26195682	26195927	AT5G65540	AT5G65540	+	115
Exon/CD	chr5	26212606	26212856	AT5G65590	AT5G65590	-	405
Exon/CD	chr5	26216041	26216382	AT5G65600	AT5G65600	-	1942
Exon/CD	chr5	26216888	26217625	AT5G65600	AT5G65600	-	897
Downstream	chr5	26218715	26218972	AT5G65609	AT5G65609	-	502
Exon/CD	chr5	26222737	26223056	AT5G65620	AT5G65620	+	964
Exon/CD	chr5	26284649	26284945	AT5G65700	AT5G65700	+	3086
Exon/CD	chr5	26304250	26304609	AT5G65750	AT5G65750	+	736
Exon/CD	chr5	26345651	26345895	AT5G65840	AT5G65840	-	309
Exon/CD	chr5	26346196	26346508	AT5G65850	AT5G65850	+	38
Upstream	chr5	26366666	26366875	AT5G65920	AT5G65920	-	-772
Upstream	chr5	26379542	26379926	AT5G65950	AT5G65950	+	-389
Exon/CD	chr5	26394823	26395455	AT5G65990	AT5G65990	+	257
Upstream	chr5	26419000	26419564	AT5G66055	AT5G66055	-	-18
Intron	chr5	26421919	26422940	AT5G66070	AT5G66070	+	574
Exon/CD	chr5	26433996	26434522	AT5G66130	AT5G66130	+	195
Exon/CD	chr5	26438424	26438701	AT5G66140	AT5G66140	-	202
Exon/CD	chr5	26445884	26446284	AT5G66160	AT5G66160	+	998
Intron	chr5	26458797	26459440	AT5G66210	AT5G66210	-	506
Upstream	chr5	26460135	26460351	AT5G66211	AT5G66211	-	-413
Exon/CD	chr5	26466693	26466895	AT5G66240	AT5G66240	+	622
5'UTR	chr5	26468471	26468728	AT5G66250	AT5G66250	+	64
Upstream	chr5	26481971	26482177	AT5G66300	AT5G66300	-	-740
Intron	chr5	26485451	26486799	AT5G66310	AT5G66310	-	5257
Intron	chr5	26495967	26497894	AT5G66320	AT5G66320	-	747
Exon/CD	chr5	26504821	26505024	AT5G66350	AT5G66350	-	1647
Exon/CD	chr5	26505620	26506245	AT5G66350	AT5G66350	-	637
Exon/CD	chr5	26510389	26510598	AT5G66360	AT5G66360	+	264
Intron	chr5	26514666	26514977	AT5G66380	AT5G66380	-	874
Exon/CD	chr5	26539003	26539321	AT5G66460	AT5G66460	-	1874
Exon/CD	chr5	26540378	26540771	AT5G66460	AT5G66460	-	462
Exon/CD	chr5	26543922	26544242	AT5G66470	AT5G66470	-	277
Upstream	chr5	26546731	26547347	AT5G66480	AT5G66480	-	-53
Upstream	chr5	26549517	26549853	AT5G66500	AT5G66500	-	-8
Exon/CD	chr5	26549973	26550177	AT5G66510	AT5G66510	-	1529
Upstream	chr5	26562061	26562514	AT5G66550	AT5G66550	-	-1071
5'UTR	chr5	26578136	26578530	AT5G66600	AT5G66600	-	493
Intron	chr5	26588418	26590167	AT5G66620	AT5G66620	+	707
Exon/CD	chr5	26592461	26593345	AT5G66630	AT5G66630	+	255
Exon/CD	chr5	26597347	26598127	AT5G66631	AT5G66631	+	1530
Upstream	chr5	26599037	26599425	AT5G66640	AT5G66640	+	-153
Exon/CD	chr5	26599593	26599989	AT5G66640	AT5G66640	+	407
Intron	chr5	26600098	26600424	AT5G66640	AT5G66640	+	877
3'UTR	chr5	26602973	26603348	AT5G66650	AT5G66650	-	1216
Exon/CD	chr5	26608176	26608498	AT5G66658	AT5G66658	+	21
Downstream	chr5	26613957	26614410	AT5G66675	AT5G66675	-	2807
Exon/CD	chr5	26615716	26616944	AT5G66675	AT5G66675	-	660
Upstream	chr5	26617059	26617296	AT5G66675	AT5G66675	-	-187
Exon/CD	chr5	26625256	26626558	AT5G66690	AT5G66690	+	827
Exon/CD	chr5	26665305	26665525	AT5G66790	AT5G66790	+	273
Exon/CD	chr5	26666426	26666672	AT5G66790	AT5G66790	+	1407
5'UTR	chr5	26688928	26689207	AT5G66820	AT5G66820	+	11
Exon/CD	chr5	26690744	26690949	AT5G66820	AT5G66820	+	1790
Exon/CD	chr5	26698004	26698206	AT5G66850	AT5G66850	-	1219
Exon/CD	chr5	26698642	26699418	AT5G66850	AT5G66850	-	294
Downstream	chr5	26699898	26700641	AT5G66860	AT5G66860	-	2300
Intron	chr5	26700978	26702673	AT5G66860	AT5G66860	-	744
Exon/CD	chr5	26710548	26710954	AT5G66880	AT5G66880	+	196
Exon/CD	chr5	26713957	26714495	AT5G66890	AT5G66890	-	157
Exon/CD	chr5	26716961	26717284	AT5G66900	AT5G66900	-	666
Exon/CD	chr5	26717523	26717986	AT5G66900	AT5G66900	-	34
Exon/CD	chr5	26719951	26721352	AT5G66910	AT5G66910	-	605
Exon/CD	chr5	26749986	26750241	AT5G67020	AT5G67020	+	263
Exon/CD	chr5	26756767	26757014	AT5G67030	AT5G67030	-	346
Exon/CD	chr5	26773064	26773796	AT5G67080	AT5G67080	+	704
Intron	chr5	26794012	26795333	AT5G67140	AT5G67140	-	631
Exon/CD	chr5	26796192	26796459	AT5G67150	AT5G67150	-	987
Exon/CD	chr5	26816117	26816458	AT5G67200	AT5G67200	-	279
Exon/CD	chr5	26822404	26822979	AT5G67230	AT5G67230	+	213
Exon/CD	chr5	26827839	26828055	AT5G67240	AT5G67240	-	224
3'UTR	chr5	26829261	26829649	AT5G67245	AT5G67245	-	207
Exon/CD	chr5	26833015	26833274	AT5G67250	AT5G67250	-	189
Exon/CD	chr5	26843571	26844037	AT5G67280	AT5G67280	-	1386
Exon/CD	chr5	26854674	26854942	AT5G67300	AT5G67300	+	786
Exon/CD	chr5	26856235	26856945	AT5G67310	AT5G67310	-	351
5'UTR	chr5	26857064	26857339	AT5G67320	AT5G67320	+	47
Exon/CD	chr5	26861924	26862281	AT5G67330	AT5G67330	+	375
Exon/CD	chr5	26862935	26863784	AT5G67330	AT5G67330	+	1632
Intron	chr5	26864116	26865683	AT5G67340	AT5G67340	+	343
Exon/CD	chr5	26868687	26869313	AT5G67350	AT5G67350	-	486
Exon/CD	chr5	26872305	26872575	AT5G67360	AT5G67360	-	2139
Intron	chr5	26888216	26888497	AT5G67390	AT5G67390	-	278
Exon/CD	chr5	26896554	26897023	AT5G67410	AT5G67410	-	675
Exon/CD	chr5	26911009	26912022	AT5G67430	AT5G67430	+	1200
Exon/CD	chr5	26912885	26913256	AT5G67440	AT5G67440	-	3224
Exon/CD	chr5	26919006	26920130	AT5G67450	AT5G67450	-	381
Exon/CD	chr5	26937907	26938571	AT5G67510	AT5G67510	-	212
Upstream	chr5	26941003	26941268	AT5G67530	AT5G67530	+	-47
5'UTR	chr5	26946086	26946358	AT5G67540	AT5G67540	-	143
Exon/CD	chr5	26952407	26952768	AT5G67570	AT5G67570	+	235
5'UTR	chr5	26957927	26958161	AT5G67590	AT5G67590	+	43
Exon/CD	chr5	26968903	26969237	AT5G67630	AT5G67630	-	324
Exon/CD	chr4	13421	13725	AT4G00030	AT4G00030	+	46
Intron	chr4	37934	38163	AT4G00100	AT4G00100	+	964
Upstream	chr4	53861	54121		NIL	-	-62
Downstream	chr4	70124	70415	AT4G00170	AT4G00170	-	1942
Exon/CD	chr4	104622	105224	AT4G00238	AT4G00238	-	294
Exon/CD	chr4	129004	129205	AT4G00300	AT4G00300	+	518
Exon/CD	chr4	143524	144590	AT4G00330	AT4G00330	-	466
Exon/CD	chr4	149184	149985	AT4G00340	AT4G00340	+	770
Exon/CD	chr4	172233	172632	AT4G00390	AT4G00390	-	411
5'UTR	chr4	193801	194119	AT4G00440	AT4G00440	+	81
Exon/CD	chr4	225846	227014	AT4G00500	AT4G00500	-	765
Intron	chr4	246166	246573	AT4G00570	AT4G00570	-	402
Exon/CD	chr4	281157	281555	AT4G00690	AT4G00690	+	43
Exon/CD	chr4	285790	287647	AT4G00700	AT4G00700	+	667
Exon/CD	chr4	314479	315012	AT4G00750	AT4G00750	+	392
5'UTR	chr4	320718	320951	AT4G00752	AT4G00752	-	61
Exon/CD	chr4	349565	349826	AT4G00820	AT4G00820	+	579
Intron	chr4	360040	360538	AT4G00860	AT4G00860	-	204
Intron	chr4	386091	386726	AT4G00900	AT4G00900	-	121
Exon/CD	chr4	412305	412546	AT4G00955	AT4G00955	+	307
3'UTR	chr4	412814	413162	AT4G00955	AT4G00955	+	870
Exon/CD	chr4	418380	419805	AT4G00970	AT4G00970	+	655
Exon/CD	chr4	424221	424694	AT4G00980	AT4G00980	-	131
Exon/CD	chr4	433408	433659	AT4G01000	AT4G01000	-	316
Intron	chr4	436305	436735	AT4G01010	AT4G01010	-	722
Intron	chr4	436880	437321	AT4G01010	AT4G01010	-	142
Exon/CD	chr4	439017	439476	AT4G01020	AT4G01020	+	160
Exon/CD	chr4	444613	445096	AT4G01020	AT4G01020	+	5768
Upstream	chr4	452899	453143	AT4G01040	AT4G01040	+	-348
Exon/CD	chr4	453413	453613	AT4G01040	AT4G01040	+	144
5'UTR	chr4	473129	473798	AT4G01090	AT4G01090	-	329
Exon/CD	chr4	480485	481114	AT4G01110	AT4G01110	-	361
Exon/CD	chr4	511396	512135	AT4G01210	AT4G01210	-	1017
Downstream	chr4	513476	513855	AT4G01220	AT4G01220	-	2188
Exon/CD	chr4	517251	517476	AT4G01230	AT4G01230	-	45
Exon/CD	chr4	535150	535687	AT4G01280	AT4G01280	+	177
Exon/CD	chr4	564869	566253	AT4G01360	AT4G01360	+	801
Upstream	chr4	566660	567166	AT4G01370	AT4G01370	+	-182
Exon/CD	chr4	567324	568204	AT4G01370	AT4G01370	+	669
Intron	chr4	626128	626609	AT4G01480	AT4G01480	+	250
Exon/CD	chr4	661183	661511		NIL	+	537
Intron	chr4	695253	695453	AT4G01610	AT4G01610	+	658
Exon/CD	chr4	712017	712424	AT4G01670	AT4G01670	-	423
Intron	chr4	732390	733477	AT4G01700	AT4G01700	-	577
Intron	chr4	745341	745897	AT4G01720	AT4G01720	+	698
Upstream	chr4	752842	753479	AT4G01740	AT4G01740	+	-262
Exon/CD	chr4	775871	776102	AT4G01800	AT4G01800	-	274
Exon/CD	chr4	779276	780039	AT4G01810	AT4G01810	-	698
5'UTR	chr4	780181	780422	AT4G01810	AT4G01810	-	54
Exon/CD	chr4	780718	781101	AT4G01820	AT4G01820	-	4420
5'UTR	chr4	807884	808165	AT4G01860	AT4G01860	-	36
Exon/CD	chr4	809492	810075	AT4G01870	AT4G01870	-	663
Intron	chr4	812615	812959	AT4G01880	AT4G01880	-	138
Exon/CD	chr4	819835	820546	AT4G01895	AT4G01895	+	233
Exon/CD	chr4	825752	826070	AT4G01910	AT4G01910	-	774
Exon/CD	chr4	826190	826659	AT4G01910	AT4G01910	-	261
Exon/CD	chr4	827162	827692	AT4G01915	AT4G01915	+	190
Exon/CD	chr4	830874	831124	AT4G01920	AT4G01920	-	201
Upstream	chr4	834241	834719	AT4G01925	AT4G01925	-	-140
Exon/CD	chr4	844692	845681	AT4G01950	AT4G01950	-	1601
Exon/CD	chr4	846326	846780	AT4G01950	AT4G01950	-	234
Exon/CD	chr4	851826	852921	AT4G01960	AT4G01960	-	792
Exon/CD	chr4	854056	854458	AT4G01970	AT4G01970	-	2751
Exon/CD	chr4	872661	872891	AT4G01990	AT4G01990	-	137
Exon/CD	chr4	906142	906387	AT4G02070	AT4G02070	+	398
Upstream	chr4	915890	916360		NIL	+	-405
Exon/CD	chr4	931461	931802	AT4G02100	AT4G02100	+	1566
Exon/CD	chr4	972048	972260	AT4G02195	AT4G02195	-	153
Intron	chr4	972500	973578	AT4G02200	AT4G02200	+	332
Exon/CD	chr4	976319	977175	AT4G02220	AT4G02220	+	469
Upstream	chr4	1025697	1025957		NIL	+	-660
Exon/CD	chr4	1032478	1033641	AT4G02330	AT4G02330	+	646
Exon/CD	chr4	1038047	1038797	AT4G02350	AT4G02350	+	308
Exon/CD	chr4	1041364	1041632	AT4G02360	AT4G02360	+	356
Exon/CD	chr4	1042413	1043020	AT4G02370	AT4G02370	+	378
Downstream	chr4	1043448	1043696	AT4G02370	AT4G02370	+	1234
Downstream	chr4	1043826	1044032	AT4G02370	AT4G02370	+	1591
Downstream	chr4	1044376	1046807	AT4G02380	AT4G02380	-	1402
Intron	chr4	1058632	1058998	AT4G02405	AT4G02405	-	856
Exon/CD	chr4	1060323	1060780	AT4G02410	AT4G02410	-	1602
Exon/CD	chr4	1060956	1062195	AT4G02410	AT4G02410	-	578
Exon/CD	chr4	1064497	1066447	AT4G02420	AT4G02420	-	900
Exon/CD	chr4	1080305	1080599	AT4G02460	AT4G02460	-	270
Exon/CD	chr4	1088279	1088496	AT4G02480	AT4G02480	-	459
Exon/CD	chr4	1101573	1101857	AT4G02500	AT4G02500	+	208
Intron	chr4	1104504	1105195	AT4G02510	AT4G02510	+	83
Exon/CD	chr4	1108942	1109275	AT4G02510	AT4G02510	+	4342
Downstream	chr4	1109536	1109882	AT4G02510	AT4G02510	+	4943
Exon/CD	chr4	1110546	1111617	AT4G02520	AT4G02520	-	579
Intron	chr4	1111817	1113090	AT4G02530	AT4G02530	-	1576
Intron	chr4	1113223	1113427	AT4G02530	AT4G02530	-	704
Exon/CD	chr4	1113629	1113909	AT4G02530	AT4G02530	-	260
Intron	chr4	1120875	1121573	AT4G02550	AT4G02550	-	999
5'UTR	chr4	1121676	1121900	AT4G02550	AT4G02550	-	435
Downstream	chr4	1122713	1123038	AT4G02555	AT4G02555	+	272
5'UTR	chr4	1128228	1128486	AT4G02560	AT4G02560	-	64
Intron	chr4	1128771	1128992	AT4G02570	AT4G02570	+	366
Downstream	chr4	1143359	1143563		NIL	+	159
Intron	chr4	1144100	1144722	AT4G02600	AT4G02600	+	449
Intron	chr4	1150720	1151175	AT4G02620	AT4G02620	-	399
Exon/CD	chr4	1176298	1176640	AT4G02670	AT4G02670	-	2020
Exon/CD	chr4	1220425	1220724	AT4G02740	AT4G02740	-	283
Intron	chr4	1224310	1224512	AT4G02760	AT4G02760	-	3659
Intron	chr4	1274418	1275112	AT4G02880	AT4G02880	+	300
5'UTR	chr4	1279589	1279789	AT4G02890	AT4G02890	-	342
Upstream	chr4	1304299	1304518		NIL	+	-404
Intron	chr4	1306448	1307419		NIL	-	1390
Exon/CD	chr4	1330794	1331129	AT4G03010	AT4G03010	+	1009
Exon/CD	chr4	1334193	1334521	AT4G03020	AT4G03020	-	688
Upstream	chr4	1335188	1335393	AT4G03020	AT4G03020	-	-245
Intron	chr4	1364432	1364674	AT4G03080	AT4G03080	-	922
Exon/CD	chr4	1364929	1365311	AT4G03080	AT4G03080	-	355
Exon/CD	chr4	1366457	1367122	AT4G03090	AT4G03090	-	4768
5'UTR	chr4	1379200	1379461	AT4G03110	AT4G03110	-	90
Intron	chr4	1385695	1386182	AT4G03120	AT4G03120	+	278
Exon/CD	chr4	1423571	1423913	AT4G03240	AT4G03240	-	1030
Upstream	chr4	1428112	1428359	AT4G03260	AT4G03260	+	-438
5'UTR	chr4	1428604	1428960	AT4G03260	AT4G03260	+	109
Intron	chr4	1464455	1464976	AT4G03320	AT4G03320	+	248
5'UTR	chr4	1469534	1469769	AT4G03340	AT4G03340	-	429
5'UTR	chr4	1469887	1470099	AT4G03340	AT4G03340	-	87
Upstream	chr4	1470487	1470796	AT4G03340	AT4G03340	-	-561
Upstream	chr4	1511622	1511848	AT4G03420	AT4G03420	+	-104
3'UTR	chr4	1517244	1517479	AT4G03430	AT4G03430	-	3202
Exon/CD	chr4	1520007	1520283	AT4G03430	AT4G03430	-	418
Upstream	chr4	1523474	1523825	AT4G03438	AT4G03438	-	-146
Exon/CD	chr4	1524340	1524762	AT4G03440	AT4G03440	-	2582
Intron	chr4	1530115	1531871	AT4G03450	AT4G03450	-	787
Downstream	chr4	1536038	1536248	AT4G03460	AT4G03460	-	3968
Intron	chr4	1536506	1536957	AT4G03460	AT4G03460	-	3380
[truncated: 6,112 more rows]

## Sheet: Col+INA vs. hac1_5+INA 
Supplementary Dataset S5. Annotation of differential peaks by using PAVIS.
Col+INA vs. hac1/5+INA
Category	Chromosome	Loci Start	Loci End	Gene ID	Gene Symbol	Strand	Distance to TSS
Exon/CD	chr5	3991	4363	AT5G01010	AT5G01010	-	884
Intron	chr5	7249	8130	AT5G01020	AT5G01020	-	755
Exon/CD	chr5	14101	14757	AT5G01040	AT5G01040	-	1744
Exon/CD	chr5	33688	33912	AT5G01090	AT5G01090	+	968
Exon/CD	chr5	35544	37129	AT5G01100	AT5G01100	-	1612
Upstream	chr5	38955	39531		NIL	-	-143
Upstream	chr5	39967	40506		NIL	-	-1136
Exon/CD	chr5	42711	42955	AT5G01110	AT5G01110	-	1542
Exon/CD	chr5	43173	43916	AT5G01110	AT5G01110	-	831
Exon/CD	chr5	58452	58842	AT5G01170	AT5G01170	+	485
Exon/CD	chr5	59680	60025	AT5G01170	AT5G01170	+	1690
Upstream	chr5	63729	64148	AT5G01180	AT5G01180	-	-90
Exon/CD	chr5	77109	77646	AT5G01200	AT5G01200	+	261
Exon/CD	chr5	84617	85994	AT5G01210	AT5G01210	+	831
Exon/CD	chr5	94902	95410	AT5G01230	AT5G01230	-	530
Upstream	chr5	97942	98432	AT5G01240	AT5G01240	+	-346
Exon/CD	chr5	111327	111878	AT5G01270	AT5G01270	-	709
Exon/CD	chr5	140020	140831	AT5G01335	AT5G01335	+	4594
Exon/CD	chr5	143987	144464	AT5G01340	AT5G01340	-	495
Exon/CD	chr5	152900	153146	AT5G01370	AT5G01370	+	493
Exon/CD	chr5	172639	172887	AT5G01410	AT5G01410	-	851
Exon/CD	chr5	199207	199547	AT5G01500	AT5G01500	+	434
Exon/CD	chr5	207728	208211	AT5G01520	AT5G01520	+	1537
Intron	chr5	209257	210145	AT5G01530	AT5G01530	+	764
Exon/CD	chr5	211424	212842	AT5G01540	AT5G01540	-	1339
Exon/CD	chr5	214485	215591	AT5G01550	AT5G01550	-	1545
Exon/CD	chr5	215903	216574	AT5G01550	AT5G01550	-	345
Exon/CD	chr5	218475	218807	AT5G01560	AT5G01560	-	1889
Exon/CD	chr5	219290	220130	AT5G01560	AT5G01560	-	820
Exon/CD	chr5	229339	229575	AT5G01595	AT5G01595	+	2433
Upstream	chr5	251630	251861	AT5G01670	AT5G01670	+	-233
3'UTR	chr5	263702	265194	AT5G01712	AT5G01712	-	1185
Exon/CD	chr5	267496	267940	AT5G01715	AT5G01715	+	533
Exon/CD	chr5	268041	270250	AT5G01715	AT5G01715	+	1960
Exon/CD	chr5	273320	273814	AT5G01732	AT5G01732	+	728
Downstream	chr5	276795	277193	AT5G01732	AT5G01732	+	4155
Exon/CD	chr5	280851	281212	AT5G01740	AT5G01740	+	309
Exon/CD	chr5	287569	287785	AT5G01747	AT5G01747	+	91
Exon/CD	chr5	290113	290899	AT5G01750	AT5G01750	+	741
Exon/CD	chr5	305079	305656	AT5G01790	AT5G01790	-	329
5'UTR	chr5	310196	310440	AT5G01810	AT5G01810	+	884
Exon/CD	chr5	310559	310808	AT5G01810	AT5G01810	+	1249
Exon/CD	chr5	314309	314614	AT5G01820	AT5G01820	-	539
Exon/CD	chr5	322390	322988	AT5G01830	AT5G01830	+	1994
Exon/CD	chr5	324690	325312	AT5G01840	AT5G01840	+	449
Exon/CD	chr5	332783	333158	AT5G01850	AT5G01850	+	633
Exon/CD	chr5	339170	339431	AT5G01880	AT5G01880	+	401
Exon/CD	chr5	341760	342178	AT5G01890	AT5G01890	-	3158
Exon/CD	chr5	342397	342909	AT5G01890	AT5G01890	-	2474
Exon/CD	chr5	344511	344716	AT5G01890	AT5G01890	-	514
Exon/CD	chr5	351012	352116	AT5G01900	AT5G01900	-	505
Exon/CD	chr5	359068	360166	AT5G01920	AT5G01920	+	510
Exon/CD	chr5	369298	369549	AT5G01950	AT5G01950	-	763
Exon/CD	chr5	370931	371327	AT5G01960	AT5G01960	+	729
Exon/CD	chr5	371448	371671	AT5G01960	AT5G01960	+	1159
Exon/CD	chr5	375686	375887	AT5G01980	AT5G01980	+	571
Exon/CD	chr5	376076	376309	AT5G01980	AT5G01980	+	977
Exon/CD	chr5	395685	395897	AT5G02030	AT5G02030	+	157
Exon/CD	chr5	403595	404084	AT5G02050	AT5G02050	-	484
Intron	chr5	426487	427067	AT5G02160	AT5G02160	+	551
Exon/CD	chr5	435421	436644	AT5G02190	AT5G02190	+	821
Exon/CD	chr5	437617	438093	AT5G02200	AT5G02200	+	395
Exon/CD	chr5	441890	442135	AT5G02220	AT5G02220	-	134
Upstream	chr5	448035	448372	AT5G02230	AT5G02230	+	-854
Exon/CD	chr5	449546	450606	AT5G02230	AT5G02230	+	1019
Intron	chr5	455022	455385	AT5G02250	AT5G02250	+	420
Intron	chr5	470526	472029	AT5G02290	AT5G02290	-	1507
Exon/CD	chr5	474401	474776	AT5G02310	AT5G02310	+	309
Exon/CD	chr5	539967	540322	AT5G02460	AT5G02460	-	968
Exon/CD	chr5	550358	550787	AT5G02490	AT5G02490	-	2075
Exon/CD	chr5	551021	552718	AT5G02490	AT5G02490	-	778
Exon/CD	chr5	554899	556499	AT5G02500	AT5G02500	-	743
Exon/CD	chr5	564826	565059	AT5G02530	AT5G02530	-	941
Exon/CD	chr5	573220	573577	AT5G02550	AT5G02550	-	160
Intron	chr5	587752	588173	AT5G02610	AT5G02610	+	454
Exon/CD	chr5	603083	603463	AT5G02670	AT5G02670	-	1333
Exon/CD	chr5	612826	613295	AT5G02710	AT5G02710	+	490
Exon/CD	chr5	652409	653340	AT5G02850	AT5G02850	+	764
Exon/CD	chr5	657804	658913	AT5G02870	AT5G02870	+	572
Intron	chr5	688694	689368	AT5G02940	AT5G02940	-	671
Exon/CD	chr5	690824	691808	AT5G02950	AT5G02950	+	534
Exon/CD	chr5	693578	693931	AT5G02960	AT5G02960	-	761
Exon/CD	chr5	695477	695716	AT5G02970	AT5G02970	+	627
Exon/CD	chr5	695990	696198	AT5G02970	AT5G02970	+	1125
Exon/CD	chr5	703543	704081	AT5G03000	AT5G03000	+	544
Exon/CD	chr5	704770	705023	AT5G03010	AT5G03010	+	312
Exon/CD	chr5	711270	712270	AT5G03040	AT5G03040	-	1224
Exon/CD	chr5	727255	727566	AT5G03100	AT5G03100	+	588
Exon/CD	chr5	738035	738752	AT5G03140	AT5G03140	-	1623
Exon/CD	chr5	750563	751748	AT5G03160	AT5G03160	+	1046
Exon/CD	chr5	758773	759688	AT5G03190	AT5G03190	+	856
Downstream	chr5	762083	763218	AT5G03210	AT5G03210	-	671
Exon/CD	chr5	771949	772523	AT5G03240	AT5G03240	-	1279
Exon/CD	chr5	772660	772872	AT5G03240	AT5G03240	-	749
Exon/CD	chr5	782195	782451	AT5G03270	AT5G03270	+	453
Exon/CD	chr5	794502	794761	AT5G03290	AT5G03290	+	657
Exon/CD	chr5	796761	796961	AT5G03300	AT5G03300	+	419
Exon/CD	chr5	802910	803233	AT5G03320	AT5G03320	+	1044
Downstream	chr5	806737	806959		NIL	+	646
Exon/CD	chr5	811886	812110	AT5G03340	AT5G03340	-	1230
Exon/CD	chr5	815302	816718	AT5G03350	AT5G03350	-	648
Exon/CD	chr5	817746	819091	AT5G03360	AT5G03360	+	554
Intron	chr5	833362	833699	AT5G03380	AT5G03380	-	759
Exon/CD	chr5	835642	835938	AT5G03390	AT5G03390	+	802
Intron	chr5	883960	884186	AT5G03520	AT5G03520	+	610
Intron	chr5	884373	884620	AT5G03520	AT5G03520	+	1033
Intron	chr5	886558	887115	AT5G03530	AT5G03530	-	554
Exon/CD	chr5	899253	899707	AT5G03555	AT5G03555	-	679
Exon/CD	chr5	901760	901981	AT5G03560	AT5G03560	-	878
Intron	chr5	915931	916186	AT5G03610	AT5G03610	+	593
Exon/CD	chr5	923758	924008	AT5G03630	AT5G03630	-	800
Exon/CD	chr5	931857	932644	AT5G03650	AT5G03650	+	346
Intron	chr5	947382	947860	AT5G03668	AT5G03668	-	1346
Exon/CD	chr5	963969	964243	AT5G03690	AT5G03690	-	883
Intron	chr5	972465	973345	AT5G03720	AT5G03720	-	778
Intron	chr5	978364	978652	AT5G03730	AT5G03730	-	1341
Exon/CD	chr5	979009	979339	AT5G03730	AT5G03730	-	675
Exon/CD	chr5	1041182	1041480	AT5G03880	AT5G03880	-	149
Exon/CD	chr5	1130336	1130789	AT5G04140	AT5G04140	+	531
Exon/CD	chr5	1144111	1144981	AT5G04160	AT5G04160	-	366
Exon/CD	chr5	1145760	1146567	AT5G04170	AT5G04170	+	732
Exon/CD	chr5	1151405	1151606	AT5G04190	AT5G04190	+	613
Exon/CD	chr5	1151846	1152058	AT5G04190	AT5G04190	+	1060
Downstream	chr5	1187750	1188085	AT5G04275	AT5G04275	-	382
Exon/CD	chr5	1206089	1207017	AT5G04310	AT5G04310	-	799
Exon/CD	chr5	1213151	1213496	AT5G04330	AT5G04330	-	1116
Exon/CD	chr5	1213617	1214091	AT5G04330	AT5G04330	-	585
Exon/CD	chr5	1216440	1217169	AT5G04340	AT5G04340	-	302
Exon/CD	chr5	1221460	1221831	AT5G04360	AT5G04360	+	79
5'UTR	chr5	1243793	1244017	AT5G04410	AT5G04410	+	147
Exon/CD	chr5	1244229	1244693	AT5G04410	AT5G04410	+	703
Intron	chr5	1244852	1245059	AT5G04410	AT5G04410	+	1197
Intron	chr5	1253201	1253405	AT5G04430	AT5G04430	-	562
Intron	chr5	1255432	1256100	AT5G04440	AT5G04440	+	922
Exon/CD	chr5	1266908	1267294	AT5G04470	AT5G04470	-	315
Exon/CD	chr5	1277285	1277679	AT5G04480	AT5G04480	-	464
Exon/CD	chr5	1303891	1304116	AT5G04550	AT5G04550	-	2113
Exon/CD	chr5	1304218	1305415	AT5G04550	AT5G04550	-	1300
Upstream	chr5	1308605	1309121	AT5G04560	AT5G04560	+	-339
Intron	chr5	1319262	1319972	AT5G04590	AT5G04590	+	261
Exon/CD	chr5	1320363	1320565	AT5G04590	AT5G04590	+	1108
Exon/CD	chr5	1336097	1336542	AT5G04660	AT5G04660	+	324
Exon/CD	chr5	1340203	1341023	AT5G04670	AT5G04670	-	271
Exon/CD	chr5	1359597	1359855	AT5G04710	AT5G04710	-	521
Intron	chr5	1360990	1362123	AT5G04720	AT5G04720	+	844
Exon/CD	chr5	1379031	1379935	AT5G04770	AT5G04770	+	415
Exon/CD	chr5	1389151	1389620	AT5G04800	AT5G04800	+	896
Exon/CD	chr5	1390578	1390817	AT5G04810	AT5G04810	+	663
Exon/CD	chr5	1399847	1400108	AT5G04820	AT5G04820	+	358
Exon/CD	chr5	1418850	1419805	AT5G04870	AT5G04870	-	1011
Exon/CD	chr5	1423257	1423503	AT5G04885	AT5G04885	+	581
Exon/CD	chr5	1440745	1441520	AT5G04920	AT5G04920	-	851
Exon/CD	chr5	1445669	1447167	AT5G04930	AT5G04930	+	1548
Exon/CD	chr5	1456136	1456521	AT5G04940	AT5G04940	-	662
Intron	chr5	1470500	1470739	AT5G04980	AT5G04980	-	153
Exon/CD	chr5	1472813	1473131	AT5G04990	AT5G04990	-	992
Intron	chr5	1500120	1500324	AT5G05080	AT5G05080	-	534
Exon/CD	chr5	1503460	1504194	AT5G05090	AT5G05090	+	595
Exon/CD	chr5	1505686	1506589	AT5G05100	AT5G05100	-	1087
Exon/CD	chr5	1512253	1512620	AT5G05130	AT5G05130	+	316
Intron	chr5	1520633	1522016	AT5G05140	AT5G05140	+	1411
Downstream	chr5	1523350	1523683	AT5G05140	AT5G05140	+	3603
Intron	chr5	1524903	1525126	AT5G05150	AT5G05150	-	1185
Intron	chr5	1534452	1535454	AT5G05170	AT5G05170	-	461
Exon/CD	chr5	1541853	1543507	AT5G05190	AT5G05190	+	1159
Exon/CD	chr5	1551837	1552100	AT5G05230	AT5G05230	+	580
Exon/CD	chr5	1557174	1558008	AT5G05250	AT5G05250	-	407
Exon/CD	chr5	1571848	1572121	AT5G05310	AT5G05310	+	713
Exon/CD	chr5	1592396	1592995	AT5G05380	AT5G05380	+	565
Exon/CD	chr5	1602120	1603448	AT5G05410	AT5G05410	+	579
Exon/CD	chr5	1621132	1621343	AT5G05470	AT5G05470	+	779
Exon/CD	chr5	1664380	1664898	AT5G05580	AT5G05580	+	554
Intron	chr5	1667269	1668214	AT5G05590	AT5G05590	-	574
Intron	chr5	1672607	1673196	AT5G05600	AT5G05600	+	781
Intron	chr5	1677463	1677750	AT5G05610	AT5G05610	-	1498
Intron	chr5	1678228	1678429	AT5G05610	AT5G05610	-	776
Exon/CD	chr5	1684638	1685028	AT5G05640	AT5G05640	+	267
Exon/CD	chr5	1694345	1695378	AT5G05660	AT5G05660	-	606
5'UTR	chr5	1726716	1727023	AT5G05740	AT5G05740	-	161
Exon/CD	chr5	1746985	1747271	AT5G05810	AT5G05810	+	298
Intron	chr5	1753077	1753730	AT5G05820	AT5G05820	-	775
Exon/CD	chr5	1762883	1763169	AT5G05850	AT5G05850	-	1652
Exon/CD	chr5	1768533	1768752	AT5G05870	AT5G05870	+	1003
Exon/CD	chr5	1808075	1808563	AT5G06000	AT5G06000	+	169
Exon/CD	chr5	1820407	1820670	AT5G06050	AT5G06050	+	406
Exon/CD	chr5	1867601	1867869	AT5G06165	AT5G06165	-	509
Exon/CD	chr5	1893739	1893979	AT5G06250	AT5G06250	-	265
Exon/CD	chr5	1912822	1913063	AT5G06270	AT5G06270	+	392
Exon/CD	chr5	1918414	1918922	AT5G06280	AT5G06280	-	228
Exon/CD	chr5	1920839	1921057	AT5G06290	AT5G06290	+	1735
Intron	chr5	1922750	1923587	AT5G06300	AT5G06300	-	2202
Intron	chr5	1923840	1925335	AT5G06300	AT5G06300	-	783
Exon/CD	chr5	1930533	1931826	AT5G06320	AT5G06320	-	589
Exon/CD	chr5	1935060	1935484	AT5G06330	AT5G06330	-	372
Intron	chr5	1945270	1945471	AT5G06360	AT5G06360	+	602
Exon/CD	chr5	1952765	1953349	AT5G06390	AT5G06390	+	206
Exon/CD	chr5	1970329	1970641	AT5G06460	AT5G06460	+	456
Exon/CD	chr5	1994096	1994685	AT5G06530	AT5G06530	-	434
Exon/CD	chr5	2002513	2002881	AT5G06550	AT5G06550	-	378
Exon/CD	chr5	2010392	2010839	AT5G06570	AT5G06570	-	426
Intron	chr5	2027206	2027579	AT5G06600	AT5G06600	-	551
Exon/CD	chr5	2056822	2057121	AT5G06680	AT5G06680	+	384
Exon/CD	chr5	2063431	2064014	AT5G06700	AT5G06700	+	235
Intron	chr5	2069177	2070368	AT5G06710	AT5G06710	-	589
Exon/CD	chr5	2089760	2090070	AT5G06760	AT5G06760	-	515
Upstream	chr5	2098214	2098420		NIL	-	-482
Exon/CD	chr5	2133003	2133437	AT5G06860	AT5G06860	+	870
Exon/CD	chr5	2133945	2134998	AT5G06870	AT5G06870	+	553
Exon/CD	chr5	2170218	2170439	AT5G06990	AT5G06990	+	726
Exon/CD	chr5	2172044	2172300	AT5G07000	AT5G07000	-	767
Exon/CD	chr5	2183600	2183951	AT5G07030	AT5G07030	-	2197
Exon/CD	chr5	2184072	2184700	AT5G07030	AT5G07030	-	1586
Exon/CD	chr5	2200441	2200766	AT5G07080	AT5G07080	+	271
Exon/CD	chr5	2202745	2203396	AT5G07090	AT5G07090	+	673
Exon/CD	chr5	2204835	2205142	AT5G07100	AT5G07100	+	708
Exon/CD	chr5	2206023	2206811	AT5G07110	AT5G07110	+	417
Exon/CD	chr5	2208508	2208861	AT5G07120	AT5G07120	-	832
Exon/CD	chr5	2212919	2213127	AT5G07140	AT5G07140	+	197
Exon/CD	chr5	2217507	2217897	AT5G07150	AT5G07150	+	1882
Exon/CD	chr5	2275143	2275452	AT5G07250	AT5G07250	-	693
Exon/CD	chr5	2275716	2275935	AT5G07250	AT5G07250	-	165
Exon/CD	chr5	2285238	2285715	AT5G07280	AT5G07280	+	436
Intron	chr5	2293844	2294116	AT5G07290	AT5G07290	+	627
Exon/CD	chr5	2300282	2300517	AT5G07300	AT5G07300	+	512
Exon/CD	chr5	2318096	2318804	AT5G07340	AT5G07340	+	1237
Intron	chr5	2324812	2325118	AT5G07350	AT5G07350	-	454
Exon/CD	chr5	2331319	2331803	AT5G07370	AT5G07370	+	1162
Exon/CD	chr5	2373067	2373337	AT5G07500	AT5G07500	+	583
Exon/CD	chr5	2396901	2397185	AT5G07571	AT5G07571	-	380
Exon/CD	chr5	2466321	2466696	AT5G07740	AT5G07740	-	305
Exon/CD	chr5	2468287	2468679	AT5G07760	AT5G07760	+	244
Exon/CD	chr5	2507499	2507744	AT5G07842	AT5G07842	-	814
Exon/CD	chr5	2511795	2512047	AT5G07860	AT5G07860	+	479
Exon/CD	chr5	2520545	2520804	AT5G07900	AT5G07900	+	505
Exon/CD	chr5	2527904	2528482	AT5G07920	AT5G07920	-	1137
Intron	chr5	2534308	2534550	AT5G07940	AT5G07940	+	705
5'UTR	chr5	2542157	2542524	AT5G07960	AT5G07960	+	94
Intron	chr5	2609431	2609632	AT5G08130	AT5G08130	-	719
Exon/CD	chr5	2621942	2622816	AT5G08150	AT5G08150	-	341
Exon/CD	chr5	2632806	2633382	AT5G08180	AT5G08180	-	756
Intron	chr5	2657175	2658093	AT5G08260	AT5G08260	+	483
Intron	chr5	2659156	2659977	AT5G08260	AT5G08260	+	2415
Intron	chr5	2664951	2665617	AT5G08280	AT5G08280	-	508
Exon/CD	chr5	2681109	2681662	AT5G08330	AT5G08330	+	641
Exon/CD	chr5	2683057	2683524	AT5G08335	AT5G08335	+	1061
Exon/CD	chr5	2713834	2714105	AT5G08420	AT5G08420	+	556
Exon/CD	chr5	2732092	2732476	AT5G08450	AT5G08450	-	603
Exon/CD	chr5	2747410	2747630	AT5G08490	AT5G08490	-	237
Exon/CD	chr5	2759942	2760142	AT5G08530	AT5G08530	-	1833
Exon/CD	chr5	2790490	2790722	AT5G08610	AT5G08610	+	311
Intron	chr5	2802434	2802843	AT5G08630	AT5G08630	-	533
Exon/CD	chr5	2803945	2804592	AT5G08640	AT5G08640	+	311
Exon/CD	chr5	2813036	2813279	AT5G08650	AT5G08650	-	107
Exon/CD	chr5	2814678	2815421	AT5G08660	AT5G08660	+	962
Exon/CD	chr5	2820834	2821177	AT5G08670	AT5G08670	-	171
Intron	chr5	2822306	2822956	AT5G08680	AT5G08680	+	703
3'UTR	chr5	2854894	2856167	AT5G08760	AT5G08760	+	590
Exon/CD	chr5	2858870	2860360	AT5G08790	AT5G08790	-	647
Exon/CD	chr5	2932082	2932789	AT5G09430	AT5G09430	+	273
Exon/CD	chr5	2938325	2939308	AT5G09440	AT5G09440	+	469
Exon/CD	chr5	2942573	2942930	AT5G09450	AT5G09450	+	953
3'UTR	chr5	2945181	2945579	AT5G09461	AT5G09461	-	1459
Intron	chr5	2949247	2950685	AT5G09470	AT5G09470	-	547
Intron	chr5	2955808	2956130	AT5G09510	AT5G09510	-	538
Exon/CD	chr5	2960026	2960873	AT5G09530	AT5G09530	-	822
Exon/CD	chr5	2983965	2984273	AT5G09620	AT5G09620	-	1316
Exon/CD	chr5	3010769	3011036	AT5G09710	AT5G09710	-	86
Exon/CD	chr5	3017901	3018132	AT5G09730	AT5G09730	-	246
Exon/CD	chr5	3032306	3032699	AT5G09760	AT5G09760	+	127
Exon/CD	chr5	3043229	3043519	AT5G09800	AT5G09800	-	1039
Exon/CD	chr5	3052699	3053277	AT5G09810	AT5G09810	+	891
Exon/CD	chr5	3058985	3059641	AT5G09840	AT5G09840	+	316
Intron	chr5	3064160	3064397	AT5G09850	AT5G09850	-	1611
Exon/CD	chr5	3067444	3067650	AT5G09860	AT5G09860	+	985
Exon/CD	chr5	3070315	3070810	AT5G09860	AT5G09860	+	4000
Exon/CD	chr5	3073684	3074189	AT5G09870	AT5G09870	+	580
Exon/CD	chr5	3074315	3074816	AT5G09870	AT5G09870	+	1209
Downstream	chr5	3080286	3080878	AT5G09876	AT5G09876	+	595
Intron	chr5	3084375	3085010	AT5G09880	AT5G09880	-	572
Intron	chr5	3088186	3088421	AT5G09890	AT5G09890	-	707
Intron	chr5	3106579	3107123	AT5G09960	AT5G09960	+	531
Exon/CD	chr5	3134096	3134513	AT5G10020	AT5G10020	+	975
Exon/CD	chr5	3173737	3173996	AT5G10140	AT5G10140	-	5582
Exon/CD	chr5	3182562	3182920	AT5G10150	AT5G10150	-	1124
Intron	chr5	3237834	3238248	AT5G10290	AT5G10290	-	678
Exon/CD	chr5	3239581	3240474	AT5G10300	AT5G10300	+	410
Exon/CD	chr5	3241575	3242000	AT5G10310	AT5G10310	-	479
Intron	chr5	3259219	3259933	AT5G10360	AT5G10360	-	658
Exon/CD	chr5	3261175	3261844	AT5G10370	AT5G10370	+	264
Exon/CD	chr5	3266284	3267378	AT5G10370	AT5G10370	+	5586
3'UTR	chr5	3267955	3269580	AT5G10380	AT5G10380	+	1132
Exon/CD	chr5	3270446	3271004	AT5G10400	AT5G10400	-	227
Exon/CD	chr5	3271736	3272878	AT5G10410	AT5G10410	+	392
Exon/CD	chr5	3322178	3322638	AT5G10520	AT5G10520	-	502
Intron	chr5	3333736	3334034	AT5G10540	AT5G10540	+	5820
Intron	chr5	3334315	3335025	AT5G10540	AT5G10540	+	6605
Intron	chr5	3336880	3337117	AT5G10560	AT5G10560	-	2368
Exon/CD	chr5	3338509	3339176	AT5G10560	AT5G10560	-	524
Exon/CD	chr5	3341596	3341876	AT5G10570	AT5G10570	+	379
Exon/CD	chr5	3351517	3352282	AT5G10600	AT5G10600	+	862
Exon/CD	chr5	3352402	3352759	AT5G10600	AT5G10600	+	1543
Exon/CD	chr5	3354397	3354686	AT5G10610	AT5G10610	+	1034
Exon/CD	chr5	3376753	3377417	AT5G10690	AT5G10690	-	366
Exon/CD	chr5	3377583	3378363	AT5G10695	AT5G10695	+	310
3'UTR	chr5	3397196	3397785	AT5G10745	AT5G10745	+	1015
Exon/CD	chr5	3400521	3402293	AT5G10760	AT5G10760	-	800
Exon/CD	chr5	3402906	3404627	AT5G10770	AT5G10770	-	1682
Intron	chr5	3427286	3427521	AT5G10840	AT5G10840	-	475
Exon/CD	chr5	3431102	3431317	AT5G10870	AT5G10870	-	1253
Exon/CD	chr5	3464557	3465063	AT5G10960	AT5G10960	+	592
Exon/CD	chr5	3469267	3470124	AT5G10970	AT5G10970	+	427
3'UTR	chr5	3477135	3477589	AT5G10990	AT5G10990	+	523
Exon/CD	chr5	3479122	3480400	AT5G11000	AT5G11000	-	664
Upstream	chr5	3481559	3481864	AT5G11000	AT5G11000	-	-1286
Upstream	chr5	3482566	3482823	AT5G11010	AT5G11010	+	-1078
Intron	chr5	3494450	3494657	AT5G11030	AT5G11030	-	579
Exon/CD	chr5	3516082	3516931	AT5G11070	AT5G11070	-	489
Exon/CD	chr5	3524669	3525325	AT5G11090	AT5G11090	+	317
Intron	chr5	3536569	3537116	AT5G11110	AT5G11110	+	616
Exon/CD	chr5	3545391	3545874	AT5G11140	AT5G11140	+	289
Intron	chr5	3547279	3547879	AT5G11150	AT5G11150	-	532
Upstream	chr5	3553663	3553956	AT5G11170	AT5G11170	+	-374
Exon/CD	chr5	3573729	3574498	AT5G11210	AT5G11210	-	424
Exon/CD	chr5	3575854	3576068		NIL	-	871
Exon/CD	chr5	3580440	3580694	AT5G11230	AT5G11230	+	5
Intron	chr5	3583046	3583264	AT5G11240	AT5G11240	+	615
Exon/CD	chr5	3590815	3591329	AT5G11250	AT5G11250	-	888
Exon/CD	chr5	3591498	3591708	AT5G11250	AT5G11250	-	357
Intron	chr5	3604908	3605226	AT5G11300	AT5G11300	-	198
Exon/CD	chr5	3618203	3618551	AT5G11330	AT5G11330	-	520
Exon/CD	chr5	3670909	3671303	AT5G11480	AT5G11480	-	468
Exon/CD	chr5	3708206	3708943	AT5G11550	AT5G11550	-	672
Exon/CD	chr5	3727778	3728620	AT5G11590	AT5G11590	-	527
Exon/CD	chr5	3737346	3737893	AT5G11610	AT5G11610	-	598
Intron	chr5	3742510	3742756	AT5G11640	AT5G11640	+	637
Intron	chr5	3745146	3746453	AT5G11650	AT5G11650	+	819
Exon/CD	chr5	3755680	3755976	AT5G11670	AT5G11670	+	1579
Exon/CD	chr5	3770260	3771064	AT5G11700	AT5G11700	-	754
Exon/CD	chr5	3777655	3778029	AT5G11720	AT5G11720	+	1028
Intron	chr5	3781075	3782200	AT5G11730	AT5G11730	+	1326
3'UTR	chr5	3784131	3785220	AT5G11740	AT5G11740	+	424
Intron	chr5	3799929	3801154	AT5G11790	AT5G11790	+	991
Exon/CD	chr5	3807742	3808287	AT5G11800	AT5G11800	-	193
Intron	chr5	3820187	3820673	AT5G11850	AT5G11850	-	642
Exon/CD	chr5	3831790	3832273	AT5G11890	AT5G11890	+	367
Exon/CD	chr5	3845173	3845610	AT5G11930	AT5G11930	-	254
Intron	chr5	3855901	3856340	AT5G11950	AT5G11950	+	1204
Exon/CD	chr5	3878195	3878568	AT5G12010	AT5G12010	-	1158
Exon/CD	chr5	3878837	3879081	AT5G12010	AT5G12010	-	580
Exon/CD	chr5	3917654	3917919	AT5G12120	AT5G12120	-	873
Exon/CD	chr5	3923253	3923574	AT5G12140	AT5G12140	-	610
Exon/CD	chr5	3947603	3947814	AT5G12210	AT5G12210	+	605
Exon/CD	chr5	3962715	3963018	AT5G12250	AT5G12250	-	656
Exon/CD	chr5	3980531	3980874	AT5G12310	AT5G12310	-	1740
Intron	chr5	3981415	3981702	AT5G12310	AT5G12310	-	884
Exon/CD	chr5	3988741	3989734	AT5G12330	AT5G12330	-	596
Downstream	chr5	3991906	3992264	AT5G12340	AT5G12340	-	1525
Exon/CD	chr5	4037717	4038217	AT5G12440	AT5G12440	-	3367
Intron	chr5	4048807	4049216	AT5G12480	AT5G12480	-	1437
Exon/CD	chr5	4049450	4049731	AT5G12480	AT5G12480	-	858
Intron	chr5	4056690	4057089	AT5G12850	AT5G12850	+	702
Exon/CD	chr5	4058037	4058388	AT5G12850	AT5G12850	+	2025
Exon/CD	chr5	4060840	4061512	AT5G12860	AT5G12860	-	774
3'UTR	chr5	4068475	4068916	AT5G12880	AT5G12880	-	267
Exon/CD	chr5	4070014	4070309	AT5G12890	AT5G12890	-	1066
5'UTR	chr5	4071013	4071298	AT5G12890	AT5G12890	-	72
Exon/CD	chr5	4074021	4074580	AT5G12900	AT5G12900	-	319
Intron	chr5	4084435	4084715	AT5G12930	AT5G12930	-	722
Exon/CD	chr5	4087808	4088426	AT5G12940	AT5G12940	+	405
Exon/CD	chr5	4148224	4148634	AT5G13070	AT5G13070	+	793
Intron	chr5	4150570	4150782	AT5G13080	AT5G13080	-	474
Exon/CD	chr5	4156537	4157594	AT5G13100	AT5G13100	+	405
Exon/CD	chr5	4170775	4171419	AT5G13140	AT5G13140	-	697
Intron	chr5	4205235	4205870	AT5G13190	AT5G13190	-	853
Intron	chr5	4207394	4208188	AT5G13200	AT5G13200	+	787
Exon/CD	chr5	4214591	4215633	AT5G13210	AT5G13210	+	608
Exon/CD	chr5	4215742	4215999	AT5G13210	AT5G13210	+	1366
Exon/CD	chr5	4234733	4235004	AT5G13250	AT5G13250	+	599
Exon/CD	chr5	4253726	4254238	AT5G13290	AT5G13290	-	454
Exon/CD	chr5	4264061	4264989	AT5G13310	AT5G13310	+	1032
Exon/CD	chr5	4269173	4270117	AT5G13320	AT5G13320	+	2135
Exon/CD	chr5	4270488	4270712	AT5G13320	AT5G13320	+	3090
Exon/CD	chr5	4283606	4285963	AT5G13360	AT5G13360	+	1428
Intron	chr5	4287304	4287526	AT5G13370	AT5G13370	+	596
Exon/CD	chr5	4292944	4294078	AT5G13390	AT5G13390	+	764
Exon/CD	chr5	4298742	4299095	AT5G13400	AT5G13400	-	305
Intron	chr5	4310773	4311012	AT5G13450	AT5G13450	-	1120
Intron	chr5	4335548	4336324	AT5G13490	AT5G13490	+	297
Exon/CD	chr5	4336481	4337441	AT5G13490	AT5G13490	+	1322
Exon/CD	chr5	4338881	4339089	AT5G13500	AT5G13500	+	754
Exon/CD	chr5	4341360	4341871	AT5G13510	AT5G13510	+	353
Exon/CD	chr5	4343821	4344555	AT5G13520	AT5G13520	-	483
Exon/CD	chr5	4345647	4346225	AT5G13530	AT5G13530	+	410
Exon/CD	chr5	4359042	4359653	AT5G13550	AT5G13550	-	205
Exon/CD	chr5	4410209	4411215	AT5G13680	AT5G13680	-	4759
Exon/CD	chr5	4411472	4412294	AT5G13680	AT5G13680	-	3588
3'UTR	chr5	4420046	4420292	AT5G13690	AT5G13690	+	4415
Intron	chr5	4421272	4421549	AT5G13700	AT5G13700	-	1623
Exon/CD	chr5	4422182	4423052	AT5G13700	AT5G13700	-	416
Exon/CD	chr5	4425696	4426079	AT5G13710	AT5G13710	-	1070
Intron	chr5	4429816	4430735	AT5G13730	AT5G13730	-	562
Intron	chr5	4434631	4435497	AT5G13740	AT5G13740	+	2758
Exon/CD	chr5	4438449	4439883	AT5G13750	AT5G13750	+	966
Exon/CD	chr5	4440040	4440615	AT5G13750	AT5G13750	+	2127
Intron	chr5	4442552	4442831	AT5G13760	AT5G13760	+	677
Exon/CD	chr5	4442934	4443497	AT5G13760	AT5G13760	+	1201
Intron	chr5	4443752	4443988	AT5G13760	AT5G13760	+	1856
Exon/CD	chr5	4445716	4445963	AT5G13770	AT5G13770	+	416
Intron	chr5	4448124	4448324	AT5G13780	AT5G13780	-	422
Exon/CD	chr5	4455725	4456607	AT5G13810	AT5G13810	+	833
Exon/CD	chr5	4489045	4489812	AT5G13930	AT5G13930	+	740
Exon/CD	chr5	4531889	4532423	AT5G14040	AT5G14040	-	914
Exon/CD	chr5	4532529	4533127	AT5G14040	AT5G14040	-	242
5'UTR	chr5	4536033	4536236	AT5G14060	AT5G14060	+	733
5'UTR	chr5	4591693	4592002	AT5G14230	AT5G14230	+	106
Exon/CD	chr5	4605346	4605664	AT5G14270	AT5G14270	+	892
Exon/CD	chr5	4616191	4616460	AT5G14310	AT5G14310	+	1007
Exon/CD	chr5	4632928	4633207	AT5G14370	AT5G14370	-	646
Exon/CD	chr5	4635947	4636584	AT5G14380	AT5G14380	-	411
Intron	chr5	4649997	4650360	AT5G14420	AT5G14420	-	612
Upstream	chr5	4666389	4666754	AT5G14480	AT5G14480	+	-1203
Exon/CD	chr5	4691219	4691715	AT5G14550	AT5G14550	-	2265
Exon/CD	chr5	4693431	4693944	AT5G14550	AT5G14550	-	45
Exon/CD	chr5	4696308	4696641	AT5G14565	AT5G14565	+	1848
Exon/CD	chr5	4696775	4697052	AT5G14565	AT5G14565	+	2287
Exon/CD	chr5	4702684	4702970	AT5G14580	AT5G14580	-	257
Exon/CD	chr5	4714229	4714731	AT5G14610	AT5G14610	+	3916
Intron	chr5	4742500	4743423	AT5G14700	AT5G14700	-	485
Exon/CD	chr5	4756418	4757112	AT5G14730	AT5G14730	+	547
Upstream	chr5	4760613	4760935		NIL	-	-371
5'UTR	chr5	4787445	4787919	AT5G14800	AT5G14800	-	157
Exon/CD	chr5	4800406	4800706	AT5G14840	AT5G14840	-	182
Exon/CD	chr5	4826849	4827590	AT5G14920	AT5G14920	+	676
Intron	chr5	4829117	4829726	AT5G14930	AT5G14930	+	781
Exon/CD	chr5	4829836	4830074	AT5G14930	AT5G14930	+	1315
Exon/CD	chr5	4867123	4867419	AT5G15030	AT5G15030	-	1802
Exon/CD	chr5	4872595	4873229	AT5G15050	AT5G15050	-	686
3'UTR	chr5	4932997	4933201	AT5G15190	AT5G15190	-	437
Exon/CD	chr5	4933320	4933575	AT5G15190	AT5G15190	-	89
Downstream	chr5	4935155	4935425	AT5G15200	AT5G15200	-	1118
Exon/CD	chr5	4935847	4936070	AT5G15200	AT5G15200	-	450
Exon/CD	chr5	4938010	4938535	AT5G15210	AT5G15210	-	735
Exon/CD	chr5	4949103	4949421	AT5G15240	AT5G15240	+	1595
Exon/CD	chr5	4983867	4984220	AT5G15340	AT5G15340	-	101
Intron	chr5	4985199	4986285	AT5G15350	AT5G15350	-	497
Exon/CD	chr5	5002158	5002868	AT5G15400	AT5G15400	-	627
Exon/CD	chr5	5023974	5024203	AT5G15470	AT5G15470	-	654
Exon/CD	chr5	5025781	5026431	AT5G15480	AT5G15480	-	1054
Intron	chr5	5029549	5029888	AT5G15490	AT5G15490	-	476
Exon/CD	chr5	5070482	5071232	AT5G15580	AT5G15580	-	1635
Intron	chr5	5087982	5088410	AT5G15640	AT5G15640	+	825
Intron	chr5	5092549	5092947	AT5G15650	AT5G15650	+	591
Exon/CD	chr5	5122931	5123214	AT5G15710	AT5G15710	+	580
Exon/CD	chr5	5131281	5131486	AT5G15730	AT5G15730	+	880
Exon/CD	chr5	5136800	5137081	AT5G15740	AT5G15740	-	686
Exon/CD	chr5	5210051	5210500	AT5G15960	AT5G15960	+	377
Intron	chr5	5212050	5212300	AT5G15970	AT5G15970	+	264
Exon/CD	chr5	5214381	5214587	AT5G15980	AT5G15980	+	1403
Intron	chr5	5261562	5261882	AT5G16110	AT5G16110	-	1118
Exon/CD	chr5	5266876	5267102	AT5G16120	AT5G16120	+	1356
Intron	chr5	5269082	5269379	AT5G16130	AT5G16130	+	809
Exon/CD	chr5	5280451	5280718	AT5G16180	AT5G16180	+	700
Exon/CD	chr5	5284906	5285131	AT5G16190	AT5G16190	-	1275
Downstream	chr5	5288313	5288949	AT5G16200	AT5G16200	-	1571
3'UTR	chr5	5289423	5289748	AT5G16200	AT5G16200	-	617
Exon/CD	chr5	5290989	5291791	AT5G16210	AT5G16210	-	6584
Exon/CD	chr5	5299543	5300154	AT5G16220	AT5G16220	-	762
Intron	chr5	5311897	5312106	AT5G16260	AT5G16260	+	794
Exon/CD	chr5	5338456	5338834	AT5G16300	AT5G16300	+	671
Exon/CD	chr5	5355533	5355877	AT5G16360	AT5G16360	-	595
Exon/CD	chr5	5359883	5360407	AT5G16380	AT5G16380	-	565
Downstream	chr5	5372140	5372372		NIL	+	502
3'UTR	chr5	5379776	5380024	AT5G16470	AT5G16470	+	484
Intron	chr5	5381591	5381975	AT5G16480	AT5G16480	-	1114
Exon/CD	chr5	5390583	5391071		NIL	+	821
Exon/CD	chr5	5423365	5424390	AT5G16570	AT5G16570	-	689
Exon/CD	chr5	5431866	5432500	AT5G16590	AT5G16590	+	502
Exon/CD	chr5	5432753	5433163	AT5G16590	AT5G16590	+	1277
Upstream	chr5	5448699	5449258	AT5G16610	AT5G16610	-	-665
Exon/CD	chr5	5498045	5498653	AT5G16730	AT5G16730	+	706
Exon/CD	chr5	5508764	5509177	AT5G16750	AT5G16750	-	373
Intron	chr5	5525678	5526052	AT5G16800	AT5G16800	-	724
Exon/CD	chr5	5534215	5534896	AT5G16830	AT5G16830	-	697
Intron	chr5	5585729	5586680	AT5G17000	AT5G17000	-	859
Intron	chr5	5594667	5595382	AT5G17020	AT5G17020	+	300
Exon/CD	chr5	5606634	5606900	AT5G17040	AT5G17040	-	203
3'UTR	chr5	5652488	5652985	AT5G17190	AT5G17190	+	518
Intron	chr5	5667149	5667352	AT5G17240	AT5G17240	+	398
Upstream	chr5	5717838	5719208	AT5G17350	AT5G17350	+	-249
Exon/CD	chr5	5725452	5725744	AT5G17380	AT5G17380	-	1148
Exon/CD	chr5	5727832	5728122	AT5G17390	AT5G17390	+	337
Upstream	chr5	5759369	5759674	AT5G17460	AT5G17460	-	-581
Exon/CD	chr5	5764113	5765680	AT5G17490	AT5G17490	-	1181
Exon/CD	chr5	5809614	5810358	AT5G17630	AT5G17630	+	652
Exon/CD	chr5	5821291	5821575	AT5G17670	AT5G17670	+	373
Exon/CD	chr5	5824589	5825144	AT5G17680	AT5G17680	+	1867
Exon/CD	chr5	5861219	5862088	AT5G17760	AT5G17760	-	769
Exon/CD	chr5	5899630	5900004	AT5G17850	AT5G17850	+	564
Exon/CD	chr5	5900258	5900487	AT5G17850	AT5G17850	+	1119
Exon/CD	chr5	5907822	5908242	AT5G17870	AT5G17870	+	257
Intron	chr5	5912458	5912662	AT5G17880	AT5G17880	-	539
Exon/CD	chr5	5935590	5936243	AT5G17920	AT5G17920	+	642
Exon/CD	chr5	5937046	5937624	AT5G17920	AT5G17920	+	2061
Exon/CD	chr5	5953859	5954533	AT5G17980	AT5G17980	+	600
Exon/CD	chr5	5956107	5956526	AT5G17980	AT5G17980	+	2720
Intron	chr5	5957055	5958543	AT5G17990	AT5G17990	+	586
Exon/CD	chr5	5992394	5992650	AT5G18120	AT5G18120	+	1566
Exon/CD	chr5	5998968	5999217	AT5G18140	AT5G18140	+	917
Exon/CD	chr5	6036160	6036835	AT5G18255	AT5G18255	+	867
Exon/CD	chr5	6042081	6042328	AT5G18270	AT5G18270	-	734
Intron	chr5	6051239	6051469	AT5G18280	AT5G18280	-	3521
Exon/CD	chr5	6053322	6054123	AT5G18280	AT5G18280	-	1153
Exon/CD	chr5	6056065	6056408	AT5G18290	AT5G18290	-	2132
Intron	chr5	6057794	6058179	AT5G18290	AT5G18290	-	382
Intron	chr5	6062587	6062947	AT5G18310	AT5G18310	+	1061
Exon/CD	chr5	6077919	6078515	AT5G18350	AT5G18350	-	352
Exon/CD	chr5	6080359	6080669	AT5G18360	AT5G18360	-	2513
Exon/CD	chr5	6082056	6082785	AT5G18360	AT5G18360	-	607
Exon/CD	chr5	6090124	6090796	AT5G18380	AT5G18380	-	301
Exon/CD	chr5	6093706	6094483	AT5G18400	AT5G18400	-	959
Exon/CD	chr5	6096156	6096419	AT5G18404	AT5G18404	+	138
Exon/CD	chr5	6126029	6126349	AT5G18460	AT5G18460	+	3322
Exon/CD	chr5	6128161	6129444	AT5G18470	AT5G18470	+	1005
Exon/CD	chr5	6132716	6133233	AT5G18480	AT5G18480	-	932
Exon/CD	chr5	6134766	6134970	AT5G18490	AT5G18490	-	1897
Exon/CD	chr5	6145678	6145888	AT5G18520	AT5G18520	+	820
Intron	chr5	6161455	6161660	AT5G18550	AT5G18550	+	1379
Upstream	chr5	6188422	6188900		NIL	+	-1373
Intron	chr5	6193031	6193475	AT5G18610	AT5G18610	+	810
Intron	chr5	6213648	6213857	AT5G18640	AT5G18640	+	950
Exon/CD	chr5	6226475	6226906	AT5G18670	AT5G18670	+	734
Exon/CD	chr5	6227230	6227495	AT5G18670	AT5G18670	+	1406
Intron	chr5	6342747	6343448	AT5G19000	AT5G19000	+	877
5'UTR	chr5	6347548	6347881	AT5G19010	AT5G19010	-	498
Exon/CD	chr5	6352737	6353500	AT5G19020	AT5G19020	-	1710
Intron	chr5	6357498	6357993	AT5G19030	AT5G19030	-	1331
Exon/CD	chr5	6362193	6363415	AT5G19040	AT5G19040	-	609
Exon/CD	chr5	6373181	6373984	AT5G19060	AT5G19060	+	783
Exon/CD	chr5	6374107	6374381	AT5G19060	AT5G19060	+	1445
Intron	chr5	6375625	6375868	AT5G19070	AT5G19070	+	501
Exon/CD	chr5	6388683	6389694	AT5G19090	AT5G19090	+	1699
Exon/CD	chr5	6408302	6409328	AT5G19100	AT5G19100	-	602
Exon/CD	chr5	6412448	6413181	AT5G19110	AT5G19110	-	356
Exon/CD	chr5	6414754	6415048	AT5G19120	AT5G19120	+	413
Intron	chr5	6418096	6418487	AT5G19130	AT5G19130	-	730
Exon/CD	chr5	6446609	6447211	AT5G19170	AT5G19170	+	1665
Intron	chr5	6465958	6466497	AT5G19221	AT5G19221	+	1993
3'UTR	chr5	6467910	6468998	AT5G19230	AT5G19230	+	927
Exon/CD	chr5	6470390	6471272	AT5G19240	AT5G19240	+	702
Exon/CD	chr5	6472361	6472768	AT5G19250	AT5G19250	+	658
Exon/CD	chr5	6480020	6480251	AT5G19260	AT5G19260	-	311
Exon/CD	chr5	6494080	6494669	AT5G19290	AT5G19290	+	319
Exon/CD	chr5	6555329	6555545	AT5G19430	AT5G19430	+	1734
Exon/CD	chr5	6557121	6557362	AT5G19440	AT5G19440	+	821
Exon/CD	chr5	6560991	6561246	AT5G19450	AT5G19450	-	882
Intron	chr5	6577854	6578065	AT5G19490	AT5G19490	-	314
Exon/CD	chr5	6582664	6583073	AT5G19510	AT5G19510	-	380
Exon/CD	chr5	6674126	6674392	AT5G19740	AT5G19740	+	326
Intron	chr5	6677373	6677661	AT5G19750	AT5G19750	+	448
Intron	chr5	6683835	6684219	AT5G19770	AT5G19770	-	552
Intron	chr5	6687554	6687836	AT5G19780	AT5G19780	+	621
Exon/CD	chr5	6693224	6693732		NIL	+	306
Exon/CD	chr5	6700182	6700727	AT5G19820	AT5G19820	-	857
Exon/CD	chr5	6710779	6711093	AT5G19850	AT5G19850	-	737
Exon/CD	chr5	6718412	6718890	AT5G19875	AT5G19875	+	310
Exon/CD	chr5	6724359	6724564	AT5G19890	AT5G19890	-	1462
Exon/CD	chr5	6729272	6730107	AT5G19900	AT5G19900	-	356
Exon/CD	chr5	6756800	6757131	AT5G20000	AT5G20000	+	332
Intron	chr5	6760650	6761197	AT5G20010	AT5G20010	+	639
Exon/CD	chr5	6761419	6761743	AT5G20010	AT5G20010	+	1297
Exon/CD	chr5	6792719	6793223	AT5G20110	AT5G20110	-	375
Exon/CD	chr5	6795922	6796214	AT5G20120	AT5G20120	+	702
Intron	chr5	6806386	6806635	AT5G20165	AT5G20165	-	817
Exon/CD	chr5	6814733	6814946	AT5G20190	AT5G20190	+	746
Downstream	chr5	6815429	6815716	AT5G20190	AT5G20190	+	1479
Intron	chr5	6822690	6822990	AT5G20220	AT5G20220	+	850
Intron	chr5	6823191	6823596	AT5G20220	AT5G20220	+	1403
Exon/CD	chr5	6825219	6825666	AT5G20225	AT5G20225	-	498
Exon/CD	chr5	6826498	6827793	AT5G20230	AT5G20230	+	639
Exon/CD	chr5	6851877	6852775	AT5G20290	AT5G20290	-	740
Intron	chr5	6877006	6877598	AT5G20350	AT5G20350	+	713
Exon/CD	chr5	6884479	6884767	AT5G20360	AT5G20360	-	7
Exon/CD	chr5	6922800	6923609	AT5G20480	AT5G20480	+	724
Exon/CD	chr5	6969364	6969568	AT5G20610	AT5G20610	+	776
Exon/CD	chr5	6973965	6974543	AT5G20620	AT5G20620	-	692
Exon/CD	chr5	6993222	6993849	AT5G20670	AT5G20670	-	338
Intron	chr5	7015182	7015404	AT5G20720	AT5G20720	+	624
Exon/CD	chr5	7026061	7026393	AT5G20740	AT5G20740	-	305
Exon/CD	chr5	7040236	7040605	AT5G20790	AT5G20790	-	234
Exon/CD	chr5	7053333	7053647	AT5G20830	AT5G20830	-	1705
Intron	chr5	7053761	7054081	AT5G20830	AT5G20830	-	1274
Exon/CD	chr5	7068314	7068659	AT5G20840	AT5G20840	-	733
Exon/CD	chr5	7083893	7084415	AT5G20885	AT5G20885	-	580
Exon/CD	chr5	7089367	7089600	AT5G20890	AT5G20890	-	598
Intron	chr5	7091304	7091733	AT5G20900	AT5G20900	+	814
Intron	chr5	7103400	7104038	AT5G20935	AT5G20935	+	249
Exon/CD	chr5	7108145	7109239	AT5G20950	AT5G20950	-	2619
Exon/CD	chr5	7110169	7110570	AT5G20950	AT5G20950	-	942
Intron	chr5	7117073	7117277	AT5G20960	AT5G20960	+	437
Exon/CD	chr5	7117771	7118079	AT5G20960	AT5G20960	+	1187
Exon/CD	chr5	7146065	7146309	AT5G21040	AT5G21040	-	1090
Exon/CD	chr5	7148081	7148442	AT5G21050	AT5G21050	+	371
Intron	chr5	7152023	7152394	AT5G21060	AT5G21060	-	668
Intron	chr5	7165097	7166117	AT5G21090	AT5G21090	+	1004
Intron	chr5	7166260	7166825	AT5G21090	AT5G21090	+	1939
Exon/CD	chr5	7168272	7168522	AT5G21100	AT5G21100	+	213
Upstream	chr5	7176485	7176981		NIL	-	-592
Exon/CD	chr5	7222270	7222850	AT5G21430	AT5G21430	+	334
Exon/CD	chr5	7226742	7227554	AT5G21482	AT5G21482	+	421
Exon/CD	chr5	7238414	7238637	AT5G21900	AT5G21900	+	328
Exon/CD	chr5	7238744	7239082	AT5G21900	AT5G21900	+	716
3'UTR	chr5	7241328	7241682	AT5G21910	AT5G21910	+	846
Exon/CD	chr5	7243268	7243575	AT5G21930	AT5G21930	+	419
Exon/CD	chr5	7255287	7255849	AT5G21950	AT5G21950	-	376
Upstream	chr5	7259475	7259883	AT5G21960	AT5G21960	-	-371
Exon/CD	chr5	7277808	7278017	AT5G22000	AT5G22000	+	729
Exon/CD	chr5	7278161	7278377	AT5G22000	AT5G22000	+	1086
Exon/CD	chr5	7278686	7279054	AT5G22000	AT5G22000	+	1687
Intron	chr5	7304395	7305252	AT5G22060	AT5G22060	-	974
Exon/CD	chr5	7308535	7309103	AT5G22070	AT5G22070	+	925
Exon/CD	chr5	7315027	7315268	AT5G22090	AT5G22090	-	6536
Exon/CD	chr5	7316039	7316515	AT5G22090	AT5G22090	-	5406
Exon/CD	chr5	7365469	7366251	AT5G22250	AT5G22250	-	918
Intron	chr5	7376505	7377132	AT5G22290	AT5G22290	-	826
Intron	chr5	7379481	7379726	AT5G22300	AT5G22300	+	404
Intron	chr5	7380166	7380369	AT5G22300	AT5G22300	+	1068
Downstream	chr5	7384973	7385299		NIL	+	914
Exon/CD	chr5	7394450	7394692	AT5G22340	AT5G22340	+	98
Intron	chr5	7404540	7404867	AT5G22360	AT5G22360	-	1062
Exon/CD	chr5	7408952	7410067	AT5G22380	AT5G22380	-	593
Exon/CD	chr5	7418567	7419077	AT5G22390	AT5G22390	-	427
Exon/CD	chr5	7435975	7436214	AT5G22440	AT5G22440	-	558
5'UTR	chr5	7442627	7443098	AT5G22450	AT5G22450	-	485
Upstream	chr5	7464317	7464545		NIL	+	-1565
Downstream	chr5	7466791	7467333		NIL	+	1066
Intron	chr5	7475028	7475823	AT5G22510	AT5G22510	-	2516
Intron	chr5	7476069	7476869	AT5G22510	AT5G22510	-	1472
Exon/CD	chr5	7476981	7477488	AT5G22510	AT5G22510	-	707
3'UTR	chr5	7479318	7479599	AT5G22520	AT5G22520	+	528
Upstream	chr5	7480104	7480309	AT5G22530	AT5G22530	+	-321
Upstream	chr5	7480446	7482226		NIL	-	-27
3'UTR	chr5	7483591	7484231	AT5G22550	AT5G22550	-	1547
Exon/CD	chr5	7484333	7485036	AT5G22550	AT5G22550	-	774
Exon/CD	chr5	7491610	7493265	AT5G22560	AT5G22560	-	739
Exon/CD	chr5	7495482	7497030	AT5G22570	AT5G22570	-	528
Exon/CD	chr5	7519862	7520261	AT5G22620	AT5G22620	-	220
Upstream	chr5	7521510	7521779	AT5G22620	AT5G22620	-	-1363
5'UTR	chr5	7524120	7524867	AT5G22630	AT5G22630	+	151
Exon/CD	chr5	7529512	7530051	AT5G22640	AT5G22640	+	413
Exon/CD	chr5	7540174	7540718	AT5G22680	AT5G22680	-	302
Exon/CD	chr5	7541782	7542475	AT5G22690	AT5G22690	+	857
Exon/CD	chr5	7559362	7559845	AT5G22740	AT5G22740	-	470
Intron	chr5	7587292	7587859	AT5G22770	AT5G22770	-	671
Intron	chr5	7597466	7597778	AT5G22780	AT5G22780	-	427
Exon/CD	chr5	7677414	7677948	AT5G22940	AT5G22940	+	743
Exon/CD	chr5	7753675	7754122	AT5G23100	AT5G23100	+	464
Exon/CD	chr5	7778131	7778453	AT5G23120	AT5G23120	+	171
Exon/CD	chr5	7784314	7784577	AT5G23140	AT5G23140	+	707
Intron	chr5	7786273	7786549	AT5G23150	AT5G23150	+	576
Exon/CD	chr5	7798543	7798761	AT5G23170	AT5G23170	-	796
Upstream	chr5	7811006	7811241	AT5G23210	AT5G23210	+	-487
Exon/CD	chr5	7827102	7827933	AT5G23235	AT5G23235	+	1489
Exon/CD	chr5	7843566	7843845	AT5G23280	AT5G23280	+	734
Exon/CD	chr5	7880877	7881087	AT5G23400	AT5G23400	+	647
Exon/CD	chr5	7923196	7923428	AT5G23490	AT5G23490	+	3874
Exon/CD	chr5	7923968	7924446	AT5G23490	AT5G23490	+	4769
Exon/CD	chr5	7928231	7928512	AT5G23510	AT5G23510	+	1426
Exon/CD	chr5	7959338	7959615	AT5G23610	AT5G23610	-	796
Exon/CD	chr5	7985899	7986178	AT5G23680	AT5G23680	-	813
Exon/CD	chr5	8011228	8011469	AT5G23750	AT5G23750	-	263
Intron	chr5	8038527	8038857	AT5G23850	AT5G23850	+	640
Exon/CD	chr5	8039603	8039812	AT5G23850	AT5G23850	+	1655
Exon/CD	chr5	8042933	8043671	AT5G23860	AT5G23860	+	426
Exon/CD	chr5	8049733	8050107	AT5G23870	AT5G23870	-	255
Intron	chr5	8064850	8065092	AT5G23900	AT5G23900	-	552
Exon/CD	chr5	8073284	8074022	AT5G23920	AT5G23920	-	517
Exon/CD	chr5	8075350	8075569	AT5G23930	AT5G23930	-	539
Exon/CD	chr5	8082937	8083369	AT5G23950	AT5G23950	+	409
Exon/CD	chr5	8085981	8086329	AT5G23955	AT5G23955	+	1073
Intron	chr5	8121698	8121934	AT5G24030	AT5G24030	-	968
Intron	chr5	8122090	8122467	AT5G24030	AT5G24030	-	506
Exon/CD	chr5	8180804	8181022	AT5G24155	AT5G24155	-	114
Exon/CD	chr5	8200432	8200950	AT5G24190	AT5G24190	+	934
Intron	chr5	8330839	8331194	AT5G24400	AT5G24400	-	821
Exon/CD	chr5	8355038	8355682	AT5G24460	AT5G24460	+	661
Exon/CD	chr5	8371648	8371983	AT5G24520	AT5G24520	-	1032
Exon/CD	chr5	8373264	8373477		NIL	-	42
Exon/CD	chr5	8374314	8374793		NIL	+	268
Intron	chr5	8379693	8379950	AT5G24530	AT5G24530	+	988
Intron	chr5	8380198	8380462	AT5G24530	AT5G24530	+	1497
Exon/CD	chr5	8385724	8386088	AT5G24540	AT5G24540	-	2121
Exon/CD	chr5	8386437	8386827	AT5G24540	AT5G24540	-	1395
Exon/CD	chr5	8387781	8388091	AT5G24540	AT5G24540	-	91
Upstream	chr5	8388234	8388971	AT5G24540	AT5G24540	-	-575
Upstream	chr5	8389302	8389619	AT5G24540	AT5G24540	-	-1433
Exon/CD	chr5	8391311	8391818		NIL	+	53
Exon/CD	chr5	8405825	8406139	AT5G24570	AT5G24570	-	150
Exon/CD	chr5	8417371	8418495	AT5G24590	AT5G24590	-	1000
Exon/CD	chr5	8440718	8441253	AT5G24655	AT5G24655	-	233
Exon/CD	chr5	8443361	8443889	AT5G24660	AT5G24660	-	209
Exon/CD	chr5	8521533	8522211	AT5G24810	AT5G24810	-	807
Exon/CD	chr5	8534294	8534558	AT5G24840	AT5G24840	-	617
Exon/CD	chr5	8569848	8570304	AT5G24910	AT5G24910	-	282
Exon/CD	chr5	8571674	8571880		NIL	+	203
Intron	chr5	8589874	8590896	AT5G24930	AT5G24930	+	1151
Exon/CD	chr5	8610693	8611397	AT5G24990	AT5G24990	+	508
Exon/CD	chr5	8616361	8616594	AT5G25010	AT5G25010	+	468
Intron	chr5	8618862	8619137	AT5G25020	AT5G25020	+	432
Exon/CD	chr5	8642454	8643084	AT5G25070	AT5G25070	-	722
Exon/CD	chr5	8657871	8658811	AT5G25110	AT5G25110	-	981
Exon/CD	chr5	8673080	8673890	AT5G25140	AT5G25140	+	1061
Exon/CD	chr5	8707145	8707352	AT5G25190	AT5G25190	-	500
Intron	chr5	8724498	8724707	AT5G25210	AT5G25210	+	644
Exon/CD	chr5	8737560	8737959	AT5G25220	AT5G25220	+	1685
Exon/CD	chr5	8739589	8739926	AT5G25230	AT5G25230	+	48
Downstream	chr5	8746803	8747319		NIL	+	344
Exon/CD	chr5	8749603	8749823		NIL	+	211
Exon/CD	chr5	8750083	8751481	AT5G25250	AT5G25250	+	1055
Exon/CD	chr5	8752621	8753195	AT5G25260	AT5G25260	+	224
Exon/CD	chr5	8753677	8753930	AT5G25260	AT5G25260	+	1119
Exon/CD	chr5	8774138	8774665	AT5G25280	AT5G25280	+	609
Exon/CD	chr5	8795430	8795929	AT5G25350	AT5G25350	-	1341
Exon/CD	chr5	8796053	8796521	AT5G25350	AT5G25350	-	733
Intron	chr5	8801833	8802036	AT5G25360	AT5G25360	-	819
Exon/CD	chr5	8821376	8821645	AT5G25390	AT5G25390	+	1034
Intron	chr5	8855450	8856047	AT5G25440	AT5G25440	-	1010
Intron	chr5	8856205	8856439	AT5G25440	AT5G25440	-	436
Exon/CD	chr5	8892094	8892305	AT5G25540	AT5G25540	-	791
Exon/CD	chr5	8909171	8909756	AT5G25590	AT5G25590	-	457
Exon/CD	chr5	8915595	8915930	AT5G25610	AT5G25610	-	1038
Exon/CD	chr5	8937683	8938001	AT5G25620	AT5G25620	-	916
Exon/CD	chr5	8947971	8948332	AT5G25630	AT5G25630	+	928
Exon/CD	chr5	8954060	8954278	AT5G25754	AT5G25754	+	718
Exon/CD	chr5	8966455	8966693	AT5G25757	AT5G25757	-	930
Upstream	chr5	8987035	8987567		NIL	-	-2
Exon/CD	chr5	9004423	9005063	AT5G25830	AT5G25830	-	759
Intron	chr5	9037583	9038181	AT5G25900	AT5G25900	+	1864
Exon/CD	chr5	9040079	9040544	AT5G25910	AT5G25910	+	1451
Downstream	chr5	9043498	9044064	AT5G25920	AT5G25920	-	2747
5'UTR	chr5	9045124	9046281	AT5G25920	AT5G25920	-	826
Upstream	chr5	9046839	9047296	AT5G25920	AT5G25920	-	-539
Intron	chr5	9096720	9098673	AT5G26030	AT5G26030	+	1236
Intron	chr5	9147419	9148041	AT5G26170	AT5G26170	-	398
Intron	chr5	9149441	9149991	AT5G26180	AT5G26180	+	489
Exon/CD	chr5	9173579	9174471	AT5G26230	AT5G26230	-	517
Exon/CD	chr5	9244983	9245224	AT5G26340	AT5G26340	-	1963
Downstream	chr5	9280679	9281017		NIL	+	1223
Exon/CD	chr5	9308493	9308733	AT5G26700	AT5G26700	-	1012
Intron	chr5	9376370	9376730	AT5G26610	AT5G26610	+	1367
Exon/CD	chr5	9377729	9378107	AT5G26600	AT5G26600	+	516
Intron	chr5	9401193	9401852	AT5G26751	AT5G26751	-	954
Exon/CD	chr5	9406254	9406554	AT5G26760	AT5G26760	-	897
Exon/CD	chr5	9418357	9418593	AT5G26780	AT5G26780	+	280
Intron	chr5	9468872	9469169	AT5G26910	AT5G26910	-	1317
Downstream	chr5	9472692	9472977		NIL	+	711
Exon/CD	chr5	9476288	9477402	AT5G26920	AT5G26920	+	1163
Exon/CD	chr5	9484819	9485479	AT5G26960	AT5G26960	-	1000
Exon/CD	chr5	9485817	9486231	AT5G26960	AT5G26960	-	125
Exon/CD	chr5	9522842	9523058	AT5G27060	AT5G27060	-	2457
Exon/CD	chr5	9525151	9525365	AT5G27060	AT5G27060	-	149
Intron	chr5	9541237	9541496	AT5G27120	AT5G27120	+	441
Exon/CD	chr5	9620057	9620464	AT5G27290	AT5G27290	-	273
Exon/CD	chr5	9629784	9630719	AT5G27320	AT5G27320	+	1164
Exon/CD	chr5	9632866	9633240	AT5G27330	AT5G27330	-	1927
Exon/CD	chr5	9648834	9649335	AT5G27350	AT5G27350	+	417
Intron	chr5	9671967	9672191	AT5G27395	AT5G27395	-	2040
Upstream	chr5	9681860	9682310	AT5G27420	AT5G27420	+	-1987
Exon/CD	chr5	9684306	9685154	AT5G27420	AT5G27420	+	658
Upstream	chr5	9786185	9786428		NIL	-	-377
Exon/CD	chr5	9828933	9829176	AT5G27750	AT5G27750	+	817
Exon/CD	chr5	9861673	9862066	AT5G27830	AT5G27830	+	580
Intron	chr5	9873583	9873943	AT5G27850	AT5G27850	+	611
Upstream	chr5	9902714	9903269	AT5G27889	AT5G27889	+	-446
Exon/CD	chr5	9944001	9944489	AT5G27920	AT5G27920	-	533
5'UTR	chr5	9944596	9944833	AT5G27920	AT5G27920	-	64
Intron	chr5	9958870	9960875	AT5G27930	AT5G27930	-	1392
Exon/CD	chr5	10017359	10017608	AT5G27990	AT5G27990	+	447
Exon/CD	chr5	10037824	10038235	AT5G28040	AT5G28040	-	972
Exon/CD	chr5	10136034	10136374	AT5G28150	AT5G28150	+	770
Exon/CD	chr5	10209208	10209422	AT5G28237	AT5G28237	-	4283
Upstream	chr5	10212422	10212656		NIL	+	-206
Downstream	chr5	10212893	10213549		NIL	+	476
Exon/CD	chr5	10292798	10293944	AT5G28300	AT5G28300	-	1912
Exon/CD	chr5	10478022	10479010	AT5G28500	AT5G28500	+	745
Exon/CD	chr5	10632504	10633134		NIL	+	25
Exon/CD	chr5	10636920	10637140	AT5G28630	AT5G28630	+	399
Exon/CD	chr5	10933955	10934709		NIL	-	398
Intron	chr5	12559067	12559315	AT5G33290	AT5G33290	+	935
Downstream	chr5	12560068	12560359		NIL	+	244
Exon/CD	chr5	12588973	12589201	AT5G33320	AT5G33320	+	249
Exon/CD	chr5	12616504	12616940	AT5G33382	AT5G33382	+	159
Exon/CD	chr5	12681452	12681725	AT5G33399	AT5G33399	-	532
Intron	chr5	13465167	13465389	AT5G35200	AT5G35200	-	773
Intron	chr5	13662412	13662786	AT5G35430	AT5G35430	+	676
Intron	chr5	13752592	13752933	AT5G35570	AT5G35570	-	696
Intron	chr5	13761957	13763902	AT5G35580	AT5G35580	+	964
Intron	chr5	13867290	13867574	AT5G35690	AT5G35690	-	806
Exon/CD	chr5	13900834	13901060	AT5G35735	AT5G35735	-	2050
Downstream	chr5	13902121	13902856		NIL	+	1006
Exon/CD	chr5	13903304	13903743		NIL	+	390
Downstream	chr5	13987679	13988533		NIL	+	612
Exon/CD	chr5	14008527	14008802	AT5G35840	AT5G35840	+	838
Downstream	chr5	14012775	14013049		NIL	-	548
Intron	chr5	14303298	14303668	AT5G36290	AT5G36290	+	743
Intron	chr5	14545551	14545776	AT5G36890	AT5G36890	-	566
Upstream	chr5	14551333	14551541		NIL	+	-223
Exon/CD	chr5	14564781	14565016	AT5G36920	AT5G36920	-	73
Downstream	chr5	14565152	14566048	AT5G36925	AT5G36925	-	644
Exon/CD	chr5	14571666	14571922	AT5G36930	AT5G36930	-	836
Exon/CD	chr5	14886558	14886942	AT5G37485	AT5G37485	-	229
Upstream	chr5	14912788	14913599		NIL	-	-177
Upstream	chr5	14913717	14913954		NIL	-	-819
Exon/CD	chr5	14919061	14919718	AT5G37550	AT5G37550	-	479
Exon/CD	chr5	14934416	14934889	AT5G37600	AT5G37600	-	1189
Exon/CD	chr5	14998836	14999562	AT5G37770	AT5G37770	-	420
Exon/CD	chr5	15010363	15011111	AT5G37790	AT5G37790	-	415
Intron	chr5	15261725	15261949	AT5G38210	AT5G38210	+	832
Intron	chr5	15263142	15263679	AT5G38210	AT5G38210	+	2405
Exon/CD	chr5	15264623	15265080	AT5G38210	AT5G38210	+	3846
Exon/CD	chr5	15278446	15278805	AT5G38240	AT5G38240	-	692
Exon/CD	chr5	15281825	15282194	AT5G38250	AT5G38250	-	700
Downstream	chr5	15283448	15283648	AT5G38260	AT5G38260	-	2289
Exon/CD	chr5	15306234	15306788	AT5G38300	AT5G38300	+	579
Exon/CD	chr5	15310612	15311279	AT5G38310	AT5G38310	-	376
Exon/CD	chr5	15383762	15383975		NIL	-	45
Exon/CD	chr5	15384355	15384573	AT5G38430	AT5G38430	-	783
Exon/CD	chr5	15439938	15440147		NIL	+	185
Exon/CD	chr5	15488729	15488977		NIL	+	161
Exon/CD	chr5	15489773	15490153	AT5G38700	AT5G38700	+	369
Exon/CD	chr5	15501056	15501901	AT5G38710	AT5G38710	+	233
Intron	chr5	15502101	15502329	AT5G38710	AT5G38710	+	970
Exon/CD	chr5	15503045	15503889	AT5G38710	AT5G38710	+	2222
Exon/CD	chr5	15561640	15561865		NIL	+	13
Intron	chr5	15569959	15570178	AT5G38890	AT5G38890	+	588
Exon/CD	chr5	15572159	15572792	AT5G38895	AT5G38895	+	1221
Intron	chr5	15574914	15575137	AT5G38900	AT5G38900	-	593
Exon/CD	chr5	15609398	15610647	AT5G38990	AT5G38990	+	1208
Exon/CD	chr5	15617538	15618628	AT5G39020	AT5G39020	+	1166
Exon/CD	chr5	15635379	15635720	AT5G39050	AT5G39050	+	963
Exon/CD	chr5	15642298	15643032	AT5G39080	AT5G39080	+	1007
Downstream	chr5	15742733	15743538		NIL	+	368
Intron	chr5	15764836	15765360	AT5G39390	AT5G39390	-	371
Upstream	chr5	15815119	15815346	AT5G39500	AT5G39500	+	-42
Intron	chr5	15822175	15822376	AT5G39510	AT5G39510	+	833
Exon/CD	chr5	15843939	15844475	AT5G39570	AT5G39570	+	248
Intron	chr5	15844803	15845409	AT5G39570	AT5G39570	+	1147
Exon/CD	chr5	15879969	15880461	AT5G39660	AT5G39660	+	1489
3'UTR	chr5	15883406	15884586	AT5G39670	AT5G39670	+	817
Exon/CD	chr5	15885795	15886156	AT5G39680	AT5G39680	-	413
Intron	chr5	15903645	15903855	AT5G39740	AT5G39740	+	435
Exon/CD	chr5	15912371	15912710	AT5G39760	AT5G39760	+	1124
5'UTR	chr5	16035104	16035383	AT5G40060	AT5G40060	+	667
Exon/CD	chr5	16057587	16057922	AT5G40140	AT5G40140	+	407
Exon/CD	chr5	16060075	16060701	AT5G40150	AT5G40150	-	655
Exon/CD	chr5	16065929	16066143	AT5G40170	AT5G40170	-	1538
Downstream	chr5	16068671	16069425	AT5G40190	AT5G40190	-	900
Intron	chr5	16074185	16074560	AT5G40210	AT5G40210	-	1745
Exon/CD	chr5	16075844	16076110	AT5G40210	AT5G40210	-	140
Exon/CD	chr5	16086675	16087100	AT5G40250	AT5G40250	+	1123
Intron	chr5	16096680	16097168	AT5G40270	AT5G40270	-	308
Exon/CD	chr5	16132034	16132286		NIL	+	21
Downstream	chr5	16133561	16134451		NIL	-	432
Exon/CD	chr5	16152303	16152782	AT5G40380	AT5G40380	+	770
Exon/CD	chr5	16161892	16162840	AT5G40390	AT5G40390	+	851
Exon/CD	chr5	16202241	16203031	AT5G40460	AT5G40460	+	389
Exon/CD	chr5	16208511	16208820	AT5G40470	AT5G40470	-	1232
Intron	chr5	16297781	16298613	AT5G40720	AT5G40720	+	299
Exon/CD	chr5	16298733	16299184	AT5G40720	AT5G40720	+	1060
Exon/CD	chr5	16301106	16301424	AT5G40730	AT5G40730	+	190
Intron	chr5	16305464	16305802	AT5G40740	AT5G40740	-	780
Intron	chr5	16325517	16326180		NIL	-	3992
Exon/CD	chr5	16335135	16335414	AT5G40800	AT5G40800	-	354
Exon/CD	chr5	16367378	16367605	AT5G40850	AT5G40850	+	1138
5'UTR	chr5	16379038	16379285	AT5G40880	AT5G40880	+	266
Exon/CD	chr5	16395681	16395986	AT5G40910	AT5G40910	+	326
Exon/CD	chr5	16400698	16401112	AT5G40920	AT5G40920	+	251
Exon/CD	chr5	16407432	16407664	AT5G40940	AT5G40940	-	382
Exon/CD	chr5	16411392	16411605	AT5G40950	AT5G40950	+	716
Exon/CD	chr5	16432588	16432900	AT5G41040	AT5G41040	+	1353
Exon/CD	chr5	16441909	16442228	AT5G41080	AT5G41080	+	260
Intron	chr5	16447977	16448270	AT5G41100	AT5G41100	+	901
Exon/CD	chr5	16462956	16463334	AT5G41130	AT5G41130	-	127
Intron	chr5	16504391	16504707	AT5G41260	AT5G41260	+	775
Intron	chr5	16529379	16530263	AT5G41315	AT5G41315	+	366
Exon/CD	chr5	16539148	16539466	AT5G41340	AT5G41340	-	823
Exon/CD	chr5	16569439	16569736	AT5G41400	AT5G41400	-	590
Exon/CD	chr5	16586296	16586509	AT5G41430	AT5G41430	-	202
Exon/CD	chr5	16591290	16592219	AT5G41460	AT5G41460	-	487
Intron	chr5	16609847	16610163	AT5G41520	AT5G41520	-	687
Intron	chr5	16636619	16637127	AT5G41600	AT5G41600	+	743
Exon/CD	chr5	16666157	16666487	AT5G41670	AT5G41670	-	849
Exon/CD	chr5	16666589	16666928	AT5G41670	AT5G41670	-	413
Exon/CD	chr5	16686505	16687152	AT5G41730	AT5G41730	-	317
Exon/CD	chr5	16688693	16690046	AT5G41740	AT5G41740	+	743
Exon/CD	chr5	16694079	16695343	AT5G41750	AT5G41750	+	802
Exon/CD	chr5	16718450	16718669	AT5G41770	AT5G41770	+	563
Upstream	chr5	16726508	16727221	AT5G41790	AT5G41790	+	-666
Exon/CD	chr5	16740732	16741300	AT5G41820	AT5G41820	+	212
Exon/CD	chr5	16769098	16769372	AT5G41900	AT5G41900	+	282
Exon/CD	chr5	16770282	16770519	AT5G41900	AT5G41900	+	1447
Intron	chr5	16782210	16782433	AT5G41940	AT5G41940	+	374
Downstream	chr5	16799857	16800239	AT5G42000	AT5G42000	+	694
Exon/CD	chr5	16808334	16808537	AT5G42020	AT5G42020	-	2152
Exon/CD	chr5	16808710	16809088	AT5G42020	AT5G42020	-	1688
Exon/CD	chr5	16809465	16809710	AT5G42020	AT5G42020	-	1000
Intron	chr5	16811857	16812444	AT5G42030	AT5G42030	-	1033
Exon/CD	chr5	16813727	16814614	AT5G42040	AT5G42040	-	579
Intron	chr5	16816458	16817185	AT5G42050	AT5G42050	+	1332
Intron	chr5	16823913	16824480	AT5G42080	AT5G42080	-	561
Upstream	chr5	16827398	16827852	AT5G42092	AT5G42092	-	-42
Exon/CD	chr5	16829850	16830898	AT5G42100	AT5G42100	-	865
Upstream	chr5	16831223	16831441	AT5G42100	AT5G42100	-	-93
5'UTR	chr5	16832051	16832431	AT5G42110	AT5G42110	-	38
Exon/CD	chr5	16835968	16836665	AT5G42130	AT5G42130	-	523
Exon/CD	chr5	16860621	16861017	AT5G42200	AT5G42200	+	352
Exon/CD	chr5	16888688	16889223	AT5G42240	AT5G42240	+	729
Exon/CD	chr5	16903170	16903453	AT5G42270	AT5G42270	+	825
Exon/CD	chr5	16916155	16916800	AT5G42310	AT5G42310	+	694
3'UTR	chr5	16942488	16943018	AT5G42380	AT5G42380	-	613
Exon/CD	chr5	16944804	16945008		NIL	+	26
Intron	chr5	16945491	16946333	AT5G42390	AT5G42390	+	661
Exon/CD	chr5	16973598	16973900	AT5G42440	AT5G42440	-	825
Upstream	chr5	16975977	16976184	AT5G42445	AT5G42445	+	-192
Downstream	chr5	17004334	17004900	AT5G42530	AT5G42530	-	776
Intron	chr5	17021665	17022170	AT5G42570	AT5G42570	-	666
Exon/CD	chr5	17097929	17098873	AT5G42650	AT5G42650	-	994
5'UTR	chr5	17099251	17099499	AT5G42650	AT5G42650	-	20
Intron	chr5	17105010	17105224	AT5G42660	AT5G42660	-	849
Exon/CD	chr5	17155190	17155450	AT5G42780	AT5G42780	+	544
Upstream	chr5	17170918	17171179	AT5G42825	AT5G42825	+	-916
Exon/CD	chr5	17176465	17176830	AT5G42830	AT5G42830	+	263
Exon/CD	chr5	17177355	17177715	AT5G42830	AT5G42830	+	1151
Exon/CD	chr5	17184542	17184806	AT5G42860	AT5G42860	-	242
Exon/CD	chr5	17191900	17192231	AT5G42880	AT5G42880	+	488
Exon/CD	chr5	17198696	17199007	AT5G42900	AT5G42900	-	942
Exon/CD	chr5	17256848	17257309	AT5G43020	AT5G43020	-	664
Exon/CD	chr5	17299300	17300023	AT5G43100	AT5G43100	+	538
Upstream	chr5	17328343	17329197	AT5G43160	AT5G43160	+	-505
3'UTR	chr5	17331045	17331325	AT5G43160	AT5G43160	+	1910
Exon/CD	chr5	17361803	17362147	AT5G43270	AT5G43270	-	998
Exon/CD	chr5	17452010	17452779	AT5G43420	AT5G43420	+	725
Exon/CD	chr5	17457816	17458024	AT5G43450	AT5G43450	-	877
Exon/CD	chr5	17460635	17461080	AT5G43460	AT5G43460	+	984
Exon/CD	chr5	17465568	17466462	AT5G43470	AT5G43470	-	1433
Upstream	chr5	17469597	17469813	AT5G43500	AT5G43500	+	-242
Exon/CD	chr5	17522403	17523133	AT5G43620	AT5G43620	+	248
Exon/CD	chr5	17523372	17523574	AT5G43620	AT5G43620	+	953
Exon/CD	chr5	17527220	17527486	AT5G43630	AT5G43630	+	602
Exon/CD	chr5	17527899	17528110	AT5G43630	AT5G43630	+	1253
Intron	chr5	17533796	17534444	AT5G43650	AT5G43650	-	676
Exon/CD	chr5	17541229	17541463	AT5G43670	AT5G43670	-	588
Intron	chr5	17580633	17581150	AT5G43750	AT5G43750	-	331
Exon/CD	chr5	17583253	17583550	AT5G43755	AT5G43755	-	371
Exon/CD	chr5	17585695	17586995	AT5G43760	AT5G43760	+	582
Intron	chr5	17587332	17587575	AT5G43760	AT5G43760	+	1690
Exon/CD	chr5	17587692	17588095	AT5G43760	AT5G43760	+	2130
Exon/CD	chr5	17623059	17623281	AT5G43830	AT5G43830	-	1159
Exon/CD	chr5	17634074	17634486	AT5G43870	AT5G43870	-	1632
Exon/CD	chr5	17641776	17642192	AT5G43880	AT5G43880	-	1664
Exon/CD	chr5	17665673	17666384	AT5G43900	AT5G43900	-	1423
Exon/CD	chr5	17667881	17668464	AT5G43910	AT5G43910	-	2067
Exon/CD	chr5	17669541	17670248	AT5G43910	AT5G43910	-	345
Exon/CD	chr5	17687805	17688269	AT5G43950	AT5G43950	-	631
Exon/CD	chr5	17695754	17696305	AT5G43980	AT5G43980	-	593
Exon/CD	chr5	17705274	17705528	AT5G44005	AT5G44005	-	157
Exon/CD	chr5	17708430	17708871	AT5G44010	AT5G44010	-	549
Upstream	chr5	17711347	17711559		NIL	-	-315
Exon/CD	chr5	17712327	17713146	AT5G44020	AT5G44020	+	327
Exon/CD	chr5	17720936	17721149	AT5G44040	AT5G44040	-	538
Exon/CD	chr5	17722417	17723546	AT5G44050	AT5G44050	+	497
Exon/CD	chr5	17724303	17724792	AT5G44050	AT5G44050	+	2063
Downstream	chr5	17727523	17727808		NIL	+	1438
Exon/CD	chr5	17731032	17731732	AT5G44060	AT5G44060	+	377
Exon/CD	chr5	17733313	17733687	AT5G44065	AT5G44065	+	15
Exon/CD	chr5	17735208	17736224	AT5G44070	AT5G44070	+	978
Exon/CD	chr5	17738661	17739415	AT5G44080	AT5G44080	-	835
Exon/CD	chr5	17761049	17761891	AT5G44130	AT5G44130	+	380
Exon/CD	chr5	17783427	17783628	AT5G44180	AT5G44180	+	355
Exon/CD	chr5	17799586	17799858	AT5G44190	AT5G44190	+	1353
Exon/CD	chr5	17803198	17803407	AT5G44200	AT5G44200	-	828
Exon/CD	chr5	17806717	17807229	AT5G44210	AT5G44210	+	501
Exon/CD	chr5	17824621	17825003	AT5G44250	AT5G44250	-	950
Exon/CD	chr5	17828101	17828445		NIL	+	522
Exon/CD	chr5	17829907	17831133	AT5G44260	AT5G44260	-	705
Downstream	chr5	17842711	17843000		NIL	+	744
Exon/CD	chr5	17860553	17860969	AT5G44340	AT5G44340	-	340
Exon/CD	chr5	17887636	17887883	AT5G44400	AT5G44400	-	721
Exon/CD	chr5	17891581	17891809	AT5G44410	AT5G44410	-	1283
Exon/CD	chr5	17892057	17892390	AT5G44410	AT5G44410	-	755
Exon/CD	chr5	17927411	17927701	AT5G44500	AT5G44500	+	113
Exon/CD	chr5	17927945	17928279	AT5G44500	AT5G44500	+	669
Downstream	chr5	17949307	17949523		NIL	+	892
Intron	chr5	17952473	17952694	AT5G44565	AT5G44565	+	1071
Exon/CD	chr5	17953701	17954039		NIL	-	743
Exon/CD	chr5	17954257	17954459		NIL	-	255
Downstream	chr5	17957403	17957745		NIL	+	767
Downstream	chr5	17957877	17958179		NIL	+	1221
Downstream	chr5	17960432	17961818	AT5G44568	AT5G44568	-	1077
Intron	chr5	17979695	17980434	AT5G44580	AT5G44580	+	753
Exon/CD	chr5	17980853	17981121	AT5G44582	AT5G44582	+	125
Exon/CD	chr5	17985146	17985390	AT5G44585	AT5G44585	+	652
Downstream	chr5	17985874	17986206	AT5G44585	AT5G44585	+	1424
Exon/CD	chr5	18020905	18021283	AT5G44670	AT5G44670	-	291
Exon/CD	chr5	18025470	18025765	AT5G44680	AT5G44680	-	374
Exon/CD	chr5	18036157	18036421	AT5G44700	AT5G44700	-	605
Exon/CD	chr5	18115237	18115610	AT5G44870	AT5G44870	+	757
Intron	chr5	18163557	18164182	AT5G44990	AT5G44990	+	737
Exon/CD	chr5	18172975	18173344	AT5G45030	AT5G45030	+	749
Exon/CD	chr5	18192432	18193213	AT5G45080	AT5G45080	-	385
Intron	chr5	18203920	18204423	AT5G45090	AT5G45090	-	829
Exon/CD	chr5	18204635	18205657		NIL	-	171
Upstream	chr5	18226308	18227644	AT5G45110	AT5G45110	+	-1934
Exon/CD	chr5	18229453	18230475	AT5G45110	AT5G45110	+	1054
Exon/CD	chr5	18230811	18231015	AT5G45110	AT5G45110	+	2003
Downstream	chr5	18238195	18238473	AT5G45116	AT5G45116	+	4428
Exon/CD	chr5	18244983	18245673	AT5G45130	AT5G45130	+	1062
Exon/CD	chr5	18324871	18325162	AT5G45250	AT5G45250	-	1006
Exon/CD	chr5	18343515	18343814		NIL	-	1248
Exon/CD	chr5	18344375	18344804		NIL	-	323
Intron	chr5	18345946	18346353	AT5G45280	AT5G45280	+	554
Intron	chr5	18346675	18346939	AT5G45280	AT5G45280	+	1212
Intron	chr5	18369496	18370945	AT5G45340	AT5G45340	-	771
Exon/CD	chr5	18382557	18382825	AT5G45350	AT5G45350	-	1002
Intron	chr5	18382945	18383169	AT5G45350	AT5G45350	-	636
Intron	chr5	18385578	18386156	AT5G45360	AT5G45360	-	918
Exon/CD	chr5	18402766	18403066	AT5G45410	AT5G45410	-	868
Exon/CD	chr5	18405328	18406122	AT5G45420	AT5G45420	-	881
Exon/CD	chr5	18407742	18408768	AT5G45428	AT5G45428	+	867
Exon/CD	chr5	18423598	18423928	AT5G45470	AT5G45470	-	1279
Exon/CD	chr5	18424073	18424572	AT5G45470	AT5G45470	-	720
Exon/CD	chr5	18426220	18428620	AT5G45480	AT5G45480	-	1670
Downstream	chr5	18430869	18432413		NIL	+	866
Exon/CD	chr5	18433693	18433943	AT5G45500	AT5G45500	-	1651
Exon/CD	chr5	18434333	18435078	AT5G45500	AT5G45500	-	764
Exon/CD	chr5	18445634	18445893	AT5G45510	AT5G45510	+	1106
Downstream	chr5	18505502	18506002	AT5G45630	AT5G45630	-	571
Exon/CD	chr5	18507320	18508479	AT5G45640	AT5G45640	-	3717
Exon/CD	chr5	18515143	18515718	AT5G45650	AT5G45650	-	3438
Exon/CD	chr5	18518021	18518735	AT5G45650	AT5G45650	-	490
Exon/CD	chr5	18541409	18541881	AT5G45710	AT5G45710	+	776
5'UTR	chr5	18546691	18547262	AT5G45720	AT5G45720	-	229
Exon/CD	chr5	18551859	18552383	AT5G45730	AT5G45730	+	174
Intron	chr5	18559600	18560190	AT5G45750	AT5G45750	+	779
Exon/CD	chr5	18560330	18560548	AT5G45750	AT5G45750	+	1323
Intron	chr5	18565882	18566634	AT5G45775	AT5G45775	-	311
Exon/CD	chr5	18575754	18576401	AT5G45800	AT5G45800	-	3030
Exon/CD	chr5	18578464	18578893	AT5G45800	AT5G45800	-	429
5'UTR	chr5	18597216	18597583	AT5G45840	AT5G45840	-	596
Exon/CD	chr5	18629323	18629550	AT5G45930	AT5G45930	+	1429
Exon/CD	chr5	18629732	18629932	AT5G45940	AT5G45940	-	874
Exon/CD	chr5	18651512	18651811	AT5G45990	AT5G45990	+	337
Exon/CD	chr5	18687817	18688255	AT5G46070	AT5G46070	+	4672
Exon/CD	chr5	18697517	18697845	AT5G46110	AT5G46110	+	431
5'UTR	chr5	18701337	18701616	AT5G46115	AT5G46115	+	156
Exon/CD	chr5	18715639	18716402	AT5G46170	AT5G46170	-	933
Exon/CD	chr5	18775696	18776241	AT5G46290	AT5G46290	-	774
Intron	chr5	18833798	18834120	AT5G46430	AT5G46430	+	692
Exon/CD	chr5	18835879	18836181	AT5G46450	AT5G46450	+	412
Exon/CD	chr5	18836368	18836632	AT5G46450	AT5G46450	+	882
Exon/CD	chr5	18840659	18840932	AT5G46460	AT5G46460	+	490
Exon/CD	chr5	18841354	18842120	AT5G46460	AT5G46460	+	1432
Intron	chr5	18851155	18851517	AT5G46490	AT5G46490	+	560
Exon/CD	chr5	18860737	18861817	AT5G46510	AT5G46510	+	826
Exon/CD	chr5	18862580	18862955	AT5G46510	AT5G46510	+	2316
Exon/CD	chr5	18867966	18869381	AT5G46520	AT5G46520	+	906
Intron	chr5	18910240	18910663	AT5G46600	AT5G46600	-	387
Intron	chr5	18918635	18918864	AT5G46620	AT5G46620	-	671
Downstream	chr5	18946402	18946794		NIL	+	610
Exon/CD	chr5	18950913	18951465	AT5G46700	AT5G46700	+	272
Intron	chr5	18953607	18954309	AT5G46710	AT5G46710	-	734
Exon/CD	chr5	18967954	18968364	AT5G46740	AT5G46740	-	583
Exon/CD	chr5	18975126	18975510	AT5G46760	AT5G46760	+	1087
Exon/CD	chr5	18989206	18989706	AT5G46800	AT5G46800	-	1316
Exon/CD	chr5	19003094	19003366	AT5G46830	AT5G46830	+	511
Exon/CD	chr5	19003551	19004133	AT5G46830	AT5G46830	+	1123
Exon/CD	chr5	19042696	19043048		NIL	-	95
Exon/CD	chr5	19048074	19048284	AT5G46910	AT5G46910	+	1321
Exon/CD	chr5	19054135	19054393	AT5G46920	AT5G46920	+	636
Exon/CD	chr5	19106427	19107261	AT5G47050	AT5G47050	+	504
Exon/CD	chr5	19117459	19117750	AT5G47060	AT5G47060	+	816
Exon/CD	chr5	19127716	19128354	AT5G47090	AT5G47090	+	776
Exon/CD	chr5	19134263	19135062	AT5G47110	AT5G47110	-	655
Intron	chr5	19136026	19136963	AT5G47120	AT5G47120	+	471
Exon/CD	chr5	19165290	19165519	AT5G47190	AT5G47190	-	703
Intron	chr5	19170265	19171060	AT5G47210	AT5G47210	-	601
Exon/CD	chr5	19171792	19172588	AT5G47220	AT5G47220	-	633
Intron	chr5	19174486	19174979	AT5G47225	AT5G47225	+	143
Downstream	chr5	19176054	19176265	AT5G47225	AT5G47225	+	1570
Exon/CD	chr5	19180251	19180975	AT5G47230	AT5G47230	+	674
Exon/CD	chr5	19186447	19186782	AT5G47250	AT5G47250	-	2131
Exon/CD	chr5	19187821	19188042	AT5G47250	AT5G47250	-	814
Intron	chr5	19203868	19204106	AT5G47320	AT5G47320	+	836
Exon/CD	chr5	19217016	19217347	AT5G47370	AT5G47370	-	728
Exon/CD	chr5	19223586	19224285	AT5G47380	AT5G47380	-	656
Intron	chr5	19227282	19227525	AT5G47390	AT5G47390	+	613
Exon/CD	chr5	19228080	19228462	AT5G47390	AT5G47390	+	1481
Exon/CD	chr5	19229369	19229615	AT5G47400	AT5G47400	+	330
Exon/CD	chr5	19231935	19232371	AT5G47400	AT5G47400	+	2991
Intron	chr5	19233567	19234226	AT5G47420	AT5G47420	+	1060
Exon/CD	chr5	19235719	19236232	AT5G47430	AT5G47430	-	5281
Exon/CD	chr5	19244491	19245119	AT5G47440	AT5G47440	-	545
Exon/CD	chr5	19251034	19251305	AT5G47455	AT5G47455	+	450
Exon/CD	chr5	19257664	19257961	AT5G47480	AT5G47480	+	392
Exon/CD	chr5	19288584	19289120	AT5G47560	AT5G47560	-	1613
Exon/CD	chr5	19298486	19298964	AT5G47590	AT5G47590	-	427
Exon/CD	chr5	19302721	19303582	AT5G47620	AT5G47620	-	1665
Exon/CD	chr5	19309555	19310270	AT5G47640	AT5G47640	+	685
Intron	chr5	19313714	19314011	AT5G47660	AT5G47660	+	854
Exon/CD	chr5	19316684	19316915	AT5G47680	AT5G47680	-	723
Intron	chr5	19328325	19328573	AT5G47700	AT5G47700	-	491
Intron	chr5	19335621	19336031	AT5G47730	AT5G47730	-	564
Exon/CD	chr5	19348355	19349345	AT5G47780	AT5G47780	+	931
Upstream	chr5	19354399	19354656		NIL	-	-544
Exon/CD	chr5	19377032	19378144	AT5G47840	AT5G47840	+	2147
Exon/CD	chr5	19379201	19380829	AT5G47850	AT5G47850	-	1067
Exon/CD	chr5	19397703	19398150	AT5G47910	AT5G47910	+	483
Intron	chr5	19398647	19398930	AT5G47910	AT5G47910	+	1345
Exon/CD	chr5	19399920	19400218	AT5G47910	AT5G47910	+	2626
Exon/CD	chr5	19400916	19401234	AT5G47910	AT5G47910	+	3632
Exon/CD	chr5	19532654	19533124	AT5G48170	AT5G48170	-	376
Exon/CD	chr5	19541292	19542309	AT5G48180	AT5G48180	-	626
Exon/CD	chr5	19559784	19560052	AT5G48240	AT5G48240	+	675
Exon/CD	chr5	19562896	19563241	AT5G48250	AT5G48250	-	654
Exon/CD	chr5	19570657	19571037	AT5G48300	AT5G48300	+	607
Exon/CD	chr5	19584079	19584388	AT5G48320	AT5G48320	-	515
Exon/CD	chr5	19595826	19596212	AT5G48360	AT5G48360	+	362
Exon/CD	chr5	19605038	19606487	AT5G48380	AT5G48380	-	1297
Exon/CD	chr5	19608982	19610121	AT5G48385	AT5G48385	+	991
Intron	chr5	19620473	19620783	AT5G48410	AT5G48410	+	361
Exon/CD	chr5	19638909	19639112	AT5G48460	AT5G48460	-	478
Exon/CD	chr5	19644940	19645147	AT5G48480	AT5G48480	+	368
Exon/CD	chr5	19645327	19645614	AT5G48480	AT5G48480	+	795
Exon/CD	chr5	19669046	19669326	AT5G48540	AT5G48540	-	734
Exon/CD	chr5	19669496	19669937	AT5G48540	AT5G48540	-	204
Intron	chr5	19676763	19677010	AT5G48545	AT5G48545	+	769
Exon/CD	chr5	19683984	19684999	AT5G48560	AT5G48560	+	485
Exon/CD	chr5	19717646	19718446	AT5G48620	AT5G48620	+	1570
Exon/CD	chr5	19731571	19731806	AT5G48655	AT5G48655	-	1337
Exon/CD	chr5	19732089	19732701	AT5G48655	AT5G48655	-	630
Exon/CD	chr5	19734601	19734904	AT5G48657	AT5G48657	-	798
Exon/CD	chr5	19763445	19763663	AT5G48730	AT5G48730	+	402
Intron	chr5	19771880	19772777	AT5G48760	AT5G48760	-	410
Intron	chr5	19786815	19787244	AT5G48800	AT5G48800	+	265
Exon/CD	chr5	19787627	19787828	AT5G48800	AT5G48800	+	963
Intron	chr5	19805816	19806213	AT5G48850	AT5G48850	-	1745
Exon/CD	chr5	19806347	19806584	AT5G48850	AT5G48850	-	1294
Intron	chr5	19807071	19807831	AT5G48850	AT5G48850	-	308
Exon/CD	chr5	19827457	19827762	AT5G48900	AT5G48900	+	2472
Exon/CD	chr5	19837199	19837747	AT5G48930	AT5G48930	-	689
Exon/CD	chr5	19937675	19937954	AT5G49160	AT5G49160	+	5584
Exon/CD	chr5	19953969	19954231	AT5G49215	AT5G49215	+	613
Exon/CD	chr5	19957239	19957446	AT5G49220	AT5G49220	+	905
Downstream	chr5	19975968	19976929	AT5G49280	AT5G49280	-	1001
Intron	chr5	19984901	19985391	AT5G49300	AT5G49300	-	551
Exon/CD	chr5	20012911	20013459	AT5G49360	AT5G49360	-	3557
Exon/CD	chr5	20048520	20049717	AT5G49440	AT5G49440	+	879
Exon/CD	chr5	20052091	20052606	AT5G49450	AT5G49450	+	519
Exon/CD	chr5	20071130	20071358	AT5G49480	AT5G49480	+	501
Exon/CD	chr5	20081814	20082031	AT5G49510	AT5G49510	+	1308
Upstream	chr5	20089709	20090096	AT5G49520	AT5G49520	+	-874
Intron	chr5	20091243	20092769	AT5G49520	AT5G49520	+	1230
Exon/CD	chr5	20111234	20111722	AT5G49560	AT5G49560	-	307
Exon/CD	chr5	20142931	20143166	AT5G49630	AT5G49630	-	3450
Exon/CD	chr5	20145609	20146039	AT5G49630	AT5G49630	-	674
Downstream	chr5	20148177	20148626		NIL	+	89
Exon/CD	chr5	20151372	20152321		NIL	-	210
Upstream	chr5	20152431	20152689	AT5G49650	AT5G49650	+	-221
Exon/CD	chr5	20167639	20169484	AT5G49665	AT5G49665	-	913
Exon/CD	chr5	20193019	20193348	AT5G49700	AT5G49700	+	584
Exon/CD	chr5	20199204	20199816	AT5G49720	AT5G49720	-	778
Exon/CD	chr5	20201738	20202047	AT5G49730	AT5G49730	-	2621
Exon/CD	chr5	20217287	20217981	AT5G49760	AT5G49760	+	1262
Exon/CD	chr5	20303462	20304323	AT5G49910	AT5G49910	+	478
Intron	chr5	20332147	20332587	AT5G49970	AT5G49970	+	3164
Exon/CD	chr5	20334804	20335906	AT5G49980	AT5G49980	-	1310
Exon/CD	chr5	20344751	20344980	AT5G50000	AT5G50000	-	268
Intron	chr5	20453179	20453713	AT5G50250	AT5G50250	-	567
Upstream	chr5	20473418	20473789	AT5G50310	AT5G50310	+	-884
Exon/CD	chr5	20532325	20532618	AT5G50420	AT5G50420	-	385
Exon/CD	chr5	20543409	20544205	AT5G50450	AT5G50450	-	946
Intron	chr5	20573922	20574893	AT5G50530	AT5G50530	-	843
Exon/CD	chr5	20582582	20583824	AT5G50570	AT5G50570	-	677
Exon/CD	chr5	20585736	20586225	AT5G50580	AT5G50580	+	631
Exon/CD	chr5	20607780	20608680	AT5G50640	AT5G50640	-	364
Exon/CD	chr5	20615885	20617332	AT5G50670	AT5G50670	-	1293
Downstream	chr5	20636048	20636254		NIL	+	553
Intron	chr5	20637434	20637892	AT5G50740	AT5G50740	-	333
Exon/CD	chr5	20686306	20686738	AT5G50840	AT5G50840	+	702
Downstream	chr5	20696180	20696763		NIL	+	1027
Exon/CD	chr5	20700021	20700249	AT5G50870	AT5G50870	-	1071
Intron	chr5	20700618	20700865	AT5G50870	AT5G50870	-	465
Exon/CD	chr5	20702546	20703043	AT5G50890	AT5G50890	+	110
Exon/CD	chr5	20705384	20705637	AT5G50900	AT5G50900	-	1268
Exon/CD	chr5	20711834	20712132	AT5G50915	AT5G50915	-	332
Exon/CD	chr5	20719160	20719787	AT5G50920	AT5G50920	-	901
Intron	chr5	20725531	20725760	AT5G50940	AT5G50940	+	1067
Intron	chr5	20729871	20730261	AT5G50950	AT5G50950	+	155
Exon/CD	chr5	20761759	20762039	AT5G51060	AT5G51060	-	532
Exon/CD	chr5	20764860	20765749	AT5G51070	AT5G51070	+	989
5'UTR	chr5	20779138	20779517	AT5G51120	AT5G51120	+	0
Downstream	chr5	20796062	20796313	AT5G51174	AT5G51174	+	251
Exon/CD	chr5	20800604	20801137	AT5G51190	AT5G51190	-	546
Exon/CD	chr5	20805005	20805330	AT5G51200	AT5G51200	+	241
Exon/CD	chr5	20851369	20851590	AT5G51300	AT5G51300	-	851
Exon/CD	chr5	20875909	20876179	AT5G51380	AT5G51380	+	168
3'UTR	chr5	20877831	20878242	AT5G51390	AT5G51390	-	428
Exon/CD	chr5	20879196	20879553	AT5G51400	AT5G51400	-	760
Intron	chr5	20890072	20890495	AT5G51430	AT5G51430	-	624
Exon/CD	chr5	20901937	20902795	AT5G51460	AT5G51460	+	279
Downstream	chr5	20904744	20905375	AT5G51460	AT5G51460	+	2972
Upstream	chr5	20906718	20907147	AT5G51470	AT5G51470	+	-355
Intron	chr5	20910652	20910856	AT5G51480	AT5G51480	+	510
Intron	chr5	20936802	20937046	AT5G51545	AT5G51545	+	498
Exon/CD	chr5	20939876	20940789	AT5G51550	AT5G51550	-	563
Exon/CD	chr5	20947134	20947674	AT5G51560	AT5G51560	+	1719
Exon/CD	chr5	20994321	20994865	AT5G51670	AT5G51670	+	1056
Exon/CD	chr5	21031686	21032053	AT5G51770	AT5G51770	+	839
Exon/CD	chr5	21032181	21032427	AT5G51770	AT5G51770	+	1274
Exon/CD	chr5	21039862	21040339	AT5G51790	AT5G51790	+	338
Exon/CD	chr5	21048640	21048961	AT5G51800	AT5G51800	+	609
Exon/CD	chr5	21069995	21070334	AT5G51830	AT5G51830	+	592
Exon/CD	chr5	21112283	21112629	AT5G51970	AT5G51970	+	862
Exon/CD	chr5	21114724	21115161	AT5G51980	AT5G51980	-	1255
Exon/CD	chr5	21115409	21115789	AT5G51980	AT5G51980	-	598
Exon/CD	chr5	21117006	21117684	AT5G51990	AT5G51990	-	442
Exon/CD	chr5	21118616	21119638	AT5G52000	AT5G52000	-	1992
Exon/CD	chr5	21121792	21122135	AT5G52010	AT5G52010	-	1022
Exon/CD	chr5	21138829	21140504	AT5G52050	AT5G52050	+	804
Exon/CD	chr5	21152555	21152853	AT5G52060	AT5G52060	-	1540
Exon/CD	chr5	21153000	21153261	AT5G52060	AT5G52060	-	1114
Exon/CD	chr5	21153411	21153741	AT5G52060	AT5G52060	-	668
Exon/CD	chr5	21179790	21180196	AT5G52120	AT5G52120	-	317
Exon/CD	chr5	21201874	21202270	AT5G52190	AT5G52190	-	471
Exon/CD	chr5	21216863	21218022	AT5G52250	AT5G52250	+	587
Exon/CD	chr5	21241188	21242382	AT5G52310	AT5G52310	+	936
Exon/CD	chr5	21242706	21243192	AT5G52310	AT5G52310	+	2100
Exon/CD	chr5	21245298	21246155	AT5G52320	AT5G52320	-	956
Intron	chr5	21273157	21273395	AT5G52400	AT5G52400	+	327
Intron	chr5	21276384	21276618	AT5G52410	AT5G52410	+	545
Exon/CD	chr5	21276729	21276963	AT5G52410	AT5G52410	+	890
Exon/CD	chr5	21281845	21282081	AT5G52420	AT5G52420	+	190
Exon/CD	chr5	21294127	21295030	AT5G52470	AT5G52470	+	391
Exon/CD	chr5	21308182	21309090	AT5G52510	AT5G52510	+	1587
Exon/CD	chr5	21323096	21323758	AT5G52540	AT5G52540	-	353
Exon/CD	chr5	21335825	21336991	AT5G52570	AT5G52570	-	594
5'UTR	chr5	21352398	21352680	AT5G52640	AT5G52640	+	140
Intron	chr5	21352806	21353114	AT5G52640	AT5G52640	+	561
Exon/CD	chr5	21379310	21379572	AT5G52720	AT5G52720	+	584
Downstream	chr5	21380252	21381572	AT5G52730	AT5G52730	+	738
Intron	chr5	21382613	21383189	AT5G52740	AT5G52740	+	371
Intron	chr5	21383996	21384799	AT5G52750	AT5G52750	+	354
Downstream	chr5	21385621	21385949		NIL	+	379
Intron	chr5	21387033	21387318	AT5G52760	AT5G52760	+	351
Downstream	chr5	21388390	21388762	AT5G52760	AT5G52760	+	1752
Upstream	chr5	21389367	21389820	AT5G52770	AT5G52770	+	-173
Downstream	chr5	21390106	21390343	AT5G52770	AT5G52770	+	458
Exon/CD	chr5	21390668	21391321	AT5G52780	AT5G52780	-	480
Exon/CD	chr5	21396267	21396587	AT5G52800	AT5G52800	+	483
Exon/CD	chr5	21398300	21398760	AT5G52800	AT5G52800	+	2586
Exon/CD	chr5	21399836	21400300	AT5G52810	AT5G52810	+	737
Exon/CD	chr5	21401993	21402325	AT5G52820	AT5G52820	+	810
Exon/CD	chr5	21410910	21411247	AT5G52830	AT5G52830	+	226
Exon/CD	chr5	21411631	21411840	AT5G52830	AT5G52830	+	883
Exon/CD	chr5	21428468	21428979	AT5G52870	AT5G52870	-	724
Exon/CD	chr5	21470412	21470917	AT5G52930	AT5G52930	+	365
Exon/CD	chr5	21500077	21500408	AT5G53020	AT5G53020	+	343
Exon/CD	chr5	21505438	21505842	AT5G53030	AT5G53030	+	566
Exon/CD	chr5	21512245	21513142	AT5G53050	AT5G53050	-	883
Upstream	chr5	21514171	21514375	AT5G53050	AT5G53050	-	-697
Exon/CD	chr5	21515748	21516065	AT5G53060	AT5G53060	+	880
Exon/CD	chr5	21528965	21529660	AT5G53110	AT5G53110	+	290
Exon/CD	chr5	21540093	21540491	AT5G53130	AT5G53130	-	737
Upstream	chr5	21556527	21556896		NIL	-	-391
Exon/CD	chr5	21567210	21567612	AT5G53170	AT5G53170	-	601
Exon/CD	chr5	21618198	21619173	AT5G53290	AT5G53290	-	582
Exon/CD	chr5	21633202	21633743	AT5G53300	AT5G53300	-	775
Intron	chr5	21635314	21635633	AT5G53310	AT5G53310	+	892
Exon/CD	chr5	21644364	21644645	AT5G53350	AT5G53350	+	606
Exon/CD	chr5	21649588	21651614	AT5G53370	AT5G53370	-	992
Intron	chr5	21713746	21714188	AT5G53480	AT5G53480	+	601
Exon/CD	chr5	21726982	21727207	AT5G53500	AT5G53500	-	2206
Exon/CD	chr5	21727717	21729069	AT5G53500	AT5G53500	-	907
Intron	chr5	21750216	21750695	AT5G53540	AT5G53540	-	782
Intron	chr5	21756729	21756946	AT5G53550	AT5G53550	+	1546
Exon/CD	chr5	21760013	21760409	AT5G53560	AT5G53560	+	844
Intron	chr5	21766305	21766514	AT5G53580	AT5G53580	-	591
Exon/CD	chr5	21771815	21772613	AT5G53590	AT5G53590	+	403
Exon/CD	chr5	21794940	21795351	AT5G53660	AT5G53660	+	609
Exon/CD	chr5	21808332	21808589	AT5G53730	AT5G53730	-	350
Intron	chr5	21811688	21811953	AT5G53740	AT5G53740	+	187
Exon/CD	chr5	21856988	21858043	AT5G53830	AT5G53830	+	465
Exon/CD	chr5	21859286	21859506	AT5G53840	AT5G53840	-	1276
3'UTR	chr5	21872679	21872999	AT5G53880	AT5G53880	-	464
Exon/CD	chr5	21877445	21877778	AT5G53890	AT5G53890	+	750
Intron	chr5	21882857	21883069	AT5G53900	AT5G53900	-	453
Exon/CD	chr5	21895465	21895666	AT5G53930	AT5G53930	-	862
Intron	chr5	21958711	21958924	AT5G54110	AT5G54110	+	603
Exon/CD	chr5	21981937	21982729	AT5G54160	AT5G54160	+	337
Intron	chr5	21983086	21983345	AT5G54160	AT5G54160	+	1219
3'UTR	chr5	21984878	21985146	AT5G54170	AT5G54170	-	2196
Exon/CD	chr5	21985253	21985469	AT5G54170	AT5G54170	-	1847
Exon/CD	chr5	21985797	21986605	AT5G54170	AT5G54170	-	1007
Intron	chr5	21988689	21988938	AT5G54180	AT5G54180	+	356
Exon/CD	chr5	22029289	22029682	AT5G54250	AT5G54250	-	614
Exon/CD	chr5	22078869	22079843	AT5G54380	AT5G54380	-	524
Upstream	chr5	22080946	22081235	AT5G54380	AT5G54380	-	-1210
Upstream	chr5	22084051	22084367	AT5G54390	AT5G54390	+	-1789
Exon/CD	chr5	22086603	22086928	AT5G54390	AT5G54390	+	767
Intron	chr5	22087053	22087493	AT5G54390	AT5G54390	+	1275
Exon/CD	chr5	22090675	22091169	AT5G54400	AT5G54400	+	389
Exon/CD	chr5	22098948	22099181	AT5G54430	AT5G54430	-	694
Exon/CD	chr5	22114616	22115370	AT5G54470	AT5G54470	-	479
3'UTR	chr5	22121756	22122019	AT5G54490	AT5G54490	+	483
Intron	chr5	22125138	22125518	AT5G54500	AT5G54500	+	817
Exon/CD	chr5	22125625	22125926	AT5G54500	AT5G54500	+	1264
Exon/CD	chr5	22133290	22133544	AT5G54510	AT5G54510	-	261
Exon/CD	chr5	22152755	22153286	AT5G54530	AT5G54530	+	295
Intron	chr5	22171925	22172126	AT5G54580	AT5G54580	+	809
Exon/CD	chr5	22175748	22175975	AT5G54585	AT5G54585	+	322
Exon/CD	chr5	22185117	22185379	AT5G54610	AT5G54610	-	1277
Exon/CD	chr5	22192818	22194250	AT5G54630	AT5G54630	-	774
5'UTR	chr5	22209520	22209803	AT5G54670	AT5G54670	+	189
Exon/CD	chr5	22209946	22210210	AT5G54670	AT5G54670	+	606
Exon/CD	chr5	22221563	22221887	AT5G54690	AT5G54690	-	115
Intron	chr5	22223970	22225668	AT5G54700	AT5G54700	-	690
Exon/CD	chr5	22228175	22228422	AT5G54710	AT5G54710	-	2202
Exon/CD	chr5	22229037	22229279	AT5G54710	AT5G54710	-	1342
Exon/CD	chr5	22229435	22230077	AT5G54710	AT5G54710	-	744
Upstream	chr5	22230276	22230786	AT5G54710	AT5G54710	-	-31
Exon/CD	chr5	22231680	22232290		NIL	-	330
Exon/CD	chr5	22233933	22237047	AT5G54730	AT5G54730	-	1851
Exon/CD	chr5	22244822	22245493	AT5G54760	AT5G54760	+	1357
Exon/CD	chr5	22246710	22246935	AT5G54770	AT5G54770	+	230
Exon/CD	chr5	22247063	22247471	AT5G54770	AT5G54770	+	675
Exon/CD	chr5	22247642	22247865	AT5G54770	AT5G54770	+	1161
Intron	chr5	22277358	22277624	AT5G54840	AT5G54840	-	932
Exon/CD	chr5	22280928	22281188	AT5G54850	AT5G54850	-	1294
Intron	chr5	22283327	22283815	AT5G54855	AT5G54855	+	804
Exon/CD	chr5	22285549	22286019	AT5G54860	AT5G54860	+	1203
Exon/CD	chr5	22295832	22296218	AT5G54900	AT5G54900	+	642
Exon/CD	chr5	22306428	22306920	AT5G54930	AT5G54930	-	887
5'UTR	chr5	22308130	22309454	AT5G54940	AT5G54940	-	618
Exon/CD	chr5	22311000	22312805	AT5G54960	AT5G54960	-	859
Exon/CD	chr5	22313115	22313729	AT5G54970	AT5G54970	+	212
Exon/CD	chr5	22315774	22316184	AT5G54980	AT5G54980	+	280
Intron	chr5	22330751	22331368	AT5G55040	AT5G55040	-	754
Exon/CD	chr5	22338055	22338597	AT5G55050	AT5G55050	+	625
Upstream	chr5	22338794	22339152	AT5G55045	AT5G55045	-	-229
5'UTR	chr5	22369333	22369602	AT5G55120	AT5G55120	+	372
Exon/CD	chr5	22388745	22389896	AT5G55180	AT5G55180	+	538
Exon/CD	chr5	22447153	22447425	AT5G55380	AT5G55380	-	609
Downstream	chr5	22461945	22462440	AT5G55420	AT5G55420	+	352
Exon/CD	chr5	22464569	22465209	AT5G55430	AT5G55430	+	300
Exon/CD	chr5	22465917	22467147	AT5G55440	AT5G55440	+	839
Exon/CD	chr5	22467578	22468104	AT5G55450	AT5G55450	+	411
3'UTR	chr5	22469192	22469397	AT5G55460	AT5G55460	+	607
Intron	chr5	22474337	22474598	AT5G55480	AT5G55480	+	237
Exon/CD	chr5	22495174	22495489	AT5G55530	AT5G55530	+	1897
Exon/CD	chr5	22499617	22499909	AT5G55540	AT5G55540	-	780
Exon/CD	chr5	22502817	22503344	AT5G55550	AT5G55550	-	972
Exon/CD	chr5	22531993	22532438	AT5G55630	AT5G55630	+	857
Exon/CD	chr5	22546187	22546496	AT5G55670	AT5G55670	-	460
Exon/CD	chr5	22559867	22560269	AT5G55730	AT5G55730	-	393
Exon/CD	chr5	22598250	22598689	AT5G55840	AT5G55840	+	431
Intron	chr5	22603934	22604238	AT5G55850	AT5G55850	+	714
Exon/CD	chr5	22637504	22637737	AT5G55900	AT5G55900	+	89
Exon/CD	chr5	22640296	22640529	AT5G55910	AT5G55910	-	1942
Exon/CD	chr5	22640793	22641020	AT5G55910	AT5G55910	-	1448
Exon/CD	chr5	22663849	22664068	AT5G55960	AT5G55960	+	1382
Exon/CD	chr5	22679136	22679341	AT5G56000	AT5G56000	-	914
Exon/CD	chr5	22681887	22682479	AT5G56010	AT5G56010	+	878
Exon/CD	chr5	22687370	22688098	AT5G56030	AT5G56030	+	902
Exon/CD	chr5	22701579	22701824	AT5G56050	AT5G56050	-	415
Exon/CD	chr5	22732455	22732798	AT5G56160	AT5G56160	+	652
Exon/CD	chr5	22734855	22735136	AT5G56160	AT5G56160	+	3021
Exon/CD	chr5	22736468	22737134	AT5G56170	AT5G56170	+	886
Exon/CD	chr5	22742662	22742870	AT5G56190	AT5G56190	+	734
Exon/CD	chr5	22754702	22756247	AT5G56220	AT5G56220	+	656
Exon/CD	chr5	22770535	22770737	AT5G56250	AT5G56250	-	2256
Exon/CD	chr5	22818428	22819040	AT5G56340	AT5G56340	+	1174
Downstream	chr5	22828684	22828922	AT5G56365	AT5G56365	+	672
3'UTR	chr5	22885688	22885909	AT5G56520	AT5G56520	+	606
Intron	chr5	22935490	22935719	AT5G56670	AT5G56670	-	456
Intron	chr5	22955299	22955500	AT5G56740	AT5G56740	-	265
Exon/CD	chr5	22961585	22961890	AT5G56760	AT5G56760	-	923
Exon/CD	chr5	22974451	22975065	AT5G56810	AT5G56810	+	238
Intron	chr5	22980878	22981653	AT5G56840	AT5G56840	+	572
Exon/CD	chr5	22989758	22990023	AT5G56860	AT5G56860	-	1577
Exon/CD	chr5	23004176	23004634	AT5G56870	AT5G56870	+	209
Exon/CD	chr5	23009241	23009567	AT5G56880	AT5G56880	-	305
Intron	chr5	23031252	23031546	AT5G56940	AT5G56940	+	613
Intron	chr5	23032481	23033123	AT5G56950	AT5G56950	+	353
Exon/CD	chr5	23039363	23040485	AT5G56960	AT5G56960	-	1250
Upstream	chr5	23041062	23041596		NIL	-	-990
Exon/CD	chr5	23067729	23069976	AT5G57010	AT5G57010	+	815
Intron	chr5	23071760	23072127	AT5G57015	AT5G57015	+	846
Exon/CD	chr5	23074341	23074548	AT5G57015	AT5G57015	+	3347
Exon/CD	chr5	23075530	23075873	AT5G57020	AT5G57020	+	834
Exon/CD	chr5	23077438	23078685	AT5G57030	AT5G57030	+	796
Exon/CD	chr5	23081856	23082306	AT5G57035	AT5G57035	+	1420
Exon/CD	chr5	23088319	23088691	AT5G57050	AT5G57050	+	1270
Exon/CD	chr5	23096302	23097523	AT5G57070	AT5G57070	+	738
5'UTR	chr5	23116351	23117457	AT5G57110	AT5G57110	-	659
Upstream	chr5	23118194	23118427	AT5G57110	AT5G57110	-	-747
Upstream	chr5	23123804	23124087		NIL	-	-27
5'UTR	chr5	23127333	23127578	AT5G57123	AT5G57123	-	199
Intron	chr5	23150573	23151133	AT5G57140	AT5G57140	+	973
Exon/CD	chr5	23152376	23152882	AT5G57150	AT5G57150	+	455
Exon/CD	chr5	23153015	23153281	AT5G57150	AT5G57150	+	974
Exon/CD	chr5	23162505	23162788	AT5G57170	AT5G57170	-	563
Exon/CD	chr5	23187921	23188759	AT5G57220	AT5G57220	+	500
Intron	chr5	23207150	23207353	AT5G57290	AT5G57290	-	675
Exon/CD	chr5	23207637	23207867	AT5G57290	AT5G57290	-	174
Exon/CD	chr5	23216846	23217229	AT5G57320	AT5G57320	+	4347
Upstream	chr5	23226253	23226488	AT5G57340	AT5G57340	+	-930
Exon/CD	chr5	23275807	23276038	AT5G57460	AT5G57460	+	753
Exon/CD	chr5	23280196	23280812	AT5G57480	AT5G57480	-	464
Exon/CD	chr5	23285185	23285416	AT5G57490	AT5G57490	-	634
Exon/CD	chr5	23289060	23289269	AT5G57510	AT5G57510	-	392
Exon/CD	chr5	23305940	23306448	AT5G57550	AT5G57550	-	227
Exon/CD	chr5	23306583	23308177	AT5G57560	AT5G57560	-	902
Upstream	chr5	23308477	23308933	AT5G57560	AT5G57560	-	-423
Upstream	chr5	23312361	23312942	AT5G57567	AT5G57567	-	-252
Intron	chr5	23316970	23317487	AT5G57580	AT5G57580	-	897
Exon/CD	chr5	23319071	23319295	AT5G57590	AT5G57590	-	3587
Exon/CD	chr5	23322106	23322615	AT5G57590	AT5G57590	-	410
Exon/CD	chr5	23325182	23326179	AT5G57610	AT5G57610	+	889
Exon/CD	chr5	23375773	23376109	AT5G57700	AT5G57700	+	771
Upstream	chr5	23383861	23384168	AT5G57710	AT5G57710	+	-780
Exon/CD	chr5	23385636	23386143	AT5G57710	AT5G57710	+	1095
Exon/CD	chr5	23386593	23387680	AT5G57710	AT5G57710	+	2342
Exon/CD	chr5	23400678	23401071	AT5G57760	AT5G57760	+	159
5'UTR	chr5	23420309	23420660	AT5G57800	AT5G57800	+	275
Exon/CD	chr5	23425142	23425391	AT5G57810	AT5G57810	-	381
Intron	chr5	23439893	23440330	AT5G57870	AT5G57870	+	613
Exon/CD	chr5	23455653	23456153	AT5G57930	AT5G57930	+	1299
Exon/CD	chr5	23457158	23457573	AT5G57940	AT5G57940	+	249
Intron	chr5	23473047	23473766	AT5G57990	AT5G57990	-	698
Exon/CD	chr5	23485765	23486247	AT5G58020	AT5G58020	+	506
Exon/CD	chr5	23488907	23489665	AT5G58040	AT5G58040	+	538
Exon/CD	chr5	23506241	23506961	AT5G58090	AT5G58090	-	687
Intron	chr5	23515597	23516415	AT5G58110	AT5G58110	+	850
Exon/CD	chr5	23517920	23518886	AT5G58120	AT5G58120	+	911
Intron	chr5	23525286	23525956	AT5G58140	AT5G58140	+	1134
Exon/CD	chr5	23531238	23532432	AT5G58150	AT5G58150	-	1005
Exon/CD	chr5	23554719	23554996	AT5G58220	AT5G58220	-	1026
Exon/CD	chr5	23561633	23561869	AT5G58260	AT5G58260	-	193
Exon/CD	chr5	23569787	23570031	AT5G58290	AT5G58290	+	847
Exon/CD	chr5	23619835	23620598	AT5G58420	AT5G58420	+	710
Exon/CD	chr5	23621843	23622938	AT5G58430	AT5G58430	-	1054
Intron	chr5	23624174	23624561	AT5G58440	AT5G58440	-	2420
Exon/CD	chr5	23624680	23624978	AT5G58440	AT5G58440	-	1958
Exon/CD	chr5	23625312	23626453	AT5G58440	AT5G58440	-	905
Intron	chr5	23640252	23640467	AT5G58470	AT5G58470	-	561
Exon/CD	chr5	23642427	23642716	AT5G58480	AT5G58480	-	282
Exon/CD	chr5	23643467	23643866	AT5G58490	AT5G58490	+	648
Exon/CD	chr5	23645591	23645963	AT5G58500	AT5G58500	-	306
Exon/CD	chr5	23663662	23663938	AT5G58540	AT5G58540	+	664
Exon/CD	chr5	23667717	23668413	AT5G58550	AT5G58550	-	161
Intron	chr5	23671012	23671274	AT5G58560	AT5G58560	+	748
3'UTR	chr5	23672691	23672946	AT5G58560	AT5G58560	+	2423
Intron	chr5	23674777	23675090	AT5G58575	AT5G58575	+	933
Exon/CD	chr5	23684834	23685056	AT5G58600	AT5G58600	-	770
Exon/CD	chr5	23685226	23685531	AT5G58600	AT5G58600	-	337
Exon/CD	chr5	23694046	23695825	AT5G58620	AT5G58620	+	1595
Exon/CD	chr5	23696922	23697327	AT5G58630	AT5G58630	-	328
Exon/CD	chr5	23703207	23703459	AT5G58660	AT5G58660	+	1866
Exon/CD	chr5	23705412	23706681	AT5G58670	AT5G58670	-	754
Exon/CD	chr5	23708235	23709512	AT5G58680	AT5G58680	-	478
Exon/CD	chr5	23709644	23710234	AT5G58690	AT5G58690	-	2192
Exon/CD	chr5	23718427	23718893	AT5G58710	AT5G58710	+	885
Intron	chr5	23721467	23722722	AT5G58720	AT5G58720	-	1043
Exon/CD	chr5	23724199	23725151	AT5G58730	AT5G58730	-	790
Exon/CD	chr5	23734385	23735205	AT5G58770	AT5G58770	+	419
Intron	chr5	23743175	23743428	AT5G58787	AT5G58787	+	851
Exon/CD	chr5	23795689	23796056	AT5G58930	AT5G58930	-	589
Exon/CD	chr5	23802611	23803247	AT5G58950	AT5G58950	-	744
Exon/CD	chr5	23807149	23807710	AT5G58960	AT5G58960	+	773
Exon/CD	chr5	23818771	23819619	AT5G59000	AT5G59000	+	1011
Exon/CD	chr5	23836806	23837086	AT5G59040	AT5G59040	+	260
Exon/CD	chr5	23842214	23842517	AT5G59050	AT5G59050	-	312
Exon/CD	chr5	23844409	23844742	AT5G59060	AT5G59060	-	202
Exon/CD	chr5	23845321	23845877	AT5G59070	AT5G59070	+	401
Exon/CD	chr5	23846186	23847102	AT5G59070	AT5G59070	+	1446
Exon/CD	chr5	23877959	23878191	AT5G59150	AT5G59150	+	1489
Exon/CD	chr5	23894937	23896781	AT5G59220	AT5G59220	-	760
Exon/CD	chr5	23920360	23920601	AT5G59300	AT5G59300	-	824
Intron	chr5	23961995	23962455	AT5G59420	AT5G59420	+	650
Exon/CD	chr5	23971808	23972054	AT5G59440	AT5G59440	+	700
Exon/CD	chr5	23975212	23976015	AT5G59450	AT5G59450	+	945
Exon/CD	chr5	23986544	23987095	AT5G59500	AT5G59500	+	890
Exon/CD	chr5	23989984	23990560	AT5G59510	AT5G59510	+	198
Exon/CD	chr5	23996380	23996920	AT5G59540	AT5G59540	-	940
Exon/CD	chr5	23998424	23998828	AT5G59550	AT5G59550	-	1167
Exon/CD	chr5	24000889	24001566	AT5G59560	AT5G59560	-	730
Exon/CD	chr5	24004229	24004902	AT5G59570	AT5G59570	+	677
Intron	chr5	24041651	24043237	AT5G59670	AT5G59670	+	950
Exon/CD	chr5	24046986	24047371	AT5G59680	AT5G59680	+	386
Exon/CD	chr5	24051501	24051925	AT5G59690	AT5G59690	+	161
Exon/CD	chr5	24064734	24064948	AT5G59732	AT5G59732	+	363
Exon/CD	chr5	24065281	24066153	AT5G59732	AT5G59732	+	1239
Downstream	chr5	24066452	24067374	AT5G59732	AT5G59732	+	2435
Intron	chr5	24070737	24071043	AT5G59740	AT5G59740	-	2165
Exon/CD	chr5	24072528	24072796	AT5G59740	AT5G59740	-	393
Intron	chr5	24074021	24074221	AT5G59750	AT5G59750	+	826
Exon/CD	chr5	24082724	24082949	AT5G59780	AT5G59780	-	588
3'UTR	chr5	24103404	24104039	AT5G59820	AT5G59820	+	749
3'UTR	chr5	24127294	24128033	AT5G59910	AT5G59910	+	535
Exon/CD	chr5	24128848	24129087	AT5G59920	AT5G59920	+	211
Upstream	chr5	24140563	24141238	AT5G59945	AT5G59945	-	-881
Exon/CD	chr5	24244627	24244920	AT5G60210	AT5G60210	-	1195
5'UTR	chr5	24250838	24251109	AT5G60230	AT5G60230	-	622
Exon/CD	chr5	24252130	24252802	AT5G60250	AT5G60250	+	308
Exon/CD	chr5	24255524	24255778	AT5G60260	AT5G60260	-	634
Intron	chr5	24263363	24264047	AT5G60290	AT5G60290	+	841
Exon/CD	chr5	24264596	24265555	AT5G60300	AT5G60300	+	453
Intron	chr5	24280969	24281222	AT5G60360	AT5G60360	+	1198
Exon/CD	chr5	24288854	24289669	AT5G60390	AT5G60390	+	597
Exon/CD	chr5	24291316	24291718	AT5G60400	AT5G60400	-	415
Intron	chr5	24295470	24295948	AT5G60410	AT5G60410	+	819
Downstream	chr5	24317270	24317482	AT5G60460	AT5G60460	-	559
Exon/CD	chr5	24372863	24373208	AT5G60640	AT5G60640	-	1003
Exon/CD	chr5	24380953	24381653	AT5G60670	AT5G60670	-	290
Exon/CD	chr5	24386538	24386866	AT5G60680	AT5G60680	+	557
Intron	chr5	24404196	24404396	AT5G60700	AT5G60700	-	652
Exon/CD	chr5	24412470	24412998	AT5G60710	AT5G60710	-	2334
Intron	chr5	24423172	24423429	AT5G60730	AT5G60730	+	565
Exon/CD	chr5	24438409	24438686	AT5G60760	AT5G60760	+	276
Exon/CD	chr5	24454515	24456059	AT5G60790	AT5G60790	-	683
Exon/CD	chr5	24461292	24462562	AT5G60800	AT5G60800	-	614
Exon/CD	chr5	24469666	24470006	AT5G60820	AT5G60820	+	249
Exon/CD	chr5	24470113	24470424	AT5G60820	AT5G60820	+	681
Exon/CD	chr5	24473735	24473949	AT5G60840	AT5G60840	-	649
Intron	chr5	24484887	24485133	AT5G60860	AT5G60860	+	388
Exon/CD	chr5	24485267	24485615	AT5G60860	AT5G60860	+	819
Exon/CD	chr5	24495670	24496400	AT5G60890	AT5G60890	+	1344
Downstream	chr5	24497140	24497536	AT5G60890	AT5G60890	+	2647
Exon/CD	chr5	24498913	24500858	AT5G60900	AT5G60900	-	1609
Intron	chr5	24502708	24503141	AT5G60910	AT5G60910	-	2392
Upstream	chr5	24504083	24504323		NIL	-	-403
Intron	chr5	24513042	24513415	AT5G60920	AT5G60920	-	901
5'UTR	chr5	24513923	24514170	AT5G60920	AT5G60920	-	83
Exon/CD	chr5	24554330	24555186	AT5G61010	AT5G61010	+	917
Exon/CD	chr5	24609508	24610043	AT5G61160	AT5G61160	+	1051
Intron	chr5	24611388	24611841	AT5G61170	AT5G61170	+	528
Exon/CD	chr5	24615936	24616342	AT5G61190	AT5G61190	+	822
Exon/CD	chr5	24623864	24625049	AT5G61210	AT5G61210	+	1157
Intron	chr5	24630176	24630422	AT5G61240	AT5G61240	+	1043
Exon/CD	chr5	24638996	24639383	AT5G61270	AT5G61270	-	1212
Exon/CD	chr5	24639619	24639911	AT5G61270	AT5G61270	-	636
Exon/CD	chr5	24662447	24663080	AT5G61340	AT5G61340	-	354
Exon/CD	chr5	24672469	24672710	AT5G61370	AT5G61370	-	1068
Exon/CD	chr5	24672862	24673116	AT5G61370	AT5G61370	-	668
Intron	chr5	24676017	24676970	AT5G61380	AT5G61380	+	1429
Intron	chr5	24702088	24702591	AT5G61430	AT5G61430	-	422
Exon/CD	chr5	24739613	24740802	AT5G61520	AT5G61520	-	1016
Exon/CD	chr5	24742787	24743014	AT5G61530	AT5G61530	+	770
Exon/CD	chr5	24761649	24762007	AT5G61580	AT5G61580	+	737
Exon/CD	chr5	24764540	24765096	AT5G61590	AT5G61590	-	506
Intron	chr5	24770131	24770830	AT5G61610	AT5G61610	+	381
Exon/CD	chr5	24775933	24776165	AT5G61640	AT5G61640	+	1014
Exon/CD	chr5	24779540	24779804	AT5G61660	AT5G61660	-	258
Intron	chr5	24821482	24822110	AT5G61780	AT5G61780	+	538
Exon/CD	chr5	24828353	24829028	AT5G61790	AT5G61790	-	1101
Exon/CD	chr5	24830511	24830717	AT5G61800	AT5G61800	-	939
Exon/CD	chr5	24832448	24833615	AT5G61810	AT5G61810	-	839
Exon/CD	chr5	24834786	24836213	AT5G61820	AT5G61820	-	1195
Exon/CD	chr5	24837736	24838046	AT5G61830	AT5G61830	+	734
Exon/CD	chr5	24845285	24845503	AT5G61850	AT5G61850	+	1099
Intron	chr5	24858100	24859311	AT5G61910	AT5G61910	-	5467
Upstream	chr5	24859766	24859975	AT5G61900	AT5G61900	-	-598
Upstream	chr5	24860853	24861687	AT5G61900	AT5G61900	-	-1998
Exon/CD	chr5	24864854	24865221	AT5G61920	AT5G61920	+	732
Upstream	chr5	24884239	24884653	AT5G61960	AT5G61960	-	-296
Downstream	chr5	24904786	24905318		NIL	+	1069
Downstream	chr5	24907678	24907946	AT5G61997	AT5G61997	-	572
Upstream	chr5	24908690	24909103	AT5G61997	AT5G61997	-	-512
Upstream	chr5	24909206	24909466	AT5G61997	AT5G61997	-	-952
Intron	chr5	24911406	24912722	AT5G62000	AT5G62000	+	1706
Exon/CD	chr5	24912854	24913903	AT5G62000	AT5G62000	+	3020
Exon/CD	chr5	24919526	24919973	AT5G62030	AT5G62030	+	1270
Exon/CD	chr5	24920089	24920331	AT5G62030	AT5G62030	+	1731
Exon/CD	chr5	24935645	24935933	AT5G62090	AT5G62090	-	3320
Exon/CD	chr5	24937608	24938575	AT5G62090	AT5G62090	-	1018
Exon/CD	chr5	24940417	24940742	AT5G62100	AT5G62100	+	183
Exon/CD	chr5	24954547	24955330	AT5G62140	AT5G62140	-	447
Exon/CD	chr5	24975253	24975470	AT5G62170	AT5G62170	-	188
Exon/CD	chr5	24989661	24990094	AT5G62220	AT5G62220	-	132
Exon/CD	chr5	25013776	25013990	AT5G62270	AT5G62270	+	1904
Exon/CD	chr5	25037402	25038151	AT5G62350	AT5G62350	+	350
Exon/CD	chr5	25040812	25041136	AT5G62360	AT5G62360	+	325
Exon/CD	chr5	25044360	25044647	AT5G62370	AT5G62370	-	346
Exon/CD	chr5	25053276	25053602	AT5G62390	AT5G62390	-	850
Exon/CD	chr5	25069415	25069964	AT5G62430	AT5G62430	-	1245
Intron	chr5	25073364	25073685	AT5G62440	AT5G62440	-	467
Exon/CD	chr5	25076835	25077082	AT5G62460	AT5G62460	+	2075
Exon/CD	chr5	25079315	25079973	AT5G62470	AT5G62470	-	1457
5'UTR	chr5	25080707	25081119	AT5G62470	AT5G62470	-	188
Exon/CD	chr5	25088735	25089491	AT5G62480	AT5G62480	-	480
Upstream	chr5	25095995	25097444	AT5G62510	AT5G62510	-	-84
Exon/CD	chr5	25098210	25099218	AT5G62520	AT5G62520	+	687
Intron	chr5	25102234	25102451	AT5G62530	AT5G62530	-	956
Intron	chr5	25102685	25102958	AT5G62530	AT5G62530	-	477
Intron	chr5	25104799	25105018	AT5G62540	AT5G62540	+	974
Exon/CD	chr5	25114723	25115559	AT5G62570	AT5G62570	+	207
Exon/CD	chr5	25119987	25120845	AT5G62580	AT5G62580	+	553
Intron	chr5	25131890	25132266	AT5G62600	AT5G62600	-	598
5'UTR	chr5	25134543	25134826	AT5G62610	AT5G62610	-	104
Exon/CD	chr5	25137458	25138122	AT5G62620	AT5G62620	+	1039
Exon/CD	chr5	25145380	25145585	AT5G62630	AT5G62630	-	977
Exon/CD	chr5	25181459	25182664	AT5G62690	AT5G62690	+	646
Exon/CD	chr5	25184426	25185261	AT5G62700	AT5G62700	+	446
Exon/CD	chr5	25210528	25210837	AT5G62770	AT5G62770	+	187
Exon/CD	chr5	25224379	25224809	AT5G62820	AT5G62820	-	427
Exon/CD	chr5	25228927	25229322	AT5G62840	AT5G62840	-	559
Intron	chr5	25237553	25237809	AT5G62880	AT5G62880	+	547
Exon/CD	chr5	25255400	25255600	AT5G62930	AT5G62930	+	612
Exon/CD	chr5	25285365	25285611	AT5G63020	AT5G63020	-	514
Downstream	chr5	25290931	25291586	AT5G63040	AT5G63040	+	3112
Exon/CD	chr5	25293185	25293437	AT5G63050	AT5G63050	+	825
Exon/CD	chr5	25308784	25309099	AT5G63090	AT5G63090	-	2032
Exon/CD	chr5	25314750	25315021	AT5G63100	AT5G63100	-	543
Exon/CD	chr5	25316973	25317195	AT5G63110	AT5G63110	-	1263
Exon/CD	chr5	25323036	25323432	AT5G63130	AT5G63130	+	132
Downstream	chr5	25330909	25331179	AT5G63150	AT5G63150	+	855
Exon/CD	chr5	25334492	25334820	AT5G63160	AT5G63160	-	829
Exon/CD	chr5	25341134	25341357	AT5G63180	AT5G63180	-	1874
Exon/CD	chr5	25370301	25370562	AT5G63290	AT5G63290	-	490
Exon/CD	chr5	25380576	25381095	AT5G63350	AT5G63350	-	348
Exon/CD	chr5	25386047	25387044	AT5G63370	AT5G63370	-	707
Exon/CD	chr5	25388954	25389886	AT5G63380	AT5G63380	-	643
Exon/CD	chr5	25394012	25394311	AT5G63400	AT5G63400	-	746
Exon/CD	chr5	25409672	25410000	AT5G63450	AT5G63450	-	737
Exon/CD	chr5	25416379	25416701	AT5G63470	AT5G63470	-	577
Exon/CD	chr5	25433220	25433726	AT5G63530	AT5G63530	+	132
Upstream	chr5	25433962	25434209		NIL	-	-545
Upstream	chr5	25435201	25435529		NIL	-	-1825
Exon/CD	chr5	25452572	25452855	AT5G63570	AT5G63570	+	838
Intron	chr5	25524520	25524749	AT5G63780	AT5G63780	+	789
Exon/CD	chr5	25526885	25528080	AT5G63790	AT5G63790	-	531
Exon/CD	chr5	25537121	25537568	AT5G63810	AT5G63810	+	270
Exon/CD	chr5	25557877	25558377	AT5G63860	AT5G63860	-	1372
Exon/CD	chr5	25561889	25562578	AT5G63870	AT5G63870	-	1041
Exon/CD	chr5	25564441	25564719	AT5G63880	AT5G63880	+	856
Intron	chr5	25610345	25610555	AT5G63980	AT5G63980	+	638
Intron	chr5	25613267	25614412	AT5G63990	AT5G63990	+	581
Exon/CD	chr5	25615323	25615529	AT5G63990	AT5G63990	+	2168
Exon/CD	chr5	25616601	25617771	AT5G64000	AT5G64000	+	548
Exon/CD	chr5	25646157	25646678	AT5G64080	AT5G64080	-	311
Exon/CD	chr5	25648287	25649314	AT5G64090	AT5G64090	+	787
Exon/CD	chr5	25654610	25654975	AT5G64110	AT5G64110	-	1238
Exon/CD	chr5	25659520	25661023	AT5G64120	AT5G64120	-	731
Upstream	chr5	25661718	25662047	AT5G64120	AT5G64120	-	-880
Intron	chr5	25665927	25666242	AT5G64130	AT5G64130	-	160
Exon/CD	chr5	25667474	25667916	AT5G64140	AT5G64140	-	597
Upstream	chr5	25668205	25668416	AT5G64140	AT5G64140	-	-18
Exon/CD	chr5	25670025	25670460	AT5G64150	AT5G64150	-	976
Exon/CD	chr5	25682532	25682946	AT5G64200	AT5G64200	-	902
Intron	chr5	25686754	25687081	AT5G64220	AT5G64220	+	709
Intron	chr5	25697913	25698386	AT5G64250	AT5G64250	-	1063
Upstream	chr5	25699592	25699874	AT5G64250	AT5G64250	-	-521
Exon/CD	chr5	25703876	25705122	AT5G64260	AT5G64260	+	570
Exon/CD	chr5	25706999	25708188	AT5G64270	AT5G64270	+	934
Exon/CD	chr5	25712803	25713471	AT5G64280	AT5G64280	-	336
Exon/CD	chr5	25714820	25715422	AT5G64290	AT5G64290	-	1637
Exon/CD	chr5	25715710	25716304	AT5G64290	AT5G64290	-	751
Exon/CD	chr5	25718909	25719337	AT5G64300	AT5G64300	+	719
3'UTR	chr5	25721996	25723113	AT5G64310	AT5G64310	+	621
Exon/CD	chr5	25724604	25724832	AT5G64320	AT5G64320	-	733
3'UTR	chr5	25731484	25732005	AT5G64342	AT5G64342	-	1569
Exon/CD	chr5	25737657	25738208	AT5G64360	AT5G64360	-	670
Intron	chr5	25744011	25744320	AT5G64390	AT5G64390	+	819
Exon/CD	chr5	25749206	25749728	AT5G64400	AT5G64400	+	627
Exon/CD	chr5	25754440	25754913	AT5G64410	AT5G64410	-	376
Exon/CD	chr5	25756891	25757091	AT5G64420	AT5G64420	+	659
Exon/CD	chr5	25762491	25763317	AT5G64430	AT5G64430	-	1250
Exon/CD	chr5	25763715	25763916	AT5G64430	AT5G64430	-	339
Exon/CD	chr5	25772371	25772716	AT5G64450	AT5G64450	+	594
Intron	chr5	25785219	25785423	AT5G64510	AT5G64510	+	917
Exon/CD	chr5	25802716	25803406	AT5G64550	AT5G64550	-	1919
Exon/CD	chr5	25832002	25832280	AT5G64620	AT5G64620	+	307
Exon/CD	chr5	25836904	25837882	AT5G64640	AT5G64640	+	666
Exon/CD	chr5	25841994	25843054	AT5G64660	AT5G64660	-	928
Downstream	chr5	25847283	25848015		NIL	+	1075
Exon/CD	chr5	25850762	25851192	AT5G64667	AT5G64667	+	321
Downstream	chr5	25852050	25852285	AT5G64670	AT5G64670	-	1822
Exon/CD	chr5	25881797	25882541	AT5G64740	AT5G64740	+	1103
Downstream	chr5	25890747	25890954		NIL	-	740
Intron	chr5	25895757	25896216	AT5G64760	AT5G64760	-	569
Exon/CD	chr5	25906015	25906258	AT5G64800	AT5G64800	+	53
Downstream	chr5	25906435	25906697	AT5G64800	AT5G64800	+	483
Exon/CD	chr5	25908316	25909270	AT5G64810	AT5G64810	+	380
Exon/CD	chr5	25918356	25918649	AT5G64840	AT5G64840	-	1308
Exon/CD	chr5	25918930	25919642	AT5G64840	AT5G64840	-	524
Exon/CD	chr5	25921398	25922505	AT5G64850	AT5G64850	+	542
Exon/CD	chr5	25928340	25928838	AT5G64860	AT5G64860	-	259
Intron	chr5	25930397	25931390	AT5G64870	AT5G64870	-	491
Exon/CD	chr5	25939707	25940023	AT5G64905	AT5G64905	+	291
Exon/CD	chr5	25944566	25944768	AT5G64920	AT5G64920	-	775
Exon/CD	chr5	26017331	26018351	AT5G65130	AT5G65130	+	438
Exon/CD	chr5	26021771	26022030	AT5G65140	AT5G65140	-	322
Exon/CD	chr5	26041181	26042134	AT5G65170	AT5G65170	+	483
Exon/CD	chr5	26048385	26048684	AT5G65200	AT5G65200	-	1418
Exon/CD	chr5	26061238	26061668	AT5G65220	AT5G65220	+	224
Exon/CD	chr5	26077310	26077515	AT5G65240	AT5G65240	-	264
Intron	chr5	26083367	26084418	AT5G65270	AT5G65270	+	564
Exon/CD	chr5	26086293	26086963	AT5G65280	AT5G65280	-	1525
Intron	chr5	26087417	26088292	AT5G65280	AT5G65280	-	299
Exon/CD	chr5	26102701	26102921	AT5G65310	AT5G65310	-	1100
Exon/CD	chr5	26103130	26104123	AT5G65310	AT5G65310	-	285
Downstream	chr5	26118060	26118349		NIL	+	1527
Exon/CD	chr5	26119986	26120580	AT5G65360	AT5G65360	-	298
Exon/CD	chr5	26125353	26126134	AT5G65380	AT5G65380	-	696
Exon/CD	chr5	26128831	26129245	AT5G65390	AT5G65390	-	300
Exon/CD	chr5	26136086	26137152	AT5G65410	AT5G65410	+	525
Intron	chr5	26149373	26149796	AT5G65430	AT5G65430	-	892
Exon/CD	chr5	26212290	26212536	AT5G65590	AT5G65590	-	723
Exon/CD	chr5	26216888	26217738	AT5G65600	AT5G65600	-	840
Exon/CD	chr5	26222610	26223526	AT5G65620	AT5G65620	+	1136
Exon/CD	chr5	26226730	26227457	AT5G65630	AT5G65630	-	1356
Exon/CD	chr5	26227584	26228428	AT5G65630	AT5G65630	-	443
Exon/CD	chr5	26237252	26237600	AT5G65640	AT5G65640	+	371
Exon/CD	chr5	26239913	26240168	AT5G65650	AT5G65650	+	538
Exon/CD	chr5	26245940	26246372	AT5G65660	AT5G65660	-	223
Exon/CD	chr5	26254603	26254861	AT5G65670	AT5G65670	+	1074
Exon/CD	chr5	26261637	26262068	AT5G65683	AT5G65683	+	532
Exon/CD	chr5	26296789	26297362	AT5G65720	AT5G65720	+	822
Exon/CD	chr5	26345339	26345583	AT5G65840	AT5G65840	-	621
Exon/CD	chr5	26348057	26348709	AT5G65860	AT5G65860	-	673
Exon/CD	chr5	26351485	26351862	AT5G65870	AT5G65870	+	165
Exon/CD	chr5	26362330	26362628	AT5G65910	AT5G65910	-	981
Exon/CD	chr5	26364586	26365289	AT5G65920	AT5G65920	-	1061
Upstream	chr5	26366673	26366875	AT5G65920	AT5G65920	-	-776
Upstream	chr5	26379539	26379859	AT5G65950	AT5G65950	+	-424
Exon/CD	chr5	26395233	26395451	AT5G65990	AT5G65990	+	460
Exon/CD	chr5	26395717	26396261	AT5G65990	AT5G65990	+	1107
Exon/CD	chr5	26396644	26397021	AT5G66000	AT5G66000	-	668
Intron	chr5	26409287	26409667	AT5G66030	AT5G66030	-	411
Intron	chr5	26410878	26411182	AT5G66040	AT5G66040	+	500
Exon/CD	chr5	26413686	26413895	AT5G66050	AT5G66050	-	738
Exon/CD	chr5	26416044	26416457	AT5G66052	AT5G66052	+	124
Exon/CD	chr5	26417857	26418929	AT5G66055	AT5G66055	-	871
Intron	chr5	26419816	26420323	AT5G66060	AT5G66060	+	588
Exon/CD	chr5	26420519	26420757	AT5G66060	AT5G66060	+	1157
Intron	chr5	26422115	26422704	AT5G66070	AT5G66070	+	554
Exon/CD	chr5	26438463	26438709	AT5G66140	AT5G66140	-	178
Exon/CD	chr5	26445775	26446284	AT5G66160	AT5G66160	+	943
Exon/CD	chr5	26449554	26449871	AT5G66180	AT5G66180	+	757
Exon/CD	chr5	26452256	26452697	AT5G66190	AT5G66190	-	723
Exon/CD	chr5	26453865	26455173	AT5G66200	AT5G66200	-	1303
Intron	chr5	26457569	26458344	AT5G66210	AT5G66210	-	1668
Exon/CD	chr5	26458658	26459086	AT5G66210	AT5G66210	-	752
Exon/CD	chr5	26469147	26469446	AT5G66250	AT5G66250	+	761
Intron	chr5	26486340	26486799	AT5G66310	AT5G66310	-	4813
Exon/CD	chr5	26496068	26496816	AT5G66320	AT5G66320	-	1235
Exon/CD	chr5	26500521	26501857	AT5G66330	AT5G66330	-	766
Exon/CD	chr5	26504672	26505024	AT5G66350	AT5G66350	-	1721
Exon/CD	chr5	26505588	26506162	AT5G66350	AT5G66350	-	694
Exon/CD	chr5	26510944	26511175	AT5G66360	AT5G66360	+	830
Exon/CD	chr5	26524269	26524487	AT5G66420	AT5G66420	-	703
Exon/CD	chr5	26524740	26525123	AT5G66420	AT5G66420	-	150
Exon/CD	chr5	26530384	26531015	AT5G66440	AT5G66440	-	398
Exon/CD	chr5	26540393	26540729	AT5G66460	AT5G66460	-	475
Exon/CD	chr5	26550763	26550985	AT5G66510	AT5G66510	-	730
Exon/CD	chr5	26551976	26552277	AT5G66520	AT5G66520	+	247
Exon/CD	chr5	26564596	26565021	AT5G66560	AT5G66560	+	620
Exon/CD	chr5	26568860	26569103	AT5G66570	AT5G66570	+	328
Intron	chr5	26569420	26569777	AT5G66570	AT5G66570	+	945
Exon/CD	chr5	26572707	26573078	AT5G66580	AT5G66580	+	261
Exon/CD	chr5	26589431	26590186	AT5G66620	AT5G66620	+	1223
Exon/CD	chr5	26597096	26598067	AT5G66631	AT5G66631	+	1374
Exon/CD	chr5	26599037	26600798	AT5G66640	AT5G66640	+	533
Exon/CD	chr5	26601062	26601755	AT5G66640	AT5G66640	+	2024
Exon/CD	chr5	26603359	26604306	AT5G66650	AT5G66650	-	544
Exon/CD	chr5	26615529	26616401	AT5G66675	AT5G66675	-	1025
Exon/CD	chr5	26617909	26618125	AT5G66680	AT5G66680	-	2650
Exon/CD	chr5	26618593	26619159	AT5G66680	AT5G66680	-	1791
Intron	chr5	26619554	26620142	AT5G66680	AT5G66680	-	819
Exon/CD	chr5	26625256	26626558	AT5G66690	AT5G66690	+	827
Exon/CD	chr5	26634534	26634873	AT5G66700	AT5G66700	+	383
Exon/CD	chr5	26642872	26643244	AT5G66730	AT5G66730	-	1344
Exon/CD	chr5	26647620	26648054	AT5G66740	AT5G66740	+	723
Intron	chr5	26653931	26654170	AT5G66760	AT5G66760	+	392
Exon/CD	chr5	26661258	26662408	AT5G66770	AT5G66770	+	1233
Exon/CD	chr5	26666329	26666688	AT5G66790	AT5G66790	+	1366
Exon/CD	chr5	26671478	26672078	AT5G66800	AT5G66800	+	355
Intron	chr5	26697952	26699418	AT5G66850	AT5G66850	-	639
Exon/CD	chr5	26701394	26702397	AT5G66860	AT5G66860	-	674
Exon/CD	chr5	26713957	26714162	AT5G66890	AT5G66890	-	324
Intron	chr5	26716774	26717339	AT5G66900	AT5G66900	-	732
Exon/CD	chr5	26720091	26721019	AT5G66910	AT5G66910	-	701
Exon/CD	chr5	26733873	26734137	AT5G66950	AT5G66950	+	1116
Exon/CD	chr5	26749873	26750928	AT5G67020	AT5G67020	+	550
Exon/CD	chr5	26766468	26766901	AT5G67060	AT5G67060	+	556
Exon/CD	chr5	26767957	26768598	AT5G67070	AT5G67070	+	257
Exon/CD	chr5	26772596	26772930	AT5G67080	AT5G67080	+	37
Intron	chr5	26802543	26802947	AT5G67180	AT5G67180	-	1504
Exon/CD	chr5	26803494	26803901	AT5G67180	AT5G67180	-	552
Exon/CD	chr5	26815186	26816533	AT5G67200	AT5G67200	-	707
Exon/CD	chr5	26818954	26819972	AT5G67210	AT5G67210	+	514
Intron	chr5	26820435	26821695	AT5G67220	AT5G67220	-	899
Exon/CD	chr5	26822477	26823223	AT5G67230	AT5G67230	+	372
Exon/CD	chr5	26831903	26833135	AT5G67250	AT5G67250	-	814
Exon/CD	chr5	26843459	26844901	AT5G67280	AT5G67280	-	1010
Upstream	chr5	26851352	26851614	AT5G67290	AT5G67290	-	-1637
Exon/CD	chr5	26854292	26855302	AT5G67300	AT5G67300	+	775
Exon/CD	chr5	26855507	26856945	AT5G67310	AT5G67310	-	715
Exon/CD	chr5	26862031	26862495	AT5G67330	AT5G67330	+	536
Exon/CD	chr5	26862732	26863340	AT5G67330	AT5G67330	+	1309
Exon/CD	chr5	26865168	26865886	AT5G67340	AT5G67340	+	971
Exon/CD	chr5	26866736	26866964	AT5G67340	AT5G67340	+	2294
Exon/CD	chr5	26873083	26874199	AT5G67360	AT5G67360	-	938
Exon/CD	chr5	26885107	26885617	AT5G67385	AT5G67385	+	698
Downstream	chr5	26898226	26898493	AT5G67411	AT5G67411	-	738
Upstream	chr5	26899026	26899456	AT5G67411	AT5G67411	-	-144
Exon/CD	chr5	26911009	26911842	AT5G67430	AT5G67430	+	1110
Upstream	chr5	26919905	26920130	AT5G67450	AT5G67450	-	-68
Downstream	chr5	26922054	26922861	AT5G67455	AT5G67455	+	785
Exon/CD	chr5	26927129	26928587	AT5G67470	AT5G67470	+	1145
Intron	chr5	26931633	26932631	AT5G67480	AT5G67480	-	624
Intron	chr5	26935549	26935821	AT5G67500	AT5G67500	+	542
3'UTR	chr5	26937605	26938284	AT5G67510	AT5G67510	-	507
Exon/CD	chr5	26939174	26939660	AT5G67520	AT5G67520	+	258
Exon/CD	chr5	26941769	26942221	AT5G67530	AT5G67530	+	813
Exon/CD	chr5	26959833	26960202	AT5G67600	AT5G67600	-	306
Intron	chr5	26965156	26965718	AT5G67620	AT5G67620	-	559
Exon/CD	chr5	26968642	26969101	AT5G67630	AT5G67630	-	523
Intron	chr4	13964	14192	AT4G00030	AT4G00030	+	551
Exon/CD	chr4	15221	15820	AT4G00040	AT4G00040	+	893
Exon/CD	chr4	17870	18676	AT4G00050	AT4G00050	+	481
Intron	chr4	37708	38153	AT4G00100	AT4G00100	+	846
Exon/CD	chr4	57343	59082	AT4G00150	AT4G00150	-	1074
3'UTR	chr4	69258	69584	AT4G00165	AT4G00165	-	463
Intron	chr4	71213	71536	AT4G00170	AT4G00170	-	837
Exon/CD	chr4	104605	105026	AT4G00238	AT4G00238	-	402
Exon/CD	chr4	129070	129845	AT4G00300	AT4G00300	+	871
Exon/CD	chr4	142981	143200	AT4G00330	AT4G00330	-	1433
Exon/CD	chr4	143405	143924	AT4G00330	AT4G00330	-	859
Exon/CD	chr4	149021	149562	AT4G00340	AT4G00340	+	477
Intron	chr4	160895	162043	AT4G00360	AT4G00360	+	701
Exon/CD	chr4	164051	164290	AT4G00370	AT4G00370	-	2187
Exon/CD	chr4	175133	175498	AT4G00400	AT4G00400	-	1538
Exon/CD	chr4	176010	176654	AT4G00400	AT4G00400	-	521
Exon/CD	chr4	186667	186911	AT4G00430	AT4G00430	-	838
Exon/CD	chr4	187148	187632	AT4G00430	AT4G00430	-	237
5'UTR	chr4	194921	195397	AT4G00440	AT4G00440	+	1280
Exon/CD	chr4	225984	226745	AT4G00500	AT4G00500	-	831
Exon/CD	chr4	245992	246422	AT4G00570	AT4G00570	-	564
Exon/CD	chr4	269607	270120	AT4G00650	AT4G00650	+	837
Exon/CD	chr4	274754	275101	AT4G00660	AT4G00660	+	670
Exon/CD	chr4	286295	287645	AT4G00700	AT4G00700	+	919
Exon/CD	chr4	290908	291214	AT4G00710	AT4G00710	+	1013
Exon/CD	chr4	302622	303108	AT4G00730	AT4G00730	-	1643
Intron	chr4	308015	308240	AT4G00740	AT4G00740	-	2355
Exon/CD	chr4	309611	310226	AT4G00740	AT4G00740	-	564
Exon/CD	chr4	346366	346609	AT4G00810	AT4G00810	-	712
Intron	chr4	349265	349827	AT4G00820	AT4G00820	+	430
Exon/CD	chr4	356412	356626	AT4G00840	AT4G00840	-	760
Exon/CD	chr4	358026	358303	AT4G00850	AT4G00850	+	613
Exon/CD	chr4	385769	386142	AT4G00900	AT4G00900	-	574
Exon/CD	chr4	412612	413162	AT4G00955	AT4G00955	+	769
Exon/CD	chr4	418589	419851	AT4G00970	AT4G00970	+	783
Exon/CD	chr4	422755	423027	AT4G00975	AT4G00975	+	918
Exon/CD	chr4	433009	433348	AT4G01000	AT4G01000	-	671
Exon/CD	chr4	444613	444997	AT4G01020	AT4G01020	+	5719
Exon/CD	chr4	453462	453683	AT4G01040	AT4G01040	+	203
Exon/CD	chr4	457601	457848	AT4G01050	AT4G01050	+	1956
Exon/CD	chr4	461992	463155	AT4G01070	AT4G01070	-	983
Exon/CD	chr4	466747	467624	AT4G01080	AT4G01080	-	1109
Exon/CD	chr4	471473	471980	AT4G01090	AT4G01090	-	2066
Exon/CD	chr4	472113	473148	AT4G01090	AT4G01090	-	1162
Exon/CD	chr4	480488	481113	AT4G01110	AT4G01110	-	360
Exon/CD	chr4	483315	484607	AT4G01120	AT4G01120	-	522
Exon/CD	chr4	515056	515614	AT4G01220	AT4G01220	-	518
Exon/CD	chr4	517197	517521	AT4G01230	AT4G01230	-	49
Exon/CD	chr4	522776	523094	AT4G01250	AT4G01250	-	1281
Exon/CD	chr4	545303	545535	AT4G01310	AT4G01310	-	128
Exon/CD	chr4	565112	566253	AT4G01360	AT4G01360	+	922
Intron	chr4	567533	567881	AT4G01370	AT4G01370	+	612
Exon/CD	chr4	578215	578873	AT4G01410	AT4G01410	+	379
Exon/CD	chr4	620838	622244	AT4G01460	AT4G01460	+	782
Upstream	chr4	630435	630968	AT4G01490	AT4G01490	+	-435
Exon/CD	chr4	640436	640657	AT4G01500	AT4G01500	+	1299
Exon/CD	chr4	660883	661511		NIL	+	387
Exon/CD	chr4	671913	672449	AT4G01540	AT4G01540	-	608
Exon/CD	chr4	711874	712544	AT4G01670	AT4G01670	-	434
Exon/CD	chr4	717162	717449	AT4G01680	AT4G01680	-	274
Exon/CD	chr4	730133	730383	AT4G01690	AT4G01690	+	371
Exon/CD	chr4	732425	732651	AT4G01700	AT4G01700	-	972
Exon/CD	chr4	732793	733452	AT4G01700	AT4G01700	-	388
Intron	chr4	745472	745897	AT4G01720	AT4G01720	+	763
Exon/CD	chr4	747614	748084	AT4G01720	AT4G01720	+	2928
Exon/CD	chr4	754207	754522	AT4G01740	AT4G01740	+	942
Intron	chr4	757017	757248	AT4G01750	AT4G01750	+	769
Downstream	chr4	764666	764896		NIL	+	248
Exon/CD	chr4	779303	779756	AT4G01810	AT4G01810	-	826
Exon/CD	chr4	780718	781074	AT4G01820	AT4G01820	-	4433
Intron	chr4	798017	798276	AT4G01850	AT4G01850	-	134
Exon/CD	chr4	808818	809277	AT4G01870	AT4G01870	-	1399
Exon/CD	chr4	809489	810378	AT4G01870	AT4G01870	-	513
Exon/CD	chr4	825755	826067	AT4G01910	AT4G01910	-	774
Exon/CD	chr4	826221	826426	AT4G01910	AT4G01910	-	362
Exon/CD	chr4	845163	845682	AT4G01950	AT4G01950	-	1365
Exon/CD	chr4	845825	846562	AT4G01950	AT4G01950	-	594
Upstream	chr4	915890	916207		NIL	+	-482
Intron	chr4	930179	931517	AT4G02100	AT4G02100	+	783
Exon/CD	chr4	945639	947094	AT4G02130	AT4G02130	-	719
Intron	chr4	953058	953526	AT4G02150	AT4G02150	-	398
Exon/CD	chr4	971553	971779	AT4G02195	AT4G02195	-	641
Intron	chr4	973069	973665	AT4G02200	AT4G02200	+	660
Intron	chr4	979823	980031	AT4G02230	AT4G02230	-	743
Upstream	chr4	1025697	1025953		NIL	+	-662
Exon/CD	chr4	1032432	1033640	AT4G02330	AT4G02330	+	623
Intron	chr4	1036777	1037433	AT4G02340	AT4G02340	+	1424
Exon/CD	chr4	1038492	1039313	AT4G02350	AT4G02350	+	788
Downstream	chr4	1045613	1046886	AT4G02380	AT4G02380	-	744
Exon/CD	chr4	1060323	1060714	AT4G02410	AT4G02410	-	1635
Exon/CD	chr4	1061110	1061316	AT4G02410	AT4G02410	-	940
Exon/CD	chr4	1064493	1065679	AT4G02420	AT4G02420	-	1286
Exon/CD	chr4	1067885	1068345	AT4G02425	AT4G02425	-	670
Intron	chr4	1087817	1088455	AT4G02480	AT4G02480	-	710
Exon/CD	chr4	1102109	1102660	AT4G02500	AT4G02500	+	877
Exon/CD	chr4	1104792	1105405	AT4G02510	AT4G02510	+	332
Exon/CD	chr4	1108934	1109360	AT4G02510	AT4G02510	+	4381
Exon/CD	chr4	1110649	1111120	AT4G02520	AT4G02520	-	776
Intron	chr4	1113315	1113570	AT4G02530	AT4G02530	-	587
Exon/CD	chr4	1117444	1118600	AT4G02540	AT4G02540	+	868
Exon/CD	chr4	1120875	1121266	AT4G02550	AT4G02550	-	1153
Intron	chr4	1139356	1140125	AT4G02590	AT4G02590	-	759
Exon/CD	chr4	1144581	1145087	AT4G02600	AT4G02600	+	872
Exon/CD	chr4	1151863	1152360	AT4G02630	AT4G02630	+	498
Exon/CD	chr4	1229489	1229732	AT4G02770	AT4G02770	-	335
Exon/CD	chr4	1278777	1279763	AT4G02890	AT4G02890	-	761
Intron	chr4	1306446	1307417		NIL	-	1392
Exon/CD	chr4	1336314	1336758	AT4G03030	AT4G03030	-	832
Exon/CD	chr4	1364606	1365454	AT4G03080	AT4G03080	-	445
Exon/CD	chr4	1366750	1367120	AT4G03090	AT4G03090	-	4622
Exon/CD	chr4	1378985	1379215	AT4G03110	AT4G03110	-	320
Exon/CD	chr4	1440740	1441632	AT4G03280	AT4G03280	+	1009
Exon/CD	chr4	1468820	1469052	AT4G03340	AT4G03340	-	1144
Upstream	chr4	1470538	1470829	AT4G03340	AT4G03340	-	-603
Exon/CD	chr4	1493867	1494215	AT4G03390	AT4G03390	-	1062
Exon/CD	chr4	1498751	1499445	AT4G03400	AT4G03400	-	767
Exon/CD	chr4	1512862	1513485	AT4G03420	AT4G03420	+	1334
3'UTR	chr4	1517111	1517545	AT4G03430	AT4G03430	-	3235
Exon/CD	chr4	1517907	1518266	AT4G03430	AT4G03430	-	2477
Exon/CD	chr4	1518369	1520210	AT4G03430	AT4G03430	-	1274
Upstream	chr4	1523474	1523825	AT4G03438	AT4G03438	-	-146
Intron	chr4	1530116	1531870	AT4G03450	AT4G03450	-	787
Upstream	chr4	1532350	1532556		NIL	+	-142
Exon/CD	chr4	1573994	1574248	AT4G03550	AT4G03550	+	773
Exon/CD	chr4	1574491	1574891	AT4G03550	AT4G03550	+	1343
Exon/CD	chr4	1578465	1579091	AT4G03550	AT4G03550	+	5430
Exon/CD	chr4	1779813	1780383	AT4G03823	AT4G03823	+	172
Intron	chr4	2033659	2034482	AT4G04220	AT4G04220	+	643
Intron	chr4	2036623	2037137	AT4G04223	AT4G04223	+	275
Exon/CD	chr4	2123219	2123607	AT4G04340	AT4G04340	+	725
Exon/CD	chr4	2229937	2230283	AT4G04480	AT4G04480	+	461
Exon/CD	chr4	2232678	2234184	AT4G04490	AT4G04490	-	1207
Exon/CD	chr4	2238536	2239087	AT4G04500	AT4G04500	+	400
Exon/CD	chr4	2239567	2240474	AT4G04500	AT4G04500	+	1609
Exon/CD	chr4	2242146	2242949	AT4G04510	AT4G04510	+	425
Upstream	chr4	2257716	2257985		NIL	+	-448
Exon/CD	chr4	2259805	2260648	AT4G04540	AT4G04540	+	646
Exon/CD	chr4	2279789	2280452		NIL	-	6565
Upstream	chr4	2290391	2292261		NIL	-	-328
Exon/CD	chr4	2325846	2326056	AT4G04610	AT4G04610	+	948
Exon/CD	chr4	2327403	2327648	AT4G04614	AT4G04614	-	739
Exon/CD	chr4	2351037	2351715	AT4G04640	AT4G04640	-	642
Exon/CD	chr4	2412905	2413269	AT4G04745	AT4G04745	-	241
Intron	chr4	2418189	2418411	AT4G04750	AT4G04750	+	412
Exon/CD	chr4	2449703	2449959	AT4G04840	AT4G04840	+	271
Downstream	chr4	2481951	2482262		NIL	-	1124
Downstream	chr4	2488174	2488611		NIL	-	258
Exon/CD	chr4	2533601	2533839	AT4G04960	AT4G04960	+	664
Upstream	chr4	2534075	2534781		NIL	-	-251
Exon/CD	chr4	2537382	2538220	AT4G04970	AT4G04970	+	762
Exon/CD	chr4	2570961	2571562		NIL	-	42
Exon/CD	chr4	2573196	2574049	AT4G05020	AT4G05020	+	1001
Intron	chr4	2574535	2574752	AT4G05020	AT4G05020	+	2022
Exon/CD	chr4	2588108	2589452	AT4G05050	AT4G05050	-	404
Intron	chr4	2590685	2590886	AT4G05060	AT4G05060	-	1378
Exon/CD	chr4	2660421	2660699	AT4G05150	AT4G05150	+	222
Exon/CD	chr4	2716790	2717247		NIL	-	222
Exon/CD	chr4	2718039	2719983	AT4G05320	AT4G05320	+	824
Exon/CD	chr4	2741530	2741991	AT4G05400	AT4G05400	+	600
Intron	chr4	2799655	2799859		NIL	-	948
Exon/CD	chr4	3356784	3357806	AT4G06534	AT4G06534	+	425
Exon/CD	chr4	4071492	4072070	AT4G06744	AT4G06744	-	524
Exon/CD	chr4	4074008	4074579	AT4G06746	AT4G06746	-	252
Exon/CD	chr4	4204877	4205113	AT4G07410	AT4G07410	-	229
Exon/CD	chr4	4643955	4644249	AT4G07825	AT4G07825	+	262
3'UTR	chr4	4644857	4645103	AT4G07825	AT4G07825	+	1140
Intron	chr4	4887187	4887444	AT4G08040	AT4G08040	+	203
Exon/CD	chr4	5286841	5287049	AT4G08350	AT4G08350	+	711
Downstream	chr4	5299023	5299574		NIL	-	917
Downstream	chr4	5315703	5315967		NIL	+	761
[truncated: 6,325 more rows]

## Sheet: Col+INA vs. npr1+INA 
Supplementary Dataset S5. Annotation of differential peaks by using PAVIS.
Col+INA vs. npr1+INA
Category	Chromosome	Loci Start	Loci End	Gene ID	Gene Symbol	Strand	Distance to TSS
Exon/CD	chr5	4612	5003	AT5G01010	AT5G01010	-	254
Exon/CD	chr5	14505	14758	AT5G01040	AT5G01040	-	1542
Intron	chr5	35535	37689	AT5G01100	AT5G01100	-	1336
Upstream	chr5	38955	39531		NIL	-	-143
Upstream	chr5	40166	40442		NIL	-	-1204
Exon/CD	chr5	42148	42955	AT5G01110	AT5G01110	-	1824
Exon/CD	chr5	43178	43533	AT5G01110	AT5G01110	-	1020
Intron	chr5	89095	89311	AT5G01220	AT5G01220	-	783
Intron	chr5	95339	95776	AT5G01230	AT5G01230	-	129
Exon/CD	chr5	102628	103677	AT5G01250	AT5G01250	-	618
Exon/CD	chr5	111320	111729	AT5G01270	AT5G01270	-	787
5'UTR	chr5	117270	117722	AT5G01290	AT5G01290	+	189
Exon/CD	chr5	131084	131452	AT5G01320	AT5G01320	-	357
Exon/CD	chr5	140494	141489	AT5G01335	AT5G01335	+	5160
Exon/CD	chr5	152900	153492	AT5G01370	AT5G01370	+	666
Exon/CD	chr5	153932	154317	AT5G01370	AT5G01370	+	1594
3'UTR	chr5	155385	156093	AT5G01380	AT5G01380	-	1862
Intron	chr5	170682	171055	AT5G01400	AT5G01400	-	204
Intron	chr5	185585	186003	AT5G01450	AT5G01450	-	654
5'UTR	chr5	186163	186459	AT5G01450	AT5G01450	-	137
Exon/CD	chr5	195537	195802	AT5G01490	AT5G01490	+	128
Exon/CD	chr5	198873	199271	AT5G01500	AT5G01500	+	129
Exon/CD	chr5	212394	213447	AT5G01540	AT5G01540	-	552
Exon/CD	chr5	214452	215431	AT5G01550	AT5G01550	-	1642
Exon/CD	chr5	218481	218973	AT5G01560	AT5G01560	-	1803
Exon/CD	chr5	219109	220410	AT5G01560	AT5G01560	-	771
Intron	chr5	230986	231712	AT5G01610	AT5G01610	+	362
Exon/CD	chr5	241301	241845	AT5G01640	AT5G01640	-	652
3'UTR	chr5	263820	264298	AT5G01712	AT5G01712	-	1574
Exon/CD	chr5	269083	269545	AT5G01715	AT5G01715	+	2129
Exon/CD	chr5	272835	274014	AT5G01732	AT5G01732	+	585
Exon/CD	chr5	289946	290251	AT5G01750	AT5G01750	+	333
Exon/CD	chr5	290533	290805	AT5G01750	AT5G01750	+	904
Exon/CD	chr5	291698	291979	AT5G01760	AT5G01760	+	126
Exon/CD	chr5	307323	307600	AT5G01800	AT5G01800	+	493
Exon/CD	chr5	310531	311302	AT5G01810	AT5G01810	+	1482
Exon/CD	chr5	313551	313820	AT5G01820	AT5G01820	-	1315
Exon/CD	chr5	313947	315109	AT5G01820	AT5G01820	-	472
Exon/CD	chr5	325066	325274	AT5G01840	AT5G01840	+	618
5'UTR	chr5	332255	332519	AT5G01850	AT5G01850	+	50
Intron	chr5	332631	333635	AT5G01850	AT5G01850	+	796
Exon/CD	chr5	351012	352120	AT5G01900	AT5G01900	-	503
Upstream	chr5	352293	353358	AT5G01900	AT5G01900	-	-756
Intron	chr5	368754	369207	AT5G01950	AT5G01950	-	1206
Exon/CD	chr5	369399	369613	AT5G01950	AT5G01950	-	680
Intron	chr5	373221	373434	AT5G01970	AT5G01970	-	1627
Intron	chr5	373746	375116	AT5G01970	AT5G01970	-	523
Exon/CD	chr5	375387	375885	AT5G01980	AT5G01980	+	421
Exon/CD	chr5	376443	376736	AT5G01980	AT5G01980	+	1374
Exon/CD	chr5	404003	404337	AT5G02050	AT5G02050	-	153
Intron	chr5	413486	414070	AT5G02100	AT5G02100	+	258
Exon/CD	chr5	431034	431404	AT5G02180	AT5G02180	+	342
Exon/CD	chr5	441912	442137	AT5G02220	AT5G02220	-	122
5'UTR	chr5	469109	469496	AT5G02280	AT5G02280	+	4
Intron	chr5	470772	471849	AT5G02290	AT5G02290	-	1474
Exon/CD	chr5	474498	474797	AT5G02310	AT5G02310	+	368
Intron	chr5	506823	507023	AT5G02370	AT5G02370	+	3515
Exon/CD	chr5	513352	514473	AT5G02400	AT5G02400	+	351
Exon/CD	chr5	526594	527408	AT5G02430	AT5G02430	+	409
Exon/CD	chr5	539701	540222	AT5G02460	AT5G02460	-	1151
Exon/CD	chr5	542455	542787	AT5G02470	AT5G02470	-	1881
Exon/CD	chr5	550536	550791	AT5G02490	AT5G02490	-	1984
Exon/CD	chr5	551023	552718	AT5G02490	AT5G02490	-	777
5'UTR	chr5	556255	556499	AT5G02500	AT5G02500	-	65
Intron	chr5	558527	559305	AT5G02502	AT5G02502	-	319
Intron	chr5	587436	588000	AT5G02610	AT5G02610	+	210
Exon/CD	chr5	589848	590637	AT5G02620	AT5G02620	+	715
Exon/CD	chr5	615626	615844	AT5G02730	AT5G02730	+	125
Exon/CD	chr5	630973	631229	AT5G02780	AT5G02780	+	225
Exon/CD	chr5	637206	637539	AT5G02800	AT5G02800	-	131
Exon/CD	chr5	642511	642984	AT5G02820	AT5G02820	+	189
Exon/CD	chr5	652209	652644	AT5G02850	AT5G02850	+	316
Exon/CD	chr5	658025	658270	AT5G02870	AT5G02870	+	361
Exon/CD	chr5	662594	662968	AT5G02880	AT5G02880	+	717
Exon/CD	chr5	703543	704421	AT5G03000	AT5G03000	+	714
Exon/CD	chr5	704678	705146	AT5G03010	AT5G03010	+	328
Intron	chr5	711358	711580	AT5G03040	AT5G03040	-	1525
Exon/CD	chr5	722095	722326	AT5G03080	AT5G03080	+	343
Intron	chr5	750139	751749	AT5G03160	AT5G03160	+	835
Downstream	chr5	762175	763028	AT5G03210	AT5G03210	-	720
Exon/CD	chr5	782195	782452	AT5G03270	AT5G03270	+	453
Exon/CD	chr5	794399	794760	AT5G03290	AT5G03290	+	605
Exon/CD	chr5	802857	803233	AT5G03320	AT5G03320	+	1018
Downstream	chr5	806738	807033		NIL	+	683
Upstream	chr5	807171	807391	AT5G03330	AT5G03330	+	-385
Intron	chr5	812015	812446	AT5G03340	AT5G03340	-	998
Exon/CD	chr5	814970	815851	AT5G03345	AT5G03345	+	1325
Exon/CD	chr5	817751	818421	AT5G03360	AT5G03360	+	222
Exon/CD	chr5	818726	818936	AT5G03360	AT5G03360	+	967
Intron	chr5	826194	826473	AT5G03370	AT5G03370	-	710
Intron	chr5	843002	843309	AT5G03415	AT5G03415	+	866
Exon/CD	chr5	856893	858230	AT5G03440	AT5G03440	-	844
Exon/CD	chr5	872397	872776	AT5G03490	AT5G03490	+	1126
Exon/CD	chr5	886756	887312	AT5G03530	AT5G03530	-	356
Exon/CD	chr5	902403	902711	AT5G03560	AT5G03560	-	191
Exon/CD	chr5	915486	916302	AT5G03610	AT5G03610	+	429
Intron	chr5	932355	932576	AT5G03650	AT5G03650	+	561
Exon/CD	chr5	979096	979483	AT5G03730	AT5G03730	-	560
Upstream	chr5	994942	995146	AT5G03770	AT5G03770	+	-116
Exon/CD	chr5	1056687	1056939	AT5G03910	AT5G03910	-	359
Intron	chr5	1073193	1073486	AT5G03970	AT5G03970	-	82
Exon/CD	chr5	1076607	1076954	AT5G03990	AT5G03990	+	1109
Exon/CD	chr5	1145458	1146588	AT5G04170	AT5G04170	+	592
Upstream	chr5	1168352	1168879		NIL	-	-94
Exon/CD	chr5	1169418	1169854	AT5G04240	AT5G04240	+	92
Upstream	chr5	1192145	1192375	AT5G04280	AT5G04280	+	-14
Intron	chr5	1196202	1196596	AT5G04290	AT5G04290	+	330
Exon/CD	chr5	1205211	1205516	AT5G04310	AT5G04310	-	1989
Exon/CD	chr5	1206382	1206586	AT5G04310	AT5G04310	-	868
Exon/CD	chr5	1213216	1213983	AT5G04330	AT5G04330	-	840
Exon/CD	chr5	1239887	1240193	AT5G04390	AT5G04390	+	940
Exon/CD	chr5	1244150	1244636	AT5G04410	AT5G04410	+	635
Intron	chr5	1244806	1245212	AT5G04410	AT5G04410	+	1251
Exon/CD	chr5	1290260	1290625	AT5G04520	AT5G04520	-	621
Intron	chr5	1301765	1302495	AT5G04540	AT5G04540	-	314
Exon/CD	chr5	1303348	1305685	AT5G04550	AT5G04550	-	1600
Upstream	chr5	1307805	1308307		NIL	-	-583
Upstream	chr5	1308604	1309732	AT5G04560	AT5G04560	+	-34
Exon/CD	chr5	1334600	1334931		NIL	+	308
Exon/CD	chr5	1336114	1336467	AT5G04660	AT5G04660	+	295
Exon/CD	chr5	1361515	1362032	AT5G04720	AT5G04720	+	1061
Exon/CD	chr5	1362134	1362487	AT5G04720	AT5G04720	+	1598
Exon/CD	chr5	1413816	1414503	AT5G04860	AT5G04860	-	518
Exon/CD	chr5	1418850	1419731	AT5G04870	AT5G04870	-	1048
Exon/CD	chr5	1420701	1421244	AT5G04880	AT5G04880	-	1610
Exon/CD	chr5	1437489	1438129	AT5G04910	AT5G04910	+	195
Exon/CD	chr5	1440745	1441737	AT5G04920	AT5G04920	-	742
Upstream	chr5	1443146	1443540	AT5G04920	AT5G04920	-	-1360
Exon/CD	chr5	1445264	1447167	AT5G04930	AT5G04930	+	1345
Exon/CD	chr5	1449014	1449249	AT5G04930	AT5G04930	+	4261
5'UTR	chr5	1470618	1470837	AT5G04980	AT5G04980	-	45
Exon/CD	chr5	1473258	1473611	AT5G04990	AT5G04990	-	530
5'UTR	chr5	1476865	1477348	AT5G05010	AT5G05010	+	433
Exon/CD	chr5	1503520	1503733	AT5G05090	AT5G05090	+	394
Exon/CD	chr5	1505693	1506172	AT5G05100	AT5G05100	-	1292
Exon/CD	chr5	1542032	1542490	AT5G05190	AT5G05190	+	740
Exon/CD	chr5	1542644	1542950	AT5G05190	AT5G05190	+	1276
Exon/CD	chr5	1543292	1543568	AT5G05190	AT5G05190	+	1909
Upstream	chr5	1547147	1547505	AT5G05210	AT5G05210	+	-97
3'UTR	chr5	1569560	1570152	AT5G05290	AT5G05290	+	1162
Upstream	chr5	1571100	1571326	AT5G05310	AT5G05310	+	-58
Exon/CD	chr5	1571817	1572081	AT5G05310	AT5G05310	+	678
Exon/CD	chr5	1575472	1576763	AT5G05320	AT5G05320	-	614
Exon/CD	chr5	1579074	1579622	AT5G05340	AT5G05340	-	1527
5'UTR	chr5	1585514	1585761	AT5G05350	AT5G05350	+	340
5'UTR	chr5	1591138	1592646	AT5G05370	AT5G05370	-	11
Exon/CD	chr5	1607168	1607429	AT5G05435	AT5G05435	+	746
Downstream	chr5	1607569	1607928	AT5G05435	AT5G05435	+	1196
Exon/CD	chr5	1609076	1610804	AT5G05440	AT5G05440	+	690
Exon/CD	chr5	1615469	1616436	AT5G05460	AT5G05460	+	423
Exon/CD	chr5	1618102	1618679	AT5G05460	AT5G05460	+	2861
Downstream	chr5	1618979	1619315	AT5G05460	AT5G05460	+	3618
Upstream	chr5	1632731	1632934	AT5G05520	AT5G05520	+	-13
Exon/CD	chr5	1633130	1633552	AT5G05520	AT5G05520	+	496
Exon/CD	chr5	1635581	1635931	AT5G05530	AT5G05530	+	278
Upstream	chr5	1670754	1671308	AT5G05598	AT5G05598	+	-781
Downstream	chr5	1675263	1675696		NIL	-	802
Exon/CD	chr5	1677346	1677571	AT5G05610	AT5G05610	-	1646
Exon/CD	chr5	1682934	1683185	AT5G05630	AT5G05630	+	738
Exon/CD	chr5	1684583	1684814	AT5G05640	AT5G05640	+	132
Exon/CD	chr5	1694784	1695080	AT5G05660	AT5G05660	-	535
Exon/CD	chr5	1715728	1716568	AT5G05710	AT5G05710	+	273
Intron	chr5	1721654	1721925	AT5G05730	AT5G05730	-	1121
Exon/CD	chr5	1722193	1722422	AT5G05730	AT5G05730	-	603
Exon/CD	chr5	1722529	1722772	AT5G05730	AT5G05730	-	260
Exon/CD	chr5	1727530	1728388	AT5G05750	AT5G05750	+	530
Intron	chr5	1730418	1730715	AT5G05760	AT5G05760	-	455
Exon/CD	chr5	1747301	1747780	AT5G05810	AT5G05810	+	710
Exon/CD	chr5	1753612	1753832	AT5G05820	AT5G05820	-	456
Exon/CD	chr5	1762883	1763166	AT5G05850	AT5G05850	-	1654
Exon/CD	chr5	1788784	1789198	AT5G05950	AT5G05950	+	224
Intron	chr5	1842902	1843253	AT5G06110	AT5G06110	-	795
Intron	chr5	1843417	1843624	AT5G06110	AT5G06110	-	352
Intron	chr5	1858271	1858892	AT5G06140	AT5G06140	-	204
Intron	chr5	1865798	1866009	AT5G06160	AT5G06160	-	530
Exon/CD	chr5	1868116	1868332	AT5G06165	AT5G06165	-	20
Exon/CD	chr5	1886595	1887159	AT5G06230	AT5G06230	-	154
Upstream	chr5	1887779	1888189	AT5G06240	AT5G06240	+	-327
5'UTR	chr5	1905180	1905482	AT5G06265	AT5G06265	+	44
5'UTR	chr5	1906179	1906409	AT5G06265	AT5G06265	+	1007
Intron	chr5	1922736	1923640	AT5G06300	AT5G06300	-	2182
Intron	chr5	1923794	1925322	AT5G06300	AT5G06300	-	812
Exon/CD	chr5	1930152	1931333	AT5G06310	AT5G06310	+	2351
Exon/CD	chr5	1935117	1935417	AT5G06330	AT5G06330	-	377
Exon/CD	chr5	1953657	1953937	AT5G06390	AT5G06390	+	946
Exon/CD	chr5	2002531	2002760	AT5G06550	AT5G06550	-	430
Exon/CD	chr5	2004880	2005616	AT5G06560	AT5G06560	-	940
3'UTR	chr5	2007450	2008029	AT5G06570	AT5G06570	-	3302
Exon/CD	chr5	2016035	2016472	AT5G06580	AT5G06580	-	286
Intron	chr5	2027196	2027630	AT5G06600	AT5G06600	-	530
Intron	chr5	2069592	2069947	AT5G06710	AT5G06710	-	592
Exon/CD	chr5	2087589	2089160	AT5G06750	AT5G06750	-	623
Intron	chr5	2110402	2110616	AT5G06810	AT5G06810	+	2016
Exon/CD	chr5	2119137	2119428	AT5G06830	AT5G06830	-	347
Exon/CD	chr5	2197746	2197960	AT5G07070	AT5G07070	-	261
Upstream	chr5	2198274	2198518	AT5G07070	AT5G07070	-	-282
Downstream	chr5	2226395	2226834	AT5G07180	AT5G07180	-	6803
Exon/CD	chr5	2265379	2265841	AT5G07220	AT5G07220	-	1357
Intron	chr5	2293845	2294068	AT5G07290	AT5G07290	+	603
Exon/CD	chr5	2318170	2318831	AT5G07340	AT5G07340	+	1287
5'UTR	chr5	2325104	2325604	AT5G07350	AT5G07350	-	65
Exon/CD	chr5	2361448	2361982	AT5G07460	AT5G07460	-	298
Exon/CD	chr5	2363774	2364210	AT5G07470	AT5G07470	-	382
Exon/CD	chr5	2421609	2421844	AT5G07650	AT5G07650	-	88
Exon/CD	chr5	2457704	2458364	AT5G07730	AT5G07730	-	396
Exon/CD	chr5	2466330	2466795	AT5G07740	AT5G07740	-	251
Exon/CD	chr5	2468093	2468683	AT5G07760	AT5G07760	+	149
Exon/CD	chr5	2474627	2475185	AT5G07770	AT5G07770	+	222
Exon/CD	chr5	2479501	2480040	AT5G07780	AT5G07780	+	256
Intron	chr5	2503501	2503752	AT5G07830	AT5G07830	+	303
Exon/CD	chr5	2523606	2523914	AT5G07910	AT5G07910	-	441
Exon/CD	chr5	2527904	2528394	AT5G07920	AT5G07920	-	1181
Exon/CD	chr5	2541532	2541769	AT5G07950	AT5G07950	-	486
Exon/CD	chr5	2542083	2542719	AT5G07960	AT5G07960	+	155
Intron	chr5	2548175	2548856	AT5G07970	AT5G07970	-	208
Exon/CD	chr5	2580711	2581051	AT5G08060	AT5G08060	+	432
Intron	chr5	2588744	2589160	AT5G08080	AT5G08080	+	610
Exon/CD	chr5	2594333	2594595	AT5G08100	AT5G08100	-	163
Exon/CD	chr5	2599646	2599902	AT5G08110	AT5G08110	-	340
3'UTR	chr5	2621964	2622235	AT5G08150	AT5G08150	-	621
Exon/CD	chr5	2622384	2622653	AT5G08150	AT5G08150	-	202
Intron	chr5	2627072	2628254	AT5G08160	AT5G08160	-	447
Exon/CD	chr5	2633166	2633533	AT5G08180	AT5G08180	-	501
Intron	chr5	2651191	2652511	AT5G08240	AT5G08240	-	547
Intron	chr5	2659311	2659923	AT5G08260	AT5G08260	+	2466
Intron	chr5	2665896	2666445	AT5G08290	AT5G08290	+	194
Intron	chr5	2667471	2668509	AT5G08300	AT5G08300	+	578
Downstream	chr5	2672210	2672561	AT5G08310	AT5G08310	-	2869
Upstream	chr5	2675173	2675473	AT5G08310	AT5G08310	-	-69
Intron	chr5	2682436	2683525	AT5G08335	AT5G08335	+	751
Exon/CD	chr5	2696683	2696911	AT5G08380	AT5G08380	-	927
5'UTR	chr5	2720776	2720983	AT5G08440	AT5G08440	+	210
Exon/CD	chr5	2732063	2732654	AT5G08450	AT5G08450	-	529
Upstream	chr5	2747952	2748263	AT5G08500	AT5G08500	+	-86
Exon/CD	chr5	2769766	2769991	AT5G08550	AT5G08550	-	404
Exon/CD	chr5	2773509	2773714	AT5G08560	AT5G08560	-	993
Exon/CD	chr5	2790452	2790743	AT5G08610	AT5G08610	+	302
Intron	chr5	2802624	2803085	AT5G08630	AT5G08630	-	317
Exon/CD	chr5	2814561	2814770	AT5G08660	AT5G08660	+	578
Exon/CD	chr5	2814951	2815421	AT5G08660	AT5G08660	+	1099
Intron	chr5	2820300	2820736	AT5G08670	AT5G08670	-	658
Exon/CD	chr5	2822683	2823057	AT5G08680	AT5G08680	+	942
Exon/CD	chr5	2825644	2826751	AT5G08690	AT5G08690	+	484
Intron	chr5	2858085	2858373	AT5G08780	AT5G08780	+	1489
5'UTR	chr5	2876569	2876993	AT5G09260	AT5G09260	+	28
Intron	chr5	2878941	2879448	AT5G09270	AT5G09270	+	310
Exon/CD	chr5	2888369	2888621	AT5G09310	AT5G09310	-	43
5'UTR	chr5	2894770	2894980	AT5G09330	AT5G09330	-	546
Intron	chr5	2913676	2914033	AT5G09390	AT5G09390	+	320
Exon/CD	chr5	2916091	2916711	AT5G09400	AT5G09400	+	185
Exon/CD	chr5	2926749	2927264	AT5G09410	AT5G09410	+	6179
Intron	chr5	2928179	2929028	AT5G09420	AT5G09420	+	287
Exon/CD	chr5	2932082	2932821	AT5G09430	AT5G09430	+	289
Intron	chr5	2949247	2950684	AT5G09470	AT5G09470	-	548
Exon/CD	chr5	2962856	2963291	AT5G09540	AT5G09540	-	191
5'UTR	chr5	2975548	2975883	AT5G09590	AT5G09590	+	167
Intron	chr5	3002746	3002970	AT5G09690	AT5G09690	-	404
Exon/CD	chr5	3003521	3004031	AT5G09700	AT5G09700	-	1811
Intron	chr5	3004221	3004422	AT5G09700	AT5G09700	-	1266
Exon/CD	chr5	3010839	3011051	AT5G09710	AT5G09710	-	43
Exon/CD	chr5	3015416	3015951	AT5G09730	AT5G09730	-	2579
Exon/CD	chr5	3040337	3041198	AT5G09790	AT5G09790	-	203
Exon/CD	chr5	3043132	3044484	AT5G09800	AT5G09800	-	605
Intron	chr5	3052215	3052902	AT5G09810	AT5G09810	+	461
Exon/CD	chr5	3077856	3078080	AT5G09870	AT5G09870	+	4612
3'UTR	chr5	3079783	3081049	AT5G09876	AT5G09876	+	429
Exon/CD	chr5	3084372	3085372		NIL	+	85
Exon/CD	chr5	3087997	3088913	AT5G09890	AT5G09890	-	555
Intron	chr5	3091873	3092313	AT5G09900	AT5G09900	-	502
Intron	chr5	3096462	3096789	AT5G09920	AT5G09920	+	442
Exon/CD	chr5	3173611	3173996	AT5G10140	AT5G10140	-	5645
Exon/CD	chr5	3179019	3179407	AT5G10140	AT5G10140	-	235
Exon/CD	chr5	3199237	3199535	AT5G10190	AT5G10190	+	253
Intron	chr5	3237973	3238559	AT5G10290	AT5G10290	-	453
5'UTR	chr5	3239512	3239837	AT5G10300	AT5G10300	+	57
Downstream	chr5	3251232	3252414	AT5G10336	AT5G10336	-	242
Exon/CD	chr5	3261175	3261915	AT5G10370	AT5G10370	+	300
Exon/CD	chr5	3266284	3267370	AT5G10370	AT5G10370	+	5582
Exon/CD	chr5	3267848	3268218	AT5G10380	AT5G10380	+	398
Exon/CD	chr5	3268740	3269466	AT5G10390	AT5G10390	-	447
Exon/CD	chr5	3270693	3271000	AT5G10400	AT5G10400	-	106
Upstream	chr5	3271736	3272069	AT5G10410	AT5G10410	+	-13
Intron	chr5	3304080	3304479	AT5G10490	AT5G10490	-	480
Intron	chr5	3322179	3322867	AT5G10520	AT5G10520	-	387
Intron	chr5	3334360	3334876	AT5G10540	AT5G10540	+	6553
Exon/CD	chr5	3351238	3352147	AT5G10600	AT5G10600	+	655
Exon/CD	chr5	3370859	3371230	AT5G10660	AT5G10660	+	526
Intron	chr5	3395217	3395474	AT5G10740	AT5G10740	-	855
5'UTR	chr5	3395751	3396008	AT5G10740	AT5G10740	-	321
Intron	chr5	3396544	3396849	AT5G10745	AT5G10745	+	221
3'UTR	chr5	3397054	3397679	AT5G10745	AT5G10745	+	891
Downstream	chr5	3398012	3398234	AT5G10745	AT5G10745	+	1648
Exon/CD	chr5	3398968	3399594	AT5G10750	AT5G10750	+	330
Exon/CD	chr5	3399840	3402293	AT5G10760	AT5G10760	-	1141
Exon/CD	chr5	3402904	3404602	AT5G10770	AT5G10770	-	1695
Exon/CD	chr5	3410754	3411079	AT5G10790	AT5G10790	+	377
Exon/CD	chr5	3412834	3413319	AT5G10800	AT5G10800	-	5306
Upstream	chr5	3423220	3423460	AT5G10820	AT5G10820	-	-119
Upstream	chr5	3481566	3482176	AT5G11000	AT5G11000	-	-1446
Upstream	chr5	3482416	3482823	AT5G11010	AT5G11010	+	-1153
Intron	chr5	3494412	3494788	AT5G11030	AT5G11030	-	532
Exon/CD	chr5	3495481	3495718	AT5G11040	AT5G11040	+	312
Intron	chr5	3536614	3537116	AT5G11110	AT5G11110	+	639
Exon/CD	chr5	3545372	3545950	AT5G11140	AT5G11140	+	318
Downstream	chr5	3552998	3553210	AT5G11160	AT5G11160	+	2584
Upstream	chr5	3553644	3553960	AT5G11170	AT5G11170	+	-381
Exon/CD	chr5	3565571	3566069	AT5G11190	AT5G11190	+	844
Intron	chr5	3573729	3575006	AT5G11210	AT5G11210	-	170
Downstream	chr5	3575246	3576069		NIL	-	1175
Exon/CD	chr5	3580440	3580689	AT5G11230	AT5G11230	+	2
5'UTR	chr5	3582444	3582654	AT5G11240	AT5G11240	+	9
Exon/CD	chr5	3582771	3583264	AT5G11240	AT5G11240	+	477
Intron	chr5	3621936	3622515	AT5G11350	AT5G11350	+	664
Upstream	chr5	3626340	3626886	AT5G11360	AT5G11360	-	-9
Intron	chr5	3672069	3672299	AT5G11490	AT5G11490	+	396
Intron	chr5	3734401	3734879	AT5G11600	AT5G11600	-	459
Intron	chr5	3740931	3741275	AT5G11630	AT5G11630	+	634
Exon/CD	chr5	3744933	3745763	AT5G11650	AT5G11650	+	368
Exon/CD	chr5	3746195	3746747	AT5G11650	AT5G11650	+	1491
Exon/CD	chr5	3770471	3771047	AT5G11700	AT5G11700	-	657
Intron	chr5	3773172	3773515	AT5G11710	AT5G11710	+	525
Exon/CD	chr5	3777353	3778029	AT5G11720	AT5G11720	+	877
Intron	chr5	3781114	3782081	AT5G11730	AT5G11730	+	1286
5'UTR	chr5	3789166	3789519	AT5G11760	AT5G11760	+	83
Exon/CD	chr5	3792494	3792715	AT5G11770	AT5G11770	-	396
Exon/CD	chr5	3794052	3794378	AT5G11780	AT5G11780	+	357
Exon/CD	chr5	3820170	3821122	AT5G11850	AT5G11850	-	426
5'UTR	chr5	3823264	3823894	AT5G11860	AT5G11860	-	312
5'UTR	chr5	3825501	3825886	AT5G11870	AT5G11870	+	273
Exon/CD	chr5	3834490	3834812	AT5G11900	AT5G11900	+	666
5'UTR	chr5	3839334	3839592	AT5G11920	AT5G11920	+	72
Exon/CD	chr5	3845173	3845609	AT5G11930	AT5G11930	-	254
Intron	chr5	3856440	3856660	AT5G11950	AT5G11950	+	1634
Intron	chr5	3860724	3860978	AT5G11960	AT5G11960	-	664
Exon/CD	chr5	3861241	3861641	AT5G11960	AT5G11960	-	74
Downstream	chr5	3862155	3863828	AT5G11970	AT5G11970	-	764
Exon/CD	chr5	3882609	3882910	AT5G12020	AT5G12020	-	179
Exon/CD	chr5	3911327	3911899	AT5G12100	AT5G12100	+	250
Exon/CD	chr5	3917666	3917915	AT5G12120	AT5G12120	-	869
Intron	chr5	3918053	3918804	AT5G12120	AT5G12120	-	231
Downstream	chr5	3940274	3940489	AT5G12190	AT5G12190	-	824
5'UTR	chr5	3989299	3989747	AT5G12330	AT5G12330	-	310
Downstream	chr5	3991833	3992506	AT5G12340	AT5G12340	-	1441
Exon/CD	chr5	3992792	3993621	AT5G12340	AT5G12340	-	404
5'UTR	chr5	4008658	4008858	AT5G12370	AT5G12370	-	45
Exon/CD	chr5	4011470	4011678	AT5G12390	AT5G12390	-	465
Exon/CD	chr5	4013908	4014144	AT5G12400	AT5G12400	+	213
Upstream	chr5	4034355	4034556	AT5G12430	AT5G12430	-	-369
Exon/CD	chr5	4046662	4047408	AT5G12470	AT5G12470	-	401
Intron	chr5	4047866	4048217	AT5G12480	AT5G12480	-	2407
Intron	chr5	4048680	4049778	AT5G12480	AT5G12480	-	1219
3'UTR	chr5	4050447	4051184	AT5G12840	AT5G12840	-	2781
Intron	chr5	4051682	4051968	AT5G12840	AT5G12840	-	1771
Intron	chr5	4052864	4053207	AT5G12840	AT5G12840	-	561
Intron	chr5	4056906	4057116	AT5G12850	AT5G12850	+	824
Exon/CD	chr5	4058079	4058388	AT5G12850	AT5G12850	+	2046
3'UTR	chr5	4068181	4069099	AT5G12880	AT5G12880	-	322
Exon/CD	chr5	4069722	4071306	AT5G12890	AT5G12890	-	713
Intron	chr5	4084288	4085365	AT5G12930	AT5G12930	-	471
Upstream	chr5	4086492	4086919	AT5G12940	AT5G12940	+	-1007
Exon/CD	chr5	4088412	4088969	AT5G12940	AT5G12940	+	978
5'UTR	chr5	4122360	4122790	AT5G13010	AT5G13010	+	165
Intron	chr5	4133337	4134128	AT5G13030	AT5G13030	+	528
Exon/CD	chr5	4148193	4148632	AT5G13070	AT5G13070	+	776
Exon/CD	chr5	4150570	4151177	AT5G13080	AT5G13080	-	277
Upstream	chr5	4151907	4152384	AT5G13080	AT5G13080	-	-995
Exon/CD	chr5	4173978	4174820	AT5G13150	AT5G13150	-	531
3'UTR	chr5	4207976	4208189	AT5G13200	AT5G13200	+	1078
Exon/CD	chr5	4214551	4215586	AT5G13210	AT5G13210	+	564
Exon/CD	chr5	4216186	4216472	AT5G13210	AT5G13210	+	1825
Downstream	chr5	4216611	4216814	AT5G13210	AT5G13210	+	2208
Upstream	chr5	4217932	4218177	AT5G13220	AT5G13220	+	-834
Intron	chr5	4219016	4219304	AT5G13220	AT5G13220	+	272
Exon/CD	chr5	4219676	4220250	AT5G13220	AT5G13220	+	1075
Downstream	chr5	4220609	4221291	AT5G13220	AT5G13220	+	2062
Downstream	chr5	4221539	4221880	AT5G13225	AT5G13225	-	376
5'UTR	chr5	4234350	4234607	AT5G13250	AT5G13250	+	209
Exon/CD	chr5	4234785	4235003	AT5G13250	AT5G13250	+	625
Exon/CD	chr5	4263470	4264221	AT5G13310	AT5G13310	+	352
Downstream	chr5	4265439	4265957	AT5G13310	AT5G13310	+	2205
Downstream	chr5	4266654	4266903		NIL	+	550
Upstream	chr5	4267250	4267506	AT5G13320	AT5G13320	+	-132
Intron	chr5	4267860	4268322	AT5G13320	AT5G13320	+	581
Exon/CD	chr5	4268845	4270124	AT5G13320	AT5G13320	+	1974
5'UTR	chr5	4279315	4279573	AT5G13340	AT5G13340	-	2
Exon/CD	chr5	4285456	4285908	AT5G13360	AT5G13360	+	2326
Exon/CD	chr5	4292750	4293172	AT5G13390	AT5G13390	+	214
Intron	chr5	4303774	4304197	AT5G13420	AT5G13420	-	327
Exon/CD	chr5	4307085	4307569	AT5G13430	AT5G13430	-	186
Exon/CD	chr5	4309451	4310256	AT5G13440	AT5G13440	-	328
5'UTR	chr5	4331334	4331849	AT5G13480	AT5G13480	-	380
Downstream	chr5	4360479	4360759	AT5G13560	AT5G13560	-	5829
Exon/CD	chr5	4361544	4361796	AT5G13560	AT5G13560	-	4778
Intron	chr5	4410163	4412294	AT5G13680	AT5G13680	-	4243
Exon/CD	chr5	4442392	4442631	AT5G13760	AT5G13760	+	497
Upstream	chr5	4448654	4448969	AT5G13780	AT5G13780	-	-165
Exon/CD	chr5	4455342	4456300	AT5G13810	AT5G13810	+	488
Intron	chr5	4461019	4462284	AT5G13820	AT5G13820	+	757
Exon/CD	chr5	4473368	4474470	AT5G13860	AT5G13860	-	483
5'UTR	chr5	4501509	4501843	AT5G13960	AT5G13960	+	229
Exon/CD	chr5	4531830	4532467	AT5G14040	AT5G14040	-	922
5'UTR	chr5	4532952	4533185	AT5G14040	AT5G14040	-	2
Exon/CD	chr5	4591670	4592137	AT5G14230	AT5G14230	+	162
5'UTR	chr5	4597699	4598213	AT5G14250	AT5G14250	+	70
Exon/CD	chr5	4605221	4605668	AT5G14270	AT5G14270	+	831
Exon/CD	chr5	4650162	4650371	AT5G14420	AT5G14420	-	524
Upstream	chr5	4665223	4665425	AT5G14470	AT5G14470	-	-667
Upstream	chr5	4666389	4666753	AT5G14480	AT5G14480	+	-1203
Intron	chr5	4668199	4668418	AT5G14480	AT5G14480	+	534
Exon/CD	chr5	4684114	4684515	AT5G14520	AT5G14520	-	90
Intron	chr5	4689036	4689284	AT5G14540	AT5G14540	-	514
Upstream	chr5	4690036	4690247	AT5G14540	AT5G14540	-	-467
Exon/CD	chr5	4740598	4740824	AT5G14700	AT5G14700	-	2735
Exon/CD	chr5	4743032	4743359	AT5G14700	AT5G14700	-	251
Upstream	chr5	4744658	4745258	AT5G14710	AT5G14710	+	-1374
5'UTR	chr5	4768472	4768784	AT5G14760	AT5G14760	+	160
Exon/CD	chr5	4800317	4800682	AT5G14840	AT5G14840	-	239
Exon/CD	chr5	4828974	4830216	AT5G14930	AT5G14930	+	955
Intron	chr5	4977461	4978124	AT5G15320	AT5G15320	+	257
Exon/CD	chr5	5002294	5003183	AT5G15400	AT5G15400	-	402
Exon/CD	chr5	5025781	5026431	AT5G15480	AT5G15480	-	1054
Intron	chr5	5029548	5030054	AT5G15490	AT5G15490	-	393
5'UTR	chr5	5061880	5062228	AT5G15550	AT5G15550	-	33
Intron	chr5	5087732	5088008	AT5G15640	AT5G15640	+	499
Exon/CD	chr5	5088224	5088449	AT5G15640	AT5G15640	+	965
Intron	chr5	5092571	5092789	AT5G15650	AT5G15650	+	523
Exon/CD	chr5	5093163	5093477	AT5G15650	AT5G15650	+	1163
5'UTR	chr5	5122418	5122823	AT5G15710	AT5G15710	+	128
Exon/CD	chr5	5122957	5123305	AT5G15710	AT5G15710	+	639
5'UTR	chr5	5130478	5130727	AT5G15730	AT5G15730	+	99
Exon/CD	chr5	5131096	5131610	AT5G15730	AT5G15730	+	850
5'UTR	chr5	5141029	5141433	AT5G15750	AT5G15750	+	128
Exon/CD	chr5	5185803	5186015	AT5G15880	AT5G15880	+	131
Intron	chr5	5195616	5196091	AT5G15920	AT5G15920	+	170
3'UTR	chr5	5260830	5261073	AT5G16110	AT5G16110	-	1889
Exon/CD	chr5	5261597	5262047	AT5G16110	AT5G16110	-	1018
Exon/CD	chr5	5273059	5274496	AT5G16150	AT5G16150	+	1095
Intron	chr5	5276044	5276298	AT5G16160	AT5G16160	-	435
Intron	chr5	5277657	5279569	AT5G16170	AT5G16170	+	746
3'UTR	chr5	5289504	5289725	AT5G16200	AT5G16200	-	588
5'UTR	chr5	5289942	5290441	AT5G16200	AT5G16200	-	11
Exon/CD	chr5	5290892	5291791	AT5G16210	AT5G16210	-	6633
Upstream	chr5	5297363	5298649	AT5G16210	AT5G16210	-	-32
Exon/CD	chr5	5299697	5300128	AT5G16220	AT5G16220	-	698
Intron	chr5	5311505	5312134	AT5G16260	AT5G16260	+	612
Exon/CD	chr5	5316518	5317052	AT5G16270	AT5G16270	+	486
5'UTR	chr5	5331170	5331759	AT5G16280	AT5G16280	-	221
Exon/CD	chr5	5338094	5338326	AT5G16300	AT5G16300	+	236
Exon/CD	chr5	5338496	5338876	AT5G16300	AT5G16300	+	712
Exon/CD	chr5	5355555	5356349	AT5G16360	AT5G16360	-	348
Exon/CD	chr5	5357030	5357483	AT5G16370	AT5G16370	-	1255
5'UTR	chr5	5379321	5379526	AT5G16470	AT5G16470	+	7
3'UTR	chr5	5379764	5380099	AT5G16470	AT5G16470	+	515
Intron	chr5	5381531	5382959	AT5G16480	AT5G16480	-	652
Intron	chr5	5392771	5392988	AT5G16510	AT5G16510	+	274
Exon/CD	chr5	5393103	5393514	AT5G16510	AT5G16510	+	703
5'UTR	chr5	5397235	5397575	AT5G16520	AT5G16520	-	50
Exon/CD	chr5	5423554	5424184	AT5G16570	AT5G16570	-	697
Upstream	chr5	5448364	5448599	AT5G16610	AT5G16610	-	-168
5'UTR	chr5	5473170	5473652	AT5G16680	AT5G16680	-	95
3'UTR	chr5	5479344	5480446	AT5G16690	AT5G16690	+	5509
Exon/CD	chr5	5508713	5509434	AT5G16750	AT5G16750	-	270
Intron	chr5	5525656	5526136	AT5G16800	AT5G16800	-	693
Intron	chr5	5549206	5549921	AT5G16880	AT5G16880	+	573
Exon/CD	chr5	5555402	5555911	AT5G16900	AT5G16900	+	402
Exon/CD	chr5	5559482	5559788	AT5G16900	AT5G16900	+	4381
Upstream	chr5	5560682	5560947	AT5G16910	AT5G16910	+	-865
Upstream	chr5	5561061	5561461	AT5G16910	AT5G16910	+	-418
Exon/CD	chr5	5561741	5562595	AT5G16910	AT5G16910	+	489
Exon/CD	chr5	5568530	5568738	AT5G16930	AT5G16930	+	241
Exon/CD	chr5	5571972	5572290	AT5G16940	AT5G16940	-	274
5'UTR	chr5	5594667	5595060	AT5G17020	AT5G17020	+	139
Intron	chr5	5611070	5611508	AT5G17060	AT5G17060	+	483
5'UTR	chr5	5615939	5616254	AT5G17070	AT5G17070	-	42
Upstream	chr5	5627260	5627771	AT5G17110	AT5G17110	-	-41
Exon/CD	chr5	5652332	5652757	AT5G17190	AT5G17190	+	326
Exon/CD	chr5	5714178	5714432	AT5G17330	AT5G17330	+	3293
Upstream	chr5	5717669	5718379		NIL	-	-513
5'UTR	chr5	5718524	5719117	AT5G17350	AT5G17350	+	48
Downstream	chr5	5719442	5719798	AT5G17350	AT5G17350	+	848
Exon/CD	chr5	5749814	5750028	AT5G17440	AT5G17440	+	159
3'UTR	chr5	5764113	5764485	AT5G17490	AT5G17490	-	1778
Exon/CD	chr5	5771747	5772192	AT5G17510	AT5G17510	-	426
Exon/CD	chr5	5799957	5800241	AT5G17600	AT5G17600	-	1145
Intron	chr5	5817851	5818235	AT5G17650	AT5G17650	-	304
Downstream	chr5	5822719	5822934	AT5G17670	AT5G17670	+	1766
Exon/CD	chr5	5829240	5829515	AT5G17690	AT5G17690	-	305
Exon/CD	chr5	5861314	5862406	AT5G17760	AT5G17760	-	562
5'UTR	chr5	5866543	5866757	AT5G17770	AT5G17770	-	59
Exon/CD	chr5	5898596	5898838	AT5G17847	AT5G17847	+	58
Upstream	chr5	5898971	5899224	AT5G17850	AT5G17850	+	-156
Exon/CD	chr5	5903246	5903512	AT5G17860	AT5G17860	-	1001
Upstream	chr5	5915261	5915960		NIL	+	-585
Exon/CD	chr5	5917819	5918030	AT5G17890	AT5G17890	+	954
Intron	chr5	5944104	5944338	AT5G17930	AT5G17930	-	209
Intron	chr5	5957481	5957763	AT5G17990	AT5G17990	+	409
Intron	chr5	5958039	5958557	AT5G17990	AT5G17990	+	1085
Intron	chr5	5978577	5979079	AT5G18065	AT5G18065	+	150
Intron	chr5	5989877	5990797	AT5G18110	AT5G18110	-	344
Intron	chr5	5991680	5992006	AT5G18120	AT5G18120	+	887
Exon/CD	chr5	6035671	6035876	AT5G18255	AT5G18255	+	143
Exon/CD	chr5	6037298	6037686	AT5G18255	AT5G18255	+	1862
Intron	chr5	6042081	6042614	AT5G18270	AT5G18270	-	591
Exon/CD	chr5	6053983	6054408	AT5G18280	AT5G18280	-	680
Intron	chr5	6062478	6062962	AT5G18310	AT5G18310	+	1014
Exon/CD	chr5	6077919	6078670	AT5G18350	AT5G18350	-	275
Exon/CD	chr5	6080120	6080669	AT5G18360	AT5G18360	-	2633
Exon/CD	chr5	6082056	6082872	AT5G18360	AT5G18360	-	563
Exon/CD	chr5	6083633	6083962	AT5G18362	AT5G18362	-	565
Intron	chr5	6088159	6088411	AT5G18370	AT5G18370	-	641
Exon/CD	chr5	6088728	6089029	AT5G18370	AT5G18370	-	48
Exon/CD	chr5	6090004	6090573	AT5G18380	AT5G18380	-	473
Exon/CD	chr5	6093707	6094323	AT5G18400	AT5G18400	-	1038
Intron	chr5	6123315	6123626	AT5G18460	AT5G18460	+	603
Intron	chr5	6124436	6124806	AT5G18460	AT5G18460	+	1754
Intron	chr5	6124910	6125148	AT5G18460	AT5G18460	+	2162
Exon/CD	chr5	6126024	6126541	AT5G18460	AT5G18460	+	3415
Exon/CD	chr5	6128124	6129641	AT5G18470	AT5G18470	+	1085
Exon/CD	chr5	6132716	6133981	AT5G18480	AT5G18480	-	558
Exon/CD	chr5	6135028	6136076	AT5G18490	AT5G18490	-	1213
Intron	chr5	6136195	6136471	AT5G18490	AT5G18490	-	432
Exon/CD	chr5	6139338	6139601	AT5G18500	AT5G18500	+	1086
Upstream	chr5	6188393	6188927		NIL	+	-1374
Intron	chr5	6192627	6193690	AT5G18610	AT5G18610	+	715
Exon/CD	chr5	6201867	6202183	AT5G18620	AT5G18620	-	141
Exon/CD	chr5	6222268	6222859	AT5G18661	AT5G18661	-	115
Upstream	chr5	6223213	6223543	AT5G18661	AT5G18661	-	-700
Exon/CD	chr5	6227255	6227492	AT5G18670	AT5G18670	+	1417
Intron	chr5	6246981	6247289	AT5G18730	AT5G18730	+	372
5'UTR	chr5	6264232	6264925	AT5G18780	AT5G18780	+	308
Exon/CD	chr5	6271022	6271268	AT5G18810	AT5G18810	-	180
Exon/CD	chr5	6305410	6305982	AT5G18900	AT5G18900	-	594
Exon/CD	chr5	6329682	6330019	AT5G18950	AT5G18950	-	120
Exon/CD	chr5	6352182	6352465		NIL	-	249
Exon/CD	chr5	6352737	6353501	AT5G19020	AT5G19020	-	1709
Exon/CD	chr5	6362674	6363371	AT5G19040	AT5G19040	-	391
Intron	chr5	6369389	6370030	AT5G19050	AT5G19050	+	442
Exon/CD	chr5	6374189	6374522	AT5G19060	AT5G19060	+	1556
5'UTR	chr5	6375169	6375371	AT5G19070	AT5G19070	+	25
Intron	chr5	6375627	6375837	AT5G19070	AT5G19070	+	487
Exon/CD	chr5	6378474	6378791	AT5G19080	AT5G19080	+	293
Exon/CD	chr5	6415325	6415735	AT5G19120	AT5G19120	+	1042
Exon/CD	chr5	6418096	6418324	AT5G19130	AT5G19130	-	811
Upstream	chr5	6418928	6419205	AT5G19130	AT5G19130	-	-45
5'UTR	chr5	6453154	6453443	AT5G19180	AT5G19180	+	22
Upstream	chr5	6467057	6467467	AT5G19230	AT5G19230	+	-265
Downstream	chr5	6468189	6468998	AT5G19230	AT5G19230	+	1066
Downstream	chr5	6470968	6471609	AT5G19240	AT5G19240	+	1159
5'UTR	chr5	6507224	6507466	AT5G19320	AT5G19320	-	90
Intron	chr5	6540033	6540671	AT5G19400	AT5G19400	+	349
5'UTR	chr5	6560991	6562000	AT5G19450	AT5G19450	-	505
Intron	chr5	6563175	6563704	AT5G19460	AT5G19460	+	468
Intron	chr5	6577854	6578312	AT5G19490	AT5G19490	-	190
Intron	chr5	6598234	6598479	AT5G19550	AT5G19550	+	339
Intron	chr5	6611458	6611682	AT5G19590	AT5G19590	-	533
Intron	chr5	6645682	6645905	AT5G19660	AT5G19660	-	737
Intron	chr5	6652711	6653214	AT5G19690	AT5G19690	+	446
Exon/CD	chr5	6700121	6700518	AT5G19820	AT5G19820	-	992
Downstream	chr5	6705114	6705411	AT5G19830	AT5G19830	+	2112
Exon/CD	chr5	6718284	6718961	AT5G19875	AT5G19875	+	281
Downstream	chr5	6723884	6724153	AT5G19890	AT5G19890	-	1905
Exon/CD	chr5	6724322	6724592	AT5G19890	AT5G19890	-	1466
Exon/CD	chr5	6732531	6732755	AT5G19910	AT5G19910	-	347
Exon/CD	chr5	6738443	6739424	AT5G19930	AT5G19930	-	457
Intron	chr5	6743303	6743536	AT5G19950	AT5G19950	-	354
Exon/CD	chr5	6750511	6750745	AT5G19980	AT5G19980	-	442
Intron	chr5	6752171	6752529	AT5G19990	AT5G19990	+	344
Intron	chr5	6787910	6788457	AT5G20090	AT5G20090	-	454
Exon/CD	chr5	6792719	6793223	AT5G20110	AT5G20110	-	375
Intron	chr5	6804964	6805201	AT5G20160	AT5G20160	-	119
5'UTR	chr5	6807053	6807365	AT5G20165	AT5G20165	-	118
Intron	chr5	6822720	6823545	AT5G20220	AT5G20220	+	1142
Exon/CD	chr5	6824907	6825697	AT5G20225	AT5G20225	-	638
Intron	chr5	6826349	6827477	AT5G20230	AT5G20230	+	407
Exon/CD	chr5	6848936	6849228	AT5G20280	AT5G20280	-	1072
Exon/CD	chr5	6876860	6877598	AT5G20350	AT5G20350	+	640
Exon/CD	chr5	6895019	6895463	AT5G20400	AT5G20400	+	397
Exon/CD	chr5	6896799	6897052	AT5G20410	AT5G20410	+	349
Upstream	chr5	6921754	6922423		NIL	+	-244
Exon/CD	chr5	6923181	6923609	AT5G20480	AT5G20480	+	915
Exon/CD	chr5	6958029	6958256	AT5G20570	AT5G20570	-	169
Intron	chr5	6968561	6969004	AT5G20610	AT5G20610	+	92
Exon/CD	chr5	7080821	7081247	AT5G20870	AT5G20870	-	735
Exon/CD	chr5	7089321	7089553	AT5G20890	AT5G20890	-	644
5'UTR	chr5	7097907	7098461	AT5G20930	AT5G20930	+	276
Exon/CD	chr5	7109021	7109351	AT5G20950	AT5G20950	-	2125
Intron	chr5	7109611	7109898	AT5G20950	AT5G20950	-	1557
Exon/CD	chr5	7110229	7110538	AT5G20950	AT5G20950	-	928
Intron	chr5	7110868	7111089	AT5G20950	AT5G20950	-	333
Exon/CD	chr5	7116658	7117276	AT5G20960	AT5G20960	+	229
Exon/CD	chr5	7117761	7118078	AT5G20960	AT5G20960	+	1181
Exon/CD	chr5	7135914	7136299	AT5G21010	AT5G21010	+	97
Intron	chr5	7136599	7136802	AT5G21010	AT5G21010	+	691
Exon/CD	chr5	7148081	7148503	AT5G21050	AT5G21050	+	402
Upstream	chr5	7163575	7164368	AT5G21090	AT5G21090	+	-632
Intron	chr5	7164502	7166113	AT5G21090	AT5G21090	+	704
Intron	chr5	7178607	7179085	AT5G21110	AT5G21110	+	231
Intron	chr5	7215508	7215723	AT5G21274	AT5G21274	-	404
Exon/CD	chr5	7238132	7238951	AT5G21900	AT5G21900	+	344
Intron	chr5	7275901	7276370	AT5G21990	AT5G21990	+	2966
Exon/CD	chr5	7278131	7278377	AT5G22000	AT5G22000	+	1071
Intron	chr5	7278876	7279079	AT5G22000	AT5G22000	+	1794
Exon/CD	chr5	7299158	7299473		NIL	+	167
Intron	chr5	7304101	7305592	AT5G22060	AT5G22060	-	951
Exon/CD	chr5	7308490	7308842	AT5G22070	AT5G22070	+	772
Exon/CD	chr5	7315068	7315272	AT5G22090	AT5G22090	-	6513
5'UTR	chr5	7339861	7340111	AT5G22130	AT5G22130	-	66
Exon/CD	chr5	7360661	7361132	AT5G22220	AT5G22220	+	361
Exon/CD	chr5	7364960	7366583	AT5G22250	AT5G22250	-	1007
Upstream	chr5	7366761	7367205	AT5G22250	AT5G22250	-	-205
Exon/CD	chr5	7400519	7400771	AT5G22350	AT5G22350	-	292
Exon/CD	chr5	7404758	7404987	AT5G22360	AT5G22360	-	893
Intron	chr5	7405194	7405507	AT5G22360	AT5G22360	-	415
Upstream	chr5	7405750	7405981	AT5G22360	AT5G22360	-	-100
Exon/CD	chr5	7408779	7410140	AT5G22380	AT5G22380	-	643
Upstream	chr5	7411052	7411498	AT5G22380	AT5G22380	-	-1173
Downstream	chr5	7412456	7412829		NIL	-	378
Exon/CD	chr5	7418656	7419078	AT5G22390	AT5G22390	-	382
Exon/CD	chr5	7423067	7423279	AT5G22400	AT5G22400	-	2294
Intron	chr5	7456122	7456647	AT5G22480	AT5G22480	-	301
Intron	chr5	7474974	7475865	AT5G22510	AT5G22510	-	2522
Intron	chr5	7476111	7477553	AT5G22510	AT5G22510	-	1109
5'UTR	chr5	7478016	7479951	AT5G22520	AT5G22520	+	53
Exon/CD	chr5	7480103	7485429	AT5G22540	AT5G22540	-	187
Exon/CD	chr5	7491610	7493275	AT5G22560	AT5G22560	-	734
Exon/CD	chr5	7495482	7497445	AT5G22570	AT5G22570	-	321
Upstream	chr5	7497600	7497846	AT5G22570	AT5G22570	-	-939
Upstream	chr5	7498194	7498477	AT5G22570	AT5G22570	-	-1551
Upstream	chr5	7520832	7521126	AT5G22620	AT5G22620	-	-698
5'UTR	chr5	7524028	7524687	AT5G22630	AT5G22630	+	15
Exon/CD	chr5	7525517	7526019	AT5G22630	AT5G22630	+	1426
Exon/CD	chr5	7540330	7540718	AT5G22680	AT5G22680	-	224
5'UTR	chr5	7570823	7571106	AT5G22750	AT5G22750	-	119
Exon/CD	chr5	7571465	7572074	AT5G22760	AT5G22760	+	134
Intron	chr5	7587292	7588392	AT5G22770	AT5G22770	-	404
Intron	chr5	7597237	7598150	AT5G22780	AT5G22780	-	356
Upstream	chr5	7607930	7608463	AT5G22794	AT5G22794	+	-46
Upstream	chr5	7633182	7633434	AT5G22840	AT5G22840	-	-85
Exon/CD	chr5	7677579	7678803	AT5G22940	AT5G22940	+	1253
Exon/CD	chr5	7749484	7749791	AT5G23090	AT5G23090	+	567
5'UTR	chr5	7785761	7786388	AT5G23150	AT5G23150	+	239
Intron	chr5	7795422	7796403	AT5G23160	AT5G23160	-	434
Exon/CD	chr5	7798437	7799318	AT5G23170	AT5G23170	-	571
Exon/CD	chr5	7875861	7876105	AT5G23395	AT5G23395	-	444
5'UTR	chr5	7909250	7909612	AT5G23450	AT5G23450	-	154
Exon/CD	chr5	7912972	7913446	AT5G23460	AT5G23460	+	440
Exon/CD	chr5	7923108	7923494	AT5G23490	AT5G23490	+	3863
Exon/CD	chr5	7923851	7924529	AT5G23490	AT5G23490	+	4752
Intron	chr5	7926171	7926426	AT5G23490	AT5G23490	+	6860
Exon/CD	chr5	7927533	7927812	AT5G23510	AT5G23510	+	727
Intron	chr5	7928033	7928512	AT5G23510	AT5G23510	+	1327
Exon/CD	chr5	7930920	7931397	AT5G23520	AT5G23520	-	635
Exon/CD	chr5	7938253	7938500	AT5G23540	AT5G23540	+	707
Intron	chr5	7946692	7946919	AT5G23575	AT5G23575	+	495
Intron	chr5	7954978	7955412	AT5G23590	AT5G23590	-	427
Exon/CD	chr5	8005351	8006266	AT5G23730	AT5G23730	+	574
Intron	chr5	8037749	8039780	AT5G23850	AT5G23850	+	712
Exon/CD	chr5	8116997	8117253	AT5G24020	AT5G24020	+	445
Upstream	chr5	8127092	8127369	AT5G24040	AT5G24040	-	-197
Exon/CD	chr5	8196719	8197088	AT5G24180	AT5G24180	+	1303
Exon/CD	chr5	8200433	8200950	AT5G24190	AT5G24190	+	934
Downstream	chr5	8205136	8205753		NIL	+	229
Exon/CD	chr5	8214293	8214661	AT5G24206	AT5G24206	-	212
Intron	chr5	8217952	8218220	AT5G24210	AT5G24210	+	751
Intron	chr5	8228857	8229396	AT5G24230	AT5G24230	+	234
Exon/CD	chr5	8232690	8233144	AT5G24240	AT5G24240	-	1233
Exon/CD	chr5	8237269	8237729	AT5G24260	AT5G24260	-	745
Exon/CD	chr5	8265135	8265874	AT5G24290	AT5G24290	-	151
Downstream	chr5	8282956	8283324		NIL	+	825
Intron	chr5	8301422	8301839	AT5G24350	AT5G24350	+	525
Exon/CD	chr5	8342108	8342312	AT5G24430	AT5G24430	-	892
Exon/CD	chr5	8342515	8343074	AT5G24430	AT5G24430	-	308
Exon/CD	chr5	8354914	8355163	AT5G24460	AT5G24460	+	339
Exon/CD	chr5	8373263	8373475		NIL	-	43
Exon/CD	chr5	8374314	8374793		NIL	+	268
Intron	chr5	8379209	8379455	AT5G24530	AT5G24530	+	499
Intron	chr5	8379590	8381379	AT5G24530	AT5G24530	+	1651
Downstream	chr5	8384432	8385230	AT5G24540	AT5G24540	-	3196
Exon/CD	chr5	8385732	8386088	AT5G24540	AT5G24540	-	2117
Exon/CD	chr5	8386436	8386827	AT5G24540	AT5G24540	-	1396
Upstream	chr5	8387781	8388964	AT5G24540	AT5G24540	-	-345
Upstream	chr5	8389302	8389705	AT5G24540	AT5G24540	-	-1476
Exon/CD	chr5	8391210	8391819		NIL	+	3
Exon/CD	chr5	8416964	8417686	AT5G24590	AT5G24590	-	1608
Exon/CD	chr5	8440718	8441253	AT5G24655	AT5G24655	-	233
Exon/CD	chr5	8458085	8458304	AT5G24690	AT5G24690	-	557
Intron	chr5	8467499	8468043	AT5G24710	AT5G24710	-	402
Exon/CD	chr5	8489126	8489478	AT5G24740	AT5G24740	-	401
Upstream	chr5	8489604	8489949	AT5G24740	AT5G24740	-	-73
Exon/CD	chr5	8521544	8522216	AT5G24810	AT5G24810	-	799
Upstream	chr5	8534937	8535174	AT5G24840	AT5G24840	-	-12
Exon/CD	chr5	8569937	8570279	AT5G24910	AT5G24910	-	250
Exon/CD	chr5	8578655	8579008		NIL	-	794
Upstream	chr5	8608848	8609082	AT5G24980	AT5G24980	+	-116
5'UTR	chr5	8639791	8640250	AT5G25060	AT5G25060	-	197
Exon/CD	chr5	8642925	8643157	AT5G25070	AT5G25070	-	450
Exon/CD	chr5	8674181	8674392	AT5G25140	AT5G25140	+	1862
Exon/CD	chr5	8749604	8751885	AT5G25250	AT5G25250	+	1017
Exon/CD	chr5	8752621	8753195	AT5G25260	AT5G25260	+	224
Exon/CD	chr5	8753677	8753930	AT5G25260	AT5G25260	+	1119
Intron	chr5	8855448	8857721	AT5G25440	AT5G25440	-	174
Exon/CD	chr5	8858341	8859199	AT5G25451	AT5G25451	-	181
Intron	chr5	8892441	8892718	AT5G25540	AT5G25540	-	411
Exon/CD	chr5	8970945	8972021	AT5G25770	AT5G25770	-	642
Intron	chr5	8978756	8979153	AT5G25790	AT5G25790	-	305
Exon/CD	chr5	8999084	8999422	AT5G25820	AT5G25820	-	1076
Intron	chr5	8999587	9000370	AT5G25820	AT5G25820	-	351
Intron	chr5	9033491	9033933	AT5G25890	AT5G25890	+	297
Exon/CD	chr5	9037583	9040543	AT5G25910	AT5G25910	+	203
Intron	chr5	9045126	9046357	AT5G25920	AT5G25920	-	787
Exon/CD	chr5	9050406	9053452	AT5G25930	AT5G25930	+	1135
Exon/CD	chr5	9053564	9053776	AT5G25930	AT5G25930	+	2876
Upstream	chr5	9094849	9095096	AT5G26020	AT5G26020	-	-95
Intron	chr5	9097376	9097653	AT5G26030	AT5G26030	+	1054
Exon/CD	chr5	9097845	9098090	AT5G26030	AT5G26030	+	1507
Exon/CD	chr5	9098331	9098675	AT5G26030	AT5G26030	+	2043
5'UTR	chr5	9119364	9119956	AT5G26110	AT5G26110	-	166
Intron	chr5	9147419	9148320	AT5G26170	AT5G26170	-	259
Intron	chr5	9149529	9149898	AT5G26180	AT5G26180	+	486
Exon/CD	chr5	9244898	9245342	AT5G26340	AT5G26340	-	1946
Intron	chr5	9246058	9246721	AT5G26340	AT5G26340	-	677
Downstream	chr5	9255659	9256040		NIL	+	623
Upstream	chr5	9276363	9276839		NIL	-	-159
Downstream	chr5	9280701	9281020		NIL	+	1235
5'UTR	chr5	9292131	9292353	AT5G26740	AT5G26740	+	307
Exon/CD	chr5	9295413	9296184	AT5G26731	AT5G26731	+	224
Exon/CD	chr5	9306292	9306664	AT5G26710	AT5G26710	+	965
Exon/CD	chr5	9308449	9309010	AT5G26700	AT5G26700	-	896
Exon/CD	chr5	9310794	9311599	AT5G26690	AT5G26690	+	399
Intron	chr5	9315262	9315587	AT5G26680	AT5G26680	-	51
Exon/CD	chr5	9376285	9376595	AT5G26610	AT5G26610	+	1257
Intron	chr5	9403873	9404137	AT5G26760	AT5G26760	-	3296
Exon/CD	chr5	9406277	9406554	AT5G26760	AT5G26760	-	886
Exon/CD	chr5	9406824	9407042	AT5G26760	AT5G26760	-	368
Intron	chr5	9408830	9409101	AT5G26770	AT5G26770	-	1152
Intron	chr5	9437815	9438056	AT5G26830	AT5G26830	+	638
5'UTR	chr5	9468870	9470199	AT5G26910	AT5G26910	-	803
Downstream	chr5	9472690	9472980		NIL	+	712
Upstream	chr5	9473160	9473641		NIL	+	-394
Upstream	chr5	9475030	9475714	AT5G26920	AT5G26920	+	-310
Exon/CD	chr5	9475833	9477516	AT5G26920	AT5G26920	+	992
Exon/CD	chr5	9478117	9478461	AT5G26920	AT5G26920	+	2607
5'UTR	chr5	9480830	9481033	AT5G26940	AT5G26940	+	358
5'UTR	chr5	9490991	9491244	AT5G26990	AT5G26990	+	45
Downstream	chr5	9518716	9519410	AT5G27043	AT5G27043	-	992
Exon/CD	chr5	9519732	9519971	AT5G27043	AT5G27043	-	204
Exon/CD	chr5	9522657	9525416	AT5G27060	AT5G27060	-	1371
Downstream	chr5	9534462	9534866	AT5G27100	AT5G27100	-	3669
Exon/CD	chr5	9546606	9546871	AT5G27130	AT5G27130	+	191
Intron	chr5	9573561	9573861	AT5G27210	AT5G27210	-	424
Upstream	chr5	9681860	9682609	AT5G27420	AT5G27420	+	-1838
Upstream	chr5	9682949	9683220	AT5G27420	AT5G27420	+	-988
Exon/CD	chr5	9684365	9684596	AT5G27420	AT5G27420	+	408
Intron	chr5	9687754	9688235	AT5G27430	AT5G27430	+	616
Exon/CD	chr5	9715205	9716091	AT5G27520	AT5G27520	-	706
Intron	chr5	9743005	9743221	AT5G27600	AT5G27600	+	537
Intron	chr5	9764185	9764575	AT5G27610	AT5G27610	+	245
Exon/CD	chr5	9813333	9813570	AT5G27710	AT5G27710	+	463
Intron	chr5	9815879	9816698	AT5G27720	AT5G27720	+	732
Exon/CD	chr5	9816911	9817307	AT5G27720	AT5G27720	+	1553
Upstream	chr5	9818843	9819205		NIL	-	-255
Exon/CD	chr5	9830636	9831005	AT5G27760	AT5G27760	+	477
Intron	chr5	9831302	9831523	AT5G27760	AT5G27760	+	1069
Upstream	chr5	9833436	9833851		NIL	+	-1241
Upstream	chr5	9834107	9834441		NIL	+	-610
Intron	chr5	9835883	9836084	AT5G27770	AT5G27770	+	98
Exon/CD	chr5	9860598	9862154	AT5G27830	AT5G27830	+	87
Intron	chr5	9875591	9876606	AT5G27860	AT5G27860	-	366
Intron	chr5	9943178	9943732	AT5G27920	AT5G27920	-	1323
Exon/CD	chr5	9958870	9959133	AT5G27930	AT5G27930	-	2263
Exon/CD	chr5	9959429	9959690	AT5G27930	AT5G27930	-	1705
Exon/CD	chr5	9959922	9960464	AT5G27930	AT5G27930	-	1071
Upstream	chr5	9965614	9966144		NIL	-	-49
Exon/CD	chr5	9974416	9974889	AT5G27940	AT5G27940	+	241
5'UTR	chr5	10070736	10071016	AT5G28060	AT5G28060	-	23
Exon/CD	chr5	10209208	10209422	AT5G28237	AT5G28237	-	4283
Downstream	chr5	10212893	10213643		NIL	+	523
Exon/CD	chr5	10292780	10293058	AT5G28300	AT5G28300	-	2364
Exon/CD	chr5	10301421	10301721	AT5G28310	AT5G28310	-	273
Exon/CD	chr5	10301828	10302199	AT5G28320	AT5G28320	+	77
Upstream	chr5	10313790	10314306	AT5G28340	AT5G28340	+	-70
Intron	chr5	10318861	10319791		NIL	-	608
Exon/CD	chr5	10320261	10320557	AT5G28350	AT5G28350	+	204
Exon/CD	chr5	10334040	10334513	AT5G28370	AT5G28370	-	295
Exon/CD	chr5	10335615	10335838		NIL	+	164
Exon/CD	chr5	10335986	10336407		NIL	-	87
Exon/CD	chr5	10375032	10375480	AT5G28460	AT5G28460	+	357
Exon/CD	chr5	10489744	10490057		NIL	+	49
Exon/CD	chr5	10541223	10541504	AT5G28540	AT5G28540	-	2012
5'UTR	chr5	10543097	10543480	AT5G28540	AT5G28540	-	87
Exon/CD	chr5	10611018	10611270	AT5G28610	AT5G28610	+	185
Exon/CD	chr5	10632117	10633073	AT5G28626	AT5G28626	+	354
Exon/CD	chr5	10780810	10781030	AT5G28740	AT5G28740	+	273
Intron	chr5	10856940	10857473	AT5G28830	AT5G28830	+	415
Exon/CD	chr5	12088239	12088699	AT5G32470	AT5G32470	-	134
Exon/CD	chr5	12558602	12559264	AT5G33290	AT5G33290	+	677
Downstream	chr5	12560069	12560527		NIL	+	329
Exon/CD	chr5	12616476	12617099	AT5G33382	AT5G33382	+	224
Exon/CD	chr5	12619591	12619886	AT5G33382	AT5G33382	+	3175
Upstream	chr5	13098372	13098939		NIL	-	-725
Exon/CD	chr5	13233577	13233988		NIL	+	208
Intron	chr5	13356082	13356523	AT5G35080	AT5G35080	-	515
Upstream	chr5	13414796	13415004	AT5G35160	AT5G35160	+	-45
Intron	chr5	13465117	13465374	AT5G35200	AT5G35200	-	806
Intron	chr5	13482095	13482684	AT5G35210	AT5G35210	-	202
Intron	chr5	13601882	13602395	AT5G35400	AT5G35400	-	131
5'UTR	chr5	13634354	13634698	AT5G35410	AT5G35410	+	72
Upstream	chr5	13666851	13667314	AT5G35450	AT5G35450	+	-604
Exon/CD	chr5	13672635	13673064	AT5G35460	AT5G35460	+	310
Exon/CD	chr5	13673331	13673706	AT5G35460	AT5G35460	+	979
Exon/CD	chr5	13712024	13712340	AT5G35530	AT5G35530	-	106
5'UTR	chr5	13747357	13747590	AT5G35560	AT5G35560	-	839
Exon/CD	chr5	13761957	13762572	AT5G35580	AT5G35580	+	299
Exon/CD	chr5	13762777	13763487	AT5G35580	AT5G35580	+	1167
Exon/CD	chr5	13763616	13763958	AT5G35580	AT5G35580	+	1822
Downstream	chr5	13764228	13764546		NIL	-	591
Exon/CD	chr5	13826127	13826481	AT5G35620	AT5G35620	-	64
Exon/CD	chr5	13867290	13867510	AT5G35690	AT5G35690	-	838
Exon/CD	chr5	13900834	13901068	AT5G35735	AT5G35735	-	2046
Downstream	chr5	13903307	13904355		NIL	+	698
Intron	chr5	13924950	13925213	AT5G35753	AT5G35753	-	191
Upstream	chr5	13988219	13988595		NIL	+	-393
Exon/CD	chr5	14008231	14008861	AT5G35840	AT5G35840	+	720
Exon/CD	chr5	14035048	14035371	AT5G35910	AT5G35910	-	284
Exon/CD	chr5	14128561	14128792	AT5G35980	AT5G35980	+	692
Intron	chr5	14252357	14252591	AT5G36210	AT5G36210	-	821
Exon/CD	chr5	14254012	14255138	AT5G36220	AT5G36220	-	1458
Exon/CD	chr5	14287850	14288350	AT5G36260	AT5G36260	-	233
Exon/CD	chr5	14303413	14303724	AT5G36290	AT5G36290	+	828
Intron	chr5	14539321	14539994	AT5G36880	AT5G36880	-	642
Upstream	chr5	14550428	14551078		NIL	-	-588
Upstream	chr5	14551333	14551864		NIL	+	-62
Exon/CD	chr5	14564782	14565016	AT5G36920	AT5G36920	-	72
Downstream	chr5	14565152	14566444	AT5G36925	AT5G36925	-	446
Upstream	chr5	14566678	14566927	AT5G36925	AT5G36925	-	-558
Upstream	chr5	14572986	14573192		NIL	+	-353
Exon/CD	chr5	14604962	14605234	AT5G36970	AT5G36970	-	96
Exon/CD	chr5	14622015	14622219	AT5G37010	AT5G37010	-	824
Exon/CD	chr5	14641991	14642232	AT5G37055	AT5G37055	-	329
Intron	chr5	14651243	14651817	AT5G37070	AT5G37070	+	518
5'UTR	chr5	14816232	14816674	AT5G37370	AT5G37370	-	175
Downstream	chr5	14822255	14822525		NIL	-	375
Exon/CD	chr5	14840248	14841020	AT5G37420	AT5G37420	+	491
Exon/CD	chr5	14844760	14845100	AT5G37440	AT5G37440	-	630
Exon/CD	chr5	14885058	14885450	AT5G37480	AT5G37480	-	715
Exon/CD	chr5	14886469	14887013	AT5G37485	AT5G37485	-	238
Exon/CD	chr5	14887891	14888244	AT5G37490	AT5G37490	+	589
Exon/CD	chr5	14897382	14898056	AT5G37510	AT5G37510	+	309
Exon/CD	chr5	14906766	14907047	AT5G37530	AT5G37530	+	447
Exon/CD	chr5	14934152	14934942	AT5G37600	AT5G37600	-	1294
Intron	chr5	14935219	14935619	AT5G37600	AT5G37600	-	422
Exon/CD	chr5	14938265	14938491	AT5G37610	AT5G37610	+	257
Exon/CD	chr5	14947550	14947858	AT5G37630	AT5G37630	+	374
Exon/CD	chr5	15103524	15103725	AT5G37930	AT5G37930	-	45
Exon/CD	chr5	15131397	15131644	AT5G37980	AT5G37980	+	160
Exon/CD	chr5	15278446	15278807	AT5G38240	AT5G38240	-	691
Exon/CD	chr5	15281821	15282852	AT5G38250	AT5G38250	-	373
Downstream	chr5	15283334	15283648	AT5G38260	AT5G38260	-	2346
Downstream	chr5	15297149	15297481		NIL	+	1007
Downstream	chr5	15309346	15309855	AT5G38310	AT5G38310	-	1721
Exon/CD	chr5	15310577	15311325	AT5G38310	AT5G38310	-	370
Exon/CD	chr5	15320460	15321135	AT5G38340	AT5G38340	+	290
Exon/CD	chr5	15325965	15326504	AT5G38344	AT5G38344	+	403
Intron	chr5	15404899	15405101	AT5G38470	AT5G38470	+	358
Upstream	chr5	15445847	15446380	AT5G38565	AT5G38565	-	-104
Intron	chr5	15456915	15457192	AT5G38600	AT5G38600	+	458
Exon/CD	chr5	15470299	15470542	AT5G38640	AT5G38640	-	304
Intron	chr5	15472228	15472544	AT5G38660	AT5G38660	-	3199
Exon/CD	chr5	15488730	15488988		NIL	+	167
Exon/CD	chr5	15489711	15490122	AT5G38700	AT5G38700	+	322
Exon/CD	chr5	15501056	15502296	AT5G38710	AT5G38710	+	431
Exon/CD	chr5	15502541	15503889	AT5G38710	AT5G38710	+	1970
Exon/CD	chr5	15510178	15510753	AT5G38720	AT5G38720	-	94
Exon/CD	chr5	15513940	15514263	AT5G38740	AT5G38740	-	204
Exon/CD	chr5	15514380	15514718		NIL	+	119
Downstream	chr5	15529066	15529268		NIL	+	380
Upstream	chr5	15551146	15551420	AT5G38840	AT5G38840	+	-13
Exon/CD	chr5	15569443	15569665	AT5G38890	AT5G38890	+	74
Exon/CD	chr5	15571765	15573154	AT5G38895	AT5G38895	+	1205
Intron	chr5	15574722	15575583	AT5G38900	AT5G38900	-	466
Upstream	chr5	15602456	15603205		NIL	+	-207
Exon/CD	chr5	15611833	15613322	AT5G39000	AT5G39000	+	717
Exon/CD	chr5	15617875	15618628	AT5G39020	AT5G39020	+	1334
Exon/CD	chr5	15644190	15644589	AT5G39090	AT5G39090	+	786
Exon/CD	chr5	15726673	15726982	AT5G39260	AT5G39260	-	631
Downstream	chr5	15756035	15756238	AT5G39365	AT5G39365	-	748
Exon/CD	chr5	15764836	15765447	AT5G39390	AT5G39390	-	328
Intron	chr5	15785999	15786207	AT5G39450	AT5G39450	+	386
Intron	chr5	15821334	15822377	AT5G39510	AT5G39510	+	413
Exon/CD	chr5	15844313	15844563	AT5G39570	AT5G39570	+	479
Exon/CD	chr5	15878717	15879261	AT5G39660	AT5G39660	+	263
Exon/CD	chr5	15879386	15879976	AT5G39660	AT5G39660	+	955
3'UTR	chr5	15880086	15881416	AT5G39660	AT5G39660	+	2025
Exon/CD	chr5	15883140	15884623	AT5G39670	AT5G39670	+	702
Exon/CD	chr5	15885795	15886308	AT5G39680	AT5G39680	-	337
Upstream	chr5	15927212	15927764	AT5G39785	AT5G39785	+	-1700
3'UTR	chr5	15932623	15933075	AT5G39790	AT5G39790	-	2412
Intron	chr5	15950079	15950348	AT5G39850	AT5G39850	+	191
Intron	chr5	15991104	15991437	AT5G39950	AT5G39950	-	661
Exon/CD	chr5	15991707	15992024	AT5G39950	AT5G39950	-	66
Exon/CD	chr5	16005036	16005445	AT5G39990	AT5G39990	+	959
Downstream	chr5	16068793	16069098	AT5G40190	AT5G40190	-	1003
Exon/CD	chr5	16070148	16070689	AT5G40200	AT5G40200	+	88
Intron	chr5	16074185	16074560	AT5G40210	AT5G40210	-	1745
Intron	chr5	16075165	16076170	AT5G40210	AT5G40210	-	450
Intron	chr5	16084009	16084450	AT5G40240	AT5G40240	-	581
Exon/CD	chr5	16096830	16097245	AT5G40270	AT5G40270	-	195
Exon/CD	chr5	16101339	16102176	AT5G40280	AT5G40280	+	366
Intron	chr5	16111303	16111732	AT5G40300	AT5G40300	+	829
Exon/CD	chr5	16132031	16132314		NIL	+	33
Exon/CD	chr5	16161803	16162428	AT5G40390	AT5G40390	+	600
Upstream	chr5	16237179	16237396	AT5G40540	AT5G40540	+	-11
Exon/CD	chr5	16237514	16237883	AT5G40540	AT5G40540	+	400
Exon/CD	chr5	16246770	16247023	AT5G40570	AT5G40570	+	110
Exon/CD	chr5	16290712	16290935	AT5G40690	AT5G40690	+	112
Exon/CD	chr5	16291082	16291285	AT5G40690	AT5G40690	+	472
Exon/CD	chr5	16301106	16301424	AT5G40730	AT5G40730	+	190
Intron	chr5	16305461	16305799	AT5G40740	AT5G40740	-	783
Intron	chr5	16305956	16306195	AT5G40740	AT5G40740	-	338
5'UTR	chr5	16310771	16311776	AT5G40760	AT5G40760	+	525
Intron	chr5	16315915	16316494	AT5G40770	AT5G40770	-	515
Intron	chr5	16324119	16326692		NIL	-	4435
Intron	chr5	16353486	16353805	AT5G40820	AT5G40820	-	253
Downstream	chr5	16363231	16363538		NIL	-	1084
5'UTR	chr5	16378959	16379297	AT5G40880	AT5G40880	+	233
Downstream	chr5	16446628	16446994	AT5G41090	AT5G41090	+	1047
Exon/CD	chr5	16458835	16459192	AT5G41120	AT5G41120	-	224
Exon/CD	chr5	16462920	16463133	AT5G41130	AT5G41130	-	246
Exon/CD	chr5	16476938	16478067	AT5G41160	AT5G41160	+	142
Exon/CD	chr5	16484138	16484689	AT5G41180	AT5G41180	+	542
Intron	chr5	16529652	16530181	AT5G41315	AT5G41315	+	461
Exon/CD	chr5	16537135	16537536	AT5G41330	AT5G41330	-	568
Intron	chr5	16543525	16543746	AT5G41350	AT5G41350	-	337
5'UTR	chr5	16544275	16544543	AT5G41360	AT5G41360	+	69
5'UTR	chr5	16551027	16551413	AT5G41370	AT5G41370	+	101
Intron	chr5	16583039	16583353	AT5G41410	AT5G41410	+	3152
Exon/CD	chr5	16586294	16586507	AT5G41430	AT5G41430	-	204
Intron	chr5	16619620	16620930	AT5G41550	AT5G41550	-	510
Intron	chr5	16621372	16622098	AT5G41560	AT5G41560	-	921
5'UTR	chr5	16630627	16630929	AT5G41580	AT5G41580	-	5
Exon/CD	chr5	16639115	16639497	AT5G41610	AT5G41610	-	1951
Exon/CD	chr5	16683388	16683832	AT5G41720	AT5G41720	-	332
Exon/CD	chr5	16686505	16687645	AT5G41730	AT5G41730	-	70
Upstream	chr5	16687821	16688354	AT5G41740	AT5G41740	+	-539
Exon/CD	chr5	16688838	16689163	AT5G41740	AT5G41740	+	374
Exon/CD	chr5	16689453	16690046	AT5G41740	AT5G41740	+	1123
Downstream	chr5	16692780	16693678	AT5G41740	AT5G41740	+	4603
Exon/CD	chr5	16739079	16739332	AT5G41810	AT5G41810	+	1143
Intron	chr5	16740732	16741191	AT5G41820	AT5G41820	+	157
Exon/CD	chr5	16757872	16758675	AT5G41860	AT5G41860	+	322
Exon/CD	chr5	16764164	16764607	AT5G41890	AT5G41890	-	2295
Exon/CD	chr5	16797267	16797800	AT5G41990	AT5G41990	-	473
Exon/CD	chr5	16799455	16800169	AT5G42000	AT5G42000	+	458
Upstream	chr5	16801699	16802598	AT5G42010	AT5G42010	+	-132
Exon/CD	chr5	16808175	16808688	AT5G42020	AT5G42020	-	2156
Exon/CD	chr5	16808840	16809115	AT5G42020	AT5G42020	-	1610
Exon/CD	chr5	16809461	16809707	AT5G42020	AT5G42020	-	1003
Exon/CD	chr5	16811030	16811253		NIL	+	330
3'UTR	chr5	16816955	16817475	AT5G42050	AT5G42050	+	1726
Exon/CD	chr5	16818617	16819092	AT5G42060	AT5G42060	-	101
5'UTR	chr5	16846100	16846391	AT5G42150	AT5G42150	+	95
Intron	chr5	16872606	16872961	AT5G42220	AT5G42220	+	441
Intron	chr5	16893947	16894370	AT5G42250	AT5G42250	+	149
Exon/CD	chr5	16911640	16912106	AT5G42290	AT5G42290	+	236
Intron	chr5	16912848	16913331	AT5G42300	AT5G42300	-	841
Exon/CD	chr5	16916476	16916751	AT5G42310	AT5G42310	+	830
Exon/CD	chr5	16924627	16924853	AT5G42325	AT5G42325	-	111
5'UTR	chr5	16937884	16938138	AT5G42360	AT5G42360	-	475
5'UTR	chr5	16941471	16941720	AT5G42370	AT5G42370	-	139
Exon/CD	chr5	16942223	16943558	AT5G42380	AT5G42380	-	476
Upstream	chr5	16943894	16944606		NIL	+	-630
Intron	chr5	16944759	16946333	AT5G42390	AT5G42390	+	295
Exon/CD	chr5	16973409	16974056	AT5G42440	AT5G42440	-	842
Exon/CD	chr5	16974161	16974408	AT5G42440	AT5G42440	-	290
Upstream	chr5	16975187	16975526	AT5G42440	AT5G42440	-	-782
Upstream	chr5	16975985	16976235	AT5G42445	AT5G42445	+	-162
Exon/CD	chr5	16979742	16980369	AT5G42460	AT5G42460	+	282
Exon/CD	chr5	17022355	17022559	AT5G42570	AT5G42570	-	126
Exon/CD	chr5	17160721	17161152	AT5G42790	AT5G42790	-	134
Upstream	chr5	17171454	17171699	AT5G42825	AT5G42825	+	-388
Exon/CD	chr5	17176574	17176831	AT5G42830	AT5G42830	+	318
Exon/CD	chr5	17177355	17177716	AT5G42830	AT5G42830	+	1151
Exon/CD	chr5	17184356	17184862	AT5G42860	AT5G42860	-	307
Exon/CD	chr5	17195200	17195416	AT5G42890	AT5G42890	-	724
Intron	chr5	17224855	17225177	AT5G42950	AT5G42950	+	580
Downstream	chr5	17231514	17231732	AT5G42955	AT5G42955	-	701
Exon/CD	chr5	17235536	17235866	AT5G42960	AT5G42960	+	609
Intron	chr5	17271392	17271802	AT5G43060	AT5G43060	-	567
Exon/CD	chr5	17298990	17299822	AT5G43100	AT5G43100	+	283
Upstream	chr5	17328318	17329122	AT5G43160	AT5G43160	+	-555
3'UTR	chr5	17330855	17331692	AT5G43160	AT5G43160	+	1998
Exon/CD	chr5	17341255	17341472	AT5G43190	AT5G43190	-	206
Exon/CD	chr5	17388341	17388548	AT5G43320	AT5G43320	-	1083
Exon/CD	chr5	17435151	17435371	AT5G43410	AT5G43410	-	144
Exon/CD	chr5	17451619	17452886	AT5G43420	AT5G43420	+	583
Upstream	chr5	17469597	17470077	AT5G43500	AT5G43500	+	-110
Intron	chr5	17533494	17534875	AT5G43650	AT5G43650	-	612
Downstream	chr5	17535427	17536035	AT5G43660	AT5G43660	-	2864
Downstream	chr5	17538017	17538336		NIL	+	421
Exon/CD	chr5	17590395	17591697	AT5G43780	AT5G43780	-	489
Exon/CD	chr5	17592207	17592527	AT5G43790	AT5G43790	-	1114
Intron	chr5	17665673	17666993	AT5G43900	AT5G43900	-	1118
Exon/CD	chr5	17667458	17668511	AT5G43910	AT5G43910	-	2255
Exon/CD	chr5	17669503	17670269	AT5G43910	AT5G43910	-	353
5'UTR	chr5	17676734	17677299	AT5G43930	AT5G43930	+	200
Exon/CD	chr5	17687168	17687502	AT5G43950	AT5G43950	-	1333
Intron	chr5	17723204	17723559	AT5G44050	AT5G44050	+	897
Exon/CD	chr5	17724303	17724529	AT5G44050	AT5G44050	+	1932
Intron	chr5	17725374	17725940	AT5G44050	AT5G44050	+	3173
Downstream	chr5	17727043	17727808		NIL	+	1198
Exon/CD	chr5	17731350	17731718	AT5G44060	AT5G44060	+	529
Intron	chr5	17735969	17736576	AT5G44070	AT5G44070	+	1534
Intron	chr5	17751829	17752118	AT5G44100	AT5G44100	-	743
Downstream	chr5	17753777	17754089	AT5G44110	AT5G44110	-	1809
Exon/CD	chr5	17814663	17814872	AT5G44230	AT5G44230	+	431
Intron	chr5	17816915	17817720	AT5G44240	AT5G44240	+	289
Downstream	chr5	17842725	17842980		NIL	+	741
Exon/CD	chr5	17860655	17861052	AT5G44340	AT5G44340	-	248
Exon/CD	chr5	17882364	17882698	AT5G44390	AT5G44390	-	2473
Exon/CD	chr5	17887636	17887883	AT5G44400	AT5G44400	-	721
Exon/CD	chr5	17917169	17917718	AT5G44460	AT5G44460	+	217
Downstream	chr5	17949306	17949526		NIL	+	893
Upstream	chr5	17950398	17950983	AT5G44565	AT5G44565	+	-822
Upstream	chr5	17951409	17954039		NIL	-	-110
Exon/CD	chr5	17954255	17954466		NIL	-	253
Downstream	chr5	17957403	17958179		NIL	+	984
Upstream	chr5	17958384	17958665		NIL	+	-254
Upstream	chr5	17959752	17961835		NIL	-	-89
Exon/CD	chr5	17979743	17980516	AT5G44580	AT5G44580	+	818
Exon/CD	chr5	17980819	17981511	AT5G44582	AT5G44582	+	303
Upstream	chr5	17983610	17984057	AT5G44585	AT5G44585	+	-783
Intron	chr5	17984649	17984999	AT5G44585	AT5G44585	+	208
3'UTR	chr5	17985146	17985510	AT5G44585	AT5G44585	+	712
Downstream	chr5	17985874	17986208	AT5G44585	AT5G44585	+	1425
Intron	chr5	18096779	18097670	AT5G44820	AT5G44820	-	361
Exon/CD	chr5	18110722	18111151	AT5G44860	AT5G44860	-	876
Exon/CD	chr5	18114576	18114864	AT5G44870	AT5G44870	+	54
Intron	chr5	18115042	18115324	AT5G44870	AT5G44870	+	517
Exon/CD	chr5	18115504	18115752	AT5G44870	AT5G44870	+	962
Exon/CD	chr5	18137303	18137810	AT5G44910	AT5G44910	+	202
Downstream	chr5	18160164	18160958		NIL	+	208
Upstream	chr5	18162363	18162739	AT5G44990	AT5G44990	+	-581
Exon/CD	chr5	18163073	18164181	AT5G44990	AT5G44990	+	495
Exon/CD	chr5	18165282	18166167	AT5G45000	AT5G45000	+	341
Intron	chr5	18167989	18168202	AT5G45010	AT5G45010	-	279
Exon/CD	chr5	18182185	18182590	AT5G45060	AT5G45060	+	349
Exon/CD	chr5	18192435	18193213	AT5G45080	AT5G45080	-	383
Intron	chr5	18203917	18205657	AT5G45090	AT5G45090	-	213
Upstream	chr5	18225769	18227689	AT5G45105	AT5G45105	-	-1783
Exon/CD	chr5	18229600	18229999	AT5G45110	AT5G45110	+	889
Exon/CD	chr5	18230227	18231003	AT5G45110	AT5G45110	+	1705
Intron	chr5	18244416	18244673	AT5G45130	AT5G45130	+	278
Intron	chr5	18244978	18245955	AT5G45130	AT5G45130	+	1200
Intron	chr5	18281439	18281667	AT5G45190	AT5G45190	-	321
Exon/CD	chr5	18300680	18300961	AT5G45220	AT5G45220	-	249
Exon/CD	chr5	18324872	18325305	AT5G45250	AT5G45250	-	934
Intron	chr5	18325431	18325641	AT5G45250	AT5G45250	-	486
Exon/CD	chr5	18325778	18326134	AT5G45250	AT5G45250	-	66
Exon/CD	chr5	18343510	18343845		NIL	-	1235
Exon/CD	chr5	18344375	18344825		NIL	-	312
Intron	chr5	18345585	18346353	AT5G45280	AT5G45280	+	374
Upstream	chr5	18373283	18373602		NIL	-	-1592
Exon/CD	chr5	18382646	18382885	AT5G45350	AT5G45350	-	928
Intron	chr5	18383528	18383770	AT5G45350	AT5G45350	-	44
5'UTR	chr5	18388225	18388439	AT5G45370	AT5G45370	+	41
Intron	chr5	18388739	18388984	AT5G45370	AT5G45370	+	570
Exon/CD	chr5	18390976	18391702	AT5G45380	AT5G45380	+	215
Exon/CD	chr5	18398884	18399194	AT5G45400	AT5G45400	+	49
Intron	chr5	18402459	18403801	AT5G45410	AT5G45410	-	654
Intron	chr5	18404339	18404658	AT5G45420	AT5G45420	-	2108
Exon/CD	chr5	18405687	18406731	AT5G45420	AT5G45420	-	397
Intron	chr5	18407272	18408835	AT5G45428	AT5G45428	+	665
Exon/CD	chr5	18413117	18413434	AT5G45440	AT5G45440	-	280
Exon/CD	chr5	18423144	18425085	AT5G45470	AT5G45470	-	928
Exon/CD	chr5	18425692	18429039	AT5G45480	AT5G45480	-	1725
Downstream	chr5	18430868	18432413		NIL	+	865
Exon/CD	chr5	18433692	18435579	AT5G45500	AT5G45500	-	834
Exon/CD	chr5	18444638	18446213	AT5G45510	AT5G45510	+	768
5'UTR	chr5	18462119	18462322	AT5G45550	AT5G45550	+	58
Upstream	chr5	18495580	18496062	AT5G45605	AT5G45605	-	-64
Exon/CD	chr5	18502067	18502282	AT5G45620	AT5G45620	+	688
Downstream	chr5	18505500	18506032	AT5G45630	AT5G45630	-	557
Exon/CD	chr5	18507405	18507673	AT5G45640	AT5G45640	-	4077
Exon/CD	chr5	18507820	18508058	AT5G45640	AT5G45640	-	3677
Exon/CD	chr5	18551859	18552373	AT5G45730	AT5G45730	+	169
Exon/CD	chr5	18575805	18576401	AT5G45800	AT5G45800	-	3004
Exon/CD	chr5	18584815	18585498	AT5G45810	AT5G45810	+	214
Intron	chr5	18597118	18598022	AT5G45840	AT5G45840	-	425
Exon/CD	chr5	18651150	18651811	AT5G45990	AT5G45990	+	156
Upstream	chr5	18661873	18662347	AT5G46013	AT5G46013	-	-201
Exon/CD	chr5	18664443	18664741	AT5G46020	AT5G46020	-	282
Exon/CD	chr5	18687817	18688530	AT5G46070	AT5G46070	+	4809
Exon/CD	chr5	18690302	18690638	AT5G46080	AT5G46080	-	387
Intron	chr5	18736171	18736520	AT5G46210	AT5G46210	-	465
Exon/CD	chr5	18742468	18743136	AT5G46230	AT5G46230	-	243
Exon/CD	chr5	18760205	18760458	AT5G46260	AT5G46260	-	3027
Intron	chr5	18762769	18763005	AT5G46260	AT5G46260	-	471
Exon/CD	chr5	18765394	18766008	AT5G46270	AT5G46270	-	3389
3'UTR	chr5	18779557	18780210	AT5G46295	AT5G46295	-	322
Exon/CD	chr5	18793001	18793206	AT5G46330	AT5G46330	+	1367
Upstream	chr5	18819743	18819977	AT5G46400	AT5G46400	+	-172
5'UTR	chr5	18825514	18826455	AT5G46410	AT5G46410	+	881
Exon/CD	chr5	18840165	18840994	AT5G46460	AT5G46460	+	274
Upstream	chr5	18842562	18842807	AT5G46470	AT5G46470	+	-17
Exon/CD	chr5	18843115	18843816	AT5G46470	AT5G46470	+	764
Intron	chr5	18851209	18851510	AT5G46490	AT5G46490	+	583
Downstream	chr5	18859487	18859836		NIL	+	897
Exon/CD	chr5	18860781	18861973	AT5G46510	AT5G46510	+	926
Exon/CD	chr5	18862511	18862958	AT5G46510	AT5G46510	+	2283
Intron	chr5	18866328	18866744	AT5G46510	AT5G46510	+	6085
Upstream	chr5	18867414	18867757	AT5G46520	AT5G46520	+	-182
Exon/CD	chr5	18867928	18869381	AT5G46520	AT5G46520	+	887
Exon/CD	chr5	18869909	18870254	AT5G46520	AT5G46520	+	2314
Intron	chr5	18886446	18886681	AT5G46550	AT5G46550	-	376
Exon/CD	chr5	18887971	18888243	AT5G46560	AT5G46560	+	46
5'UTR	chr5	18920320	18920694	AT5G46630	AT5G46630	+	69
Intron	chr5	18953084	18953317	AT5G46710	AT5G46710	-	1492
Exon/CD	chr5	18967924	18968402	AT5G46740	AT5G46740	-	579
Intron	chr5	18970191	18970430	AT5G46750	AT5G46750	-	1622
Exon/CD	chr5	18970567	18971816	AT5G46750	AT5G46750	-	741
Exon/CD	chr5	18974687	18974889	AT5G46760	AT5G46760	+	557
Upstream	chr5	18982021	18982366		NIL	-	-704
Upstream	chr5	19001451	19001918	AT5G46830	AT5G46830	+	-1035
Exon/CD	chr5	19003996	19004213	AT5G46830	AT5G46830	+	1385
Downstream	chr5	19029519	19029749		NIL	-	886
Exon/CD	chr5	19034855	19035560	AT5G46880	AT5G46880	+	3857
Downstream	chr5	19042327	19043105		NIL	-	251
Upstream	chr5	19046169	19046639	AT5G46910	AT5G46910	+	-454
Intron	chr5	19047610	19048286	AT5G46910	AT5G46910	+	1090
Exon/CD	chr5	19054079	19054386	AT5G46920	AT5G46920	+	604
Exon/CD	chr5	19071815	19072284	AT5G47010	AT5G47010	+	40
5'UTR	chr5	19090217	19090489	AT5G47030	AT5G47030	+	55
Intron	chr5	19107089	19107296	AT5G47050	AT5G47050	+	852
Exon/CD	chr5	19119040	19119642	AT5G47070	AT5G47070	-	1568
Exon/CD	chr5	19124833	19125322	AT5G47080	AT5G47080	-	1576
Intron	chr5	19125847	19126456	AT5G47080	AT5G47080	-	502
Exon/CD	chr5	19127725	19127979	AT5G47090	AT5G47090	+	593
Exon/CD	chr5	19130243	19130701	AT5G47100	AT5G47100	-	1811
Exon/CD	chr5	19135916	19137528	AT5G47120	AT5G47120	+	699
Downstream	chr5	19138943	19139189		NIL	-	161
Downstream	chr5	19140074	19140449		NIL	+	528
5'UTR	chr5	19144839	19145042	AT5G47140	AT5G47140	+	305
Intron	chr5	19145296	19145562	AT5G47140	AT5G47140	+	794
Exon/CD	chr5	19158573	19158785	AT5G47170	AT5G47170	-	281
Upstream	chr5	19182348	19183096	AT5G47240	AT5G47240	+	-879
Exon/CD	chr5	19229291	19229759	AT5G47400	AT5G47400	+	363
Exon/CD	chr5	19230082	19230315	AT5G47400	AT5G47400	+	1036
Exon/CD	chr5	19231933	19232923	AT5G47400	AT5G47400	+	3266
Exon/CD	chr5	19233204	19234226	AT5G47420	AT5G47420	+	879
Exon/CD	chr5	19235717	19236428	AT5G47430	AT5G47430	-	5184
Exon/CD	chr5	19257325	19257577	AT5G47480	AT5G47480	+	31
Exon/CD	chr5	19264657	19265018	AT5G47490	AT5G47490	+	162
5'UTR	chr5	19317452	19318097	AT5G47690	AT5G47690	+	58
Exon/CD	chr5	19335613	19336707	AT5G47730	AT5G47730	-	230
Exon/CD	chr5	19338772	19339034	AT5G47740	AT5G47740	+	392
Exon/CD	chr5	19341192	19341817	AT5G47750	AT5G47750	-	857
Intron	chr5	19373749	19374173	AT5G47830	AT5G47830	-	370
Intron	chr5	19375675	19376217	AT5G47840	AT5G47840	+	505
Exon/CD	chr5	19377029	19381173	AT5G47850	AT5G47850	-	1981
Intron	chr5	19381763	19382339	AT5G47860	AT5G47860	+	532
Exon/CD	chr5	19385356	19385597	AT5G47870	AT5G47870	-	393
Intron	chr5	19388071	19388459	AT5G47880	AT5G47880	-	297
Exon/CD	chr5	19388759	19388966	AT5G47890	AT5G47890	+	125
Upstream	chr5	19396487	19396780		NIL	-	-36
Intron	chr5	19398616	19398884	AT5G47910	AT5G47910	+	1307
Upstream	chr5	19407283	19407547	AT5G47930	AT5G47930	-	-15
Intron	chr5	19421861	19422630	AT5G47960	AT5G47960	-	288
Exon/CD	chr5	19429036	19429293	AT5G47980	AT5G47980	+	276
Intron	chr5	19522558	19523444	AT5G48150	AT5G48150	-	1697
Upstream	chr5	19590314	19590536	AT5G48340	AT5G48340	+	-11
Exon/CD	chr5	19604686	19606423	AT5G48380	AT5G48380	-	1505
Exon/CD	chr5	19609444	19609865	AT5G48385	AT5G48385	+	1094
Exon/CD	chr5	19612387	19612751	AT5G48390	AT5G48390	+	507
Exon/CD	chr5	19614970	19615675	AT5G48390	AT5G48390	+	3260
Exon/CD	chr5	19616072	19616868	AT5G48400	AT5G48400	+	226
Exon/CD	chr5	19620275	19620846	AT5G48410	AT5G48410	+	293
Upstream	chr5	19624224	19624694	AT5G48412	AT5G48412	-	-227
Intron	chr5	19632054	19632350	AT5G48440	AT5G48440	-	436
Exon/CD	chr5	19669069	19669343	AT5G48540	AT5G48540	-	714
Exon/CD	chr5	19683983	19685121	AT5G48560	AT5G48560	+	546
Intron	chr5	19696625	19696868	AT5G48580	AT5G48580	-	1966
Exon/CD	chr5	19718061	19718286	AT5G48620	AT5G48620	+	1697
Intron	chr5	19731571	19732942	AT5G48655	AT5G48655	-	769
Exon/CD	chr5	19734103	19735407	AT5G48657	AT5G48657	-	795
Upstream	chr5	19735599	19735856	AT5G48657	AT5G48657	-	-177
Intron	chr5	19737413	19737933	AT5G48660	AT5G48660	+	1026
Exon/CD	chr5	19745110	19745796	AT5G48680	AT5G48680	-	737
Upstream	chr5	19776969	19777172	AT5G48780	AT5G48780	+	-383
5'UTR	chr5	19777369	19777616	AT5G48780	AT5G48780	+	39
Intron	chr5	19777923	19778196	AT5G48780	AT5G48780	+	606
Exon/CD	chr5	19786815	19787028	AT5G48800	AT5G48800	+	157
Exon/CD	chr5	19789270	19789508	AT5G48810	AT5G48810	-	945
Intron	chr5	19789857	19790097	AT5G48810	AT5G48810	-	357
Exon/CD	chr5	19793956	19794247	AT5G48820	AT5G48820	-	307
Intron	chr5	19805780	19806213	AT5G48850	AT5G48850	-	1763
Exon/CD	chr5	19806347	19806584	AT5G48850	AT5G48850	-	1294
Intron	chr5	19807071	19807831	AT5G48850	AT5G48850	-	308
Upstream	chr5	19853762	19854005		NIL	+	-108
Intron	chr5	19858857	19859235	AT5G48970	AT5G48970	-	717
Exon/CD	chr5	19866341	19866668	AT5G49010	AT5G49010	+	273
Downstream	chr5	19975974	19976818	AT5G49280	AT5G49280	-	1053
Exon/CD	chr5	19994272	19994535	AT5G49310	AT5G49310	-	113
5'UTR	chr5	20054569	20054769	AT5G49460	AT5G49460	+	146
Exon/CD	chr5	20079713	20079953	AT5G49500	AT5G49500	-	373
3'UTR	chr5	20082313	20082602	AT5G49510	AT5G49510	+	1843
Upstream	chr5	20089561	20090282	AT5G49520	AT5G49520	+	-855
Intron	chr5	20090702	20092839	AT5G49520	AT5G49520	+	994
3'UTR	chr5	20096970	20097189	AT5G49525	AT5G49525	-	407
Intron	chr5	20100480	20100964	AT5G49530	AT5G49530	+	143
Intron	chr5	20115322	20115955	AT5G49570	AT5G49570	-	547
Intron	chr5	20145718	20146558	AT5G49630	AT5G49630	-	360
Downstream	chr5	20147100	20147345		NIL	-	853
Downstream	chr5	20148169	20148626		NIL	+	85
Upstream	chr5	20152472	20152719	AT5G49650	AT5G49650	+	-186
Exon/CD	chr5	20167094	20168430	AT5G49665	AT5G49665	-	1712
Intron	chr5	20176094	20176947	AT5G49680	AT5G49680	+	135
Upstream	chr5	20215511	20215860	AT5G49760	AT5G49760	+	-687
Exon/CD	chr5	20216458	20217981	AT5G49760	AT5G49760	+	847
5'UTR	chr5	20282094	20282397	AT5G49880	AT5G49880	+	80
Intron	chr5	20301854	20302413	AT5G49900	AT5G49900	-	213
Upstream	chr5	20302675	20303104	AT5G49910	AT5G49910	+	-525
Exon/CD	chr5	20303828	20304074	AT5G49910	AT5G49910	+	537
Exon/CD	chr5	20436471	20437664	AT5G50200	AT5G50200	+	887
Exon/CD	chr5	20450632	20450836	AT5G50230	AT5G50230	-	147
Exon/CD	chr5	20466767	20467173	AT5G50300	AT5G50300	-	1154
Upstream	chr5	20473416	20473789	AT5G50310	AT5G50310	+	-885
Exon/CD	chr5	20484279	20484510	AT5G50320	AT5G50320	-	456
5'UTR	chr5	20484714	20484940	AT5G50320	AT5G50320	-	23
Exon/CD	chr5	20495486	20495942	AT5G50340	AT5G50340	-	217
5'UTR	chr5	20501486	20501745	AT5G50350	AT5G50350	-	65
3'UTR	chr5	20551488	20551824	AT5G50460	AT5G50460	-	910
Exon/CD	chr5	20552140	20552712	AT5G50460	AT5G50460	-	140
Exon/CD	chr5	20570686	20571320	AT5G50520	AT5G50520	-	612
Exon/CD	chr5	20574067	20574279	AT5G50530	AT5G50530	-	1077
Exon/CD	chr5	20579168	20579376	AT5G50560	AT5G50560	+	151
Upstream	chr5	20580596	20580887	AT5G50562	AT5G50562	-	-299
Exon/CD	chr5	20582556	20582810	AT5G50570	AT5G50570	-	1197
Exon/CD	chr5	20583542	20583774	AT5G50570	AT5G50570	-	222
Exon/CD	chr5	20604006	20604663	AT5G50630	AT5G50630	-	622
Exon/CD	chr5	20607278	20607487	AT5G50640	AT5G50640	-	1212
5'UTR	chr5	20608240	20608680	AT5G50640	AT5G50640	-	134
Intron	chr5	20613882	20614238	AT5G50665	AT5G50665	+	426
Exon/CD	chr5	20615885	20616132	AT5G50670	AT5G50670	-	1893
Upstream	chr5	20617897	20618420	AT5G50670	AT5G50670	-	-257
Exon/CD	chr5	20644837	20645059	AT5G50760	AT5G50760	+	287
Intron	chr5	20676167	20676485	AT5G50810	AT5G50810	-	286
Exon/CD	chr5	20686224	20686726	AT5G50840	AT5G50840	+	655
Exon/CD	chr5	20700636	20701172	AT5G50870	AT5G50870	-	302
Exon/CD	chr5	20706455	20706801	AT5G50900	AT5G50900	-	150
Exon/CD	chr5	20761761	20762279	AT5G51060	AT5G51060	-	411
Exon/CD	chr5	20764789	20765962	AT5G51070	AT5G51070	+	1060
Upstream	chr5	20795329	20795698	AT5G51170	AT5G51170	-	-114
Exon/CD	chr5	20822917	20823126	AT5G51220	AT5G51220	-	245
Exon/CD	chr5	20847347	20848147	AT5G51290	AT5G51290	-	593
Exon/CD	chr5	20851825	20852358	AT5G51300	AT5G51300	-	239
Exon/CD	chr5	20853152	20853371	AT5G51310	AT5G51310	-	1457
5'UTR	chr5	20883364	20883797	AT5G51410	AT5G51410	-	328
Upstream	chr5	20890634	20891371	AT5G51430	AT5G51430	-	-95
Intron	chr5	20892781	20893147	AT5G51450	AT5G51450	+	321
Downstream	chr5	20904744	20905475	AT5G51460	AT5G51460	+	3022
Upstream	chr5	20905674	20907146	AT5G51470	AT5G51470	+	-877
Intron	chr5	20910263	20910942	AT5G51480	AT5G51480	+	358
Intron	chr5	20949553	20949946	AT5G51570	AT5G51570	+	345
Exon/CD	chr5	20958609	20959227	AT5G51590	AT5G51590	-	195
Intron	chr5	20967284	20967498	AT5G51620	AT5G51620	+	345
Intron	chr5	20967609	20967930	AT5G51620	AT5G51620	+	723
Exon/CD	chr5	20969702	20970557	AT5G51630	AT5G51630	+	686
5'UTR	chr5	20977485	20977711	AT5G51640	AT5G51640	-	27
Intron	chr5	21002527	21002776	AT5G51700	AT5G51700	-	554
Exon/CD	chr5	21017228	21017730	AT5G51740	AT5G51740	+	452
Exon/CD	chr5	21048640	21048962	AT5G51800	AT5G51800	+	610
Exon/CD	chr5	21070042	21070282	AT5G51830	AT5G51830	+	590
Exon/CD	chr5	21117140	21117440	AT5G51990	AT5G51990	-	497
Exon/CD	chr5	21118836	21119587	AT5G52000	AT5G52000	-	1908
Upstream	chr5	21137126	21138528	AT5G52050	AT5G52050	+	-1035
Exon/CD	chr5	21139006	21139359	AT5G52050	AT5G52050	+	320
Exon/CD	chr5	21139480	21140390	AT5G52050	AT5G52050	+	1073
Intron	chr5	21161138	21161799	AT5G52070	AT5G52070	+	157
Intron	chr5	21203981	21204226	AT5G52200	AT5G52200	-	653
Intron	chr5	21204526	21204769	AT5G52200	AT5G52200	-	109
Intron	chr5	21205513	21205875	AT5G52210	AT5G52210	+	616
Exon/CD	chr5	21214212	21214455	AT5G52240	AT5G52240	+	1275
Exon/CD	chr5	21217732	21217945	AT5G52250	AT5G52250	+	983
Exon/CD	chr5	21237725	21238515	AT5G52300	AT5G52300	+	1064
Exon/CD	chr5	21245927	21246227	AT5G52320	AT5G52320	-	605
Exon/CD	chr5	21246363	21246571	AT5G52320	AT5G52320	-	215
Intron	chr5	21262474	21262675	AT5G52380	AT5G52380	-	577
Intron	chr5	21274922	21275209	AT5G52400	AT5G52400	+	2116
5'UTR	chr5	21294129	21294380	AT5G52470	AT5G52470	+	67
Exon/CD	chr5	21294554	21294760	AT5G52470	AT5G52470	+	470
Downstream	chr5	21317036	21317339		NIL	+	397
5'UTR	chr5	21317566	21318396	AT5G52530	AT5G52530	+	80
Intron	chr5	21323005	21323758	AT5G52540	AT5G52540	-	399
Intron	chr5	21338555	21338791	AT5G52580	AT5G52580	+	812
Intron	chr5	21352811	21353100	AT5G52640	AT5G52640	+	556
5'UTR	chr5	21356851	21357204	AT5G52650	AT5G52650	-	78
Exon/CD	chr5	21377626	21377942	AT5G52710	AT5G52710	+	2031
Exon/CD	chr5	21379311	21379571	AT5G52720	AT5G52720	+	584
Downstream	chr5	21380252	21381572	AT5G52730	AT5G52730	+	738
Exon/CD	chr5	21382613	21383427	AT5G52740	AT5G52740	+	490
Upstream	chr5	21384013	21386656		NIL	+	-72
Downstream	chr5	21386832	21388869	AT5G52760	AT5G52760	+	1026
Intron	chr5	21389367	21390361	AT5G52770	AT5G52770	+	98
Downstream	chr5	21395151	21395360	AT5G52797	AT5G52797	-	374
Exon/CD	chr5	21396309	21396568	AT5G52800	AT5G52800	+	494
Exon/CD	chr5	21398300	21399252	AT5G52800	AT5G52800	+	2832
Intron	chr5	21402106	21402325	AT5G52820	AT5G52820	+	866
Exon/CD	chr5	21413613	21413877	AT5G52840	AT5G52840	+	99
Upstream	chr5	21424333	21424718		NIL	-	-357
Exon/CD	chr5	21428477	21428787	AT5G52870	AT5G52870	-	815
Intron	chr5	21433038	21433335	AT5G52880	AT5G52880	-	526
5'UTR	chr5	21483566	21483778	AT5G52980	AT5G52980	-	50
Intron	chr5	21495268	21495576	AT5G53010	AT5G53010	-	1115
Upstream	chr5	21512995	21514289	AT5G53050	AT5G53050	-	-66
Exon/CD	chr5	21528089	21528293	AT5G53100	AT5G53100	+	1941
Exon/CD	chr5	21528965	21529660	AT5G53110	AT5G53110	+	290
Intron	chr5	21535520	21535817	AT5G53120	AT5G53120	+	1195
Exon/CD	chr5	21540004	21540333	AT5G53130	AT5G53130	-	861
Intron	chr5	21635429	21635633	AT5G53310	AT5G53310	+	950
Intron	chr5	21648073	21648548	AT5G53360	AT5G53360	+	408
Exon/CD	chr5	21649589	21649948	AT5G53370	AT5G53370	-	1825
Exon/CD	chr5	21650052	21651614	AT5G53370	AT5G53370	-	760
Exon/CD	chr5	21662788	21663230	AT5G53400	AT5G53400	+	1564
Upstream	chr5	21687806	21688320	AT5G53440	AT5G53440	-	-93
5'UTR	chr5	21750971	21751289	AT5G53540	AT5G53540	-	107
Upstream	chr5	21752165	21752426	AT5G53540	AT5G53540	-	-1058
Exon/CD	chr5	21755280	21757519	AT5G53550	AT5G53550	+	1108
Exon/CD	chr5	21759886	21760434	AT5G53560	AT5G53560	+	793
Exon/CD	chr5	21771815	21772621	AT5G53590	AT5G53590	+	407
Intron	chr5	21781018	21781705	AT5G53620	AT5G53620	+	397
Exon/CD	chr5	21794940	21795351	AT5G53660	AT5G53660	+	609
Exon/CD	chr5	21795642	21795884	AT5G53660	AT5G53660	+	1227
Exon/CD	chr5	21811688	21812020	AT5G53740	AT5G53740	+	221
Exon/CD	chr5	21817348	21817599	AT5G53750	AT5G53750	+	107
5'UTR	chr5	21826580	21826862	AT5G53770	AT5G53770	+	65
Upstream	chr5	21846511	21846765	AT5G53800	AT5G53800	+	-1497
Exon/CD	chr5	21847989	21848818	AT5G53800	AT5G53800	+	268
Exon/CD	chr5	21851962	21852203	AT5G53815	AT5G53815	+	298
Exon/CD	chr5	21856987	21858004	AT5G53830	AT5G53830	+	445
5'UTR	chr5	21864612	21865128	AT5G53850	AT5G53850	-	103
Exon/CD	chr5	21882310	21882546	AT5G53900	AT5G53900	-	988
Upstream	chr5	21928003	21928364		NIL	-	-290
Exon/CD	chr5	21940607	21940831	AT5G54064	AT5G54064	+	539
3'UTR	chr5	21952611	21952888	AT5G54095	AT5G54095	-	758
Intron	chr5	21958093	21959263	AT5G54110	AT5G54110	+	464
Exon/CD	chr5	21965679	21966500	AT5G54140	AT5G54140	+	256
3'UTR	chr5	21984829	21985108	AT5G54170	AT5G54170	-	2240
Exon/CD	chr5	21986748	21987299	AT5G54170	AT5G54170	-	185
Upstream	chr5	21987602	21988361	AT5G54180	AT5G54180	+	-476
Intron	chr5	22060367	22060739	AT5G54310	AT5G54310	-	717
Upstream	chr5	22084051	22084696	AT5G54390	AT5G54390	+	-1625
Exon/CD	chr5	22090675	22091169	AT5G54400	AT5G54400	+	389
Exon/CD	chr5	22098842	22099722	AT5G54430	AT5G54430	-	476
Exon/CD	chr5	22114707	22115432	AT5G54470	AT5G54470	-	403
Exon/CD	chr5	22121625	22122019	AT5G54490	AT5G54490	+	418
Exon/CD	chr5	22148937	22149229	AT5G54520	AT5G54520	-	37
Exon/CD	chr5	22180273	22180711	AT5G54590	AT5G54590	+	12
Exon/CD	chr5	22184748	22186014	AT5G54610	AT5G54610	-	1144
Exon/CD	chr5	22186117	22186414	AT5G54610	AT5G54610	-	260
Upstream	chr5	22186710	22187151	AT5G54610	AT5G54610	-	-405
Intron	chr5	22201018	22201521	AT5G54650	AT5G54650	-	754
Intron	chr5	22217493	22218040	AT5G54680	AT5G54680	+	711
Exon/CD	chr5	22221559	22221886	AT5G54690	AT5G54690	-	118
Exon/CD	chr5	22223969	22225870	AT5G54700	AT5G54700	-	590
Intron	chr5	22229038	22230077	AT5G54710	AT5G54710	-	943
Upstream	chr5	22230276	22230786	AT5G54710	AT5G54710	-	-31
Exon/CD	chr5	22231680	22232444		NIL	-	253
Exon/CD	chr5	22233601	22235763	AT5G54730	AT5G54730	-	2659
Exon/CD	chr5	22235872	22236350	AT5G54730	AT5G54730	-	1230
Intron	chr5	22241479	22241715	AT5G54750	AT5G54750	+	116
5'UTR	chr5	22251529	22252171	AT5G54780	AT5G54780	-	13
Exon/CD	chr5	22277357	22277928	AT5G54840	AT5G54840	-	781
5'UTR	chr5	22278206	22278500	AT5G54840	AT5G54840	-	70
Intron	chr5	22281459	22282589	AT5G54850	AT5G54850	-	328
Intron	chr5	22283316	22284372	AT5G54855	AT5G54855	+	1077
Intron	chr5	22285005	22286431	AT5G54860	AT5G54860	+	1137
Exon/CD	chr5	22289542	22290304	AT5G54870	AT5G54870	+	788
Exon/CD	chr5	22295261	22295761	AT5G54900	AT5G54900	+	128
Intron	chr5	22309235	22309454	AT5G54940	AT5G54940	-	66
Exon/CD	chr5	22313262	22313691	AT5G54970	AT5G54970	+	266
Intron	chr5	22318599	22318942	AT5G55000	AT5G55000	+	460
Intron	chr5	22330839	22331346	AT5G55040	AT5G55040	-	721
Intron	chr5	22337911	22338183	AT5G55050	AT5G55050	+	346
Upstream	chr5	22338789	22339267	AT5G55045	AT5G55045	-	-284
Intron	chr5	22347172	22347763	AT5G55070	AT5G55070	+	256
Intron	chr5	22375581	22375803	AT5G55130	AT5G55130	-	394
Intron	chr5	22384336	22384604	AT5G55160	AT5G55160	-	455
Exon/CD	chr5	22385742	22386260	AT5G55170	AT5G55170	-	113
Exon/CD	chr5	22389586	22389797	AT5G55180	AT5G55180	+	909
Exon/CD	chr5	22389910	22390286	AT5G55180	AT5G55180	+	1316
Upstream	chr5	22434983	22435217	AT5G55310	AT5G55310	-	-24
Exon/CD	chr5	22453850	22454213	AT5G55390	AT5G55390	-	771
Exon/CD	chr5	22461787	22462440	AT5G55420	AT5G55420	+	273
Exon/CD	chr5	22464569	22465210	AT5G55430	AT5G55430	+	300
Exon/CD	chr5	22465917	22467147	AT5G55440	AT5G55440	+	839
Exon/CD	chr5	22467478	22468175	AT5G55450	AT5G55450	+	396
3'UTR	chr5	22468880	22469537	AT5G55460	AT5G55460	+	521
Exon/CD	chr5	22506950	22507853	AT5G55560	AT5G55560	-	478
Exon/CD	chr5	22525677	22526492	AT5G55610	AT5G55610	+	277
Upstream	chr5	22546896	22547102	AT5G55670	AT5G55670	-	-198
5'UTR	chr5	22551732	22551966	AT5G55700	AT5G55700	+	102
Exon/CD	chr5	22556133	22556347	AT5G55720	AT5G55720	+	193
Intron	chr5	22652753	22653613	AT5G55930	AT5G55930	+	468
Intron	chr5	22657124	22658032	AT5G55940	AT5G55940	-	470
Exon/CD	chr5	22670187	22670596	AT5G55980	AT5G55980	+	90
Intron	chr5	22672110	22672553	AT5G55990	AT5G55990	+	879
Intron	chr5	22679809	22680036	AT5G56000	AT5G56000	-	230
Exon/CD	chr5	22687378	22687961	AT5G56030	AT5G56030	+	837
Exon/CD	chr5	22701638	22701923	AT5G56050	AT5G56050	-	336
Intron	chr5	22724804	22725153	AT5G56130	AT5G56130	-	117
Intron	chr5	22731911	22732571	AT5G56160	AT5G56160	+	267
Exon/CD	chr5	22734874	22735096	AT5G56160	AT5G56160	+	3011
Upstream	chr5	22735677	22735928	AT5G56170	AT5G56170	+	-113
Exon/CD	chr5	22736904	22737164	AT5G56170	AT5G56170	+	1119
Exon/CD	chr5	22759046	22759571	AT5G56230	AT5G56230	-	63
Exon/CD	chr5	22770137	22771270	AT5G56250	AT5G56250	-	2189
Intron	chr5	22771379	22771651	AT5G56250	AT5G56250	-	1377
Intron	chr5	22771971	22772655	AT5G56250	AT5G56250	-	579
Upstream	chr5	22773505	22773823	AT5G56250	AT5G56250	-	-772
Intron	chr5	22775741	22776730	AT5G56260	AT5G56260	-	1069
5'UTR	chr5	22786496	22786711	AT5G56290	AT5G56290	+	97
Downstream	chr5	22816627	22816876	AT5G56330	AT5G56330	+	2983
5'UTR	chr5	22817489	22817908	AT5G56340	AT5G56340	+	138
Intron	chr5	22821869	22822201	AT5G56350	AT5G56350	-	731
Downstream	chr5	22828781	22829000	AT5G56365	AT5G56365	+	759
Intron	chr5	22906409	22906652	AT5G56580	AT5G56580	-	131
5'UTR	chr5	22916607	22916864	AT5G56610	AT5G56610	+	4
Intron	chr5	22955224	22955567	AT5G56740	AT5G56740	-	269
Exon/CD	chr5	22974452	22975065	AT5G56810	AT5G56810	+	238
Intron	chr5	22980694	22981701	AT5G56840	AT5G56840	+	504
Intron	chr5	23021691	23021934	AT5G56900	AT5G56900	-	858
Intron	chr5	23031323	23031545	AT5G56940	AT5G56940	+	648
Downstream	chr5	23038289	23038605	AT5G56960	AT5G56960	-	2727
Exon/CD	chr5	23039066	23040487	AT5G56960	AT5G56960	-	1398
Upstream	chr5	23041062	23041595		NIL	-	-989
Exon/CD	chr5	23045189	23045525	AT5G56970	AT5G56970	-	2911
3'UTR	chr5	23056328	23056604	AT5G56980	AT5G56980	-	1276
Exon/CD	chr5	23057091	23057528	AT5G56980	AT5G56980	-	433
Upstream	chr5	23059003	23059323	AT5G56980	AT5G56980	-	-1421
5'UTR	chr5	23065082	23065463	AT5G57000	AT5G57000	-	8
Exon/CD	chr5	23067728	23069976	AT5G57010	AT5G57010	+	815
Upstream	chr5	23070816	23071096	AT5G57015	AT5G57015	+	-141
Intron	chr5	23071864	23072405	AT5G57015	AT5G57015	+	1037
Exon/CD	chr5	23072533	23072779	AT5G57015	AT5G57015	+	1559
Exon/CD	chr5	23075630	23076138	AT5G57020	AT5G57020	+	1017
5'UTR	chr5	23080561	23080790	AT5G57035	AT5G57035	+	14
Intron	chr5	23080927	23082306	AT5G57035	AT5G57035	+	955
Upstream	chr5	23123873	23124287		NIL	-	-162
Intron	chr5	23150307	23151430	AT5G57140	AT5G57140	+	988
Exon/CD	chr5	23152318	23152760	AT5G57150	AT5G57150	+	365
Intron	chr5	23152870	23153296	AT5G57150	AT5G57150	+	909
Exon/CD	chr5	23161082	23161910	AT5G57160	AT5G57160	-	250
Exon/CD	chr5	23175096	23175474	AT5G57190	AT5G57190	-	79
Intron	chr5	23188445	23188742	AT5G57220	AT5G57220	+	753
Exon/CD	chr5	23189237	23189564	AT5G57220	AT5G57220	+	1560
Intron	chr5	23190013	23190395	AT5G57230	AT5G57230	+	210
Intron	chr5	23204414	23204992	AT5G57280	AT5G57280	+	242
Exon/CD	chr5	23207649	23208013	AT5G57290	AT5G57290	-	95
Exon/CD	chr5	23244054	23244298	AT5G57360	AT5G57360	+	2749
Exon/CD	chr5	23275716	23275949	AT5G57460	AT5G57460	+	663
Exon/CD	chr5	23280182	23281208	AT5G57480	AT5G57480	-	273
Exon/CD	chr5	23288862	23290098	AT5G57510	AT5G57510	-	76
Downstream	chr5	23306547	23307130	AT5G57560	AT5G57560	-	1444
Upstream	chr5	23308453	23308893	AT5G57560	AT5G57560	-	-391
5'UTR	chr5	23310351	23310563	AT5G57565	AT5G57565	+	173
Intron	chr5	23316982	23317411	AT5G57580	AT5G57580	-	929
3'UTR	chr5	23318475	23318703	AT5G57590	AT5G57590	-	4181
Exon/CD	chr5	23319031	23319309	AT5G57590	AT5G57590	-	3600
Exon/CD	chr5	23325502	23326179	AT5G57610	AT5G57610	+	1049
Exon/CD	chr5	23344668	23344935	AT5G57640	AT5G57640	+	175
Upstream	chr5	23383106	23384171	AT5G57710	AT5G57710	+	-1156
Upstream	chr5	23384628	23384895	AT5G57710	AT5G57710	+	-33
Exon/CD	chr5	23422322	23422710	AT5G57800	AT5G57800	+	2307
Exon/CD	chr5	23425144	23425385	AT5G57810	AT5G57810	-	383
Exon/CD	chr5	23439734	23440045	AT5G57870	AT5G57870	+	391
Exon/CD	chr5	23455692	23455912	AT5G57930	AT5G57930	+	1198
5'UTR	chr5	23467019	23467455	AT5G57970	AT5G57970	+	292
Intron	chr5	23473259	23474031	AT5G57990	AT5G57990	-	459
Exon/CD	chr5	23488991	23489355	AT5G58040	AT5G58040	+	425
3'UTR	chr5	23514795	23515092	AT5G58100	AT5G58100	+	7289
Intron	chr5	23515371	23516656	AT5G58110	AT5G58110	+	857
Exon/CD	chr5	23518189	23519197	AT5G58120	AT5G58120	+	1201
Exon/CD	chr5	23520047	23520379	AT5G58120	AT5G58120	+	2721
Exon/CD	chr5	23530167	23531123	AT5G58150	AT5G58150	-	2195
Exon/CD	chr5	23531668	23531917	AT5G58150	AT5G58150	-	1048
Upstream	chr5	23532970	23533182	AT5G58150	AT5G58150	-	-236
Intron	chr5	23549534	23550140	AT5G58200	AT5G58200	+	287
Exon/CD	chr5	23554718	23555149	AT5G58220	AT5G58220	-	950
Exon/CD	chr5	23556163	23556457	AT5G58230	AT5G58230	+	298
5'UTR	chr5	23569046	23569262	AT5G58290	AT5G58290	+	92
Intron	chr5	23569518	23569881	AT5G58290	AT5G58290	+	637
Exon/CD	chr5	23586093	23586473	AT5G58350	AT5G58350	+	1494
Intron	chr5	23598651	23598860	AT5G58380	AT5G58380	-	487
Exon/CD	chr5	23599874	23600078	AT5G58390	AT5G58390	-	1349
Upstream	chr5	23609379	23609764	AT5G58410	AT5G58410	+	-92
Exon/CD	chr5	23609914	23610184	AT5G58410	AT5G58410	+	386
Exon/CD	chr5	23619696	23620266	AT5G58420	AT5G58420	+	475
Exon/CD	chr5	23621781	23622349	AT5G58430	AT5G58430	-	1379
Exon/CD	chr5	23622828	23623065	AT5G58430	AT5G58430	-	498
Intron	chr5	23624148	23624399	AT5G58440	AT5G58440	-	2514
Exon/CD	chr5	23626032	23626379	AT5G58440	AT5G58440	-	582
Intron	chr5	23626870	23627095	AT5G58450	AT5G58450	+	156
Exon/CD	chr5	23640588	23641031	AT5G58470	AT5G58470	-	111
Exon/CD	chr5	23645657	23645921	AT5G58500	AT5G58500	-	294
Exon/CD	chr5	23660661	23660871	AT5G58530	AT5G58530	+	380
Exon/CD	chr5	23663247	23663942	AT5G58540	AT5G58540	+	458
Intron	chr5	23671514	23671728	AT5G58560	AT5G58560	+	1226
Intron	chr5	23672146	23672360	AT5G58560	AT5G58560	+	1858
Exon/CD	chr5	23680972	23681184	AT5G58590	AT5G58590	-	720
Exon/CD	chr5	23681488	23681902	AT5G58590	AT5G58590	-	103
Exon/CD	chr5	23694137	23695431	AT5G58620	AT5G58620	+	1444
Exon/CD	chr5	23695590	23695826	AT5G58620	AT5G58620	+	2368
Exon/CD	chr5	23697000	23697253	AT5G58630	AT5G58630	-	326
Exon/CD	chr5	23701454	23702164	AT5G58660	AT5G58660	+	342
Intron	chr5	23705684	23706607	AT5G58670	AT5G58670	-	655
Exon/CD	chr5	23709028	23709240	AT5G58680	AT5G58680	-	217
Exon/CD	chr5	23709644	23709952	AT5G58690	AT5G58690	-	2333
Exon/CD	chr5	23718426	23718893	AT5G58710	AT5G58710	+	884
Intron	chr5	23721467	23722167	AT5G58720	AT5G58720	-	1320
Exon/CD	chr5	23723449	23725522	AT5G58730	AT5G58730	-	980
Exon/CD	chr5	23743248	23743620	AT5G58787	AT5G58787	+	984
Exon/CD	chr5	23794744	23794988	AT5G58930	AT5G58930	-	1595
Upstream	chr5	23797713	23798340	AT5G58940	AT5G58940	+	-536
Intron	chr5	23798462	23799573	AT5G58940	AT5G58940	+	455
Exon/CD	chr5	23802639	23802896	AT5G58950	AT5G58950	-	906
5'UTR	chr5	23803073	23803365	AT5G58950	AT5G58950	-	454
Exon/CD	chr5	23836803	23837086	AT5G59040	AT5G59040	+	258
Exon/CD	chr5	23845524	23845876	AT5G59070	AT5G59070	+	502
Exon/CD	chr5	23846313	23846619	AT5G59070	AT5G59070	+	1268
Intron	chr5	23877122	23877335	AT5G59150	AT5G59150	+	642
Exon/CD	chr5	23877981	23878289	AT5G59150	AT5G59150	+	1549
Intron	chr5	23879954	23880296	AT5G59160	AT5G59160	+	788
Exon/CD	chr5	23920353	23920622	AT5G59300	AT5G59300	-	817
5'UTR	chr5	23952098	23952469	AT5G59380	AT5G59380	+	22
Intron	chr5	23961944	23962616	AT5G59420	AT5G59420	+	705
Exon/CD	chr5	23963015	23963287	AT5G59420	AT5G59420	+	1576
Intron	chr5	23971941	23972432	AT5G59440	AT5G59440	+	955
Exon/CD	chr5	23975121	23975329	AT5G59450	AT5G59450	+	557
Exon/CD	chr5	23975541	23976019	AT5G59450	AT5G59450	+	1112
Exon/CD	chr5	23998756	23999879	AT5G59550	AT5G59550	-	476
Upstream	chr5	24000059	24000261	AT5G59550	AT5G59550	-	-367
Exon/CD	chr5	24000764	24001777	AT5G59560	AT5G59560	-	687
Exon/CD	chr5	24007072	24007729	AT5G59580	AT5G59580	-	289
Intron	chr5	24041788	24043228	AT5G59670	AT5G59670	+	1014
Exon/CD	chr5	24046709	24047370	AT5G59680	AT5G59680	+	247
Exon/CD	chr5	24062688	24062924	AT5G59720	AT5G59720	+	229
Downstream	chr5	24066720	24066936	AT5G59732	AT5G59732	+	2350
Exon/CD	chr5	24103122	24103950	AT5G59820	AT5G59820	+	564
Intron	chr5	24113210	24113424	AT5G59850	AT5G59850	-	300
5'UTR	chr5	24120157	24120417	AT5G59880	AT5G59880	+	56
Upstream	chr5	24140031	24140308	AT5G59945	AT5G59945	-	-150
Exon/CD	chr5	24183833	24184219	AT5G60050	AT5G60050	-	1603
Exon/CD	chr5	24252268	24252708	AT5G60250	AT5G60250	+	330
Upstream	chr5	24256700	24256980	AT5G60260	AT5G60260	-	-555
Exon/CD	chr5	24259528	24259785	AT5G60270	AT5G60270	+	1911
Exon/CD	chr5	24260390	24261742	AT5G60280	AT5G60280	+	503
Downstream	chr5	24263823	24264257	AT5G60290	AT5G60290	+	1176
Exon/CD	chr5	24282685	24283263	AT5G60370	AT5G60370	+	136
Exon/CD	chr5	24283703	24283915	AT5G60370	AT5G60370	+	971
Intron	chr5	24295497	24296077	AT5G60410	AT5G60410	+	897
Exon/CD	chr5	24357594	24357859	AT5G60590	AT5G60590	+	701
Exon/CD	chr5	24372863	24373093	AT5G60640	AT5G60640	-	1060
Intron	chr5	24404196	24404431	AT5G60700	AT5G60700	-	635
Upstream	chr5	24405162	24405457	AT5G60700	AT5G60700	-	-361
Intron	chr5	24422999	24423428	AT5G60730	AT5G60730	+	478
Exon/CD	chr5	24438374	24438688	AT5G60760	AT5G60760	+	260
Exon/CD	chr5	24455466	24455689	AT5G60790	AT5G60790	-	393
5'UTR	chr5	24455797	24456059	AT5G60790	AT5G60790	-	42
Upstream	chr5	24456313	24456756	AT5G60790	AT5G60790	-	-564
Intron	chr5	24461614	24462548	AT5G60800	AT5G60800	-	460
Exon/CD	chr5	24469475	24469966	AT5G60820	AT5G60820	+	133
Exon/CD	chr5	24484832	24485076	AT5G60860	AT5G60860	+	332
Exon/CD	chr5	24495676	24496027	AT5G60890	AT5G60890	+	1160
3'UTR	chr5	24496195	24496400	AT5G60890	AT5G60890	+	1606
Downstream	chr5	24497140	24497532	AT5G60890	AT5G60890	+	2645
Exon/CD	chr5	24498613	24500936	AT5G60900	AT5G60900	-	1720
Intron	chr5	24502708	24503141	AT5G60910	AT5G60910	-	2392
Upstream	chr5	24504085	24504324		NIL	-	-404
Upstream	chr5	24527222	24529004	AT5G60950	AT5G60950	-	-29
Exon/CD	chr5	24544022	24544245	AT5G60980	AT5G60980	+	773
Exon/CD	chr5	24553967	24555909	AT5G61010	AT5G61010	+	1097
Intron	chr5	24570447	24570796	AT5G61060	AT5G61060	-	370
Exon/CD	chr5	24571415	24571635	AT5G61070	AT5G61070	-	2847
Intron	chr5	24580079	24580345	AT5G61100	AT5G61100	-	115
5'UTR	chr5	24607440	24607728	AT5G61150	AT5G61150	-	141
5'UTR	chr5	24610946	24611334	AT5G61170	AT5G61170	+	54
5'UTR	chr5	24615217	24615439	AT5G61190	AT5G61190	+	11
Exon/CD	chr5	24616126	24616356	AT5G61190	AT5G61190	+	924
3'UTR	chr5	24621654	24622547	AT5G61200	AT5G61200	+	1884
Exon/CD	chr5	24623546	24625058	AT5G61210	AT5G61210	+	1003
Exon/CD	chr5	24631478	24631708	AT5G61240	AT5G61240	+	2337
Intron	chr5	24634312	24635405	AT5G61250	AT5G61250	-	445
Exon/CD	chr5	24637025	24637458	AT5G61260	AT5G61260	+	132
Exon/CD	chr5	24644073	24644282	AT5G61280	AT5G61280	-	733
Exon/CD	chr5	24702189	24702591	AT5G61430	AT5G61430	-	371
Intron	chr5	24721474	24721790	AT5G61460	AT5G61460	-	308
Exon/CD	chr5	24725028	24725341	AT5G61480	AT5G61480	-	2658
5'UTR	chr5	24736614	24737002	AT5G61500	AT5G61500	-	45
Exon/CD	chr5	24739697	24740070	AT5G61520	AT5G61520	-	1340
Exon/CD	chr5	24763664	24763907	AT5G61580	AT5G61580	+	2694
Upstream	chr5	24769503	24769780	AT5G61610	AT5G61610	+	-458
Exon/CD	chr5	24775888	24776365	AT5G61640	AT5G61640	+	1091
Exon/CD	chr5	24814255	24815024	AT5G61760	AT5G61760	-	804
Exon/CD	chr5	24828427	24828680	AT5G61790	AT5G61790	-	1238
Exon/CD	chr5	24829383	24829760	AT5G61790	AT5G61790	-	220
Exon/CD	chr5	24830106	24830713	AT5G61800	AT5G61800	-	1144
Intron	chr5	24841175	24841425	AT5G61840	AT5G61840	-	640
Exon/CD	chr5	24851272	24851600	AT5G61880	AT5G61880	+	1120
Exon/CD	chr5	24852665	24852901	AT5G61890	AT5G61890	-	1127
Exon/CD	chr5	24857916	24859395	AT5G61910	AT5G61910	-	5517
Upstream	chr5	24859765	24860186	AT5G61900	AT5G61900	-	-703
Upstream	chr5	24860724	24861688	AT5G61900	AT5G61900	-	-1934
Exon/CD	chr5	24865000	24865225	AT5G61920	AT5G61920	+	807
Upstream	chr5	24894062	24894396	AT5G61980	AT5G61980	+	-243
Exon/CD	chr5	24902731	24903227	AT5G61990	AT5G61990	-	138
Exon/CD	chr5	24903722	24904646		NIL	+	201
Downstream	chr5	24904785	24905315		NIL	+	1067
Upstream	chr5	24908690	24909072	AT5G61997	AT5G61997	-	-497
Upstream	chr5	24910134	24910334	AT5G62000	AT5G62000	+	-124
Intron	chr5	24911148	24911477	AT5G62000	AT5G62000	+	954
Intron	chr5	24911757	24912002	AT5G62000	AT5G62000	+	1521
Intron	chr5	24912287	24912655	AT5G62000	AT5G62000	+	2113
Exon/CD	chr5	24912853	24913225	AT5G62000	AT5G62000	+	2681
Exon/CD	chr5	24913334	24913897	AT5G62000	AT5G62000	+	3257
Exon/CD	chr5	24935645	24935932	AT5G62090	AT5G62090	-	3321
Exon/CD	chr5	24958341	24958877	AT5G62150	AT5G62150	+	368
Exon/CD	chr5	24973170	24973396	AT5G62170	AT5G62170	-	2266
Exon/CD	chr5	24975267	24975469	AT5G62170	AT5G62170	-	181
Exon/CD	chr5	24978901	24979115	AT5G62180	AT5G62180	-	841
Exon/CD	chr5	24979335	24979543	AT5G62180	AT5G62180	-	410
Exon/CD	chr5	25009127	25009828	AT5G62260	AT5G62260	+	450
Exon/CD	chr5	25013778	25013990	AT5G62270	AT5G62270	+	1905
Exon/CD	chr5	25029530	25029790	AT5G62320	AT5G62320	-	273
Exon/CD	chr5	25056278	25056601	AT5G62410	AT5G62410	+	177
Exon/CD	chr5	25073723	25074100	AT5G62440	AT5G62440	-	80
Intron	chr5	25075154	25075462	AT5G62460	AT5G62460	+	425
Intron	chr5	25076674	25077095	AT5G62460	AT5G62460	+	2001
Downstream	chr5	25077840	25078115	AT5G62460	AT5G62460	+	3094
Exon/CD	chr5	25080471	25081121	AT5G62470	AT5G62470	-	305
Intron	chr5	25088734	25089681	AT5G62480	AT5G62480	-	386
Upstream	chr5	25095895	25097514	AT5G62510	AT5G62510	-	-69
Exon/CD	chr5	25098749	25099292	AT5G62520	AT5G62520	+	993
3'UTR	chr5	25099512	25100193	AT5G62520	AT5G62520	+	1825
Exon/CD	chr5	25100334	25100584	AT5G62530	AT5G62530	-	2839
Exon/CD	chr5	25111236	25111442	AT5G62560	AT5G62560	+	1348
Downstream	chr5	25112294	25113616	AT5G62560	AT5G62560	+	2964
Upstream	chr5	25114616	25115135	AT5G62570	AT5G62570	+	-59
Exon/CD	chr5	25115301	25115557	AT5G62570	AT5G62570	+	495
Exon/CD	chr5	25132160	25132592	AT5G62600	AT5G62600	-	300
Intron	chr5	25133335	25134126	AT5G62610	AT5G62610	-	1058
Exon/CD	chr5	25134374	25134743	AT5G62610	AT5G62610	-	230
Exon/CD	chr5	25137204	25137445	AT5G62620	AT5G62620	+	573
Exon/CD	chr5	25137680	25138139	AT5G62620	AT5G62620	+	1158
Exon/CD	chr5	25145130	25145510	AT5G62630	AT5G62630	-	1139
Intron	chr5	25149562	25150220	AT5G62640	AT5G62640	-	2650
Intron	chr5	25151551	25151833	AT5G62640	AT5G62640	-	849
Intron	chr5	25166868	25168065	AT5G62680	AT5G62680	-	477
Upstream	chr5	25173744	25174024		NIL	-	-588
Exon/CD	chr5	25210436	25211019	AT5G62770	AT5G62770	+	232
Exon/CD	chr5	25224497	25224753	AT5G62820	AT5G62820	-	396
Exon/CD	chr5	25233909	25234320	AT5G62865	AT5G62865	+	50
Downstream	chr5	25234599	25235337	AT5G62865	AT5G62865	+	904
Exon/CD	chr5	25246434	25246770	AT5G62890	AT5G62890	+	3351
Upstream	chr5	25254734	25254979	AT5G62930	AT5G62930	+	-32
Intron	chr5	25286521	25286898	AT5G63030	AT5G63030	+	486
Intron	chr5	25287214	25287642	AT5G63030	AT5G63030	+	1205
Downstream	chr5	25290931	25291602	AT5G63040	AT5G63040	+	3120
Exon/CD	chr5	25316973	25317192	AT5G63110	AT5G63110	-	1265
Exon/CD	chr5	25317804	25318352	AT5G63110	AT5G63110	-	269
Exon/CD	chr5	25361780	25362056	AT5G63260	AT5G63260	+	171
Intron	chr5	25362229	25362720	AT5G63260	AT5G63260	+	727
Exon/CD	chr5	25367180	25367423	AT5G63280	AT5G63280	+	270
Exon/CD	chr5	25371157	25371515	AT5G63300	AT5G63300	+	214
Exon/CD	chr5	25386068	25386572	AT5G63370	AT5G63370	-	932
Exon/CD	chr5	25389005	25389386	AT5G63380	AT5G63380	-	868
Exon/CD	chr5	25394620	25394986	AT5G63400	AT5G63400	-	104
Upstream	chr5	25411322	25411715	AT5G63450	AT5G63450	-	-945
Intron	chr5	25413589	25413826	AT5G63460	AT5G63460	-	1802
Upstream	chr5	25415416	25415618	AT5G63460	AT5G63460	-	-8
5'UTR	chr5	25451768	25452046	AT5G63570	AT5G63570	+	32
Downstream	chr5	25471565	25471869		NIL	+	1348
Intron	chr5	25488305	25488700	AT5G63670	AT5G63670	+	575
Exon/CD	chr5	25517201	25517551	AT5G63760	AT5G63760	-	457
Intron	chr5	25541546	25541782	AT5G63820	AT5G63820	+	88
Exon/CD	chr5	25564417	25564719	AT5G63880	AT5G63880	+	844
Exon/CD	chr5	25571293	25571641	AT5G63905	AT5G63905	-	119
Intron	chr5	25573347	25573549	AT5G63910	AT5G63910	-	639
5'UTR	chr5	25588022	25588292	AT5G63940	AT5G63940	+	82
Exon/CD	chr5	25598232	25598469	AT5G63950	AT5G63950	-	155
Exon/CD	chr5	25599553	25600005	AT5G63960	AT5G63960	+	265
Intron	chr5	25613267	25614412	AT5G63990	AT5G63990	+	581
Exon/CD	chr5	25615323	25615529	AT5G63990	AT5G63990	+	2168
Exon/CD	chr5	25616602	25617771	AT5G64000	AT5G64000	+	548
Exon/CD	chr5	25619805	25620309	AT5G64010	AT5G64010	-	122
Exon/CD	chr5	25643268	25643622	AT5G64070	AT5G64070	-	1001
5'UTR	chr5	25643999	25644538	AT5G64070	AT5G64070	-	178
Exon/CD	chr5	25648691	25648963	AT5G64090	AT5G64090	+	814
Exon/CD	chr5	25654609	25654975	AT5G64110	AT5G64110	-	1238
Exon/CD	chr5	25657299	25657523		NIL	-	390
Upstream	chr5	25658508	25658920		NIL	-	-552
Intron	chr5	25659451	25660992	AT5G64120	AT5G64120	-	781
Upstream	chr5	25661690	25662047	AT5G64120	AT5G64120	-	-866
Exon/CD	chr5	25667537	25667857	AT5G64140	AT5G64140	-	595
Upstream	chr5	25668182	25668416	AT5G64140	AT5G64140	-	-7
5'UTR	chr5	25669992	25671503	AT5G64150	AT5G64150	-	471
Exon/CD	chr5	25682532	25683012	AT5G64200	AT5G64200	-	869
Upstream	chr5	25699592	25699952	AT5G64250	AT5G64250	-	-560
Upstream	chr5	25700436	25700760	AT5G64250	AT5G64250	-	-1386
Upstream	chr5	25701961	25702191	AT5G64260	AT5G64260	+	-1853
Upstream	chr5	25703419	25703965	AT5G64260	AT5G64260	+	-237
3'UTR	chr5	25704839	25705122	AT5G64260	AT5G64260	+	1051
Exon/CD	chr5	25706995	25708136	AT5G64270	AT5G64270	+	906
Exon/CD	chr5	25720205	25720485	AT5G64300	AT5G64300	+	1941
3'UTR	chr5	25722159	25723112	AT5G64310	AT5G64310	+	702
Intron	chr5	25735531	25735778	AT5G64350	AT5G64350	-	417
Exon/CD	chr5	25737745	25738332	AT5G64360	AT5G64360	-	564
Exon/CD	chr5	25739415	25739890	AT5G64370	AT5G64370	+	474
Exon/CD	chr5	25743181	25743883	AT5G64390	AT5G64390	+	186
Intron	chr5	25766090	25766317	AT5G64440	AT5G64440	+	453
Exon/CD	chr5	25771283	25772716	AT5G64450	AT5G64450	+	50
Exon/CD	chr5	25779694	25780334	AT5G64490	AT5G64490	-	294
Intron	chr5	25784339	25785423	AT5G64510	AT5G64510	+	477
Upstream	chr5	25787129	25787377	AT5G64520	AT5G64520	+	-781
5'UTR	chr5	25794863	25795603	AT5G64530	AT5G64530	+	0
Exon/CD	chr5	25802916	25803380	AT5G64550	AT5G64550	-	1832
Intron	chr5	25808557	25808764	AT5G64560	AT5G64560	-	935
Exon/CD	chr5	25837216	25837453	AT5G64640	AT5G64640	+	607
Exon/CD	chr5	25842236	25842632	AT5G64660	AT5G64660	-	1018
Downstream	chr5	25847283	25848015		NIL	+	1075
Downstream	chr5	25852049	25852262	AT5G64670	AT5G64670	-	1834
Downstream	chr5	25859288	25859830		NIL	-	581
Exon/CD	chr5	25873037	25873368	AT5G64730	AT5G64730	+	90
Exon/CD	chr5	25874619	25874927	AT5G64730	AT5G64730	+	1661
Downstream	chr5	25890715	25891135		NIL	-	665
Exon/CD	chr5	25903953	25904317	AT5G64790	AT5G64790	+	1494
Exon/CD	chr5	25905936	25906693	AT5G64800	AT5G64800	+	231
Exon/CD	chr5	25908316	25909270	AT5G64810	AT5G64810	+	380
Exon/CD	chr5	25919241	25919607	AT5G64840	AT5G64840	-	386
5'UTR	chr5	25921398	25921619	AT5G64850	AT5G64850	+	99
Downstream	chr5	25923666	25924169		NIL	-	284
Intron	chr5	25926017	25926606	AT5G64860	AT5G64860	-	2537
Exon/CD	chr5	25930948	25931393	AT5G64870	AT5G64870	-	214
Intron	chr5	25932977	25933986	AT5G64880	AT5G64880	+	1191
Exon/CD	chr5	25934544	25934897	AT5G64890	AT5G64890	+	152
Exon/CD	chr5	25939537	25940025	AT5G64905	AT5G64905	+	207
Intron	chr5	25947298	25947662	AT5G64930	AT5G64930	-	861
Upstream	chr5	25948237	25948448	AT5G64930	AT5G64930	-	-1
Intron	chr5	25964417	25964732	AT5G64990	AT5G64990	-	264
Intron	chr5	25987515	25987947	AT5G65060	AT5G65060	+	234
Exon/CD	chr5	25992226	25992627	AT5G65070	AT5G65070	+	183
Exon/CD	chr5	26004742	26005256	AT5G65090	AT5G65090	+	275
Exon/CD	chr5	26013188	26013539	AT5G65120	AT5G65120	+	530
Intron	chr5	26014243	26014538	AT5G65120	AT5G65120	+	1557
Exon/CD	chr5	26017285	26017906	AT5G65130	AT5G65130	+	192
Exon/CD	chr5	26021670	26022149	AT5G65140	AT5G65140	-	313
5'UTR	chr5	26045374	26045575	AT5G65180	AT5G65180	+	98
Exon/CD	chr5	26048332	26048689	AT5G65200	AT5G65200	-	1442
Exon/CD	chr5	26048848	26049085	AT5G65200	AT5G65200	-	986
Downstream	chr5	26062833	26063047	AT5G65220	AT5G65220	+	1711
Downstream	chr5	26073681	26074156	AT5G65240	AT5G65240	-	3758
Intron	chr5	26083772	26084013	AT5G65270	AT5G65270	+	564
Upstream	chr5	26087417	26088894	AT5G65280	AT5G65280	-	-2
5'UTR	chr5	26089421	26090158	AT5G65290	AT5G65290	+	233
Upstream	chr5	26131282	26131536	AT5G65400	AT5G65400	+	-17
Intron	chr5	26176558	26176801	AT5G65480	AT5G65480	+	658
Exon/CD	chr5	26182467	26182705	AT5G65500	AT5G65500	-	1411
Exon/CD	chr5	26183529	26184129	AT5G65500	AT5G65500	-	168
Exon/CD	chr5	26195595	26196145	AT5G65540	AT5G65540	+	181
Intron	chr5	26207040	26207618	AT5G65575	AT5G65575	-	584
Exon/CD	chr5	26212361	26212655	AT5G65590	AT5G65590	-	628
Exon/CD	chr5	26216040	26216287	AT5G65600	AT5G65600	-	1990
Exon/CD	chr5	26217202	26217439	AT5G65600	AT5G65600	-	833
Exon/CD	chr5	26217896	26218143	AT5G65600	AT5G65600	-	134
Downstream	chr5	26218554	26219509	AT5G65609	AT5G65609	-	314
Intron	chr5	26222679	26223336	AT5G65620	AT5G65620	+	1075
Exon/CD	chr5	26282506	26282876	AT5G65700	AT5G65700	+	980
5'UTR	chr5	26296113	26296497	AT5G65720	AT5G65720	+	52
Exon/CD	chr5	26304147	26304609	AT5G65750	AT5G65750	+	685
Exon/CD	chr5	26311598	26311899	AT5G65780	AT5G65780	+	437
Downstream	chr5	26337484	26337799	AT5G65810	AT5G65810	-	2105
Upstream	chr5	26367062	26367364	AT5G65920	AT5G65920	-	-1215
Exon/CD	chr5	26375538	26375874	AT5G65930	AT5G65930	-	741
Upstream	chr5	26379539	26379870	AT5G65950	AT5G65950	+	-419
Exon/CD	chr5	26380437	26380761	AT5G65950	AT5G65950	+	476
Exon/CD	chr5	26385317	26385597	AT5G65960	AT5G65960	+	109
Intron	chr5	26399492	26399771	AT5G66010	AT5G66010	+	199
Exon/CD	chr5	26399996	26400244	AT5G66010	AT5G66010	+	688
Upstream	chr5	26410033	26410322	AT5G66030	AT5G66030	-	-289
Exon/CD	chr5	26418466	26418698	AT5G66055	AT5G66055	-	682
Exon/CD	chr5	26422401	26422830	AT5G66070	AT5G66070	+	760
Exon/CD	chr5	26427550	26428111	AT5G66100	AT5G66100	+	341
Exon/CD	chr5	26445768	26446276	AT5G66160	AT5G66160	+	936
Exon/CD	chr5	26454919	26455245	AT5G66200	AT5G66200	-	740
Exon/CD	chr5	26457458	26457690	AT5G66210	AT5G66210	-	2050
Exon/CD	chr5	26457908	26458278	AT5G66210	AT5G66210	-	1531
5'UTR	chr5	26468463	26469559	AT5G66250	AT5G66250	+	476
Upstream	chr5	26481971	26482177	AT5G66300	AT5G66300	-	-740
Intron	chr5	26485451	26486799	AT5G66310	AT5G66310	-	5257
Exon/CD	chr5	26495967	26497521	AT5G66320	AT5G66320	-	933
Exon/CD	chr5	26504672	26505002	AT5G66350	AT5G66350	-	1732
Exon/CD	chr5	26505621	26506095	AT5G66350	AT5G66350	-	711
Intron	chr5	26514714	26514933	AT5G66380	AT5G66380	-	872
Exon/CD	chr5	26539003	26539260	AT5G66460	AT5G66460	-	1905
Upstream	chr5	26562062	26562524	AT5G66550	AT5G66550	-	-1077
Exon/CD	chr5	26565090	26565368	AT5G66560	AT5G66560	+	1041
Exon/CD	chr5	26565605	26565911	AT5G66560	AT5G66560	+	1570
Exon/CD	chr5	26566106	26566761	AT5G66560	AT5G66560	+	2245
Intron	chr5	26578097	26578316	AT5G66600	AT5G66600	-	620
Intron	chr5	26585132	26585474	AT5G66610	AT5G66610	+	529
Exon/CD	chr5	26588837	26590186	AT5G66620	AT5G66620	+	926
Exon/CD	chr5	26591623	26591927	AT5G66620	AT5G66620	+	3190
Exon/CD	chr5	26592461	26593649	AT5G66630	AT5G66630	+	407
Exon/CD	chr5	26596866	26598129	AT5G66631	AT5G66631	+	1290
Exon/CD	chr5	26599037	26600751	AT5G66640	AT5G66640	+	510
Exon/CD	chr5	26601061	26601758	AT5G66640	AT5G66640	+	2025
3'UTR	chr5	26602973	26603372	AT5G66650	AT5G66650	-	1204
Exon/CD	chr5	26603714	26603917	AT5G66650	AT5G66650	-	561
3'UTR	chr5	26608223	26608915	AT5G66658	AT5G66658	+	253
Exon/CD	chr5	26618455	26618759	AT5G66680	AT5G66680	-	2060
Exon/CD	chr5	26620017	26620362	AT5G66680	AT5G66680	-	478
Exon/CD	chr5	26625256	26625566	AT5G66690	AT5G66690	+	331
Exon/CD	chr5	26625691	26626558	AT5G66690	AT5G66690	+	1044
Exon/CD	chr5	26666440	26666828	AT5G66790	AT5G66790	+	1492
Exon/CD	chr5	26697952	26698290	AT5G66850	AT5G66850	-	1203
Exon/CD	chr5	26698453	26699418	AT5G66850	AT5G66850	-	389
Downstream	chr5	26699898	26700641	AT5G66860	AT5G66860	-	2300
Intron	chr5	26701008	26702505	AT5G66860	AT5G66860	-	813
5'UTR	chr5	26705930	26706130	AT5G66870	AT5G66870	+	168
Exon/CD	chr5	26713957	26714495	AT5G66890	AT5G66890	-	157
Exon/CD	chr5	26716776	26717273	AT5G66900	AT5G66900	-	764
Exon/CD	chr5	26719933	26721356	AT5G66910	AT5G66910	-	612
Exon/CD	chr5	26774119	26774335	AT5G67090	AT5G67090	-	2164
Exon/CD	chr5	26794011	26794234	AT5G67140	AT5G67140	-	1181
Exon/CD	chr5	26794373	26794741	AT5G67140	AT5G67140	-	746
Exon/CD	chr5	26795024	26795340	AT5G67140	AT5G67140	-	121
Intron	chr5	26802541	26802938	AT5G67180	AT5G67180	-	1510
Exon/CD	chr5	26819377	26819727	AT5G67210	AT5G67210	+	603
3'UTR	chr5	26820007	26820268	AT5G67210	AT5G67210	+	1188
Exon/CD	chr5	26820567	26820821	AT5G67220	AT5G67220	-	1270
Exon/CD	chr5	26822431	26822665	AT5G67230	AT5G67230	+	70
Exon/CD	chr5	26822954	26823252	AT5G67230	AT5G67230	+	625
Exon/CD	chr5	26829389	26829773	AT5G67245	AT5G67245	-	81
3'UTR	chr5	26855733	26855963	AT5G67300	AT5G67300	+	1826
Exon/CD	chr5	26856579	26856945	AT5G67310	AT5G67310	-	179
Intron	chr5	26862280	26862485	AT5G67330	AT5G67330	+	655
Exon/CD	chr5	26862774	26863263	AT5G67330	AT5G67330	+	1291
Exon/CD	chr5	26863365	26863784	AT5G67330	AT5G67330	+	1847
Exon/CD	chr5	26864116	26865886	AT5G67340	AT5G67340	+	445
Exon/CD	chr5	26868729	26869366	AT5G67350	AT5G67350	-	439
Exon/CD	chr5	26896554	26897376	AT5G67410	AT5G67410	-	498
Downstream	chr5	26898210	26898439	AT5G67411	AT5G67411	-	773
Exon/CD	chr5	26911009	26912022	AT5G67430	AT5G67430	+	1200
Exon/CD	chr5	26912861	26913360	AT5G67440	AT5G67440	-	3184
Exon/CD	chr5	26919187	26920130	AT5G67450	AT5G67450	-	291
Downstream	chr5	26920726	26921034	AT5G67460	AT5G67460	-	2394
Exon/CD	chr5	26927139	26927424	AT5G67470	AT5G67470	+	568
Exon/CD	chr5	26927921	26928587	AT5G67470	AT5G67470	+	1541
Intron	chr5	26935492	26935700	AT5G67500	AT5G67500	+	453
Exon/CD	chr5	26937604	26938405	AT5G67510	AT5G67510	-	447
5'UTR	chr5	26939192	26939462	AT5G67520	AT5G67520	+	168
Intron	chr5	26945243	26946357	AT5G67540	AT5G67540	-	565
Exon/CD	chr5	26968847	26969147	AT5G67630	AT5G67630	-	397
Exon/CD	chr4	21750	21978	AT4G00060	AT4G00060	+	427
Exon/CD	chr4	95182	95412	AT4G00230	AT4G00230	+	1374
Exon/CD	chr4	97529	97800	AT4G00231	AT4G00231	+	165
Exon/CD	chr4	143577	144422	AT4G00330	AT4G00330	-	524
Exon/CD	chr4	149480	150015	AT4G00340	AT4G00340	+	933
Exon/CD	chr4	162146	162864	AT4G00360	AT4G00360	+	1737
Exon/CD	chr4	172271	172829	AT4G00390	AT4G00390	-	293
Downstream	chr4	201494	201945		NIL	+	461
Exon/CD	chr4	225846	226891	AT4G00500	AT4G00500	-	827
Intron	chr4	245651	246522	AT4G00570	AT4G00570	-	685
Exon/CD	chr4	252759	253016	AT4G00590	AT4G00590	+	121
Exon/CD	chr4	274749	274952	AT4G00660	AT4G00660	+	593
Upstream	chr4	281129	281394	AT4G00690	AT4G00690	+	-52
Exon/CD	chr4	285791	287645	AT4G00700	AT4G00700	+	667
5'UTR	chr4	345393	345787	AT4G00800	AT4G00800	-	124
Exon/CD	chr4	349516	349827	AT4G00820	AT4G00820	+	555
Exon/CD	chr4	352875	353288	AT4G00830	AT4G00830	+	1065
5'UTR	chr4	356987	357521	AT4G00840	AT4G00840	-	25
Exon/CD	chr4	357933	358292	AT4G00850	AT4G00850	+	561
Intron	chr4	359808	360581	AT4G00860	AT4G00860	-	299
Upstream	chr4	396403	396603	AT4G00930	AT4G00930	+	-55
Exon/CD	chr4	403795	404019	AT4G00940	AT4G00940	-	903
Exon/CD	chr4	412086	413162	AT4G00955	AT4G00955	+	506
Exon/CD	chr4	418385	419008	AT4G00970	AT4G00970	+	259
Exon/CD	chr4	419620	419841	AT4G00970	AT4G00970	+	1293
Exon/CD	chr4	433182	433423	AT4G01000	AT4G01000	-	547
Exon/CD	chr4	436305	437082	AT4G01010	AT4G01010	-	549
Upstream	chr4	437329	437605	AT4G01010	AT4G01010	-	-225
Exon/CD	chr4	444613	445126	AT4G01020	AT4G01020	+	5783
Exon/CD	chr4	480486	481122	AT4G01110	AT4G01110	-	356
Exon/CD	chr4	506821	507463	AT4G01200	AT4G01200	-	484
Intron	chr4	511397	512300	AT4G01210	AT4G01210	-	934
Downstream	chr4	513315	514063	AT4G01220	AT4G01220	-	2164
Intron	chr4	514757	515264	AT4G01220	AT4G01220	-	843
Exon/CD	chr4	517066	517521	AT4G01230	AT4G01230	-	115
Exon/CD	chr4	522746	522981	AT4G01250	AT4G01250	-	1353
Exon/CD	chr4	564833	566253	AT4G01360	AT4G01360	+	783
Upstream	chr4	566880	567137	AT4G01370	AT4G01370	+	-87
Exon/CD	chr4	567353	567915	AT4G01370	AT4G01370	+	539
Downstream	chr4	574944	575778	AT4G01400	AT4G01400	-	1915
Intron	chr4	626128	626709	AT4G01480	AT4G01480	+	300
Upstream	chr4	630638	630966	AT4G01490	AT4G01490	+	-334
Exon/CD	chr4	660883	661511		NIL	+	387
Exon/CD	chr4	671742	672469	AT4G01540	AT4G01540	-	684
Exon/CD	chr4	678812	679369	AT4G01560	AT4G01560	-	147
Exon/CD	chr4	691167	691407	AT4G01593	AT4G01593	+	414
Exon/CD	chr4	695344	695666	AT4G01610	AT4G01610	+	810
Exon/CD	chr4	708846	709087	AT4G01660	AT4G01660	+	422
Intron	chr4	732390	733519	AT4G01700	AT4G01700	-	556
Upstream	chr4	734319	734582	AT4G01703	AT4G01703	-	-85
Downstream	chr4	742735	742967		NIL	-	1104
Intron	chr4	745030	745897	AT4G01720	AT4G01720	+	542
Exon/CD	chr4	746620	746883	AT4G01720	AT4G01720	+	1830
Exon/CD	chr4	747748	748084	AT4G01720	AT4G01720	+	2995
Exon/CD	chr4	752750	754522	AT4G01740	AT4G01740	+	214
Exon/CD	chr4	755149	755467	AT4G01740	AT4G01740	+	1886
Downstream	chr4	755612	755928	AT4G01740	AT4G01740	+	2348
Exon/CD	chr4	756364	757622	AT4G01750	AT4G01750	+	630
Intron	chr4	761541	762046		NIL	+	385
Downstream	chr4	764666	764878		NIL	+	239
Exon/CD	chr4	779231	779778	AT4G01810	AT4G01810	-	851
5'UTR	chr4	780142	780423	AT4G01810	AT4G01810	-	73
Exon/CD	chr4	780718	781102	AT4G01820	AT4G01820	-	4419
Exon/CD	chr4	807829	808165	AT4G01860	AT4G01860	-	63
Exon/CD	chr4	819835	820547	AT4G01895	AT4G01895	+	234
Exon/CD	chr4	825752	826825	AT4G01910	AT4G01910	-	397
Exon/CD	chr4	830401	831346	AT4G01920	AT4G01920	-	327
Upstream	chr4	834241	834719	AT4G01925	AT4G01925	-	-140
Exon/CD	chr4	845182	845415	AT4G01950	AT4G01950	-	1489
Exon/CD	chr4	846472	846768	AT4G01950	AT4G01950	-	167
Exon/CD	chr4	851827	852580	AT4G01960	AT4G01960	-	962
Exon/CD	chr4	854056	854458	AT4G01970	AT4G01970	-	2751
Intron	chr4	879427	879708	AT4G02005	AT4G02005	-	174
Intron	chr4	892427	892798	AT4G02030	AT4G02030	+	436
Exon/CD	chr4	897666	898181	AT4G02040	AT4G02040	+	376
Exon/CD	chr4	906074	906541	AT4G02070	AT4G02070	+	441
Downstream	chr4	914969	915573		NIL	-	185
Upstream	chr4	915890	916429		NIL	+	-371
Upstream	chr4	972055	972701	AT4G02195	AT4G02195	-	-71
Exon/CD	chr4	973017	973569	AT4G02200	AT4G02200	+	586
Intron	chr4	976408	976964	AT4G02220	AT4G02220	+	408
Upstream	chr4	1025697	1025957		NIL	+	-660
Upstream	chr4	1031961	1032180	AT4G02330	AT4G02330	+	-343
Exon/CD	chr4	1032473	1033640	AT4G02330	AT4G02330	+	643
Intron	chr4	1036762	1037346	AT4G02340	AT4G02340	+	1373
Exon/CD	chr4	1038233	1039315	AT4G02350	AT4G02350	+	660
Downstream	chr4	1044376	1046809	AT4G02380	AT4G02380	-	1401
Intron	chr4	1058741	1059378	AT4G02405	AT4G02405	-	612
Exon/CD	chr4	1059505	1059780	AT4G02405	AT4G02405	-	29
Exon/CD	chr4	1060323	1060712	AT4G02410	AT4G02410	-	1636
Exon/CD	chr4	1060983	1061429	AT4G02410	AT4G02410	-	947
Intron	chr4	1087843	1088498	AT4G02480	AT4G02480	-	676
Exon/CD	chr4	1108934	1109310	AT4G02510	AT4G02510	+	4356
Exon/CD	chr4	1110680	1110967	AT4G02520	AT4G02520	-	837
Exon/CD	chr4	1111277	1111600	AT4G02520	AT4G02520	-	222
Downstream	chr4	1111836	1112275	AT4G02530	AT4G02530	-	1974
Exon/CD	chr4	1112570	1113030	AT4G02530	AT4G02530	-	1229
Exon/CD	chr4	1117806	1118093	AT4G02540	AT4G02540	+	795
Exon/CD	chr4	1120875	1121749	AT4G02550	AT4G02550	-	911
Exon/CD	chr4	1127945	1128497	AT4G02560	AT4G02560	-	200
Intron	chr4	1128827	1129277	AT4G02570	AT4G02570	+	537
Downstream	chr4	1143359	1143635		NIL	+	195
Intron	chr4	1144298	1144959	AT4G02600	AT4G02600	+	666
Intron	chr4	1150573	1150956	AT4G02620	AT4G02620	-	582
Exon/CD	chr4	1153930	1154898	AT4G02640	AT4G02640	+	417
5'UTR	chr4	1173554	1174268	AT4G02660	AT4G02660	-	410
Exon/CD	chr4	1220275	1220999	AT4G02740	AT4G02740	-	220
Exon/CD	chr4	1278688	1278927	AT4G02890	AT4G02890	-	1224
5'UTR	chr4	1279566	1279788	AT4G02890	AT4G02890	-	354
Intron	chr4	1297631	1298493	AT4G02930	AT4G02930	-	342
Upstream	chr4	1304298	1304518		NIL	+	-404
Exon/CD	chr4	1330537	1331047	AT4G03010	AT4G03010	+	840
Exon/CD	chr4	1336613	1336946	AT4G03030	AT4G03030	-	589
Intron	chr4	1364390	1365035	AT4G03080	AT4G03080	-	763
Exon/CD	chr4	1366542	1367100	AT4G03090	AT4G03090	-	4736
Intron	chr4	1378835	1379109	AT4G03110	AT4G03110	-	448
Intron	chr4	1423593	1424428	AT4G03240	AT4G03240	-	762
Upstream	chr4	1428112	1428319	AT4G03260	AT4G03260	+	-458
5'UTR	chr4	1428708	1429035	AT4G03260	AT4G03260	+	198
Exon/CD	chr4	1441302	1441544	AT4G03280	AT4G03280	+	1246
5'UTR	chr4	1469607	1470111	AT4G03340	AT4G03340	-	221
Upstream	chr4	1470418	1470849	AT4G03340	AT4G03340	-	-553
Upstream	chr4	1511621	1511869	AT4G03420	AT4G03420	+	-94
Exon/CD	chr4	1519987	1520377	AT4G03430	AT4G03430	-	381
Upstream	chr4	1523477	1523825	AT4G03438	AT4G03438	-	-148
Exon/CD	chr4	1524340	1524762	AT4G03440	AT4G03440	-	2582
Intron	chr4	1530117	1531871	AT4G03450	AT4G03450	-	786
Downstream	chr4	1536039	1536248	AT4G03460	AT4G03460	-	3968
Intron	chr4	1536506	1536957	AT4G03460	AT4G03460	-	3380
Intron	chr4	1539258	1539764	AT4G03460	AT4G03460	-	600
Upstream	chr4	1540176	1540596	AT4G03460	AT4G03460	-	-275
Exon/CD	chr4	1573308	1574377	AT4G03550	AT4G03550	+	494
Exon/CD	chr4	1574595	1574889	AT4G03550	AT4G03550	+	1394
Exon/CD	chr4	1772846	1773662	AT4G03820	AT4G03820	-	1168
Exon/CD	chr4	1887509	1888176	AT4G03960	AT4G03960	+	314
[truncated: 5,954 more rows]
