# Supplementary material for: Salicylic acid-induced transcriptional reprogramming by the HAC–NPR1–TGA histone acetyltransferase complex in Arabidopsis
Source: Nucleic Acids Res. 2018 Sep 17;46(22):11712–25. doi: 10.1093/nar/gky847 (PMC6294559; doi:10.1093/nar/gky847)
Supplement: Supplementary Data [file gky847_supplemental_files.zip › Supplementary Dataset S6.xls]

## Sheet: Gene ID
Supplementary Dataset S6. List of the further selected Group 1 genes.
Further selected 164 genes of the Goup 1 genes.
Log2 Ratio (Col+INA/Col)≥2
Log2 Rartio (npr1+INA/Col+INA)≤-2
Log2 Ratio (hac1/5+INA/Col+INA)≤-2
Gene ID	Description
AT1G03660	| Symbols: | Ankyrin-repeat containing protein | chr1:911436-911759 REVERSE LENGTH=324
AT1G03850	| Symbols: | Glutaredoxin family protein | chr1:977102-977761 REVERSE LENGTH=660
AT1G05340	| Symbols: | unknown protein; FUNCTIONS IN: molecular_function unknown; INVOLVED IN: biological_process unknown; LOCATED IN: chloroplast; EXPRESSED IN: 14 plant structures; EXPRESSED DURING: 7 growth stages; BEST Arabidopsis thaliana protein match is: unknown protein (TAIR:AT2G32210.1); Has 189 Blast hits to 189 proteins in 27 species: Archae - 0; Bacteria - 0; Metazoa - 0; Fungi - 21; Plants - 1…
AT1G07900	| Symbols: LBD1 | LOB domain-containing protein 1 | chr1:2442622-2443632 FORWARD LENGTH=576
AT1G09080	| Symbols: BIP3 | Heat shock protein 70 (Hsp 70) family protein | chr1:2929217-2931841 REVERSE LENGTH=2086
AT1G09740	| Symbols: | Adenine nucleotide alpha hydrolases-like superfamily protein | chr1:3154532-3156275 FORWARD LENGTH=843
AT1G13310	| Symbols: | Endosomal targeting BRO1-like domain-containing protein | chr1:4561068-4563061 REVERSE LENGTH=1406
AT1G13340	| Symbols: | Regulator of Vps4 activity in the MVB pathway protein | chr1:4569448-4571118 REVERSE LENGTH=1479
AT1G15010	| Symbols: | unknown protein; BEST Arabidopsis thaliana protein match is: unknown protein (TAIR:AT2G01300.1); Has 71 Blast hits to 71 proteins in 13 species: Archae - 0; Bacteria - 2; Metazoa - 0; Fungi - 0; Plants - 69; Viruses - 0; Other Eukaryotes - 0 (source: NCBI BLink). | chr1:5171207-5171742 FORWARD LENGTH=536
AT1G17615	| Symbols: | Disease resistance protein (TIR-NBS class) | chr1:6059441-6060667 FORWARD LENGTH=1143
AT1G19300	| Symbols: GATL1, PARVUS, GLZ1, ATGATL1 | Nucleotide-diphospho-sugar transferases superfamily protein | chr1:6671137-6672653 REVERSE LENGTH=1517
AT1G21310	| Symbols: ATEXT3, RSH, EXT3 | extensin 3 | chr1:7453236-7455009 REVERSE LENGTH=1663
AT1G21525	| Symbols: | pseudogene of unknown protein | chr1:7537087-7537649 REVERSE LENGTH=563
AT1G21550	| Symbols: | Calcium-binding EF-hand family protein | chr1:7553101-7553876 REVERSE LENGTH=776
AT1G22500	| Symbols: | RING/U-box superfamily protein | chr1:7949476-7950900 FORWARD LENGTH=1425
AT1G23040	| Symbols: | hydroxyproline-rich glycoprotein family protein | chr1:8164959-8165862 FORWARD LENGTH=904
AT1G30850	| Symbols: RSH4 | root hair specific 4 | chr1:10985078-10986295 FORWARD LENGTH=1218
AT1G33960	| Symbols: AIG1 | P-loop containing nucleoside triphosphate hydrolases superfamily protein | chr1:12346232-12348513 FORWARD LENGTH=1453
AT1G35230	| Symbols: AGP5 | arabinogalactan protein 5 | chr1:12917149-12917763 FORWARD LENGTH=615
AT1G43810	| Symbols: | unknown protein; Has 6 Blast hits to 6 proteins in 2 species: Archae - 0; Bacteria - 0; Metazoa - 0; Fungi - 0; Plants - 6; Viruses - 0; Other Eukaryotes - 0 (source: NCBI BLink). | chr1:16580447-16580800 REVERSE LENGTH=354
AT1G43910	| Symbols: | P-loop containing nucleoside triphosphate hydrolases superfamily protein | chr1:16655884-16657658 REVERSE LENGTH=1624
AT1G44130	| Symbols: | Eukaryotic aspartyl protease family protein | chr1:16787508-16789318 REVERSE LENGTH=1218
AT1G47880	| Symbols: | pseudogene, similar to NL0E, similar to disease resistance protein GB:BAB02103 GI:9294201 from (Arabidopsis thaliana); blastp match of 52% identity and 3.9e-11 P-value to GP|4235643|gb|AAD13303.1||AF119040 NL0E {Lycopersicon esculentum} | chr1:17640046-17641148 FORWARD LENGTH=1103
AT1G57560	| Symbols: AtMYB50, MYB50 | myb domain protein 50 | chr1:21316828-21318064 FORWARD LENGTH=1073
AT1G61080	| Symbols: | Hydroxyproline-rich glycoprotein family protein | chr1:22493194-22497019 REVERSE LENGTH=2724
AT1G62420	| Symbols: | Protein of unknown function (DUF506) | chr1:23102793-23104647 REVERSE LENGTH=1039
AT1G65610	| Symbols: ATGH9A2, KOR2 | Six-hairpin glycosidases superfamily protein | chr1:24391679-24395360 REVERSE LENGTH=2115
AT1G66960	| Symbols: | Terpenoid cyclases family protein | chr1:24984941-24989797 REVERSE LENGTH=2639
AT1G67856	| Symbols: | RING/U-box superfamily protein | chr1:25442404-25443019 FORWARD LENGTH=616
AT1G68620	| Symbols: | alpha/beta-Hydrolases superfamily protein | chr1:25765947-25767240 FORWARD LENGTH=1294
AT1G70260	| Symbols: | nodulin MtN21 /EamA-like transporter family protein | chr1:26456844-26459450 REVERSE LENGTH=1463
AT1G70690	| Symbols: HWI1, PDLP5 | Receptor-like protein kinase-related family protein | chr1:26652013-26653643 FORWARD LENGTH=1248
AT1G71390	| Symbols: AtRLP11, RLP11 | receptor like protein 11 | chr1:26906453-26908807 FORWARD LENGTH=2355
AT1G73260	| Symbols: ATKTI1, KTI1 | kunitz trypsin inhibitor 1 | chr1:27547274-27548190 REVERSE LENGTH=917
AT1G74010	| Symbols: | Calcium-dependent phosphotriesterase superfamily protein | chr1:27832158-27834113 REVERSE LENGTH=1348
AT1G75040	| Symbols: PR5, PR-5 | pathogenesis-related gene 5 | chr1:28177703-28178940 FORWARD LENGTH=980
AT1G76040	| Symbols: CPK29 | calcium-dependent protein kinase 29 | chr1:28537673-28540637 FORWARD LENGTH=1945
AT1G80820	| Symbols: CCR2, ATCCR2 | cinnamoyl coa reductase | chr1:30370572-30372670 FORWARD LENGTH=1283
AT2G02990	| Symbols: RNS1, ATRNS1 | ribonuclease 1 | chr2:873506-874811 FORWARD LENGTH=1045
AT2G13810	| Symbols: ALD1 | AGD2-like defense response protein 1 | chr2:5768446-5772259 FORWARD LENGTH=1535
AT2G14610	| Symbols: PR1, PR 1, ATPR1 | pathogenesis-related gene 1 | chr2:6241704-6242463 REVERSE LENGTH=760
AT2G14620	| Symbols: XTH10 | xyloglucan endotransglucosylase/hydrolase 10 | chr2:6244781-6246233 FORWARD LENGTH=1231
AT2G22860	| Symbols: ATPSK2, PSK2 | phytosulfokine 2 precursor | chr2:9737607-9738298 FORWARD LENGTH=544
AT2G24850	| Symbols: TAT3, TAT | tyrosine aminotransferase 3 | chr2:10582830-10585216 REVERSE LENGTH=1642
AT2G25090	| Symbols: CIPK16, SnRK3.18 | CBL-interacting protein kinase 16 | chr2:10670467-10672653 REVERSE LENGTH=1528
AT2G25440	| Symbols: AtRLP20, RLP20 | receptor like protein 20 | chr2:10826735-10829402 FORWARD LENGTH=2016
AT2G25470	| Symbols: AtRLP21, RLP21 | receptor like protein 21 | chr2:10838420-10841881 FORWARD LENGTH=2808
AT2G25625	| Symbols: | unknown protein; FUNCTIONS IN: molecular_function unknown; INVOLVED IN: biological_process unknown; LOCATED IN: chloroplast; EXPRESSED IN: 10 plant structures; EXPRESSED DURING: LP.06 six leaves visible, LP.04 four leaves visible, 4 anthesis, petal differentiation and expansion stage; Has 24 Blast hits to 24 proteins in 9 species: Archae - 0; Bacteria - 0; Metazoa - 0; Fungi - 0; Pla…
AT2G26400	| Symbols: ARD, ATARD3, ARD3 | acireductone dioxygenase 3 | chr2:11231800-11233295 REVERSE LENGTH=879
AT2G26480	| Symbols: UGT76D1 | UDP-glucosyl transferase 76D1 | chr2:11263963-11265684 FORWARD LENGTH=1471
AT2G27380	| Symbols: ATEPR1, EPR1 | extensin proline-rich 1 | chr2:11713411-11715696 FORWARD LENGTH=2286
AT2G27690	| Symbols: CYP94C1 | cytochrome P450, family 94, subfamily C, polypeptide 1 | chr2:11809306-11811215 FORWARD LENGTH=1910
AT2G27830	| Symbols: | unknown protein; BEST Arabidopsis thaliana protein match is: unknown protein (TAIR:AT4G22758.1); Has 131 Blast hits to 131 proteins in 17 species: Archae - 0; Bacteria - 0; Metazoa - 0; Fungi - 0; Plants - 131; Viruses - 0; Other Eukaryotes - 0 (source: NCBI BLink). | chr2:11860218-11861475 FORWARD LENGTH=1258
AT2G28110	| Symbols: FRA8, IRX7 | Exostosin family protein | chr2:11977944-11979837 REVERSE LENGTH=1623
AT2G32140	| Symbols: | transmembrane receptors | chr2:13655627-13657175 REVERSE LENGTH=1291
AT2G33080	| Symbols: AtRLP28, RLP28 | receptor like protein 28 | chr2:14032015-14034237 FORWARD LENGTH=2223
AT2G35070	| Symbols: | unknown protein; FUNCTIONS IN: molecular_function unknown; INVOLVED IN: pollen tube development, pollen development; LOCATED IN: mitochondrion; BEST Arabidopsis thaliana protein match is: Protein of unknown function (DUF1640) (TAIR:AT2G35090.1); Has 62 Blast hits to 62 proteins in 11 species: Archae - 0; Bacteria - 0; Metazoa - 0; Fungi - 0; Plants - 62; Viruses - 0; Other Eukaryotes…
AT2G37830	| Symbols: | pseudogene, glycine-rich protein | chr2:15849271-15849591 REVERSE LENGTH=321
AT2G38240	| Symbols: | 2-oxoglutarate (2OG) and Fe(II)-dependent oxygenase superfamily protein | chr2:16012535-16014753 REVERSE LENGTH=1337
AT2G38490	| Symbols: CIPK22, SnRK3.19 | CBL-interacting protein kinase 22 | chr2:16113491-16115285 REVERSE LENGTH=1795
AT2G41190	| Symbols: | Transmembrane amino acid transporter family protein | chr2:17167279-17170407 REVERSE LENGTH=2155
AT2G42360	| Symbols: | RING/U-box superfamily protein | chr2:17640798-17641790 FORWARD LENGTH=993
AT2G43150	| Symbols: | Proline-rich extensin-like family protein | chr2:17945893-17947022 FORWARD LENGTH=1047
AT2G44240	| Symbols: | Protein of Unknown Function (DUF239) | chr2:18289824-18292345 FORWARD LENGTH=1490
AT2G44290	| Symbols: | Bifunctional inhibitor/lipid-transfer protein/seed storage 2S albumin superfamily protein | chr2:18305201-18306251 REVERSE LENGTH=884
AT2G44380	| Symbols: | Cysteine/Histidine-rich C1 domain family protein | chr2:18323461-18324428 REVERSE LENGTH=968
AT2G44390	| Symbols: | Cysteine/Histidine-rich C1 domain family protein | chr2:18325811-18326551 REVERSE LENGTH=630
AT2G45760	| Symbols: BAP2, BAL | BON association protein 2 | chr2:18847007-18847821 REVERSE LENGTH=815
AT2G46270	| Symbols: GBF3 | G-box binding factor 3 | chr2:19000191-19003403 FORWARD LENGTH=1933
AT3G03341	| Symbols: | unknown protein; Has 30201 Blast hits to 17322 proteins in 780 species: Archae - 12; Bacteria - 1396; Metazoa - 17338; Fungi - 3422; Plants - 5037; Viruses - 0; Other Eukaryotes - 2996 (source: NCBI BLink). | chr3:790130-790648 REVERSE LENGTH=519
AT3G03470	| Symbols: CYP89A9 | cytochrome P450, family 87, subfamily A, polypeptide 9 | chr3:824552-826437 REVERSE LENGTH=1768
AT3G06890	| Symbols: | unknown protein; Has 91 Blast hits to 91 proteins in 12 species: Archae - 0; Bacteria - 0; Metazoa - 0; Fungi - 0; Plants - 91; Viruses - 0; Other Eukaryotes - 0 (source: NCBI BLink). | chr3:2176856-2177586 FORWARD LENGTH=731
AT3G08860	| Symbols: PYD4 | PYRIMIDINE 4 | chr3:2696559-2699158 REVERSE LENGTH=1712
AT3G08970	| Symbols: ATERDJ3A, TMS1 | DNAJ heat shock N-terminal domain-containing protein | chr3:2737537-2740530 FORWARD LENGTH=2036
AT3G09270	| Symbols: ATGSTU8, GSTU8 | glutathione S-transferase TAU 8 | chr3:2848289-2849289 REVERSE LENGTH=856
AT3G10320	| Symbols: | Glycosyltransferase family 61 protein | chr3:3195314-3197346 REVERSE LENGTH=1847
AT3G11640	| Symbols: | unknown protein; FUNCTIONS IN: molecular_function unknown; INVOLVED IN: biological_process unknown; LOCATED IN: endomembrane system; BEST Arabidopsis thaliana protein match is: unknown protein (TAIR:AT3G52480.1); Has 36 Blast hits to 36 proteins in 7 species: Archae - 0; Bacteria - 0; Metazoa - 0; Fungi - 0; Plants - 36; Viruses - 0; Other Eukaryotes - 0 (source: NCBI BLink). | chr3:…
AT3G12500	| Symbols: ATHCHIB, PR3, PR-3, CHI-B, B-CHI, HCHIB | basic chitinase | chr3:3962382-3963984 REVERSE LENGTH=1127
AT3G13610	| Symbols: | 2-oxoglutarate (2OG) and Fe(II)-dependent oxygenase superfamily protein | chr3:4449374-4450811 FORWARD LENGTH=1355
AT3G15536	| Symbols: | Unknown gene | chr3:5260723-5261322 FORWARD LENGTH=495
AT3G17110	| Symbols: | pseudogene, glycine-rich protein | chr3:5837842-5838701 FORWARD LENGTH=860
AT3G19550	| Symbols: | unknown protein; FUNCTIONS IN: molecular_function unknown; INVOLVED IN: biological_process unknown; LOCATED IN: mitochondrion; EXPRESSED IN: 15 plant structures; EXPRESSED DURING: 9 growth stages; Has 36 Blast hits to 36 proteins in 8 species: Archae - 0; Bacteria - 0; Metazoa - 0; Fungi - 0; Plants - 36; Viruses - 0; Other Eukaryotes - 0 (source: NCBI BLink). | chr3:6787241-6788292 …
AT3G21080	| Symbols: | ABC transporter-related | chr3:7388367-7389974 REVERSE LENGTH=1054
AT3G22560	| Symbols: | Acyl-CoA N-acyltransferases (NAT) superfamily protein | chr3:7998857-7999533 REVERSE LENGTH=677
AT3G22910	| Symbols: | ATPase E1-E2 type family protein / haloacid dehalogenase-like hydrolase family protein | chr3:8116335-8119388 REVERSE LENGTH=3054
AT3G22930	| Symbols: CML11 | calmodulin-like 11 | chr3:8124083-8125931 REVERSE LENGTH=821
AT3G26170	| Symbols: CYP71B19 | cytochrome P450, family 71, subfamily B, polypeptide 19 | chr3:9573360-9575148 REVERSE LENGTH=1710
AT3G26470	| Symbols: | Powdery mildew resistance protein, RPW8 domain | chr3:9686098-9687642 FORWARD LENGTH=1454
AT3G28510	| Symbols: | P-loop containing nucleoside triphosphate hydrolases superfamily protein | chr3:10685524-10687364 FORWARD LENGTH=1841
AT3G44350	| Symbols: anac061, NAC061 | NAC domain containing protein 61 | chr3:16022836-16024487 REVERSE LENGTH=726
AT3G45860	| Symbols: CRK4 | cysteine-rich RLK (RECEPTOR-like protein kinase) 4 | chr3:16863401-16866041 REVERSE LENGTH=2031
AT3G46080	| Symbols: | C2H2-type zinc finger family protein | chr3:16922753-16923247 REVERSE LENGTH=495
AT3G46090	| Symbols: ZAT7 | C2H2 and C2HC zinc fingers superfamily protein | chr3:16926216-16926850 REVERSE LENGTH=635
AT3G46230	| Symbols: ATHSP17.4, HSP17.4 | heat shock protein 17.4 | chr3:16984118-16984841 REVERSE LENGTH=724
AT3G49570	| Symbols: LSU3 | response to low sulfur 3 | chr3:18372533-18373024 REVERSE LENGTH=492
AT3G50260	| Symbols: CEJ1, ATERF#011, DEAR1 | cooperatively regulated by ethylene and jasmonate 1 | chr3:18634576-18635398 FORWARD LENGTH=823
AT3G50770	| Symbols: CML41 | calmodulin-like 41 | chr3:18873958-18874780 FORWARD LENGTH=823
AT3G51860	| Symbols: CAX3, ATHCX1, CAX1-LIKE, ATCAX3 | cation exchanger 3 | chr3:19239427-19242913 FORWARD LENGTH=1805
AT3G52748	| Symbols: | other RNA | chr3:19548972-19549589 FORWARD LENGTH=436
AT3G53150	| Symbols: UGT73D1 | UDP-glucosyl transferase 73D1 | chr3:19697736-19699259 REVERSE LENGTH=1524
AT3G55700	| Symbols: | UDP-Glycosyltransferase superfamily protein | chr3:20671115-20673372 FORWARD LENGTH=1564
AT3G55970	| Symbols: ATJRG21, JRG21 | jasmonate-regulated gene 21 | chr3:20766735-20769324 REVERSE LENGTH=1387
AT3G57260	| Symbols: BGL2, PR2, BG2, PR-2 | beta-1,3-glucanase 2 | chr3:21188517-21189859 REVERSE LENGTH=1249
AT3G57380	| Symbols: | Glycosyltransferase family 61 protein | chr3:21229802-21231729 FORWARD LENGTH=1772
AT3G57950	| Symbols: | unknown protein; FUNCTIONS IN: molecular_function unknown; INVOLVED IN: biological_process unknown; LOCATED IN: chloroplast; EXPRESSED IN: 9 plant structures; EXPRESSED DURING: 4 anthesis, C globular stage, petal differentiation and expansion stage; BEST Arabidopsis thaliana protein match is: unknown protein (TAIR:AT2G42180.1); Has 81 Blast hits to 81 proteins in 11 species: Archae -…
AT3G60540	| Symbols: | Preprotein translocase Sec, Sec61-beta subunit protein | chr3:22374963-22375865 REVERSE LENGTH=481
AT3G63380	| Symbols: | ATPase E1-E2 type family protein / haloacid dehalogenase-like hydrolase family protein | chr3:23406611-23410360 REVERSE LENGTH=3750
AT4G01390	| Symbols: | TRAF-like family protein | chr4:570242-571595 REVERSE LENGTH=903
AT4G04500	| Symbols: CRK37 | cysteine-rich RLK (RECEPTOR-like protein kinase) 37 | chr4:2238411-2240865 FORWARD LENGTH=2039
AT4G04510	| Symbols: CRK38 | cysteine-rich RLK (RECEPTOR-like protein kinase) 38 | chr4:2242122-2244930 FORWARD LENGTH=2221
AT4G05540	| Symbols: | P-loop containing nucleoside triphosphate hydrolases superfamily protein | chr4:2818776-2821065 REVERSE LENGTH=2070
AT4G10500	| Symbols: | 2-oxoglutarate (2OG) and Fe(II)-dependent oxygenase superfamily protein | chr4:6491017-6492476 FORWARD LENGTH=1256
AT4G10860	| Symbols: | unknown protein; BEST Arabidopsis thaliana protein match is: unknown protein (TAIR:AT4G10880.1); Has 1807 Blast hits to 1807 proteins in 277 species: Archae - 0; Bacteria - 0; Metazoa - 736; Fungi - 347; Plants - 385; Viruses - 0; Other Eukaryotes - 339 (source: NCBI BLink). | chr4:6678900-6679436 REVERSE LENGTH=537
AT4G11655	| Symbols: | Uncharacterised protein family (UPF0497) | chr4:7038585-7039923 FORWARD LENGTH=796
AT4G12470	| Symbols: AZI1 | azelaic acid induced 1 | chr4:7401109-7401907 REVERSE LENGTH=799
AT4G12480	| Symbols: pEARLI 1 | Bifunctional inhibitor/lipid-transfer protein/seed storage 2S albumin superfamily protein | chr4:7406105-7406937 REVERSE LENGTH=833
AT4G12490	| Symbols: | Bifunctional inhibitor/lipid-transfer protein/seed storage 2S albumin superfamily protein | chr4:7409621-7410406 REVERSE LENGTH=786
AT4G12500	| Symbols: | Bifunctional inhibitor/lipid-transfer protein/seed storage 2S albumin superfamily protein | chr4:7414150-7414927 REVERSE LENGTH=778
AT4G13890	| Symbols: SHM5, EDA36, EDA37 | Pyridoxal phosphate (PLP)-dependent transferases superfamily protein | chr4:8031972-8033723 REVERSE LENGTH=1592
AT4G14640	| Symbols: CAM8, AtCML8 | calmodulin 8 | chr4:8397712-8400076 FORWARD LENGTH=624
AT4G21730	| Symbols: | pseudogene of N-ethylmaleimide sensitive factor (NSF) | chr4:11544933-11545527 FORWARD LENGTH=595
AT4G21840	| Symbols: ATMSRB8, MSRB8 | methionine sulfoxide reductase B8 | chr4:11587049-11588272 REVERSE LENGTH=708
AT4G21850	| Symbols: ATMSRB9, MSRB9 | methionine sulfoxide reductase B9 | chr4:11591116-11592238 REVERSE LENGTH=794
AT4G22470	| Symbols: | protease inhibitor/seed storage/lipid transfer protein (LTP) family protein | chr4:11840134-11841450 REVERSE LENGTH=1317
AT4G23030	| Symbols: | MATE efflux family protein | chr4:12072857-12074365 FORWARD LENGTH=1509
AT4G23160	| Symbols: CRK8 | cysteine-rich RLK (RECEPTOR-like protein kinase) 8 | chr4:12129485-12134187 FORWARD LENGTH=3890
AT4G23310	| Symbols: CRK23 | cysteine-rich RLK (RECEPTOR-like protein kinase) 23 | chr4:12185737-12188763 FORWARD LENGTH=2493
AT4G24000	| Symbols: ATCSLG2, CSLG2 | cellulose synthase like G2 | chr4:12462030-12465625 FORWARD LENGTH=2435
AT4G29340	| Symbols: PRF4 | profilin 4 | chr4:14447647-14448698 FORWARD LENGTH=707
AT4G34380	| Symbols: | Transducin/WD40 repeat-like superfamily protein | chr4:16438524-16440641 FORWARD LENGTH=2118
AT4G36430	| Symbols: | Peroxidase superfamily protein | chr4:17204478-17205966 REVERSE LENGTH=1215
AT4G36950	| Symbols: MAPKKK21 | mitogen-activated protein kinase kinase kinase 21 | chr4:17422572-17423901 REVERSE LENGTH=1330
AT4G37150	| Symbols: ATMES9, MES9 | methyl esterase 9 | chr4:17492878-17494109 REVERSE LENGTH=930
AT5G01600	| Symbols: ATFER1, FER1 | ferretin 1 | chr5:227953-230051 REVERSE LENGTH=1421
AT5G01900	| Symbols: WRKY62, ATWRKY62 | WRKY DNA-binding protein 62 | chr5:351008-352069 REVERSE LENGTH=976
AT5G02490	| Symbols: | Heat shock protein 70 (Hsp 70) family protein | chr5:550035-552647 REVERSE LENGTH=2305
AT5G05600	| Symbols: | 2-oxoglutarate (2OG) and Fe(II)-dependent oxygenase superfamily protein | chr5:1672120-1674739 FORWARD LENGTH=1399
AT5G07010	| Symbols: ATST2A, ST2A | sulfotransferase 2A | chr5:2174678-2176106 REVERSE LENGTH=1429
AT5G10570	| Symbols: | basic helix-loop-helix (bHLH) DNA-binding superfamily protein | chr5:3341357-3342992 FORWARD LENGTH=1063
AT5G15960	| Symbols: KIN1 | stress-responsive protein (KIN1) / stress-induced protein (KIN1) | chr5:5209898-5210727 FORWARD LENGTH=549
AT5G16360	| Symbols: | NC domain-containing protein-related | chr5:5355082-5356300 REVERSE LENGTH=1111
AT5G17330	| Symbols: GAD, GAD1 | glutamate decarboxylase | chr5:5711012-5715075 FORWARD LENGTH=1874
AT5G18350	| Symbols: | Disease resistance protein (TIR-NBS-LRR class) family | chr5:6074069-6078569 REVERSE LENGTH=3738
AT5G24200	| Symbols: | alpha/beta-Hydrolases superfamily protein | chr5:8203003-8205793 FORWARD LENGTH=1390
AT5G37540	| Symbols: | Eukaryotic aspartyl protease family protein | chr5:14912835-14914431 FORWARD LENGTH=1597
AT5G39520	| Symbols: | Protein of unknown function (DUF1997) | chr5:15823735-15825492 REVERSE LENGTH=954
AT5G42830	| Symbols: | HXXXD-type acyl-transferase family protein | chr5:17176384-17178018 FORWARD LENGTH=1465
AT5G43650	| Symbols: BHLH92 | basic helix-loop-helix (bHLH) DNA-binding superfamily protein | chr5:17533193-17534796 REVERSE LENGTH=899
AT5G45090	| Symbols: AtPP2-A7, PP2-A7 | phloem protein 2-A7 | chr5:18202753-18205000 REVERSE LENGTH=999
AT5G45630	| Symbols: | Protein of unknown function, DUF584 | chr5:18505809-18506323 REVERSE LENGTH=515
AT5G45800	| Symbols: MEE62 | Leucine-rich repeat protein kinase family protein | chr5:18575536-18579107 REVERSE LENGTH=2365
AT5G48850	| Symbols: ATSDI1 | Tetratricopeptide repeat (TPR)-like superfamily protein | chr5:19805437-19807759 REVERSE LENGTH=1120
AT5G51440	| Symbols: | HSP20-like chaperones superfamily protein | chr5:20891163-20892211 FORWARD LENGTH=910
AT5G52730	| Symbols: | Copper transport protein family | chr5:21380174-21380865 FORWARD LENGTH=558
AT5G53870	| Symbols: ENODL1, AtENODL1 | early nodulin-like protein 1 | chr5:21869864-21871284 REVERSE LENGTH=1338
AT5G58570	| Symbols: | unknown protein; Has 30201 Blast hits to 17322 proteins in 780 species: Archae - 12; Bacteria - 1396; Metazoa - 17338; Fungi - 3422; Plants - 5037; Viruses - 0; Other Eukaryotes - 2996 (source: NCBI BLink). | chr5:23672695-23673287 REVERSE LENGTH=593
AT5G59220	| Symbols: HAI1 | highly ABA-induced PP2C gene 1 | chr5:23894404-23896619 REVERSE LENGTH=1632
AT5G59310	| Symbols: LTP4 | lipid transfer protein 4 | chr5:23925085-23925852 REVERSE LENGTH=630
AT5G59320	| Symbols: LTP3 | lipid transfer protein 3 | chr5:23928971-23929745 FORWARD LENGTH=681
AT5G60800	| Symbols: | Heavy metal transport/detoxification superfamily protein | chr5:24460887-24462536 REVERSE LENGTH=1153
AT5G63225	| Symbols: | Carbohydrate-binding X8 domain superfamily protein | chr5:25356133-25356740 REVERSE LENGTH=608
AT5G64000	| Symbols: SAL2, ATSAL2 | Inositol monophosphatase family protein | chr5:25616638-25618631 FORWARD LENGTH=1223
AT5G64410	| Symbols: ATOPT4, OPT4 | oligopeptide transporter 4 | chr5:25750845-25755052 REVERSE LENGTH=2344
AT5G64510	| Symbols: TIN1 | unknown protein; FUNCTIONS IN: molecular_function unknown; INVOLVED IN: biological_process unknown; LOCATED IN: endomembrane system; EXPRESSED IN: 17 plant structures; EXPRESSED DURING: 10 growth stages; Has 35333 Blast hits to 34131 proteins in 2444 species: Archae - 798; Bacteria - 22429; Metazoa - 974; Fungi - 991; Plants - 531; Viruses - 0; Other Eukaryotes - 9610 (source: N…

## Sheet: H3Ac increased by INA 
NPR1 & HAC1/5 dependent				NPR1 & HAC1/5 independent				Only HAC1/5 dependent				Only NPR1 dependent
Gene ID				Gene ID				Gene ID				Gene ID
AT1G03850				AT3G10320				AT1G05340				AT1G47880
AT1G13340				AT3G57380				AT1G67856				AT2G13810
AT1G19300								AT1G68620				AT2G26480
AT1G21310								AT2G25625				AT3G22910
AT1G21550								AT3G09270				AT3G63380
AT1G30850								AT3G50260				AT5G17330
AT1G35230								AT3G55700				AT5G64510
AT1G43910								AT4G24000
AT1G44130								AT5G48850
AT1G57560								AT5G59220
AT1G62420
AT1G70260
AT1G70690
AT1G75040
AT1G76040
AT1G80820
AT2G14610
AT2G14620
AT2G24850
AT2G25090
AT2G25440
AT2G27690
AT2G32140
AT2G33080
AT2G37830
AT2G42360
AT2G44290
AT2G44380
AT2G44390
AT2G45760
AT2G46270
AT3G06890
AT3G08970
AT3G11640
AT3G13610
AT3G15536
AT3G21080
AT3G22930
AT3G26170
AT3G26470
AT3G28510
AT3G44350
AT3G45860
AT3G46080
AT3G46090
AT3G50770
AT3G51860
AT3G53150
AT3G55970
AT3G57260
AT3G57950
AT3G60540
AT4G04500
AT4G04510
AT4G10500
AT4G13890
AT4G21840
AT4G23030
AT4G23160
AT4G23310
AT4G34380
AT4G36950
AT5G01900
AT5G02490
AT5G18350
AT5G42830
AT5G43650
AT5G45090
AT5G45630
AT5G45800
AT5G52730
AT5G60800
AT5G64000

## Sheet: H3Ac unchanged by INA 
Gene ID
AT1G03660
AT1G07900
AT1G09080
AT1G09740
AT1G13310
AT1G15010
AT1G17615
AT1G21525
AT1G22500
AT1G23040
AT1G33960
AT1G43810
AT1G61080
AT1G65610
AT1G66960
AT1G71390
AT1G73260
AT1G74010
AT2G02990
AT2G22860
AT2G25470
AT2G26400
AT2G27380
AT2G27830
AT2G28110
AT2G35070
AT2G38240
AT2G38490
AT2G41190
AT2G43150
AT2G44240
AT3G03341
AT3G03470
AT3G08860
AT3G12500
AT3G17110
AT3G19550
AT3G22560
AT3G46230
AT3G49570
AT3G52748
AT4G01390
AT4G05540
AT4G10860
AT4G11655
AT4G12470
AT4G12480
AT4G12490
AT4G12500
AT4G14640
AT4G21730
AT4G21850
AT4G22470
AT4G29340
AT4G36430
AT4G37150
AT5G01600
AT5G05600
AT5G07010
AT5G10570
AT5G15960
AT5G16360
AT5G24200
AT5G37540
AT5G39520
AT5G51440
AT5G53870
AT5G58570
AT5G59310
AT5G59320
AT5G63225
AT5G64410
